# Supplementary material for: Rationally designed bacterial consortia to treat chronic immune-mediated colitis and restore intestinal homeostasis
Source: Nat Commun. 2021 May 28;12:3105. doi: 10.1038/s41467-021-23460-x (PMC8163890; doi:10.1038/s41467-021-23460-x)
Supplement: Supplementary file 3 — Supplementary Data 1 [file 41467_2021_23460_MOESM3_ESM.xls]

## Sheet: Overview
ID	Akkermansia
Genome count	38
Indication	Unknown
Notes

## Sheet: Genomes
Genome ID	Genome name
GCF_002884915.1	Akkermansia muciniphila GP24
GCF_002884975.1	Akkermansia muciniphila GP22
GCF_002884995.1	Akkermansia muciniphila GP30
GCF_002885015.1	Akkermansia muciniphila GP12
GCF_002885025.1	Akkermansia muciniphila GP15
GCF_002885055.1	Akkermansia muciniphila GP11
GCF_002885075.1	Akkermansia muciniphila GP08
GCF_002885095.1	Akkermansia muciniphila GP07
GCF_002885105.1	Akkermansia muciniphila BSH05
GCF_002885135.1	Akkermansia muciniphila BSH01
GCF_002885155.1	Akkermansia muciniphila GP43
GCF_002885195.1	Akkermansia muciniphila GP36
GCF_002885215.1	Akkermansia muciniphila GP29
GCF_002885235.1	Akkermansia muciniphila GP21
GCF_002885255.1	Akkermansia muciniphila GP03
GCF_002885265.1	Akkermansia muciniphila GP01
GCF_002885295.1	Akkermansia muciniphila GP35
GCF_002885315.1	Akkermansia muciniphila GP27
GCF_002885335.1	Akkermansia muciniphila GP26
GCF_002885355.1	Akkermansia muciniphila GP23
GCF_002885375.1	Akkermansia muciniphila GP20
GCF_002885395.1	Akkermansia muciniphila GP19
GCF_002885415.1	Akkermansia muciniphila GP16
GCF_002885425.1	Akkermansia muciniphila GP14
GCF_002885455.1	Akkermansia muciniphila GP13
GCF_002885465.1	Akkermansia muciniphila GP02
GCF_002885475.1	Akkermansia muciniphila BSM09
GCF_002885515.1	Akkermansia muciniphila GP42
GCF_002885535.1	Akkermansia muciniphila GP25
GCF_002885555.1	Akkermansia muciniphila GP10
GCF_002885575.1	Akkermansia muciniphila GP39
GCF_002885595.1	Akkermansia muciniphila GP38
GCF_002885615.1	Akkermansia muciniphila GP06
GCF_002885625.1	Akkermansia muciniphila GP05
GCF_002885655.1	Akkermansia muciniphila GP04
GCF_002885675.1	Akkermansia muciniphila GP40
GCF_002885695.1	Akkermansia muciniphila GP28
GCF_002885715.1	Akkermansia muciniphila GP09

## Sheet: Auxotrophy table
Name	ID	cpd00264	cpd00051	cpd00129	cpd00033	cpd00054	cpd00161	cpd00035	cpd00041	cpd00132	cpd00023	cpd00065	cpd00069	cpd00066	cpd00156	cpd00322	cpd00107	cpd00119	cpd00039	cpd00084	cpd00060	cpd00017	cpd00393	cpd00053	cpd00644	cpd00218	cpd00028	cpd00635	cpd00305	cpd00220	cpd00215
		Spermidine	L-Arginine	L-Proline	Glycine	L-Serine	L-Threonine	L-Alanine	L-Aspartate	L-Asparagine	L-Glutamate	L-Tryptophan	L-Tyrosine	L-Phenylalanine	L-Valine	L-Isoleucine	L-Leucine	L-Histidine	L-Lysine	L-Cysteine	L-Methionine	S-Adenosyl-L-methionine	Folate	L-Glutamine	PAN	Niacin	Heme	Cbl	Thiamin	Riboflavin	Pyridoxal
Akkermansia muciniphila ATCC BAA-835	349742	AA								AA
Akkermansia muciniphila GP22	GCF_002884975.1	AA								AA
Akkermansia muciniphila GP30	GCF_002884995.1	AA								AA
Akkermansia muciniphila GP12	GCF_002885015.1	AA								AA
Akkermansia muciniphila GP15	GCF_002885025.1	AA								AA
Akkermansia muciniphila GP11	GCF_002885055.1	AA								AA
Akkermansia muciniphila GP08	GCF_002885075.1	AA								AA
Akkermansia muciniphila GP07	GCF_002885095.1	AA								AA
Akkermansia muciniphila BSH05	GCF_002885105.1	AA			AA					AA				AA				AA								AA		AA
Akkermansia muciniphila BSH01	GCF_002885135.1	AA								AA				AA				AA								AA
Akkermansia muciniphila GP43	GCF_002885155.1	AA								AA
Akkermansia muciniphila GP36	GCF_002885195.1	AA					AA			AA
Akkermansia muciniphila GP29	GCF_002885215.1	AA								AA															AA
Akkermansia muciniphila GP21	GCF_002885235.1	AA								AA
Akkermansia muciniphila GP03	GCF_002885255.1	AA								AA
Akkermansia muciniphila GP01	GCF_002885265.1	AA								AA
Akkermansia muciniphila GP35	GCF_002885295.1	AA								AA
Akkermansia muciniphila GP27	GCF_002885315.1	AA								AA
Akkermansia muciniphila GP26	GCF_002885335.1	AA								AA
Akkermansia muciniphila GP23	GCF_002885355.1	AA								AA
Akkermansia muciniphila GP20	GCF_002885375.1	AA								AA
Akkermansia muciniphila GP19	GCF_002885395.1	AA								AA
Akkermansia muciniphila GP16	GCF_002885415.1	AA								AA
Akkermansia muciniphila GP14	GCF_002885425.1	AA								AA
Akkermansia muciniphila GP13	GCF_002885455.1	AA								AA
Akkermansia muciniphila GP02	GCF_002885465.1	AA								AA
Akkermansia muciniphila BSM09	GCF_002885475.1	AA								AA
Akkermansia muciniphila GP42	GCF_002885515.1	AA								AA
Akkermansia muciniphila GP25	GCF_002885535.1	AA								AA
Akkermansia muciniphila GP10	GCF_002885555.1	AA								AA
Akkermansia muciniphila GP39	GCF_002885575.1	AA								AA
Akkermansia muciniphila GP38	GCF_002885595.1	AA								AA
Akkermansia muciniphila GP06	GCF_002885615.1	AA								AA
Akkermansia muciniphila GP05	GCF_002885625.1	AA								AA
Akkermansia muciniphila GP04	GCF_002885655.1	AA								AA
Akkermansia muciniphila GP40	GCF_002885675.1	AA								AA
Akkermansia muciniphila GP28	GCF_002885695.1	AA								AA
Akkermansia muciniphila GP09	GCF_002885715.1	AA								AA
Akkermansia mucinphila CAG:154	GCA_000436395.1	AA	AA			AA				AA									AA	AA	AA	AA					AA
Akkermansia glycaniphila	GCF_900097105.1	AA	AA			AA				AA			AA	AA					AA	AA	AA	AA					AA
Akkermansia glycaniphila Pyt	GCF_001683795.1	AA	AA			AA							AA	AA					AA	AA	AA	AA					AA
Akkermansia sp. KLE1798	GCF_001580195.1	AA	AA			AA				AA									AA	AA	AA	AA					AA
Akkermansia sp. 54_46	GCA_001917295.1	AA	AA	AA		AA				AA									AA	AA	AA	AA					AA
Akkermansia sp. CAG:344	GCA_000437075.1	AA	AA	AA						AA									AA	AA	AA	AA					AA
Akkermansia consensus		AA	aa	aa		aa				AA			aa	aa					aa	aa	aa	aa					aa

## Sheet: Pathway table
Pathway	Reaction	Reaction	Equation	Reversibility	Status	KEGG ID	MetaCyc ID	Name	EC numbers	Roles	Akkermansia muciniphila ATCC BAA-835	Akkermansia muciniphila GP22	Akkermansia muciniphila GP30	Akkermansia muciniphila GP12	Akkermansia muciniphila GP15	Akkermansia muciniphila GP11	Akkermansia muciniphila GP08	Akkermansia muciniphila GP07	Akkermansia muciniphila BSH05	Akkermansia muciniphila BSH01	Akkermansia muciniphila GP43	Akkermansia muciniphila GP36	Akkermansia muciniphila GP29	Akkermansia muciniphila GP21	Akkermansia muciniphila GP03	Akkermansia muciniphila GP01	Akkermansia muciniphila GP35	Akkermansia muciniphila GP27	Akkermansia muciniphila GP26	Akkermansia muciniphila GP23	Akkermansia muciniphila GP20	Akkermansia muciniphila GP19	Akkermansia muciniphila GP16	Akkermansia muciniphila GP14	Akkermansia muciniphila GP13	Akkermansia muciniphila GP02	Akkermansia muciniphila BSM09	Akkermansia muciniphila GP42	Akkermansia muciniphila GP25	Akkermansia muciniphila GP10	Akkermansia muciniphila GP39	Akkermansia muciniphila GP38	Akkermansia muciniphila GP06	Akkermansia muciniphila GP05	Akkermansia muciniphila GP04	Akkermansia muciniphila GP40	Akkermansia muciniphila GP28	Akkermansia muciniphila GP09	Akkermansia glycaniphila
Glycolysis / Gluconeogenesis	rxn01100	rxn01100	(1) ATP[0] + (1) 3-Phosphoglycerate[0] <-> (1) ADP[0] + (1) 1,3-Bisphospho-D-glycerate[0]	-	OK|HB	R01512	PHOSGLYPHOS-RXN.c	phosphoglyceratekinase		Phosphoglycerate kinase (EC 2.7.2.3)|butyrate kinase (EC 2.7.2.7)	NegF/Negative/Variable/=/GTP;core oligosaccharide lipid A;L-Methionine;Tetrahydrofolate;L-Isoleucine;Dianteisoheptadecanoylphosphatidylglycerol;S-Adenosyl-L-methionine;phosphatidylethanolamine dioctadecanoyl;L-Serine;Anteisoheptadecanoylcardiolipin (B. subtilis);CoA;5-Methyltetrahydrofolate;L-Glutamate;L-Tryptophan;Bactoprenyl diphosphate;NADP;ACP;L-Aspartate;L-Cysteine;L-Histidine;GSH;Ubiquinone…	NegF/Negative/Variable/-/L-Asparagine;L-Lysine;L-Leucine;L-Histidine;Glycine;Diisoheptadecanoylphosphatidylethanolamine;L-Tyrosine;Ubiquinone-8;Heme;L-Phenylalanine;L-Valine;CTP;Calomide;L-Isoleucine;NAD;Spermidine;L-Glutamine;L-Serine;TPP;Phosphatidylglycerol dioctadecanoyl;FAD;L-Alanine;Siroheme;Putrescine;TTP;dCTP;ACP;L-Arginine;Menaquinone 8;L-Glutamate;Dianteisoheptadecanoylphosphatidylglyce…	NegF/Negative/Variable/-/Dianteisoheptadecanoylphosphatidylglycerol;core oligosaccharide lipid A;S-Adenosyl-L-methionine;Glycine;Bactoprenyl diphosphate;dCTP;Tetrahydrofolate;Anteisoheptadecanoylcardiolipin (B. subtilis);Diisoheptadecanoylphosphatidylglycerol;GTP;L-Methionine;NAD;L-Serine;Pyridoxal phosphate;L-Leucine;L-Histidine;L-Alanine;Menaquinone 8;L-Cysteine;L-Aspartate;TPP;L-Glutamine;Siro…	NegF/Negative/Variable/-/Siroheme;Phosphatidylglycerol dioctadecanoyl;GSH;L-Leucine;Spermidine;Bactoprenyl diphosphate;L-Tyrosine;L-Alanine;FAD;NADP;L-Methionine;Ubiquinone-8;5-Methyltetrahydrofolate;L-Phenylalanine;S-Adenosyl-L-methionine;NAD;L-Lysine;Diisoheptadecanoylphosphatidylethanolamine;L-Threonine;10-Formyltetrahydrofolate;Anteisoheptadecanoylcardiolipin (B. subtilis);Diisoheptadecanoylp…	NegF/Negative/Variable/-///	NegF/Negative/Variable/-///	NegF/Negative/Variable/-/GTP;FAD;Zn2+;NAD;Glycine;Pyridoxal phosphate;Siroheme;dCTP;L-Arginine;TPP;ATP;Riboflavin;L-Tryptophan;Putrescine;NADP;10-Formyltetrahydrofolate;L-Cysteine;L-Leucine;Anteisoheptadecanoylcardiolipin (B. subtilis);L-Methionine;S-Adenosyl-L-methionine;phosphatidylethanolamine dioctadecanoyl;Phosphatidylglycerol dioctadecanoyl;Ca2+;Diisoheptadecanoylphosphatidylglycerol;L-Aspa…	NegF/Negative/Variable/-/Anteisoheptadecanoylcardiolipin (B. subtilis);L-Proline;ATP;10-Formyltetrahydrofolate;L-Lysine;Diisoheptadecanoylphosphatidylglycerol;dATP;Calomide;ACP;Glycine;FAD;L-Histidine;phosphatidylethanolamine dioctadecanoyl;Bactoprenyl diphosphate;L-Arginine;L-Isoleucine;NADP;Stearoylcardiolipin (B. subtilis);Isoheptadecanoylcardiolipin (B. subtilis);UTP;GSH;NAD;Diisoheptadecanoy…	NegF/Negative/Variable/-///	NegF/Negative/Variable/-///	NegF/Negative/Variable/-/L-Histidine;L-Isoleucine;phosphatidylethanolamine dioctadecanoyl;dATP;Calomide;Riboflavin;L-Cysteine;Glycine;Tetrahydrofolate;L-Glutamine;L-Tryptophan;Anteisoheptadecanoylcardiolipin (B. subtilis);10-Formyltetrahydrofolate;ACP;dGTP;dCTP;ATP;L-Alanine;Heme;TPP;Peptidoglycan polymer (n subunits);CTP;Menaquinone 8;L-Aspartate;Phosphatidylglycerol dioctadecanoyl;Pyridoxal pho…	NegF/Negative/Variable/-/L-Tyrosine;Anteisoheptadecanoylcardiolipin (B. subtilis);L-Arginine;dCTP;phosphatidylethanolamine dioctadecanoyl;Putrescine;Siroheme;Glycine;GTP;UTP;Menaquinone 8;L-Aspartate;2-Demethylmenaquinone 8;ACP;Peptidoglycan polymer (n subunits);CTP;Diisoheptadecanoylphosphatidylglycerol;dATP;GSH;Stearoylcardiolipin (B. subtilis);L-Tryptophan;L-Alanine;TPP;L-Histidine;Diisoheptad…	NegF/Negative/Variable/-/S-Adenosyl-L-methionine;L-Tryptophan;Stearoylcardiolipin (B. subtilis);dATP;Diisoheptadecanoylphosphatidylethanolamine;Glycine;Putrescine;L-Lysine;L-Glutamine;FAD;Peptidoglycan polymer (n subunits);Siroheme;Menaquinone 8;L-Serine;Ubiquinone-8;L-Leucine;ACP;Dianteisoheptadecanoylphosphatidylglycerol;Diisoheptadecanoylphosphatidylglycerol;UTP;L-Phenylalanine;L-Valine;Diante…	NegF/Negative/Variable/-/L-Valine;Ca2+;2-Demethylmenaquinone 8;Dianteisoheptadecanoylphosphatidylglycerol;phosphatidylethanolamine dioctadecanoyl;Dianteisoheptadecanoylphosphatidylethanolamine;Spermidine;Riboflavin;dATP;L-Threonine;L-Cysteine;ACP;TPP;Bactoprenyl diphosphate;core oligosaccharide lipid A;Phosphatidylglycerol dioctadecanoyl;Diisoheptadecanoylphosphatidylethanolamine;FAD;Zn2+;Glycine…	NegF/Negative/Variable/-/Ubiquinone-8;Putrescine;CTP;L-Cysteine;fe3;dCTP;Tetrahydrofolate;dGTP;L-Alanine;L-Phenylalanine;FAD;TPP;Diisoheptadecanoylphosphatidylethanolamine;NAD;ACP;10-Formyltetrahydrofolate;Glycine;L-Glutamine;L-Isoleucine;GTP;5-Methyltetrahydrofolate;Dianteisoheptadecanoylphosphatidylglycerol;Stearoylcardiolipin (B. subtilis);core oligosaccharide lipid A;Diisoheptadecanoylphospha…	NegF/Negative/Variable/-/NADP;L-Phenylalanine;L-Asparagine;L-Histidine;L-Arginine;L-Proline;FAD;Isoheptadecanoylcardiolipin (B. subtilis);TTP;L-Tryptophan;2-Demethylmenaquinone 8;10-Formyltetrahydrofolate;L-Leucine;S-Adenosyl-L-methionine;Tetrahydrofolate;Anteisoheptadecanoylcardiolipin (B. subtilis);L-Lysine;GSH;L-Serine;Menaquinone 8;CoA;ACP;Diisoheptadecanoylphosphatidylethanolamine;L-Methioni…	NegF/Negative/Variable/-/GTP;Dianteisoheptadecanoylphosphatidylethanolamine;L-Aspartate;L-Lysine;Calomide;Diisoheptadecanoylphosphatidylglycerol;Menaquinone 8;Heme;L-Alanine;L-Phenylalanine;Zn2+;dGTP;Anteisoheptadecanoylcardiolipin (B. subtilis);Phosphatidylglycerol dioctadecanoyl;L-Histidine;TPP;core oligosaccharide lipid A;CoA;Glycine;L-Methionine;dCTP;L-Arginine;Isoheptadecanoylcardiolipin (B.…	NegF/Negative/Variable/-///	NegF/Negative/Variable/-/L-Isoleucine;Dianteisoheptadecanoylphosphatidylglycerol;Tetrahydrofolate;TPP;Calomide;ACP;S-Adenosyl-L-methionine;5-Methyltetrahydrofolate;L-Valine;L-Histidine;Heme;L-Serine;L-Tyrosine;Dianteisoheptadecanoylphosphatidylethanolamine;L-Proline;Menaquinone 8;L-Arginine;dGTP;L-Threonine;L-Methionine;L-Phenylalanine;L-Lysine;L-Cysteine;GSH;NAD;ATP;TTP;L-Alanine;Siroheme;L-Tryp…	NegF/Negative/Variable/-/2-Demethylmenaquinone 8;Pyridoxal phosphate;L-Proline;Ubiquinone-8;TPP;core oligosaccharide lipid A;dATP;FAD;Spermidine;10-Formyltetrahydrofolate;Stearoylcardiolipin (B. subtilis);dCTP;L-Isoleucine;Bactoprenyl diphosphate;L-Arginine;Phosphatidylglycerol dioctadecanoyl;Zn2+;L-Leucine;L-Histidine;L-Tryptophan;Dianteisoheptadecanoylphosphatidylethanolamine;Ca2+;L-Tyrosine;Di…	NegF/Negative/Variable/-/TPP;UTP;Bactoprenyl diphosphate;dATP;Stearoylcardiolipin (B. subtilis);Calomide;L-Serine;Zn2+;L-Methionine;ACP;L-Threonine;L-Glutamate;Glycine;Heme;Diisoheptadecanoylphosphatidylethanolamine;Siroheme;FAD;Ubiquinone-8;NADP;L-Isoleucine;L-Phenylalanine;Menaquinone 8;L-Alanine;L-Valine;fe3;L-Cysteine;Pyridoxal phosphate;Putrescine;Isoheptadecanoylcardiolipin (B. subtilis);dC…	NegF/Negative/Variable/-/Riboflavin;Peptidoglycan polymer (n subunits);ACP;L-Isoleucine;Anteisoheptadecanoylcardiolipin (B. subtilis);Menaquinone 8;5-Methyltetrahydrofolate;L-Leucine;L-Asparagine;2-Demethylmenaquinone 8;fe3;L-Phenylalanine;Ca2+;Zn2+;L-Tyrosine;L-Alanine;Diisoheptadecanoylphosphatidylglycerol;dCTP;Siroheme;L-Arginine;ATP;Ubiquinone-8;Dianteisoheptadecanoylphosphatidylethanolamine;…	NegF/Negative/Variable/-/L-Arginine;dGTP;L-Tyrosine;Putrescine;L-Histidine;GTP;Pyridoxal phosphate;L-Threonine;Bactoprenyl diphosphate;L-Serine;CoA;phosphatidylethanolamine dioctadecanoyl;L-Isoleucine;GSH;Isoheptadecanoylcardiolipin (B. subtilis);L-Alanine;dATP;Phosphatidylglycerol dioctadecanoyl;Siroheme;Spermidine;CTP;NAD;NADP;Anteisoheptadecanoylcardiolipin (B. subtilis);10-Formyltetrahydrofol…	NegF/Negative/Variable/-///	NegF/Negative/Variable/-/Diisoheptadecanoylphosphatidylglycerol;L-Threonine;Bactoprenyl diphosphate;dATP;UTP;Calomide;Dianteisoheptadecanoylphosphatidylethanolamine;S-Adenosyl-L-methionine;Isoheptadecanoylcardiolipin (B. subtilis);L-Valine;CoA;L-Asparagine;L-Isoleucine;Glycine;Diisoheptadecanoylphosphatidylethanolamine;Peptidoglycan polymer (n subunits);L-Phenylalanine;Ubiquinone-8;L-Tryptophan;T…	NegF/Negative/Variable/-/CTP;ATP;L-Valine;dATP;GTP;Menaquinone 8;S-Adenosyl-L-methionine;Diisoheptadecanoylphosphatidylethanolamine;L-Cysteine;10-Formyltetrahydrofolate;Tetrahydrofolate;Peptidoglycan polymer (n subunits);Spermidine;Siroheme;Heme;L-Asparagine;5-Methyltetrahydrofolate;L-Phenylalanine;L-Tryptophan;Phosphatidylglycerol dioctadecanoyl;L-Aspartate;L-Alanine;dGTP;L-Methionine;L-Threonin…	NegF/Negative/Variable/-/Putrescine;dCTP;L-Proline;FAD;Isoheptadecanoylcardiolipin (B. subtilis);CoA;TPP;L-Aspartate;dATP;L-Threonine;Dianteisoheptadecanoylphosphatidylglycerol;fe3;Siroheme;Stearoylcardiolipin (B. subtilis);Diisoheptadecanoylphosphatidylglycerol;L-Cysteine;NAD;Phosphatidylglycerol dioctadecanoyl;S-Adenosyl-L-methionine;core oligosaccharide lipid A;L-Alanine;5-Methyltetrahydrofola…	NegF/Negative/Variable/-/Spermidine;NADP;Dianteisoheptadecanoylphosphatidylethanolamine;L-Aspartate;Pyridoxal phosphate;Diisoheptadecanoylphosphatidylethanolamine;L-Threonine;L-Glutamine;L-Histidine;phosphatidylethanolamine dioctadecanoyl;CTP;L-Methionine;2-Demethylmenaquinone 8;Anteisoheptadecanoylcardiolipin (B. subtilis);L-Isoleucine;CoA;L-Tryptophan;Zn2+;Heme;Diisoheptadecanoylphosphatidylgly…	NegF/Negative/Variable/-/L-Leucine;L-Lysine;L-Glutamine;NAD;Glycine;S-Adenosyl-L-methionine;L-Serine;L-Asparagine;L-Phenylalanine;Anteisoheptadecanoylcardiolipin (B. subtilis);UTP;Ca2+;L-Arginine;Peptidoglycan polymer (n subunits);Putrescine;ACP;Zn2+;Ubiquinone-8;L-Threonine;CoA;ATP;Bactoprenyl diphosphate;L-Methionine;5-Methyltetrahydrofolate;L-Glutamate;Siroheme;dCTP;L-Isoleucine;Spermidine;Rib…	NegF/Negative/Variable/-/Putrescine;FAD;L-Threonine;5-Methyltetrahydrofolate;L-Isoleucine;L-Phenylalanine;UTP;L-Glutamate;NADP;GSH;Dianteisoheptadecanoylphosphatidylglycerol;CTP;phosphatidylethanolamine dioctadecanoyl;Calomide;L-Asparagine;Peptidoglycan polymer (n subunits);NAD;ATP;Ubiquinone-8;Bactoprenyl diphosphate;Tetrahydrofolate;L-Cysteine;dCTP;CoA;Heme;S-Adenosyl-L-methionine;TTP;L-Asparta…	NegF/Negative/Variable/-/L-Threonine;Putrescine;L-Valine;L-Serine;Phosphatidylglycerol dioctadecanoyl;L-Arginine;Peptidoglycan polymer (n subunits);ACP;UTP;Dianteisoheptadecanoylphosphatidylglycerol;L-Alanine;FAD;CTP;L-Glutamate;L-Leucine;Calomide;L-Asparagine;NAD;L-Tryptophan;TPP;Pyridoxal phosphate;L-Isoleucine;NADP;TTP;Heme;10-Formyltetrahydrofolate;dGTP;L-Tyrosine;Bactoprenyl diphosphate;core…	NegF/Negative/Variable/-/Isoheptadecanoylcardiolipin (B. subtilis);FAD;L-Arginine;Putrescine;dGTP;TPP;phosphatidylethanolamine dioctadecanoyl;L-Tyrosine;L-Proline;UTP;10-Formyltetrahydrofolate;Calomide;CoA;TTP;2-Demethylmenaquinone 8;L-Phenylalanine;L-Leucine;NAD;core oligosaccharide lipid A;L-Methionine;L-Glutamate;L-Threonine;L-Lysine;ACP;NADP;Heme;L-Cysteine;L-Asparagine;CTP;Diisoheptadecanoyl…	NegF/Negative/Variable/-/Anteisoheptadecanoylcardiolipin (B. subtilis);Putrescine;Tetrahydrofolate;L-Alanine;core oligosaccharide lipid A;Calomide;Ubiquinone-8;Menaquinone 8;10-Formyltetrahydrofolate;Spermidine;phosphatidylethanolamine dioctadecanoyl;CTP;5-Methyltetrahydrofolate;L-Proline;dGTP;Dianteisoheptadecanoylphosphatidylglycerol;L-Serine;FAD;L-Asparagine;TPP;Glycine;L-Lysine;ATP;Diisohepta…	NegF/Negative/Variable/-/Zn2+;L-Alanine;L-Valine;TTP;GSH;Tetrahydrofolate;L-Glutamine;Isoheptadecanoylcardiolipin (B. subtilis);L-Arginine;L-Histidine;5-Methyltetrahydrofolate;Spermidine;dATP;GTP;Calomide;dCTP;Glycine;FAD;10-Formyltetrahydrofolate;Heme;L-Cysteine;Dianteisoheptadecanoylphosphatidylethanolamine;core oligosaccharide lipid A;L-Serine;Riboflavin;Putrescine;Bactoprenyl diphosphate;L-As…	NegF/Negative/Variable/-/L-Tryptophan;Pyridoxal phosphate;CTP;L-Aspartate;FAD;ACP;2-Demethylmenaquinone 8;Isoheptadecanoylcardiolipin (B. subtilis);Zn2+;Glycine;L-Histidine;Dianteisoheptadecanoylphosphatidylethanolamine;Bactoprenyl diphosphate;5-Methyltetrahydrofolate;L-Arginine;L-Methionine;L-Asparagine;GTP;Spermidine;Riboflavin;core oligosaccharide lipid A;L-Tyrosine;L-Glutamine;Ubiquinone-8;GS…	NegF/Negative/Variable/-/L-Asparagine;L-Serine;Menaquinone 8;NADP;L-Leucine;NAD;core oligosaccharide lipid A;dGTP;ATP;L-Proline;TPP;Putrescine;L-Alanine;L-Glutamate;CTP;L-Histidine;Heme;L-Tryptophan;TTP;Calomide;10-Formyltetrahydrofolate;ACP;Diisoheptadecanoylphosphatidylethanolamine;GSH;Siroheme;FAD;Stearoylcardiolipin (B. subtilis);Anteisoheptadecanoylcardiolipin (B. subtilis);L-Phenylalanine;S…	NegF/Negative/Variable/-/Calomide;Heme;L-Tryptophan;L-Aspartate;10-Formyltetrahydrofolate;L-Methionine;L-Arginine;Tetrahydrofolate;TPP;L-Isoleucine;dGTP;Zn2+;Ca2+;L-Lysine;Anteisoheptadecanoylcardiolipin (B. subtilis);L-Cysteine;Glycine;Stearoylcardiolipin (B. subtilis);Putrescine;L-Histidine;GTP;ATP;5-Methyltetrahydrofolate;Diisoheptadecanoylphosphatidylethanolamine;dATP;GSH;UTP;FAD;L-Glutamine;…	NegF/Negative/Variable/-/Dianteisoheptadecanoylphosphatidylglycerol;2-Demethylmenaquinone 8;5-Methyltetrahydrofolate;UTP;L-Glutamate;L-Phenylalanine;Heme;L-Serine;L-Threonine;Stearoylcardiolipin (B. subtilis);Tetrahydrofolate;L-Valine;L-Aspartate;L-Proline;L-Cysteine;GTP;dGTP;Menaquinone 8;L-Tryptophan;Anteisoheptadecanoylcardiolipin (B. subtilis);L-Histidine;L-Glutamine;Peptidoglycan polymer (n …	NegF/Negative/Variable/-/10-Formyltetrahydrofolate;Spermidine;GTP;phosphatidylethanolamine dioctadecanoyl;Diisoheptadecanoylphosphatidylglycerol;Anteisoheptadecanoylcardiolipin (B. subtilis);dCTP;Putrescine;GSH;Stearoylcardiolipin (B. subtilis);UTP;ACP;L-Methionine;Pyridoxal phosphate;dGTP;S-Adenosyl-L-methionine;L-Glutamine;NAD;TPP;CTP;2-Demethylmenaquinone 8;L-Tryptophan;L-Alanine;Heme;Isohepta…
Glycolysis / Gluconeogenesis	rxn00781	rxn00781	(1) NAD[0] + (1) Phosphate[0] + (1) Glyceraldehyde3-phosphate[0] <-> (1) NADH[0] + (1) H+[0] + (1) 1,3-Bisphospho-D-glycerate[0]	-	OK|HB	R01061	GAPDHSYNEC-RXN.c.metaexp.NAD_NADH|GAPOXNPHOSPHN-RXN.c	D-Glyceraldehyde-3-phosphate:NAD+ oxidoreductase(phosphorylating)|GAPD|glyceraldehyde 3-phosphate dehydrogenase|glyceraldehyde 3-phosphate dehydrogenase (phosphorylating)|glyceraldehyde-3-phosphate dehydrogenase|glyceraldehyde-3-phosphate dehydrogenase (NAD)|glyceraldehyde-3-phosphatedehydrogenase		NAD(P)-dependent glyceraldehyde 3-phosphate dehydrogenase archaeal (EC 1.2.1.59)|NAD-dependent glyceraldehyde-3-phosphate dehydrogenase (EC 1.2.1.12)|malonate-semialdehyde dehydrogenase (EC 1.2.1.15)|4-hydroxymuconic-semialdehyde dehydrogenase (EC 1.2.1.61)	PosF/Positive/Variable/=/GTP;core oligosaccharide lipid A;L-Methionine;Tetrahydrofolate;L-Isoleucine;Dianteisoheptadecanoylphosphatidylglycerol;S-Adenosyl-L-methionine;phosphatidylethanolamine dioctadecanoyl;L-Serine;Anteisoheptadecanoylcardiolipin (B. subtilis);CoA;5-Methyltetrahydrofolate;L-Glutamate;L-Tryptophan;Bactoprenyl diphosphate;NADP;ACP;L-Aspartate;L-Cysteine;L-Histidine;GSH;Ubiquinone…	PosF/Positive/Variable/-/L-Asparagine;L-Lysine;L-Leucine;L-Histidine;Glycine;Diisoheptadecanoylphosphatidylethanolamine;L-Tyrosine;Ubiquinone-8;Heme;L-Phenylalanine;L-Valine;CTP;Calomide;L-Isoleucine;NAD;Spermidine;L-Glutamine;L-Serine;TPP;Phosphatidylglycerol dioctadecanoyl;FAD;L-Alanine;Siroheme;Putrescine;TTP;dCTP;ACP;L-Arginine;Menaquinone 8;L-Glutamate;Dianteisoheptadecanoylphosphatidylglyce…	PosF/Positive/Variable/-/Dianteisoheptadecanoylphosphatidylglycerol;core oligosaccharide lipid A;S-Adenosyl-L-methionine;Glycine;Bactoprenyl diphosphate;dCTP;Tetrahydrofolate;Anteisoheptadecanoylcardiolipin (B. subtilis);Diisoheptadecanoylphosphatidylglycerol;GTP;L-Methionine;NAD;L-Serine;Pyridoxal phosphate;L-Leucine;L-Histidine;L-Alanine;Menaquinone 8;L-Cysteine;L-Aspartate;TPP;L-Glutamine;Siro…	PosF/Positive/Variable/-/Siroheme;Phosphatidylglycerol dioctadecanoyl;GSH;L-Leucine;Spermidine;Bactoprenyl diphosphate;L-Tyrosine;L-Alanine;FAD;NADP;L-Methionine;Ubiquinone-8;5-Methyltetrahydrofolate;L-Phenylalanine;S-Adenosyl-L-methionine;NAD;L-Lysine;Diisoheptadecanoylphosphatidylethanolamine;L-Threonine;10-Formyltetrahydrofolate;Anteisoheptadecanoylcardiolipin (B. subtilis);Diisoheptadecanoylp…	PosF/Positive/Variable/-///	PosF/Positive/Variable/-///	PosF/Positive/Variable/-/GTP;FAD;Zn2+;NAD;Glycine;Pyridoxal phosphate;Siroheme;dCTP;L-Arginine;TPP;ATP;Riboflavin;L-Tryptophan;Putrescine;NADP;10-Formyltetrahydrofolate;L-Cysteine;L-Leucine;Anteisoheptadecanoylcardiolipin (B. subtilis);L-Methionine;S-Adenosyl-L-methionine;phosphatidylethanolamine dioctadecanoyl;Phosphatidylglycerol dioctadecanoyl;Ca2+;Diisoheptadecanoylphosphatidylglycerol;L-Aspa…	PosF/Positive/Variable/-/Anteisoheptadecanoylcardiolipin (B. subtilis);L-Proline;ATP;10-Formyltetrahydrofolate;L-Lysine;Diisoheptadecanoylphosphatidylglycerol;dATP;Calomide;ACP;Glycine;FAD;L-Histidine;phosphatidylethanolamine dioctadecanoyl;Bactoprenyl diphosphate;L-Arginine;L-Isoleucine;NADP;Stearoylcardiolipin (B. subtilis);Isoheptadecanoylcardiolipin (B. subtilis);UTP;GSH;NAD;Diisoheptadecanoy…	PosF/Positive/Variable/-///	PosF/Positive/Variable/-///	PosF/Positive/Variable/-/L-Histidine;L-Isoleucine;phosphatidylethanolamine dioctadecanoyl;dATP;Calomide;Riboflavin;L-Cysteine;Glycine;Tetrahydrofolate;L-Glutamine;L-Tryptophan;Anteisoheptadecanoylcardiolipin (B. subtilis);10-Formyltetrahydrofolate;ACP;dGTP;dCTP;ATP;L-Alanine;Heme;TPP;Peptidoglycan polymer (n subunits);CTP;Menaquinone 8;L-Aspartate;Phosphatidylglycerol dioctadecanoyl;Pyridoxal pho…	PosF/Positive/Variable/-/L-Tyrosine;Anteisoheptadecanoylcardiolipin (B. subtilis);L-Arginine;dCTP;phosphatidylethanolamine dioctadecanoyl;Putrescine;Siroheme;Glycine;GTP;UTP;Menaquinone 8;L-Aspartate;2-Demethylmenaquinone 8;ACP;Peptidoglycan polymer (n subunits);CTP;Diisoheptadecanoylphosphatidylglycerol;GSH;Stearoylcardiolipin (B. subtilis);L-Tryptophan;L-Alanine;TPP;L-Histidine;Diisoheptadecano…	PosF/Positive/Variable/-/S-Adenosyl-L-methionine;L-Tryptophan;Stearoylcardiolipin (B. subtilis);dATP;Diisoheptadecanoylphosphatidylethanolamine;Glycine;Putrescine;L-Lysine;L-Glutamine;FAD;Peptidoglycan polymer (n subunits);Siroheme;Menaquinone 8;L-Serine;Ubiquinone-8;L-Leucine;ACP;Dianteisoheptadecanoylphosphatidylglycerol;Diisoheptadecanoylphosphatidylglycerol;UTP;L-Phenylalanine;L-Valine;Diante…	PosF/Positive/Variable/-/L-Valine;Ca2+;2-Demethylmenaquinone 8;Dianteisoheptadecanoylphosphatidylglycerol;phosphatidylethanolamine dioctadecanoyl;Dianteisoheptadecanoylphosphatidylethanolamine;Spermidine;Riboflavin;dATP;L-Threonine;L-Cysteine;ACP;TPP;Bactoprenyl diphosphate;core oligosaccharide lipid A;Phosphatidylglycerol dioctadecanoyl;Diisoheptadecanoylphosphatidylethanolamine;FAD;Zn2+;Glycine…	PosF/Positive/Variable/-/Ubiquinone-8;Putrescine;CTP;L-Cysteine;fe3;dCTP;Tetrahydrofolate;dGTP;L-Alanine;L-Phenylalanine;FAD;TPP;Diisoheptadecanoylphosphatidylethanolamine;NAD;ACP;10-Formyltetrahydrofolate;Glycine;L-Glutamine;L-Isoleucine;GTP;5-Methyltetrahydrofolate;Dianteisoheptadecanoylphosphatidylglycerol;Stearoylcardiolipin (B. subtilis);core oligosaccharide lipid A;Diisoheptadecanoylphospha…	PosF/Positive/Variable/-/NADP;L-Phenylalanine;L-Asparagine;L-Histidine;L-Arginine;L-Proline;FAD;Isoheptadecanoylcardiolipin (B. subtilis);TTP;L-Tryptophan;2-Demethylmenaquinone 8;10-Formyltetrahydrofolate;L-Leucine;S-Adenosyl-L-methionine;Tetrahydrofolate;Anteisoheptadecanoylcardiolipin (B. subtilis);L-Lysine;GSH;L-Serine;Menaquinone 8;CoA;ACP;Diisoheptadecanoylphosphatidylethanolamine;L-Methioni…	PosF/Positive/Variable/-/GTP;Dianteisoheptadecanoylphosphatidylethanolamine;L-Aspartate;L-Lysine;Calomide;Diisoheptadecanoylphosphatidylglycerol;Menaquinone 8;Heme;L-Alanine;L-Phenylalanine;Zn2+;dGTP;Anteisoheptadecanoylcardiolipin (B. subtilis);Phosphatidylglycerol dioctadecanoyl;L-Histidine;TPP;core oligosaccharide lipid A;CoA;Glycine;L-Methionine;dCTP;L-Arginine;Isoheptadecanoylcardiolipin (B.…	PosF/Positive/Variable/-///	PosF/Positive/Variable/-/L-Isoleucine;Dianteisoheptadecanoylphosphatidylglycerol;Tetrahydrofolate;TPP;Calomide;ACP;S-Adenosyl-L-methionine;5-Methyltetrahydrofolate;L-Valine;L-Histidine;Heme;L-Serine;L-Tyrosine;Dianteisoheptadecanoylphosphatidylethanolamine;L-Proline;Menaquinone 8;L-Arginine;dGTP;L-Threonine;L-Methionine;L-Phenylalanine;L-Lysine;L-Cysteine;GSH;NAD;ATP;TTP;L-Alanine;Siroheme;L-Tryp…	PosF/Positive/Variable/-/2-Demethylmenaquinone 8;Pyridoxal phosphate;L-Proline;Ubiquinone-8;TPP;core oligosaccharide lipid A;dATP;FAD;Spermidine;10-Formyltetrahydrofolate;Stearoylcardiolipin (B. subtilis);dCTP;L-Isoleucine;Bactoprenyl diphosphate;L-Arginine;Phosphatidylglycerol dioctadecanoyl;Zn2+;L-Leucine;L-Histidine;L-Tryptophan;Dianteisoheptadecanoylphosphatidylethanolamine;Ca2+;L-Tyrosine;Di…	PosF/Positive/Variable/-/TPP;UTP;Bactoprenyl diphosphate;dATP;Stearoylcardiolipin (B. subtilis);Calomide;L-Serine;Zn2+;L-Methionine;ACP;L-Threonine;L-Glutamate;Glycine;Heme;Diisoheptadecanoylphosphatidylethanolamine;Siroheme;FAD;Ubiquinone-8;NADP;L-Isoleucine;L-Phenylalanine;Menaquinone 8;L-Alanine;L-Valine;fe3;L-Cysteine;Pyridoxal phosphate;Putrescine;Isoheptadecanoylcardiolipin (B. subtilis);dC…	PosF/Positive/Variable/-/Riboflavin;Peptidoglycan polymer (n subunits);ACP;L-Isoleucine;Anteisoheptadecanoylcardiolipin (B. subtilis);Menaquinone 8;5-Methyltetrahydrofolate;L-Leucine;L-Asparagine;2-Demethylmenaquinone 8;fe3;L-Phenylalanine;Ca2+;Zn2+;L-Tyrosine;L-Alanine;Diisoheptadecanoylphosphatidylglycerol;dCTP;Siroheme;L-Arginine;ATP;Ubiquinone-8;Dianteisoheptadecanoylphosphatidylethanolamine;…	PosF/Positive/Variable/-/L-Arginine;dGTP;L-Tyrosine;Putrescine;L-Histidine;GTP;Pyridoxal phosphate;L-Threonine;Bactoprenyl diphosphate;L-Serine;CoA;phosphatidylethanolamine dioctadecanoyl;L-Isoleucine;GSH;Isoheptadecanoylcardiolipin (B. subtilis);L-Alanine;dATP;Phosphatidylglycerol dioctadecanoyl;Siroheme;Spermidine;CTP;NAD;NADP;Anteisoheptadecanoylcardiolipin (B. subtilis);10-Formyltetrahydrofol…	PosF/Positive/Variable/-///	PosF/Positive/Variable/-/Diisoheptadecanoylphosphatidylglycerol;L-Threonine;Bactoprenyl diphosphate;dATP;UTP;Calomide;Dianteisoheptadecanoylphosphatidylethanolamine;S-Adenosyl-L-methionine;Isoheptadecanoylcardiolipin (B. subtilis);L-Valine;CoA;L-Asparagine;L-Isoleucine;Glycine;Diisoheptadecanoylphosphatidylethanolamine;Peptidoglycan polymer (n subunits);L-Phenylalanine;Ubiquinone-8;L-Tryptophan;T…	PosF/Positive/Variable/-/CTP;ATP;L-Valine;dATP;GTP;Menaquinone 8;S-Adenosyl-L-methionine;Diisoheptadecanoylphosphatidylethanolamine;L-Cysteine;10-Formyltetrahydrofolate;Tetrahydrofolate;Peptidoglycan polymer (n subunits);Spermidine;Siroheme;Heme;L-Asparagine;5-Methyltetrahydrofolate;L-Phenylalanine;L-Tryptophan;Phosphatidylglycerol dioctadecanoyl;L-Aspartate;L-Alanine;dGTP;L-Methionine;L-Threonin…	PosF/Positive/Variable/-/Putrescine;dCTP;L-Proline;FAD;Isoheptadecanoylcardiolipin (B. subtilis);CoA;TPP;L-Aspartate;dATP;L-Threonine;Dianteisoheptadecanoylphosphatidylglycerol;fe3;Siroheme;Stearoylcardiolipin (B. subtilis);Diisoheptadecanoylphosphatidylglycerol;L-Cysteine;NAD;Phosphatidylglycerol dioctadecanoyl;S-Adenosyl-L-methionine;core oligosaccharide lipid A;L-Alanine;5-Methyltetrahydrofola…	PosF/Positive/Variable/-/Spermidine;NADP;Dianteisoheptadecanoylphosphatidylethanolamine;L-Aspartate;Pyridoxal phosphate;Diisoheptadecanoylphosphatidylethanolamine;L-Threonine;L-Glutamine;L-Histidine;phosphatidylethanolamine dioctadecanoyl;CTP;L-Methionine;2-Demethylmenaquinone 8;Anteisoheptadecanoylcardiolipin (B. subtilis);L-Isoleucine;CoA;L-Tryptophan;Zn2+;Heme;Diisoheptadecanoylphosphatidylgly…	PosF/Positive/Variable/-/L-Leucine;L-Lysine;L-Glutamine;NAD;Glycine;S-Adenosyl-L-methionine;L-Serine;L-Asparagine;L-Phenylalanine;Anteisoheptadecanoylcardiolipin (B. subtilis);UTP;Ca2+;L-Arginine;Peptidoglycan polymer (n subunits);Putrescine;ACP;Zn2+;Ubiquinone-8;L-Threonine;CoA;ATP;Bactoprenyl diphosphate;L-Methionine;5-Methyltetrahydrofolate;L-Glutamate;Siroheme;dCTP;L-Isoleucine;Spermidine;Rib…	PosF/Positive/Variable/-/Putrescine;FAD;L-Threonine;5-Methyltetrahydrofolate;L-Isoleucine;L-Phenylalanine;UTP;L-Glutamate;NADP;GSH;Dianteisoheptadecanoylphosphatidylglycerol;CTP;phosphatidylethanolamine dioctadecanoyl;Calomide;L-Asparagine;Peptidoglycan polymer (n subunits);NAD;ATP;Ubiquinone-8;Bactoprenyl diphosphate;Tetrahydrofolate;L-Cysteine;dCTP;CoA;Heme;S-Adenosyl-L-methionine;TTP;L-Asparta…	PosF/Positive/Variable/-/L-Threonine;Putrescine;L-Valine;L-Serine;Phosphatidylglycerol dioctadecanoyl;L-Arginine;Peptidoglycan polymer (n subunits);ACP;UTP;Dianteisoheptadecanoylphosphatidylglycerol;L-Alanine;FAD;CTP;L-Glutamate;L-Leucine;Calomide;L-Asparagine;NAD;L-Tryptophan;TPP;Pyridoxal phosphate;L-Isoleucine;NADP;TTP;Heme;10-Formyltetrahydrofolate;dGTP;L-Tyrosine;Bactoprenyl diphosphate;core…	PosF/Positive/Variable/-/Isoheptadecanoylcardiolipin (B. subtilis);FAD;L-Arginine;Putrescine;dGTP;TPP;phosphatidylethanolamine dioctadecanoyl;L-Tyrosine;L-Proline;UTP;10-Formyltetrahydrofolate;Calomide;CoA;TTP;2-Demethylmenaquinone 8;L-Phenylalanine;L-Leucine;NAD;core oligosaccharide lipid A;L-Methionine;L-Glutamate;L-Threonine;L-Lysine;ACP;NADP;Heme;L-Cysteine;L-Asparagine;CTP;Diisoheptadecanoyl…	PosF/Positive/Variable/-/Anteisoheptadecanoylcardiolipin (B. subtilis);Putrescine;Tetrahydrofolate;L-Alanine;core oligosaccharide lipid A;Calomide;Ubiquinone-8;Menaquinone 8;10-Formyltetrahydrofolate;Spermidine;phosphatidylethanolamine dioctadecanoyl;CTP;5-Methyltetrahydrofolate;L-Proline;dGTP;Dianteisoheptadecanoylphosphatidylglycerol;L-Serine;FAD;L-Asparagine;TPP;Glycine;L-Lysine;ATP;Diisohepta…	PosF/Positive/Variable/-/Zn2+;L-Alanine;L-Valine;TTP;GSH;Tetrahydrofolate;L-Glutamine;Isoheptadecanoylcardiolipin (B. subtilis);L-Arginine;L-Histidine;5-Methyltetrahydrofolate;Spermidine;dATP;GTP;Calomide;dCTP;Glycine;FAD;10-Formyltetrahydrofolate;Heme;L-Cysteine;Dianteisoheptadecanoylphosphatidylethanolamine;core oligosaccharide lipid A;L-Serine;Riboflavin;Putrescine;Bactoprenyl diphosphate;L-As…	PosF/Positive/Variable/-/L-Tryptophan;Pyridoxal phosphate;CTP;L-Aspartate;FAD;ACP;2-Demethylmenaquinone 8;Isoheptadecanoylcardiolipin (B. subtilis);Zn2+;Glycine;L-Histidine;Dianteisoheptadecanoylphosphatidylethanolamine;Bactoprenyl diphosphate;5-Methyltetrahydrofolate;L-Arginine;L-Methionine;L-Asparagine;GTP;Spermidine;Riboflavin;core oligosaccharide lipid A;L-Tyrosine;L-Glutamine;Ubiquinone-8;GS…	PosF/Positive/Variable/-/L-Asparagine;L-Serine;Menaquinone 8;NADP;L-Leucine;NAD;core oligosaccharide lipid A;dGTP;ATP;L-Proline;TPP;Putrescine;L-Alanine;L-Glutamate;CTP;L-Histidine;Heme;L-Tryptophan;TTP;Calomide;10-Formyltetrahydrofolate;ACP;Diisoheptadecanoylphosphatidylethanolamine;GSH;Siroheme;FAD;Stearoylcardiolipin (B. subtilis);Anteisoheptadecanoylcardiolipin (B. subtilis);L-Phenylalanine;S…	PosF/Positive/Variable/-/Calomide;Heme;L-Tryptophan;L-Aspartate;10-Formyltetrahydrofolate;L-Methionine;L-Arginine;Tetrahydrofolate;TPP;L-Isoleucine;dGTP;Zn2+;Ca2+;L-Lysine;Anteisoheptadecanoylcardiolipin (B. subtilis);L-Cysteine;Glycine;Stearoylcardiolipin (B. subtilis);Putrescine;L-Histidine;GTP;ATP;5-Methyltetrahydrofolate;Diisoheptadecanoylphosphatidylethanolamine;dATP;GSH;UTP;FAD;L-Glutamine;…	PosF/Positive/Variable/-/Dianteisoheptadecanoylphosphatidylglycerol;2-Demethylmenaquinone 8;5-Methyltetrahydrofolate;UTP;L-Glutamate;L-Phenylalanine;Heme;L-Serine;L-Threonine;Stearoylcardiolipin (B. subtilis);Tetrahydrofolate;L-Valine;L-Aspartate;L-Proline;L-Cysteine;GTP;dGTP;Menaquinone 8;L-Tryptophan;Anteisoheptadecanoylcardiolipin (B. subtilis);L-Histidine;L-Glutamine;Peptidoglycan polymer (n …	PosF/Positive/Variable/-/10-Formyltetrahydrofolate;Spermidine;GTP;phosphatidylethanolamine dioctadecanoyl;Diisoheptadecanoylphosphatidylglycerol;Anteisoheptadecanoylcardiolipin (B. subtilis);dCTP;Putrescine;GSH;Stearoylcardiolipin (B. subtilis);UTP;ACP;L-Methionine;Pyridoxal phosphate;dGTP;S-Adenosyl-L-methionine;L-Glutamine;NAD;TPP;CTP;2-Demethylmenaquinone 8;L-Tryptophan;L-Alanine;Heme;Isohepta…
Glycolysis / Gluconeogenesis	rxn00747	rxn00747	(1) Glyceraldehyde3-phosphate[0] <-> (1) Glycerone-phosphate[0]	-	OK	R01015	TRIOSEPISOMERIZATION-RXN.c	D-Glyceraldehyde-3-phosphate ketol-isomerase|TPI|triose-phosphateisomerase|triosephosphate isomerase		Glyceraldehyde-3-phosphate ketol-isomerase (EC 5.3.1.1)|Triosephosphate isomerase (EC 5.3.1.1)|arabinose-5-phosphate isomerase (EC 5.3.1.13)	NegF/Negative/Variable/=/GTP;core oligosaccharide lipid A;L-Methionine;Tetrahydrofolate;L-Isoleucine;Dianteisoheptadecanoylphosphatidylglycerol;S-Adenosyl-L-methionine;phosphatidylethanolamine dioctadecanoyl;L-Serine;Zn2+;Anteisoheptadecanoylcardiolipin (B. subtilis);CoA;5-Methyltetrahydrofolate;L-Glutamate;Riboflavin;L-Tryptophan;Bactoprenyl diphosphate;NADP;ACP;L-Aspartate;L-Cysteine;L-Histidin…	NegF/Negative/Variable/-/L-Asparagine;L-Lysine;L-Leucine;L-Histidine;Glycine;Diisoheptadecanoylphosphatidylethanolamine;L-Tyrosine;Ubiquinone-8;Heme;L-Phenylalanine;L-Valine;CTP;Calomide;L-Isoleucine;NAD;Spermidine;L-Glutamine;L-Serine;TPP;Phosphatidylglycerol dioctadecanoyl;FAD;L-Alanine;Siroheme;Putrescine;TTP;dCTP;ACP;L-Arginine;Menaquinone 8;L-Glutamate;Dianteisoheptadecanoylphosphatidylglyce…	NegF/Negative/Variable/-/Dianteisoheptadecanoylphosphatidylglycerol;core oligosaccharide lipid A;S-Adenosyl-L-methionine;Glycine;Bactoprenyl diphosphate;dCTP;Tetrahydrofolate;Anteisoheptadecanoylcardiolipin (B. subtilis);Diisoheptadecanoylphosphatidylglycerol;GTP;L-Methionine;NAD;L-Serine;Pyridoxal phosphate;L-Leucine;L-Histidine;L-Alanine;Menaquinone 8;L-Cysteine;L-Aspartate;TPP;L-Glutamine;Siro…	NegF/Negative/Variable/-/Siroheme;Phosphatidylglycerol dioctadecanoyl;GSH;L-Leucine;Spermidine;Bactoprenyl diphosphate;L-Tyrosine;L-Alanine;FAD;NADP;L-Methionine;Ubiquinone-8;5-Methyltetrahydrofolate;L-Phenylalanine;Zn2+;S-Adenosyl-L-methionine;NAD;L-Lysine;Diisoheptadecanoylphosphatidylethanolamine;L-Threonine;10-Formyltetrahydrofolate;Anteisoheptadecanoylcardiolipin (B. subtilis);Diisoheptadeca…	NegF/Negative/Variable/-///	NegF/Negative/Variable/-///	NegF/Negative/Variable/-/GTP;FAD;Zn2+;NAD;Glycine;Pyridoxal phosphate;Siroheme;dCTP;L-Arginine;TPP;ATP;Riboflavin;L-Tryptophan;Putrescine;NADP;10-Formyltetrahydrofolate;L-Cysteine;L-Leucine;Anteisoheptadecanoylcardiolipin (B. subtilis);L-Methionine;S-Adenosyl-L-methionine;phosphatidylethanolamine dioctadecanoyl;Phosphatidylglycerol dioctadecanoyl;Ca2+;Diisoheptadecanoylphosphatidylglycerol;L-Aspa…	NegF/Negative/Variable/-/Anteisoheptadecanoylcardiolipin (B. subtilis);L-Proline;ATP;10-Formyltetrahydrofolate;L-Lysine;Diisoheptadecanoylphosphatidylglycerol;dATP;Calomide;ACP;Glycine;FAD;L-Histidine;phosphatidylethanolamine dioctadecanoyl;Bactoprenyl diphosphate;L-Arginine;L-Isoleucine;NADP;Stearoylcardiolipin (B. subtilis);Isoheptadecanoylcardiolipin (B. subtilis);UTP;GSH;NAD;Diisoheptadecanoy…	NegF/Negative/Variable/-///	NegF/Negative/Variable/-///	NegF/Negative/Variable/-/L-Histidine;L-Isoleucine;phosphatidylethanolamine dioctadecanoyl;dATP;Calomide;Riboflavin;L-Cysteine;Glycine;Tetrahydrofolate;L-Glutamine;L-Tryptophan;Anteisoheptadecanoylcardiolipin (B. subtilis);10-Formyltetrahydrofolate;ACP;dGTP;dCTP;ATP;L-Alanine;Heme;TPP;Peptidoglycan polymer (n subunits);CTP;Menaquinone 8;L-Aspartate;Phosphatidylglycerol dioctadecanoyl;Pyridoxal pho…	NegF/Negative/Variable/-/L-Tyrosine;Anteisoheptadecanoylcardiolipin (B. subtilis);L-Arginine;dCTP;phosphatidylethanolamine dioctadecanoyl;Putrescine;Siroheme;Glycine;GTP;UTP;Pyridoxal phosphate;Menaquinone 8;L-Aspartate;2-Demethylmenaquinone 8;ACP;Peptidoglycan polymer (n subunits);FAD;CTP;Diisoheptadecanoylphosphatidylglycerol;dATP;GSH;Stearoylcardiolipin (B. subtilis);L-Tryptophan;L-Alanine;TPP…	NegF/Negative/Variable/-/S-Adenosyl-L-methionine;L-Tryptophan;Stearoylcardiolipin (B. subtilis);dATP;Diisoheptadecanoylphosphatidylethanolamine;Glycine;Putrescine;L-Lysine;L-Glutamine;FAD;Peptidoglycan polymer (n subunits);Siroheme;Menaquinone 8;L-Serine;Ubiquinone-8;L-Leucine;ACP;Dianteisoheptadecanoylphosphatidylglycerol;Diisoheptadecanoylphosphatidylglycerol;UTP;L-Phenylalanine;L-Valine;Diante…	NegF/Negative/Variable/-/L-Valine;Ca2+;2-Demethylmenaquinone 8;Dianteisoheptadecanoylphosphatidylglycerol;phosphatidylethanolamine dioctadecanoyl;Dianteisoheptadecanoylphosphatidylethanolamine;Spermidine;Riboflavin;dATP;L-Threonine;L-Cysteine;ACP;TPP;Bactoprenyl diphosphate;core oligosaccharide lipid A;Phosphatidylglycerol dioctadecanoyl;Diisoheptadecanoylphosphatidylethanolamine;FAD;Zn2+;Glycine…	NegF/Negative/Variable/-/Ubiquinone-8;Putrescine;CTP;L-Cysteine;fe3;dCTP;Tetrahydrofolate;dGTP;L-Alanine;L-Phenylalanine;FAD;TPP;Diisoheptadecanoylphosphatidylethanolamine;NAD;ACP;10-Formyltetrahydrofolate;Glycine;L-Glutamine;L-Isoleucine;GTP;5-Methyltetrahydrofolate;Dianteisoheptadecanoylphosphatidylglycerol;Stearoylcardiolipin (B. subtilis);core oligosaccharide lipid A;Diisoheptadecanoylphospha…	NegF/Negative/Variable/-/Zn2+;NADP;L-Phenylalanine;L-Asparagine;L-Histidine;Pyridoxal phosphate;L-Arginine;L-Proline;FAD;Isoheptadecanoylcardiolipin (B. subtilis);TTP;L-Tryptophan;fe3;2-Demethylmenaquinone 8;10-Formyltetrahydrofolate;L-Leucine;S-Adenosyl-L-methionine;Tetrahydrofolate;Anteisoheptadecanoylcardiolipin (B. subtilis);L-Lysine;GSH;L-Serine;Menaquinone 8;CoA;ACP;Diisoheptadecanoylphosph…	NegF/Negative/Variable/-/GTP;Dianteisoheptadecanoylphosphatidylethanolamine;L-Aspartate;L-Lysine;Calomide;Diisoheptadecanoylphosphatidylglycerol;Menaquinone 8;Heme;L-Alanine;L-Phenylalanine;Zn2+;dGTP;Anteisoheptadecanoylcardiolipin (B. subtilis);Phosphatidylglycerol dioctadecanoyl;L-Histidine;TPP;core oligosaccharide lipid A;CoA;Glycine;L-Methionine;dCTP;L-Arginine;Isoheptadecanoylcardiolipin (B.…	NegF/Negative/Variable/-///	NegF/Negative/Variable/-/L-Isoleucine;Dianteisoheptadecanoylphosphatidylglycerol;Tetrahydrofolate;TPP;Calomide;ACP;S-Adenosyl-L-methionine;5-Methyltetrahydrofolate;L-Valine;L-Histidine;Heme;L-Serine;L-Tyrosine;Dianteisoheptadecanoylphosphatidylethanolamine;L-Proline;Menaquinone 8;L-Arginine;dGTP;L-Threonine;L-Methionine;L-Phenylalanine;L-Lysine;L-Cysteine;GSH;Pyridoxal phosphate;NAD;ATP;TTP;L-Ala…	NegF/Negative/Variable/-/2-Demethylmenaquinone 8;Pyridoxal phosphate;L-Proline;Ubiquinone-8;TPP;core oligosaccharide lipid A;dATP;FAD;Spermidine;10-Formyltetrahydrofolate;Stearoylcardiolipin (B. subtilis);dCTP;L-Isoleucine;Bactoprenyl diphosphate;L-Arginine;Phosphatidylglycerol dioctadecanoyl;Zn2+;L-Leucine;L-Histidine;L-Tryptophan;Dianteisoheptadecanoylphosphatidylethanolamine;Ca2+;L-Tyrosine;Di…	NegF/Negative/Variable/-/TPP;UTP;Bactoprenyl diphosphate;dATP;Stearoylcardiolipin (B. subtilis);Calomide;L-Serine;Zn2+;L-Methionine;ACP;L-Threonine;L-Glutamate;Glycine;Heme;Diisoheptadecanoylphosphatidylethanolamine;Siroheme;FAD;Ubiquinone-8;NADP;L-Isoleucine;L-Phenylalanine;Menaquinone 8;L-Alanine;L-Valine;fe3;L-Cysteine;Pyridoxal phosphate;Putrescine;Isoheptadecanoylcardiolipin (B. subtilis);dC…	NegF/Negative/Variable/-/Riboflavin;Peptidoglycan polymer (n subunits);ACP;L-Isoleucine;Anteisoheptadecanoylcardiolipin (B. subtilis);Menaquinone 8;5-Methyltetrahydrofolate;L-Leucine;L-Asparagine;2-Demethylmenaquinone 8;fe3;L-Phenylalanine;Ca2+;Zn2+;L-Tyrosine;L-Alanine;Diisoheptadecanoylphosphatidylglycerol;dCTP;Siroheme;L-Arginine;ATP;Ubiquinone-8;Dianteisoheptadecanoylphosphatidylethanolamine;…	NegF/Negative/Variable/-/L-Arginine;dGTP;L-Tyrosine;Putrescine;L-Histidine;GTP;Pyridoxal phosphate;L-Threonine;Bactoprenyl diphosphate;L-Serine;CoA;phosphatidylethanolamine dioctadecanoyl;L-Isoleucine;GSH;Isoheptadecanoylcardiolipin (B. subtilis);L-Alanine;dATP;Phosphatidylglycerol dioctadecanoyl;Siroheme;Spermidine;CTP;NAD;NADP;Anteisoheptadecanoylcardiolipin (B. subtilis);10-Formyltetrahydrofol…	NegF/Negative/Variable/-///	NegF/Negative/Variable/-/Diisoheptadecanoylphosphatidylglycerol;L-Threonine;Bactoprenyl diphosphate;dATP;UTP;Calomide;Riboflavin;Dianteisoheptadecanoylphosphatidylethanolamine;S-Adenosyl-L-methionine;Isoheptadecanoylcardiolipin (B. subtilis);L-Valine;CoA;Pyridoxal phosphate;L-Asparagine;L-Isoleucine;Glycine;Diisoheptadecanoylphosphatidylethanolamine;Peptidoglycan polymer (n subunits);L-Phenylalan…	NegF/Negative/Variable/-/CTP;ATP;L-Valine;dATP;GTP;Pyridoxal phosphate;FAD;Menaquinone 8;S-Adenosyl-L-methionine;Diisoheptadecanoylphosphatidylethanolamine;L-Cysteine;10-Formyltetrahydrofolate;Tetrahydrofolate;Peptidoglycan polymer (n subunits);Spermidine;Siroheme;Heme;L-Asparagine;5-Methyltetrahydrofolate;L-Phenylalanine;L-Tryptophan;Phosphatidylglycerol dioctadecanoyl;L-Aspartate;L-Alanine;dGTP…	NegF/Negative/Variable/-/Putrescine;dCTP;L-Proline;FAD;Isoheptadecanoylcardiolipin (B. subtilis);CoA;TPP;L-Aspartate;dATP;L-Threonine;Dianteisoheptadecanoylphosphatidylglycerol;fe3;Siroheme;Stearoylcardiolipin (B. subtilis);Diisoheptadecanoylphosphatidylglycerol;L-Cysteine;NAD;Phosphatidylglycerol dioctadecanoyl;S-Adenosyl-L-methionine;core oligosaccharide lipid A;L-Alanine;5-Methyltetrahydrofola…	NegF/Negative/Variable/-/Spermidine;NADP;Dianteisoheptadecanoylphosphatidylethanolamine;L-Aspartate;Pyridoxal phosphate;Diisoheptadecanoylphosphatidylethanolamine;L-Threonine;L-Glutamine;L-Histidine;phosphatidylethanolamine dioctadecanoyl;CTP;L-Methionine;2-Demethylmenaquinone 8;Anteisoheptadecanoylcardiolipin (B. subtilis);L-Isoleucine;CoA;L-Tryptophan;Zn2+;Heme;Diisoheptadecanoylphosphatidylgly…	NegF/Negative/Variable/-/L-Leucine;L-Lysine;L-Glutamine;NAD;Glycine;S-Adenosyl-L-methionine;L-Serine;L-Asparagine;L-Phenylalanine;Anteisoheptadecanoylcardiolipin (B. subtilis);UTP;Ca2+;L-Arginine;Peptidoglycan polymer (n subunits);Putrescine;ACP;Zn2+;Ubiquinone-8;L-Threonine;CoA;ATP;Bactoprenyl diphosphate;L-Methionine;5-Methyltetrahydrofolate;L-Glutamate;Siroheme;dCTP;L-Isoleucine;Spermidine;Rib…	NegF/Negative/Variable/-/Putrescine;FAD;L-Threonine;5-Methyltetrahydrofolate;L-Isoleucine;Zn2+;L-Phenylalanine;UTP;L-Glutamate;NADP;GSH;Dianteisoheptadecanoylphosphatidylglycerol;CTP;phosphatidylethanolamine dioctadecanoyl;fe3;Riboflavin;Calomide;L-Asparagine;Peptidoglycan polymer (n subunits);NAD;ATP;Ubiquinone-8;Bactoprenyl diphosphate;Tetrahydrofolate;L-Cysteine;dCTP;CoA;Heme;S-Adenosyl-L-meth…	NegF/Negative/Variable/-/L-Threonine;Putrescine;L-Valine;L-Serine;Phosphatidylglycerol dioctadecanoyl;L-Arginine;Peptidoglycan polymer (n subunits);ACP;UTP;Dianteisoheptadecanoylphosphatidylglycerol;L-Alanine;FAD;CTP;L-Glutamate;L-Leucine;Calomide;L-Asparagine;NAD;L-Tryptophan;TPP;Pyridoxal phosphate;L-Isoleucine;NADP;TTP;Heme;10-Formyltetrahydrofolate;dGTP;L-Tyrosine;Bactoprenyl diphosphate;core…	NegF/Negative/Variable/-/Isoheptadecanoylcardiolipin (B. subtilis);FAD;L-Arginine;Putrescine;dGTP;dATP;TPP;phosphatidylethanolamine dioctadecanoyl;L-Tyrosine;L-Proline;UTP;10-Formyltetrahydrofolate;Calomide;CoA;TTP;2-Demethylmenaquinone 8;L-Phenylalanine;L-Leucine;NAD;core oligosaccharide lipid A;L-Methionine;L-Glutamate;L-Threonine;L-Lysine;ACP;NADP;Heme;L-Cysteine;Pyridoxal phosphate;Zn2+;L-Asp…	NegF/Negative/Variable/-/Anteisoheptadecanoylcardiolipin (B. subtilis);Putrescine;Tetrahydrofolate;L-Alanine;core oligosaccharide lipid A;Calomide;Ubiquinone-8;Menaquinone 8;10-Formyltetrahydrofolate;Spermidine;phosphatidylethanolamine dioctadecanoyl;CTP;5-Methyltetrahydrofolate;L-Proline;dGTP;Dianteisoheptadecanoylphosphatidylglycerol;L-Serine;FAD;L-Asparagine;TPP;Glycine;L-Lysine;ATP;Diisohepta…	NegF/Negative/Variable/-/Zn2+;L-Alanine;L-Valine;TTP;GSH;Tetrahydrofolate;L-Glutamine;Isoheptadecanoylcardiolipin (B. subtilis);L-Arginine;L-Histidine;5-Methyltetrahydrofolate;Spermidine;dATP;GTP;Calomide;dCTP;Glycine;FAD;10-Formyltetrahydrofolate;Heme;L-Cysteine;Dianteisoheptadecanoylphosphatidylethanolamine;core oligosaccharide lipid A;L-Serine;Riboflavin;Putrescine;Bactoprenyl diphosphate;L-As…	NegF/Negative/Variable/-/L-Tryptophan;Pyridoxal phosphate;CTP;L-Aspartate;FAD;ACP;2-Demethylmenaquinone 8;Isoheptadecanoylcardiolipin (B. subtilis);Zn2+;Glycine;L-Histidine;Dianteisoheptadecanoylphosphatidylethanolamine;Bactoprenyl diphosphate;5-Methyltetrahydrofolate;L-Arginine;L-Methionine;L-Asparagine;GTP;Spermidine;Riboflavin;core oligosaccharide lipid A;L-Tyrosine;L-Glutamine;Ubiquinone-8;GS…	NegF/Negative/Variable/-/L-Asparagine;L-Serine;Menaquinone 8;NADP;L-Leucine;NAD;core oligosaccharide lipid A;dGTP;ATP;L-Proline;TPP;Putrescine;L-Alanine;L-Glutamate;CTP;L-Histidine;Heme;L-Tryptophan;TTP;Calomide;10-Formyltetrahydrofolate;ACP;Diisoheptadecanoylphosphatidylethanolamine;GSH;Siroheme;FAD;Stearoylcardiolipin (B. subtilis);Anteisoheptadecanoylcardiolipin (B. subtilis);L-Phenylalanine;S…	NegF/Negative/Variable/-/Calomide;Heme;L-Tryptophan;L-Aspartate;10-Formyltetrahydrofolate;L-Methionine;L-Arginine;Tetrahydrofolate;TPP;L-Isoleucine;dGTP;Zn2+;Ca2+;L-Lysine;Anteisoheptadecanoylcardiolipin (B. subtilis);L-Cysteine;Glycine;Stearoylcardiolipin (B. subtilis);Putrescine;L-Histidine;GTP;ATP;5-Methyltetrahydrofolate;Diisoheptadecanoylphosphatidylethanolamine;dATP;GSH;UTP;FAD;L-Glutamine;…	NegF/Negative/Variable/-/Dianteisoheptadecanoylphosphatidylglycerol;2-Demethylmenaquinone 8;5-Methyltetrahydrofolate;UTP;L-Glutamate;L-Phenylalanine;Heme;L-Serine;L-Threonine;Stearoylcardiolipin (B. subtilis);Tetrahydrofolate;L-Valine;L-Aspartate;L-Proline;L-Cysteine;GTP;dGTP;Menaquinone 8;L-Tryptophan;Anteisoheptadecanoylcardiolipin (B. subtilis);L-Histidine;L-Glutamine;Peptidoglycan polymer (n …	NegF/Negative/Variable/-/10-Formyltetrahydrofolate;Spermidine;GTP;phosphatidylethanolamine dioctadecanoyl;Diisoheptadecanoylphosphatidylglycerol;Anteisoheptadecanoylcardiolipin (B. subtilis);dCTP;Putrescine;GSH;Stearoylcardiolipin (B. subtilis);UTP;ACP;L-Methionine;Pyridoxal phosphate;dGTP;S-Adenosyl-L-methionine;L-Glutamine;NAD;TPP;CTP;2-Demethylmenaquinone 8;L-Tryptophan;L-Alanine;Heme;Isohepta…
Glycolysis / Gluconeogenesis	rxn01106	rxn01106	(1) 2-Phospho-D-glycerate[0] <-> (1) 3-Phosphoglycerate[0]	-	OK	R01518	3PGAREARR-RXN.c	2-Phospho-D-glycerate 2,3-phosphomutase|phosphoglyceratemutase		Phosphoglycerate mutase (EC 5.4.2.1)|2,3-bisphosphoglycerate-independent phosphoglycerate mutase (EC 5.4.2.1)|2,3-bisphosphoglycerate-independent phosphoglycerate mutase, archaeal type (EC 5.4.2.1)|bisphosphoglycerate mutase (EC 5.4.2.4)	NegF/Negative/Variable/=/GTP;core oligosaccharide lipid A;L-Methionine;Tetrahydrofolate;L-Isoleucine;Dianteisoheptadecanoylphosphatidylglycerol;S-Adenosyl-L-methionine;phosphatidylethanolamine dioctadecanoyl;L-Serine;Anteisoheptadecanoylcardiolipin (B. subtilis);CoA;5-Methyltetrahydrofolate;L-Glutamate;L-Tryptophan;Bactoprenyl diphosphate;NADP;ACP;L-Aspartate;L-Cysteine;L-Histidine;GSH;Ubiquinone…	NegF/Negative/Variable/-/L-Asparagine;L-Lysine;L-Leucine;L-Histidine;Glycine;Diisoheptadecanoylphosphatidylethanolamine;L-Tyrosine;Ubiquinone-8;Heme;L-Phenylalanine;L-Valine;CTP;Calomide;L-Isoleucine;NAD;Spermidine;L-Glutamine;L-Serine;TPP;Phosphatidylglycerol dioctadecanoyl;FAD;L-Alanine;Siroheme;Putrescine;TTP;dCTP;ACP;L-Arginine;Menaquinone 8;L-Glutamate;Dianteisoheptadecanoylphosphatidylglyce…	NegF/Negative/Variable/-/Dianteisoheptadecanoylphosphatidylglycerol;core oligosaccharide lipid A;S-Adenosyl-L-methionine;Glycine;Bactoprenyl diphosphate;dCTP;Tetrahydrofolate;Anteisoheptadecanoylcardiolipin (B. subtilis);Diisoheptadecanoylphosphatidylglycerol;GTP;L-Methionine;NAD;L-Serine;Pyridoxal phosphate;L-Leucine;L-Histidine;L-Alanine;Menaquinone 8;L-Cysteine;L-Aspartate;TPP;L-Glutamine;Siro…	NegF/Negative/Variable/-/Siroheme;Phosphatidylglycerol dioctadecanoyl;GSH;L-Leucine;Spermidine;Bactoprenyl diphosphate;L-Tyrosine;L-Alanine;FAD;NADP;L-Methionine;Ubiquinone-8;5-Methyltetrahydrofolate;L-Phenylalanine;S-Adenosyl-L-methionine;NAD;L-Lysine;Diisoheptadecanoylphosphatidylethanolamine;L-Threonine;10-Formyltetrahydrofolate;Anteisoheptadecanoylcardiolipin (B. subtilis);Diisoheptadecanoylp…	NegF/Negative/Variable/-///	NegF/Negative/Variable/-///	NegF/Negative/Variable/-/GTP;FAD;Zn2+;NAD;Glycine;Pyridoxal phosphate;Siroheme;dCTP;L-Arginine;TPP;ATP;Riboflavin;L-Tryptophan;Putrescine;NADP;10-Formyltetrahydrofolate;L-Cysteine;L-Leucine;Anteisoheptadecanoylcardiolipin (B. subtilis);L-Methionine;S-Adenosyl-L-methionine;phosphatidylethanolamine dioctadecanoyl;Phosphatidylglycerol dioctadecanoyl;Ca2+;Diisoheptadecanoylphosphatidylglycerol;L-Aspa…	NegF/Negative/Variable/-/Anteisoheptadecanoylcardiolipin (B. subtilis);L-Proline;ATP;10-Formyltetrahydrofolate;L-Lysine;Diisoheptadecanoylphosphatidylglycerol;dATP;Calomide;ACP;Glycine;FAD;L-Histidine;phosphatidylethanolamine dioctadecanoyl;Bactoprenyl diphosphate;L-Arginine;L-Isoleucine;NADP;Stearoylcardiolipin (B. subtilis);Isoheptadecanoylcardiolipin (B. subtilis);UTP;GSH;NAD;Diisoheptadecanoy…	NegF/Negative/Variable/-///	NegF/Negative/Variable/-///	NegF/Negative/Variable/-/L-Histidine;L-Isoleucine;phosphatidylethanolamine dioctadecanoyl;dATP;Calomide;Riboflavin;L-Cysteine;Glycine;Tetrahydrofolate;L-Glutamine;L-Tryptophan;Anteisoheptadecanoylcardiolipin (B. subtilis);10-Formyltetrahydrofolate;ACP;dGTP;dCTP;ATP;L-Alanine;Heme;TPP;Peptidoglycan polymer (n subunits);CTP;Menaquinone 8;L-Aspartate;Phosphatidylglycerol dioctadecanoyl;Pyridoxal pho…	NegF/Negative/Variable/-/L-Tyrosine;Anteisoheptadecanoylcardiolipin (B. subtilis);L-Arginine;dCTP;phosphatidylethanolamine dioctadecanoyl;Putrescine;Siroheme;Glycine;GTP;UTP;Menaquinone 8;L-Aspartate;2-Demethylmenaquinone 8;ACP;Peptidoglycan polymer (n subunits);CTP;Diisoheptadecanoylphosphatidylglycerol;dATP;GSH;Stearoylcardiolipin (B. subtilis);L-Tryptophan;L-Alanine;TPP;L-Histidine;Diisoheptad…	NegF/Negative/Variable/-/S-Adenosyl-L-methionine;L-Tryptophan;Stearoylcardiolipin (B. subtilis);dATP;Diisoheptadecanoylphosphatidylethanolamine;Glycine;Putrescine;L-Lysine;L-Glutamine;FAD;Peptidoglycan polymer (n subunits);Siroheme;Menaquinone 8;L-Serine;Ubiquinone-8;L-Leucine;ACP;Dianteisoheptadecanoylphosphatidylglycerol;Diisoheptadecanoylphosphatidylglycerol;UTP;L-Phenylalanine;L-Valine;Diante…	NegF/Negative/Variable/-/L-Valine;Ca2+;2-Demethylmenaquinone 8;Dianteisoheptadecanoylphosphatidylglycerol;phosphatidylethanolamine dioctadecanoyl;Dianteisoheptadecanoylphosphatidylethanolamine;Spermidine;Riboflavin;dATP;L-Threonine;L-Cysteine;ACP;TPP;Bactoprenyl diphosphate;core oligosaccharide lipid A;Phosphatidylglycerol dioctadecanoyl;Diisoheptadecanoylphosphatidylethanolamine;FAD;Zn2+;Glycine…	NegF/Negative/Variable/-/Ubiquinone-8;Putrescine;CTP;L-Cysteine;fe3;dCTP;Tetrahydrofolate;dGTP;L-Alanine;L-Phenylalanine;FAD;TPP;Diisoheptadecanoylphosphatidylethanolamine;NAD;ACP;10-Formyltetrahydrofolate;Glycine;L-Glutamine;L-Isoleucine;GTP;5-Methyltetrahydrofolate;Dianteisoheptadecanoylphosphatidylglycerol;Stearoylcardiolipin (B. subtilis);core oligosaccharide lipid A;Diisoheptadecanoylphospha…	NegF/Negative/Variable/-/NADP;L-Phenylalanine;L-Asparagine;L-Histidine;L-Arginine;L-Proline;FAD;Isoheptadecanoylcardiolipin (B. subtilis);TTP;L-Tryptophan;2-Demethylmenaquinone 8;10-Formyltetrahydrofolate;L-Leucine;S-Adenosyl-L-methionine;Tetrahydrofolate;Anteisoheptadecanoylcardiolipin (B. subtilis);L-Lysine;GSH;L-Serine;Menaquinone 8;CoA;ACP;Diisoheptadecanoylphosphatidylethanolamine;L-Methioni…	NegF/Negative/Variable/-/GTP;Dianteisoheptadecanoylphosphatidylethanolamine;L-Aspartate;L-Lysine;Calomide;Diisoheptadecanoylphosphatidylglycerol;Menaquinone 8;Heme;L-Alanine;L-Phenylalanine;Zn2+;dGTP;Anteisoheptadecanoylcardiolipin (B. subtilis);Phosphatidylglycerol dioctadecanoyl;L-Histidine;TPP;core oligosaccharide lipid A;CoA;Glycine;L-Methionine;dCTP;L-Arginine;Isoheptadecanoylcardiolipin (B.…	NegF/Negative/Variable/-///	NegF/Negative/Variable/-/L-Isoleucine;Dianteisoheptadecanoylphosphatidylglycerol;Tetrahydrofolate;TPP;Calomide;ACP;S-Adenosyl-L-methionine;5-Methyltetrahydrofolate;L-Valine;L-Histidine;Heme;L-Serine;L-Tyrosine;Dianteisoheptadecanoylphosphatidylethanolamine;L-Proline;Menaquinone 8;L-Arginine;dGTP;L-Threonine;L-Methionine;L-Phenylalanine;L-Lysine;L-Cysteine;GSH;NAD;ATP;TTP;L-Alanine;Siroheme;L-Tryp…	NegF/Negative/Variable/-/2-Demethylmenaquinone 8;Pyridoxal phosphate;L-Proline;Ubiquinone-8;TPP;core oligosaccharide lipid A;dATP;FAD;Spermidine;10-Formyltetrahydrofolate;Stearoylcardiolipin (B. subtilis);dCTP;L-Isoleucine;Bactoprenyl diphosphate;L-Arginine;Phosphatidylglycerol dioctadecanoyl;Zn2+;L-Leucine;L-Histidine;L-Tryptophan;Dianteisoheptadecanoylphosphatidylethanolamine;Ca2+;L-Tyrosine;Di…	NegF/Negative/Variable/-/TPP;UTP;Bactoprenyl diphosphate;dATP;Stearoylcardiolipin (B. subtilis);Calomide;L-Serine;Zn2+;L-Methionine;ACP;L-Threonine;L-Glutamate;Glycine;Heme;Diisoheptadecanoylphosphatidylethanolamine;Siroheme;FAD;Ubiquinone-8;NADP;L-Isoleucine;L-Phenylalanine;Menaquinone 8;L-Alanine;L-Valine;fe3;L-Cysteine;Pyridoxal phosphate;Putrescine;Isoheptadecanoylcardiolipin (B. subtilis);dC…	NegF/Negative/Variable/-/Riboflavin;Peptidoglycan polymer (n subunits);ACP;L-Isoleucine;Anteisoheptadecanoylcardiolipin (B. subtilis);Menaquinone 8;5-Methyltetrahydrofolate;L-Leucine;L-Asparagine;2-Demethylmenaquinone 8;fe3;L-Phenylalanine;Ca2+;Zn2+;L-Tyrosine;L-Alanine;Diisoheptadecanoylphosphatidylglycerol;dCTP;Siroheme;L-Arginine;ATP;Ubiquinone-8;Dianteisoheptadecanoylphosphatidylethanolamine;…	NegF/Negative/Variable/-/L-Arginine;dGTP;L-Tyrosine;Putrescine;L-Histidine;GTP;Pyridoxal phosphate;L-Threonine;Bactoprenyl diphosphate;L-Serine;CoA;phosphatidylethanolamine dioctadecanoyl;L-Isoleucine;GSH;Isoheptadecanoylcardiolipin (B. subtilis);L-Alanine;dATP;Phosphatidylglycerol dioctadecanoyl;Siroheme;Spermidine;CTP;NAD;NADP;Anteisoheptadecanoylcardiolipin (B. subtilis);10-Formyltetrahydrofol…	NegF/Negative/Variable/-///	NegF/Negative/Variable/-/Diisoheptadecanoylphosphatidylglycerol;L-Threonine;Bactoprenyl diphosphate;dATP;UTP;Calomide;Dianteisoheptadecanoylphosphatidylethanolamine;S-Adenosyl-L-methionine;Isoheptadecanoylcardiolipin (B. subtilis);L-Valine;CoA;L-Asparagine;L-Isoleucine;Glycine;Diisoheptadecanoylphosphatidylethanolamine;Peptidoglycan polymer (n subunits);L-Phenylalanine;Ubiquinone-8;L-Tryptophan;T…	NegF/Negative/Variable/-/CTP;ATP;L-Valine;dATP;GTP;Menaquinone 8;S-Adenosyl-L-methionine;Diisoheptadecanoylphosphatidylethanolamine;L-Cysteine;10-Formyltetrahydrofolate;Tetrahydrofolate;Peptidoglycan polymer (n subunits);Spermidine;Siroheme;Heme;L-Asparagine;5-Methyltetrahydrofolate;L-Phenylalanine;L-Tryptophan;Phosphatidylglycerol dioctadecanoyl;L-Aspartate;L-Alanine;dGTP;L-Methionine;L-Threonin…	NegF/Negative/Variable/-/Putrescine;dCTP;L-Proline;FAD;Isoheptadecanoylcardiolipin (B. subtilis);CoA;TPP;L-Aspartate;dATP;L-Threonine;Dianteisoheptadecanoylphosphatidylglycerol;fe3;Siroheme;Stearoylcardiolipin (B. subtilis);Diisoheptadecanoylphosphatidylglycerol;L-Cysteine;NAD;Phosphatidylglycerol dioctadecanoyl;S-Adenosyl-L-methionine;core oligosaccharide lipid A;L-Alanine;5-Methyltetrahydrofola…	NegF/Negative/Variable/-/Spermidine;NADP;Dianteisoheptadecanoylphosphatidylethanolamine;L-Aspartate;Pyridoxal phosphate;Diisoheptadecanoylphosphatidylethanolamine;L-Threonine;L-Glutamine;L-Histidine;phosphatidylethanolamine dioctadecanoyl;CTP;L-Methionine;2-Demethylmenaquinone 8;Anteisoheptadecanoylcardiolipin (B. subtilis);L-Isoleucine;CoA;L-Tryptophan;Zn2+;Heme;Diisoheptadecanoylphosphatidylgly…	NegF/Negative/Variable/-/L-Leucine;L-Lysine;L-Glutamine;NAD;Glycine;S-Adenosyl-L-methionine;L-Serine;L-Asparagine;L-Phenylalanine;Anteisoheptadecanoylcardiolipin (B. subtilis);UTP;Ca2+;L-Arginine;Peptidoglycan polymer (n subunits);Putrescine;ACP;Zn2+;Ubiquinone-8;L-Threonine;CoA;ATP;Bactoprenyl diphosphate;L-Methionine;5-Methyltetrahydrofolate;L-Glutamate;Siroheme;dCTP;L-Isoleucine;Spermidine;Rib…	NegF/Negative/Variable/-/Putrescine;FAD;L-Threonine;5-Methyltetrahydrofolate;L-Isoleucine;L-Phenylalanine;UTP;L-Glutamate;NADP;GSH;Dianteisoheptadecanoylphosphatidylglycerol;CTP;phosphatidylethanolamine dioctadecanoyl;Calomide;L-Asparagine;Peptidoglycan polymer (n subunits);NAD;ATP;Ubiquinone-8;Bactoprenyl diphosphate;Tetrahydrofolate;L-Cysteine;dCTP;CoA;Heme;S-Adenosyl-L-methionine;TTP;L-Asparta…	NegF/Negative/Variable/-/L-Threonine;Putrescine;L-Valine;L-Serine;Phosphatidylglycerol dioctadecanoyl;L-Arginine;Peptidoglycan polymer (n subunits);ACP;UTP;Dianteisoheptadecanoylphosphatidylglycerol;L-Alanine;FAD;CTP;L-Glutamate;L-Leucine;Calomide;L-Asparagine;NAD;L-Tryptophan;TPP;Pyridoxal phosphate;L-Isoleucine;NADP;TTP;Heme;10-Formyltetrahydrofolate;dGTP;L-Tyrosine;Bactoprenyl diphosphate;core…	NegF/Negative/Variable/-/Isoheptadecanoylcardiolipin (B. subtilis);FAD;L-Arginine;Putrescine;dGTP;TPP;phosphatidylethanolamine dioctadecanoyl;L-Tyrosine;L-Proline;UTP;10-Formyltetrahydrofolate;Calomide;CoA;TTP;2-Demethylmenaquinone 8;L-Phenylalanine;L-Leucine;NAD;core oligosaccharide lipid A;L-Methionine;L-Glutamate;L-Threonine;L-Lysine;ACP;NADP;Heme;L-Cysteine;L-Asparagine;CTP;Diisoheptadecanoyl…	NegF/Negative/Variable/-/Anteisoheptadecanoylcardiolipin (B. subtilis);Putrescine;Tetrahydrofolate;L-Alanine;core oligosaccharide lipid A;Calomide;Ubiquinone-8;Menaquinone 8;10-Formyltetrahydrofolate;Spermidine;phosphatidylethanolamine dioctadecanoyl;CTP;5-Methyltetrahydrofolate;L-Proline;dGTP;Dianteisoheptadecanoylphosphatidylglycerol;L-Serine;FAD;L-Asparagine;TPP;Glycine;L-Lysine;ATP;Diisohepta…	NegF/Negative/Variable/-/Zn2+;L-Alanine;L-Valine;TTP;GSH;Tetrahydrofolate;L-Glutamine;Isoheptadecanoylcardiolipin (B. subtilis);L-Arginine;L-Histidine;5-Methyltetrahydrofolate;Spermidine;dATP;GTP;Calomide;dCTP;Glycine;FAD;10-Formyltetrahydrofolate;Heme;L-Cysteine;Dianteisoheptadecanoylphosphatidylethanolamine;core oligosaccharide lipid A;L-Serine;Riboflavin;Putrescine;Bactoprenyl diphosphate;L-As…	NegF/Negative/Variable/-/L-Tryptophan;Pyridoxal phosphate;CTP;L-Aspartate;FAD;ACP;2-Demethylmenaquinone 8;Isoheptadecanoylcardiolipin (B. subtilis);Zn2+;Glycine;L-Histidine;Dianteisoheptadecanoylphosphatidylethanolamine;Bactoprenyl diphosphate;5-Methyltetrahydrofolate;L-Arginine;L-Methionine;L-Asparagine;GTP;Spermidine;Riboflavin;core oligosaccharide lipid A;L-Tyrosine;L-Glutamine;Ubiquinone-8;GS…	NegF/Negative/Variable/-/L-Asparagine;L-Serine;Menaquinone 8;NADP;L-Leucine;NAD;core oligosaccharide lipid A;dGTP;ATP;L-Proline;TPP;Putrescine;L-Alanine;L-Glutamate;CTP;L-Histidine;Heme;L-Tryptophan;TTP;Calomide;10-Formyltetrahydrofolate;ACP;Diisoheptadecanoylphosphatidylethanolamine;GSH;Siroheme;FAD;Stearoylcardiolipin (B. subtilis);Anteisoheptadecanoylcardiolipin (B. subtilis);L-Phenylalanine;S…	NegF/Negative/Variable/-/Calomide;Heme;L-Tryptophan;L-Aspartate;10-Formyltetrahydrofolate;L-Methionine;L-Arginine;Tetrahydrofolate;TPP;L-Isoleucine;dGTP;Zn2+;Ca2+;L-Lysine;Anteisoheptadecanoylcardiolipin (B. subtilis);L-Cysteine;Glycine;Stearoylcardiolipin (B. subtilis);Putrescine;L-Histidine;GTP;ATP;5-Methyltetrahydrofolate;Diisoheptadecanoylphosphatidylethanolamine;dATP;GSH;UTP;FAD;L-Glutamine;…	NegF/Negative/Variable/-/Dianteisoheptadecanoylphosphatidylglycerol;2-Demethylmenaquinone 8;5-Methyltetrahydrofolate;UTP;L-Glutamate;L-Phenylalanine;Heme;L-Serine;L-Threonine;Stearoylcardiolipin (B. subtilis);Tetrahydrofolate;L-Valine;L-Aspartate;L-Proline;L-Cysteine;GTP;dGTP;Menaquinone 8;L-Tryptophan;Anteisoheptadecanoylcardiolipin (B. subtilis);L-Histidine;L-Glutamine;Peptidoglycan polymer (n …	NegF/Negative/Variable/-/10-Formyltetrahydrofolate;Spermidine;GTP;phosphatidylethanolamine dioctadecanoyl;Diisoheptadecanoylphosphatidylglycerol;Anteisoheptadecanoylcardiolipin (B. subtilis);dCTP;Putrescine;GSH;Stearoylcardiolipin (B. subtilis);UTP;ACP;L-Methionine;Pyridoxal phosphate;dGTP;S-Adenosyl-L-methionine;L-Glutamine;NAD;TPP;CTP;2-Demethylmenaquinone 8;L-Tryptophan;L-Alanine;Heme;Isohepta…
Glycolysis / Gluconeogenesis	rxn00011	rxn00011	(1) CO2[0] + (1) 2-Hydroxyethyl-ThPP[0] <-> (1) Pyruvate[0] + (1) TPP[0] + (1) H+[0]	>	OK	R00014	RXN-12583.c	pyruvate:thiamin diphosphate acetaldehydetransferase|pyruvate:thiamin diphosphate acetaldehydetransferase (decarboxylating)		Pyruvate decarboxylase (EC 4.1.1.1)|Acetolactate synthase small subunit (EC 2.2.1.6), predicted, Archaeal type|Acetolactate synthase small subunit (EC 2.2.1.6)|Acetolactate synthase large subunit (EC 2.2.1.6)|Acetolactate synthase small subunit (EC 2.2.1.6), Xanthomonadales type|Acetolactate synthase small subunit (EC 2.2.1.6), predicted|Acetolactate synthase small subunit (EC 2.2.1.6), predicted…	NegF/Negative/Negative/</L-Isoleucine;Dianteisoheptadecanoylphosphatidylglycerol;Anteisoheptadecanoylcardiolipin (B. subtilis);CoA;ACP;Dianteisoheptadecanoylphosphatidylethanolamine;L-Leucine;L-Valine;Diisoheptadecanoylphosphatidylglycerol;Isoheptadecanoylcardiolipin (B. subtilis);Diisoheptadecanoylphosphatidylethanolamine//	NegF/Negative/Negative variable/</L-Asparagine;L-Leucine;Glycine;Diisoheptadecanoylphosphatidylethanolamine;L-Tyrosine;Heme;L-Valine;CTP;Calomide;L-Isoleucine;NAD;L-Glutamine;Phosphatidylglycerol dioctadecanoyl;FAD;Siroheme;dCTP;ACP;L-Arginine;L-Glutamate;Dianteisoheptadecanoylphosphatidylglycerol;GSH;UTP;ATP;Tetrahydrofolate;phosphatidylethanolamine dioctadecanoyl;Riboflavin;CoA;10-Formyltetrahy…	NegF/Negative/Negative variable/</Dianteisoheptadecanoylphosphatidylglycerol;core oligosaccharide lipid A;Glycine;Tetrahydrofolate;Anteisoheptadecanoylcardiolipin (B. subtilis);Diisoheptadecanoylphosphatidylglycerol;L-Leucine;L-Cysteine;L-Glutamine;L-Glutamate;Stearoylcardiolipin (B. subtilis);L-Asparagine;Diisoheptadecanoylphosphatidylethanolamine;GSH;L-Isoleucine;L-Threonine;Isoheptadecanoylcar…	NegF/Negative/Negative variable/</Siroheme;Phosphatidylglycerol dioctadecanoyl;GSH;L-Leucine;FAD;5-Methyltetrahydrofolate;S-Adenosyl-L-methionine;Diisoheptadecanoylphosphatidylethanolamine;L-Threonine;10-Formyltetrahydrofolate;Anteisoheptadecanoylcardiolipin (B. subtilis);Diisoheptadecanoylphosphatidylglycerol;L-Valine;L-Isoleucine;L-Asparagine;Dianteisoheptadecanoylphosphatidylglycerol;Riboflavi…	NegF/Negative/Negative variable/</L-Glutamine;Phosphatidylglycerol dioctadecanoyl;FAD;Riboflavin;NAD;Diisoheptadecanoylphosphatidylglycerol;L-Isoleucine;Stearoylcardiolipin (B. subtilis);L-Proline;ACP;10-Formyltetrahydrofolate;Glycine;5-Methyltetrahydrofolate;Tetrahydrofolate;L-Cysteine;L-Arginine;phosphatidylethanolamine dioctadecanoyl;NADP;core oligosaccharide lipid A;Isoheptadecanoylcardiolipi…	NegF/Negative/Negative variable/</GSH;FAD;NADP;TTP;5-Methyltetrahydrofolate;Isoheptadecanoylcardiolipin (B. subtilis);Diisoheptadecanoylphosphatidylglycerol;phosphatidylethanolamine dioctadecanoyl;UTP;L-Arginine;core oligosaccharide lipid A;Stearoylcardiolipin (B. subtilis);L-Cysteine;dCTP;L-Isoleucine;Dianteisoheptadecanoylphosphatidylethanolamine;L-Valine;Peptidoglycan polymer (n subunits);Glyc…	NegF/Negative/Negative variable/</FAD;Glycine;dCTP;L-Arginine;Riboflavin;L-Cysteine;L-Leucine;Anteisoheptadecanoylcardiolipin (B. subtilis);phosphatidylethanolamine dioctadecanoyl;Phosphatidylglycerol dioctadecanoyl;Diisoheptadecanoylphosphatidylglycerol;L-Aspartate;Stearoylcardiolipin (B. subtilis);core oligosaccharide lipid A;Tetrahydrofolate;Dianteisoheptadecanoylphosphatidylethanolamine;L-Thr…	NegF/Negative/Negative variable/</Anteisoheptadecanoylcardiolipin (B. subtilis);Diisoheptadecanoylphosphatidylglycerol;ACP;Glycine;FAD;phosphatidylethanolamine dioctadecanoyl;L-Arginine;L-Isoleucine;Stearoylcardiolipin (B. subtilis);Isoheptadecanoylcardiolipin (B. subtilis);UTP;GSH;Diisoheptadecanoylphosphatidylethanolamine;L-Asparagine;Dianteisoheptadecanoylphosphatidylethanolamine;L-Glutamine;L…	NegF/Negative/Negative variable/<///	NegF/Negative/Negative variable/<///	NegF/Negative/Negative variable/</L-Isoleucine;phosphatidylethanolamine dioctadecanoyl;Riboflavin;Glycine;L-Glutamine;Anteisoheptadecanoylcardiolipin (B. subtilis);ACP;Peptidoglycan polymer (n subunits);CTP;L-Aspartate;Phosphatidylglycerol dioctadecanoyl;UTP;GSH;core oligosaccharide lipid A;Diisoheptadecanoylphosphatidylethanolamine;S-Adenosyl-L-methionine;Dianteisoheptadecanoylphosphatidylethano…	NegF/Negative/Negative variable/</Anteisoheptadecanoylcardiolipin (B. subtilis);GTP;ACP;FAD;Diisoheptadecanoylphosphatidylglycerol;Diisoheptadecanoylphosphatidylethanolamine;CoA;Isoheptadecanoylcardiolipin (B. subtilis);L-Leucine;L-Valine;Dianteisoheptadecanoylphosphatidylethanolamine;S-Adenosyl-L-methionine;L-Isoleucine;core oligosaccharide lipid A;Dianteisoheptadecanoylphosphatidylglycerol//	NegF/Negative/Negative variable/</L-Tryptophan;Stearoylcardiolipin (B. subtilis);Diisoheptadecanoylphosphatidylethanolamine;Glycine;L-Glutamine;FAD;Peptidoglycan polymer (n subunits);Siroheme;Menaquinone 8;Ubiquinone-8;L-Leucine;ACP;Dianteisoheptadecanoylphosphatidylglycerol;Diisoheptadecanoylphosphatidylglycerol;UTP;L-Valine;Dianteisoheptadecanoylphosphatidylethanolamine;Anteisoheptadecanoylcard…	NegF/Negative/Negative variable/</L-Valine;Dianteisoheptadecanoylphosphatidylglycerol;phosphatidylethanolamine dioctadecanoyl;Dianteisoheptadecanoylphosphatidylethanolamine;Riboflavin;L-Threonine;L-Cysteine;ACP;TPP;core oligosaccharide lipid A;Phosphatidylglycerol dioctadecanoyl;Diisoheptadecanoylphosphatidylethanolamine;FAD;Glycine;NADP;L-Leucine;L-Asparagine;Calomide;L-Tryptophan;10-Formyltetra…	NegF/Negative/Negative variable/</Ubiquinone-8;CTP;L-Cysteine;dCTP;Tetrahydrofolate;dGTP;FAD;TPP;Diisoheptadecanoylphosphatidylethanolamine;NAD;ACP;10-Formyltetrahydrofolate;Glycine;L-Glutamine;L-Isoleucine;GTP;5-Methyltetrahydrofolate;Dianteisoheptadecanoylphosphatidylglycerol;Stearoylcardiolipin (B. subtilis);core oligosaccharide lipid A;Diisoheptadecanoylphosphatidylglycerol;L-Leucine;Phosphat…	NegF/Negative/Negative variable/</NADP;L-Arginine;FAD;Isoheptadecanoylcardiolipin (B. subtilis);10-Formyltetrahydrofolate;L-Leucine;Tetrahydrofolate;Anteisoheptadecanoylcardiolipin (B. subtilis);GSH;CoA;ACP;Diisoheptadecanoylphosphatidylethanolamine;Dianteisoheptadecanoylphosphatidylethanolamine;ATP;Siroheme;Heme;Dianteisoheptadecanoylphosphatidylglycerol;L-Isoleucine;Glycine;Calomide;Peptidoglyc…	NegF/Negative/Negative variable/</GTP;Dianteisoheptadecanoylphosphatidylethanolamine;Calomide;Diisoheptadecanoylphosphatidylglycerol;Menaquinone 8;Heme;dGTP;Anteisoheptadecanoylcardiolipin (B. subtilis);Phosphatidylglycerol dioctadecanoyl;TPP;core oligosaccharide lipid A;CoA;Glycine;dCTP;L-Arginine;Isoheptadecanoylcardiolipin (B. subtilis);UTP;Stearoylcardiolipin (B. subtilis);CTP;phosphatidyleth…	NegF/Negative/Negative variable/</Anteisoheptadecanoylcardiolipin (B. subtilis);L-Leucine;L-Isoleucine;Diisoheptadecanoylphosphatidylethanolamine;Dianteisoheptadecanoylphosphatidylethanolamine;core oligosaccharide lipid A;Isoheptadecanoylcardiolipin (B. subtilis);L-Valine;CoA;Diisoheptadecanoylphosphatidylglycerol;Dianteisoheptadecanoylphosphatidylglycerol;ACP//	NegF/Negative/Negative variable/</L-Isoleucine;Dianteisoheptadecanoylphosphatidylglycerol;ACP;L-Valine;Dianteisoheptadecanoylphosphatidylethanolamine;core oligosaccharide lipid A;Diisoheptadecanoylphosphatidylethanolamine;CoA;Isoheptadecanoylcardiolipin (B. subtilis);L-Leucine;Anteisoheptadecanoylcardiolipin (B. subtilis);Diisoheptadecanoylphosphatidylglycerol//	NegF/Negative/Negative variable/</Ubiquinone-8;TPP;core oligosaccharide lipid A;FAD;10-Formyltetrahydrofolate;Stearoylcardiolipin (B. subtilis);dCTP;L-Isoleucine;L-Arginine;Phosphatidylglycerol dioctadecanoyl;L-Leucine;L-Tryptophan;Dianteisoheptadecanoylphosphatidylethanolamine;L-Tyrosine;Diisoheptadecanoylphosphatidylethanolamine;GTP;ACP;Peptidoglycan polymer (n subunits);CoA;Tetrahydrofolate;Gl…	NegF/Negative/Negative variable/</TPP;UTP;Stearoylcardiolipin (B. subtilis);Calomide;ACP;L-Threonine;L-Glutamate;Glycine;Heme;Diisoheptadecanoylphosphatidylethanolamine;Siroheme;FAD;Ubiquinone-8;NADP;L-Isoleucine;Menaquinone 8;L-Valine;L-Cysteine;Isoheptadecanoylcardiolipin (B. subtilis);dCTP;phosphatidylethanolamine dioctadecanoyl;10-Formyltetrahydrofolate;Riboflavin;L-Tryptophan;dGTP;L-Arginine…	NegF/Negative/Negative variable/</Riboflavin;Peptidoglycan polymer (n subunits);ACP;L-Isoleucine;Anteisoheptadecanoylcardiolipin (B. subtilis);L-Leucine;L-Asparagine;Diisoheptadecanoylphosphatidylglycerol;dCTP;L-Arginine;Dianteisoheptadecanoylphosphatidylethanolamine;L-Methionine;Dianteisoheptadecanoylphosphatidylglycerol;L-Glutamine;Diisoheptadecanoylphosphatidylethanolamine;GSH;L-Glutamate;Glyc…	NegF/Negative/Negative variable/</L-Arginine;dGTP;L-Tyrosine;GTP;L-Threonine;CoA;phosphatidylethanolamine dioctadecanoyl;L-Isoleucine;GSH;Isoheptadecanoylcardiolipin (B. subtilis);Phosphatidylglycerol dioctadecanoyl;Siroheme;CTP;NAD;NADP;Anteisoheptadecanoylcardiolipin (B. subtilis);10-Formyltetrahydrofolate;L-Cysteine;Tetrahydrofolate;Dianteisoheptadecanoylphosphatidylethanolamine;Menaquinone 8;…	NegF/Negative/Negative variable/</Stearoylcardiolipin (B. subtilis);L-Glutamate;Riboflavin;L-Proline;L-Cysteine;CoA;L-Isoleucine;CTP;core oligosaccharide lipid A;Diisoheptadecanoylphosphatidylethanolamine;UTP;Peptidoglycan polymer (n subunits);Calomide;Phosphatidylglycerol dioctadecanoyl;Dianteisoheptadecanoylphosphatidylethanolamine;L-Threonine;Diisoheptadecanoylphosphatidylglycerol;Glycine;L-Le…	NegF/Negative/Negative variable/</Diisoheptadecanoylphosphatidylglycerol;Dianteisoheptadecanoylphosphatidylethanolamine;Isoheptadecanoylcardiolipin (B. subtilis);L-Valine;CoA;L-Isoleucine;Diisoheptadecanoylphosphatidylethanolamine;ACP;L-Leucine;core oligosaccharide lipid A;Dianteisoheptadecanoylphosphatidylglycerol;Anteisoheptadecanoylcardiolipin (B. subtilis)//	NegF/Negative/Negative variable/</L-Valine;Diisoheptadecanoylphosphatidylethanolamine;L-Leucine;Isoheptadecanoylcardiolipin (B. subtilis);L-Isoleucine;Diisoheptadecanoylphosphatidylglycerol;Anteisoheptadecanoylcardiolipin (B. subtilis);CoA;ACP;core oligosaccharide lipid A;Dianteisoheptadecanoylphosphatidylethanolamine;Dianteisoheptadecanoylphosphatidylglycerol//	NegF/Negative/Negative variable/</L-Proline;FAD;Isoheptadecanoylcardiolipin (B. subtilis);CoA;L-Aspartate;L-Threonine;Dianteisoheptadecanoylphosphatidylglycerol;Stearoylcardiolipin (B. subtilis);Diisoheptadecanoylphosphatidylglycerol;Phosphatidylglycerol dioctadecanoyl;S-Adenosyl-L-methionine;core oligosaccharide lipid A;L-Isoleucine;L-Valine;Glycine;CTP;Riboflavin;UTP;L-Glutamine;Peptidoglycan p…	NegF/Negative/Negative variable/</Dianteisoheptadecanoylphosphatidylethanolamine;L-Aspartate;Diisoheptadecanoylphosphatidylethanolamine;L-Threonine;L-Glutamine;phosphatidylethanolamine dioctadecanoyl;CTP;L-Methionine;Anteisoheptadecanoylcardiolipin (B. subtilis);L-Isoleucine;CoA;Diisoheptadecanoylphosphatidylglycerol;UTP;L-Leucine;Peptidoglycan polymer (n subunits);GSH;L-Arginine;ACP;Stearoylcard…	NegF/Negative/Negative variable/</L-Leucine;L-Glutamine;Glycine;Anteisoheptadecanoylcardiolipin (B. subtilis);UTP;L-Arginine;Peptidoglycan polymer (n subunits);ACP;L-Threonine;CoA;L-Glutamate;L-Isoleucine;Riboflavin;CTP;phosphatidylethanolamine dioctadecanoyl;Dianteisoheptadecanoylphosphatidylglycerol;Isoheptadecanoylcardiolipin (B. subtilis);L-Aspartate;Stearoylcardiolipin (B. subtilis);GSH;FAD;…	NegF/Negative/Negative variable/</FAD;L-Threonine;5-Methyltetrahydrofolate;L-Isoleucine;UTP;L-Glutamate;GSH;Dianteisoheptadecanoylphosphatidylglycerol;CTP;phosphatidylethanolamine dioctadecanoyl;Riboflavin;L-Asparagine;Peptidoglycan polymer (n subunits);ATP;Tetrahydrofolate;L-Cysteine;dCTP;CoA;Heme;S-Adenosyl-L-methionine;Siroheme;core oligosaccharide lipid A;L-Valine;L-Arginine;Stearoylcardiolip…	NegF/Negative/Negative variable/</Putrescine;L-Valine;L-Arginine;Peptidoglycan polymer (n subunits);ACP;UTP;Dianteisoheptadecanoylphosphatidylglycerol;CTP;L-Leucine;L-Isoleucine;TTP;10-Formyltetrahydrofolate;dGTP;L-Tyrosine;core oligosaccharide lipid A;Diisoheptadecanoylphosphatidylethanolamine;CoA;ATP;5-Methyltetrahydrofolate;Spermidine;Siroheme;dCTP;Menaquinone 8;Dianteisoheptadecanoylphosphati…	NegF/Negative/Negative variable/</Isoheptadecanoylcardiolipin (B. subtilis);FAD;L-Arginine;dATP;TPP;phosphatidylethanolamine dioctadecanoyl;L-Proline;CoA;L-Leucine;core oligosaccharide lipid A;L-Glutamate;L-Threonine;ACP;Heme;L-Cysteine;L-Asparagine;Diisoheptadecanoylphosphatidylethanolamine;Phosphatidylglycerol dioctadecanoyl;L-Aspartate;Diisoheptadecanoylphosphatidylglycerol;Riboflavin;dCTP;Dia…	NegF/Negative/Negative variable/</Anteisoheptadecanoylcardiolipin (B. subtilis);Tetrahydrofolate;core oligosaccharide lipid A;Ubiquinone-8;phosphatidylethanolamine dioctadecanoyl;CTP;L-Proline;Dianteisoheptadecanoylphosphatidylglycerol;FAD;L-Asparagine;TPP;Glycine;ATP;Diisoheptadecanoylphosphatidylglycerol;L-Arginine;L-Isoleucine;Heme;S-Adenosyl-L-methionine;dCTP;GSH;Peptidoglycan polymer (n subu…	NegF/Negative/Negative variable/</L-Valine;GSH;Tetrahydrofolate;L-Glutamine;Isoheptadecanoylcardiolipin (B. subtilis);L-Arginine;5-Methyltetrahydrofolate;GTP;Calomide;dCTP;Glycine;FAD;10-Formyltetrahydrofolate;Heme;L-Cysteine;Dianteisoheptadecanoylphosphatidylethanolamine;core oligosaccharide lipid A;Riboflavin;L-Asparagine;CoA;L-Glutamate;L-Threonine;L-Tryptophan;TPP;Diisoheptadecanoylphosphatid…	NegF/Negative/Negative variable/</L-Tryptophan;CTP;FAD;ACP;Isoheptadecanoylcardiolipin (B. subtilis);Glycine;Dianteisoheptadecanoylphosphatidylethanolamine;5-Methyltetrahydrofolate;L-Arginine;L-Asparagine;GTP;Riboflavin;core oligosaccharide lipid A;L-Tyrosine;L-Glutamine;Ubiquinone-8;GSH;Dianteisoheptadecanoylphosphatidylglycerol;Heme;L-Glutamate;Tetrahydrofolate;Diisoheptadecanoylphosphatidylgly…	NegF/Negative/Negative variable/</L-Asparagine;L-Leucine;core oligosaccharide lipid A;L-Glutamate;CTP;ACP;Diisoheptadecanoylphosphatidylethanolamine;GSH;FAD;Stearoylcardiolipin (B. subtilis);Anteisoheptadecanoylcardiolipin (B. subtilis);Isoheptadecanoylcardiolipin (B. subtilis);L-Isoleucine;L-Glutamine;phosphatidylethanolamine dioctadecanoyl;CoA;UTP;Dianteisoheptadecanoylphosphatidylglycerol;Pept…	NegF/Negative/Negative variable/</Calomide;Heme;L-Tryptophan;10-Formyltetrahydrofolate;L-Arginine;Tetrahydrofolate;TPP;L-Isoleucine;dGTP;Anteisoheptadecanoylcardiolipin (B. subtilis);L-Cysteine;Glycine;Stearoylcardiolipin (B. subtilis);GTP;5-Methyltetrahydrofolate;Diisoheptadecanoylphosphatidylethanolamine;GSH;UTP;FAD;L-Glutamine;L-Leucine;NAD;phosphatidylethanolamine dioctadecanoyl;L-Glutamate;P…	NegF/Negative/Negative variable/</Dianteisoheptadecanoylphosphatidylglycerol;L-Valine;Anteisoheptadecanoylcardiolipin (B. subtilis);Diisoheptadecanoylphosphatidylglycerol;CoA;Diisoheptadecanoylphosphatidylethanolamine;Isoheptadecanoylcardiolipin (B. subtilis);core oligosaccharide lipid A;Dianteisoheptadecanoylphosphatidylethanolamine;ACP;L-Isoleucine;L-Leucine//	NegF/Negative/Negative variable/</10-Formyltetrahydrofolate;GTP;Diisoheptadecanoylphosphatidylglycerol;Anteisoheptadecanoylcardiolipin (B. subtilis);dCTP;ACP;dGTP;NAD;TPP;2-Demethylmenaquinone 8;L-Tryptophan;Isoheptadecanoylcardiolipin (B. subtilis);NADP;FAD;Riboflavin;Bactoprenyl diphosphate;Calomide;Dianteisoheptadecanoylphosphatidylethanolamine;Tetrahydrofolate;5-Methyltetrahydrofolate;L-Isole…
Glycolysis / Gluconeogenesis	rxn00459	rxn00459	(1) 2-Phospho-D-glycerate[0] <-> (1) H2O[0] + (1) Phosphoenolpyruvate[0]	-	OK	R00658	2PGADEHYDRAT-RXN.c	2-Phospho-D-glucerate hydro-lyase|2-Phospho-D-glycerate hydro-lyase|ENO		Enolase (EC 4.2.1.11)|o-succinylbenzoate synthase (EC 4.2.1.113)	PosF/Positive/Variable/=/GTP;core oligosaccharide lipid A;L-Methionine;Tetrahydrofolate;L-Isoleucine;Dianteisoheptadecanoylphosphatidylglycerol;S-Adenosyl-L-methionine;phosphatidylethanolamine dioctadecanoyl;L-Serine;Anteisoheptadecanoylcardiolipin (B. subtilis);CoA;5-Methyltetrahydrofolate;L-Glutamate;L-Tryptophan;Bactoprenyl diphosphate;NADP;ACP;L-Aspartate;L-Cysteine;L-Histidine;GSH;Ubiquinone…	PosF/Positive/Variable/-/L-Asparagine;L-Lysine;L-Leucine;L-Histidine;Glycine;Diisoheptadecanoylphosphatidylethanolamine;L-Tyrosine;Ubiquinone-8;Heme;L-Phenylalanine;L-Valine;CTP;Calomide;L-Isoleucine;NAD;Spermidine;L-Glutamine;L-Serine;TPP;Phosphatidylglycerol dioctadecanoyl;FAD;L-Alanine;Siroheme;Putrescine;TTP;dCTP;ACP;L-Arginine;Menaquinone 8;L-Glutamate;Dianteisoheptadecanoylphosphatidylglyce…	PosF/Positive/Variable/-/Dianteisoheptadecanoylphosphatidylglycerol;core oligosaccharide lipid A;S-Adenosyl-L-methionine;Glycine;Bactoprenyl diphosphate;dCTP;Tetrahydrofolate;Anteisoheptadecanoylcardiolipin (B. subtilis);Diisoheptadecanoylphosphatidylglycerol;GTP;L-Methionine;NAD;L-Serine;Pyridoxal phosphate;L-Leucine;L-Histidine;L-Alanine;Menaquinone 8;L-Cysteine;L-Aspartate;TPP;L-Glutamine;Siro…	PosF/Positive/Variable/-/Siroheme;Phosphatidylglycerol dioctadecanoyl;GSH;L-Leucine;Spermidine;Bactoprenyl diphosphate;L-Tyrosine;L-Alanine;FAD;NADP;L-Methionine;Ubiquinone-8;5-Methyltetrahydrofolate;L-Phenylalanine;S-Adenosyl-L-methionine;NAD;L-Lysine;Diisoheptadecanoylphosphatidylethanolamine;L-Threonine;10-Formyltetrahydrofolate;Anteisoheptadecanoylcardiolipin (B. subtilis);Diisoheptadecanoylp…	PosF/Positive/Variable/-///	PosF/Positive/Variable/-///	PosF/Positive/Variable/-/GTP;FAD;Zn2+;NAD;Glycine;Pyridoxal phosphate;Siroheme;dCTP;L-Arginine;TPP;ATP;Riboflavin;L-Tryptophan;Putrescine;NADP;10-Formyltetrahydrofolate;L-Cysteine;L-Leucine;Anteisoheptadecanoylcardiolipin (B. subtilis);L-Methionine;S-Adenosyl-L-methionine;phosphatidylethanolamine dioctadecanoyl;Phosphatidylglycerol dioctadecanoyl;Ca2+;Diisoheptadecanoylphosphatidylglycerol;L-Aspa…	PosF/Positive/Variable/-/Anteisoheptadecanoylcardiolipin (B. subtilis);L-Proline;ATP;10-Formyltetrahydrofolate;L-Lysine;Diisoheptadecanoylphosphatidylglycerol;dATP;Calomide;ACP;Glycine;FAD;L-Histidine;phosphatidylethanolamine dioctadecanoyl;Bactoprenyl diphosphate;L-Arginine;L-Isoleucine;NADP;Stearoylcardiolipin (B. subtilis);Isoheptadecanoylcardiolipin (B. subtilis);UTP;GSH;NAD;Diisoheptadecanoy…	PosF/Positive/Variable/-///	PosF/Positive/Variable/-///	PosF/Positive/Variable/-/L-Histidine;L-Isoleucine;phosphatidylethanolamine dioctadecanoyl;dATP;Calomide;Riboflavin;L-Cysteine;Glycine;Tetrahydrofolate;L-Glutamine;L-Tryptophan;Anteisoheptadecanoylcardiolipin (B. subtilis);10-Formyltetrahydrofolate;ACP;dGTP;dCTP;ATP;L-Alanine;Heme;TPP;Peptidoglycan polymer (n subunits);CTP;Menaquinone 8;L-Aspartate;Phosphatidylglycerol dioctadecanoyl;Pyridoxal pho…	PosF/Positive/Variable/-/L-Tyrosine;Anteisoheptadecanoylcardiolipin (B. subtilis);L-Arginine;dCTP;phosphatidylethanolamine dioctadecanoyl;Putrescine;Siroheme;Glycine;GTP;UTP;Menaquinone 8;L-Aspartate;2-Demethylmenaquinone 8;ACP;Peptidoglycan polymer (n subunits);CTP;Diisoheptadecanoylphosphatidylglycerol;dATP;GSH;Stearoylcardiolipin (B. subtilis);L-Tryptophan;L-Alanine;TPP;L-Histidine;Diisoheptad…	PosF/Positive/Variable/-/S-Adenosyl-L-methionine;L-Tryptophan;Stearoylcardiolipin (B. subtilis);dATP;Diisoheptadecanoylphosphatidylethanolamine;Glycine;Putrescine;L-Lysine;L-Glutamine;FAD;Peptidoglycan polymer (n subunits);Siroheme;Menaquinone 8;L-Serine;Ubiquinone-8;L-Leucine;ACP;Dianteisoheptadecanoylphosphatidylglycerol;Diisoheptadecanoylphosphatidylglycerol;UTP;L-Phenylalanine;L-Valine;Diante…	PosF/Positive/Variable/-/L-Valine;Ca2+;2-Demethylmenaquinone 8;Dianteisoheptadecanoylphosphatidylglycerol;phosphatidylethanolamine dioctadecanoyl;Dianteisoheptadecanoylphosphatidylethanolamine;Spermidine;Riboflavin;dATP;L-Threonine;L-Cysteine;ACP;TPP;Bactoprenyl diphosphate;core oligosaccharide lipid A;Phosphatidylglycerol dioctadecanoyl;Diisoheptadecanoylphosphatidylethanolamine;FAD;Zn2+;Glycine…	PosF/Positive/Variable/-/Ubiquinone-8;Putrescine;CTP;L-Cysteine;fe3;dCTP;Tetrahydrofolate;dGTP;L-Alanine;L-Phenylalanine;FAD;TPP;Diisoheptadecanoylphosphatidylethanolamine;NAD;ACP;10-Formyltetrahydrofolate;Glycine;L-Glutamine;L-Isoleucine;GTP;5-Methyltetrahydrofolate;Dianteisoheptadecanoylphosphatidylglycerol;Stearoylcardiolipin (B. subtilis);core oligosaccharide lipid A;Diisoheptadecanoylphospha…	PosF/Positive/Variable/-/NADP;L-Phenylalanine;L-Asparagine;L-Histidine;L-Arginine;L-Proline;FAD;Isoheptadecanoylcardiolipin (B. subtilis);TTP;L-Tryptophan;2-Demethylmenaquinone 8;10-Formyltetrahydrofolate;L-Leucine;S-Adenosyl-L-methionine;Tetrahydrofolate;Anteisoheptadecanoylcardiolipin (B. subtilis);L-Lysine;GSH;L-Serine;Menaquinone 8;CoA;ACP;Diisoheptadecanoylphosphatidylethanolamine;L-Methioni…	PosF/Positive/Variable/-/GTP;Dianteisoheptadecanoylphosphatidylethanolamine;L-Aspartate;L-Lysine;Calomide;Diisoheptadecanoylphosphatidylglycerol;Menaquinone 8;Heme;L-Alanine;L-Phenylalanine;Zn2+;dGTP;Anteisoheptadecanoylcardiolipin (B. subtilis);Phosphatidylglycerol dioctadecanoyl;L-Histidine;TPP;core oligosaccharide lipid A;CoA;Glycine;L-Methionine;dCTP;L-Arginine;Isoheptadecanoylcardiolipin (B.…	PosF/Positive/Variable/-///	PosF/Positive/Variable/-/L-Isoleucine;Dianteisoheptadecanoylphosphatidylglycerol;Tetrahydrofolate;TPP;Calomide;ACP;S-Adenosyl-L-methionine;5-Methyltetrahydrofolate;L-Valine;L-Histidine;Heme;L-Serine;L-Tyrosine;Dianteisoheptadecanoylphosphatidylethanolamine;L-Proline;Menaquinone 8;L-Arginine;dGTP;L-Threonine;L-Methionine;L-Phenylalanine;L-Lysine;L-Cysteine;GSH;NAD;ATP;TTP;L-Alanine;Siroheme;L-Tryp…	PosF/Positive/Variable/-/2-Demethylmenaquinone 8;Pyridoxal phosphate;L-Proline;Ubiquinone-8;TPP;core oligosaccharide lipid A;dATP;FAD;Spermidine;10-Formyltetrahydrofolate;Stearoylcardiolipin (B. subtilis);dCTP;L-Isoleucine;Bactoprenyl diphosphate;L-Arginine;Phosphatidylglycerol dioctadecanoyl;Zn2+;L-Leucine;L-Histidine;L-Tryptophan;Dianteisoheptadecanoylphosphatidylethanolamine;Ca2+;L-Tyrosine;Di…	PosF/Positive/Variable/-/TPP;UTP;Bactoprenyl diphosphate;dATP;Stearoylcardiolipin (B. subtilis);Calomide;L-Serine;Zn2+;L-Methionine;ACP;L-Threonine;L-Glutamate;Glycine;Heme;Diisoheptadecanoylphosphatidylethanolamine;Siroheme;FAD;Ubiquinone-8;NADP;L-Isoleucine;L-Phenylalanine;Menaquinone 8;L-Alanine;L-Valine;fe3;L-Cysteine;Pyridoxal phosphate;Putrescine;Isoheptadecanoylcardiolipin (B. subtilis);dC…	PosF/Positive/Variable/-/Riboflavin;Peptidoglycan polymer (n subunits);ACP;L-Isoleucine;Anteisoheptadecanoylcardiolipin (B. subtilis);Menaquinone 8;5-Methyltetrahydrofolate;L-Leucine;L-Asparagine;2-Demethylmenaquinone 8;fe3;L-Phenylalanine;Ca2+;Zn2+;L-Tyrosine;L-Alanine;Diisoheptadecanoylphosphatidylglycerol;dCTP;Siroheme;L-Arginine;ATP;Ubiquinone-8;Dianteisoheptadecanoylphosphatidylethanolamine;…	PosF/Positive/Variable/-/L-Arginine;dGTP;L-Tyrosine;Putrescine;L-Histidine;GTP;Pyridoxal phosphate;L-Threonine;Bactoprenyl diphosphate;L-Serine;CoA;phosphatidylethanolamine dioctadecanoyl;L-Isoleucine;GSH;Isoheptadecanoylcardiolipin (B. subtilis);L-Alanine;dATP;Phosphatidylglycerol dioctadecanoyl;Siroheme;Spermidine;CTP;NAD;NADP;Anteisoheptadecanoylcardiolipin (B. subtilis);10-Formyltetrahydrofol…	PosF/Positive/Variable/-///	PosF/Positive/Variable/-/Diisoheptadecanoylphosphatidylglycerol;L-Threonine;Bactoprenyl diphosphate;dATP;UTP;Calomide;Dianteisoheptadecanoylphosphatidylethanolamine;S-Adenosyl-L-methionine;Isoheptadecanoylcardiolipin (B. subtilis);L-Valine;CoA;L-Asparagine;L-Isoleucine;Glycine;Diisoheptadecanoylphosphatidylethanolamine;Peptidoglycan polymer (n subunits);L-Phenylalanine;Ubiquinone-8;L-Tryptophan;T…	PosF/Positive/Variable/-/CTP;ATP;L-Valine;dATP;GTP;Menaquinone 8;S-Adenosyl-L-methionine;Diisoheptadecanoylphosphatidylethanolamine;L-Cysteine;10-Formyltetrahydrofolate;Tetrahydrofolate;Peptidoglycan polymer (n subunits);Spermidine;Siroheme;Heme;L-Asparagine;5-Methyltetrahydrofolate;L-Phenylalanine;L-Tryptophan;Phosphatidylglycerol dioctadecanoyl;L-Aspartate;L-Alanine;dGTP;L-Methionine;L-Threonin…	PosF/Positive/Variable/-/Putrescine;dCTP;L-Proline;FAD;Isoheptadecanoylcardiolipin (B. subtilis);CoA;TPP;L-Aspartate;dATP;L-Threonine;Dianteisoheptadecanoylphosphatidylglycerol;fe3;Siroheme;Stearoylcardiolipin (B. subtilis);Diisoheptadecanoylphosphatidylglycerol;L-Cysteine;NAD;Phosphatidylglycerol dioctadecanoyl;S-Adenosyl-L-methionine;core oligosaccharide lipid A;L-Alanine;5-Methyltetrahydrofola…	PosF/Positive/Variable/-/Spermidine;NADP;Dianteisoheptadecanoylphosphatidylethanolamine;L-Aspartate;Pyridoxal phosphate;Diisoheptadecanoylphosphatidylethanolamine;L-Threonine;L-Glutamine;L-Histidine;phosphatidylethanolamine dioctadecanoyl;CTP;L-Methionine;2-Demethylmenaquinone 8;Anteisoheptadecanoylcardiolipin (B. subtilis);L-Isoleucine;CoA;L-Tryptophan;Zn2+;Heme;Diisoheptadecanoylphosphatidylgly…	PosF/Positive/Variable/-/L-Leucine;L-Lysine;L-Glutamine;NAD;Glycine;S-Adenosyl-L-methionine;L-Serine;L-Asparagine;L-Phenylalanine;Anteisoheptadecanoylcardiolipin (B. subtilis);UTP;Ca2+;L-Arginine;Peptidoglycan polymer (n subunits);Putrescine;ACP;Zn2+;Ubiquinone-8;L-Threonine;CoA;ATP;Bactoprenyl diphosphate;L-Methionine;5-Methyltetrahydrofolate;L-Glutamate;Siroheme;dCTP;L-Isoleucine;Spermidine;Rib…	PosF/Positive/Variable/-/Putrescine;FAD;L-Threonine;5-Methyltetrahydrofolate;L-Isoleucine;L-Phenylalanine;UTP;L-Glutamate;NADP;GSH;Dianteisoheptadecanoylphosphatidylglycerol;CTP;phosphatidylethanolamine dioctadecanoyl;Calomide;L-Asparagine;Peptidoglycan polymer (n subunits);NAD;ATP;Ubiquinone-8;Bactoprenyl diphosphate;Tetrahydrofolate;L-Cysteine;dCTP;CoA;Heme;S-Adenosyl-L-methionine;TTP;L-Asparta…	PosF/Positive/Variable/-/L-Threonine;Putrescine;L-Valine;L-Serine;Phosphatidylglycerol dioctadecanoyl;L-Arginine;Peptidoglycan polymer (n subunits);ACP;UTP;Dianteisoheptadecanoylphosphatidylglycerol;L-Alanine;FAD;CTP;L-Glutamate;L-Leucine;Calomide;L-Asparagine;NAD;L-Tryptophan;TPP;Pyridoxal phosphate;L-Isoleucine;NADP;TTP;Heme;10-Formyltetrahydrofolate;dGTP;L-Tyrosine;Bactoprenyl diphosphate;core…	PosF/Positive/Variable/-/Isoheptadecanoylcardiolipin (B. subtilis);FAD;L-Arginine;Putrescine;dGTP;TPP;phosphatidylethanolamine dioctadecanoyl;L-Tyrosine;L-Proline;UTP;10-Formyltetrahydrofolate;Calomide;CoA;TTP;2-Demethylmenaquinone 8;L-Phenylalanine;L-Leucine;NAD;core oligosaccharide lipid A;L-Methionine;L-Glutamate;L-Threonine;L-Lysine;ACP;NADP;Heme;L-Cysteine;L-Asparagine;CTP;Diisoheptadecanoyl…	PosF/Positive/Variable/-/Anteisoheptadecanoylcardiolipin (B. subtilis);Putrescine;Tetrahydrofolate;L-Alanine;core oligosaccharide lipid A;Calomide;Ubiquinone-8;Menaquinone 8;10-Formyltetrahydrofolate;Spermidine;phosphatidylethanolamine dioctadecanoyl;CTP;5-Methyltetrahydrofolate;L-Proline;dGTP;Dianteisoheptadecanoylphosphatidylglycerol;L-Serine;FAD;L-Asparagine;TPP;Glycine;L-Lysine;ATP;Diisohepta…	PosF/Positive/Variable/-/Zn2+;L-Alanine;L-Valine;TTP;GSH;Tetrahydrofolate;L-Glutamine;Isoheptadecanoylcardiolipin (B. subtilis);L-Arginine;L-Histidine;5-Methyltetrahydrofolate;Spermidine;dATP;GTP;Calomide;dCTP;Glycine;FAD;10-Formyltetrahydrofolate;Heme;L-Cysteine;Dianteisoheptadecanoylphosphatidylethanolamine;core oligosaccharide lipid A;L-Serine;Riboflavin;Putrescine;Bactoprenyl diphosphate;L-As…	PosF/Positive/Variable/-/L-Tryptophan;Pyridoxal phosphate;CTP;L-Aspartate;FAD;ACP;2-Demethylmenaquinone 8;Isoheptadecanoylcardiolipin (B. subtilis);Zn2+;Glycine;L-Histidine;Dianteisoheptadecanoylphosphatidylethanolamine;Bactoprenyl diphosphate;5-Methyltetrahydrofolate;L-Arginine;L-Methionine;L-Asparagine;GTP;Spermidine;Riboflavin;core oligosaccharide lipid A;L-Tyrosine;L-Glutamine;Ubiquinone-8;GS…	PosF/Positive/Variable/-/L-Asparagine;L-Serine;Menaquinone 8;NADP;L-Leucine;NAD;core oligosaccharide lipid A;dGTP;ATP;L-Proline;TPP;Putrescine;L-Alanine;L-Glutamate;CTP;L-Histidine;Heme;L-Tryptophan;TTP;Calomide;10-Formyltetrahydrofolate;ACP;Diisoheptadecanoylphosphatidylethanolamine;GSH;Siroheme;FAD;Stearoylcardiolipin (B. subtilis);Anteisoheptadecanoylcardiolipin (B. subtilis);L-Phenylalanine;S…	PosF/Positive/Variable/-/Calomide;Heme;L-Tryptophan;L-Aspartate;10-Formyltetrahydrofolate;L-Methionine;L-Arginine;Tetrahydrofolate;TPP;L-Isoleucine;dGTP;Zn2+;Ca2+;L-Lysine;Anteisoheptadecanoylcardiolipin (B. subtilis);L-Cysteine;Glycine;Stearoylcardiolipin (B. subtilis);Putrescine;L-Histidine;GTP;ATP;5-Methyltetrahydrofolate;Diisoheptadecanoylphosphatidylethanolamine;dATP;GSH;UTP;FAD;L-Glutamine;…	PosF/Positive/Variable/-/Dianteisoheptadecanoylphosphatidylglycerol;2-Demethylmenaquinone 8;5-Methyltetrahydrofolate;UTP;L-Glutamate;L-Phenylalanine;Heme;L-Serine;L-Threonine;Stearoylcardiolipin (B. subtilis);Tetrahydrofolate;L-Valine;L-Aspartate;L-Proline;L-Cysteine;GTP;dGTP;Menaquinone 8;L-Tryptophan;Anteisoheptadecanoylcardiolipin (B. subtilis);L-Histidine;L-Glutamine;Peptidoglycan polymer (n …	PosF/Positive/Variable/-/10-Formyltetrahydrofolate;Spermidine;GTP;phosphatidylethanolamine dioctadecanoyl;Diisoheptadecanoylphosphatidylglycerol;Anteisoheptadecanoylcardiolipin (B. subtilis);dCTP;Putrescine;GSH;Stearoylcardiolipin (B. subtilis);UTP;ACP;L-Methionine;Pyridoxal phosphate;dGTP;S-Adenosyl-L-methionine;L-Glutamine;NAD;TPP;CTP;2-Demethylmenaquinone 8;L-Tryptophan;L-Alanine;Heme;Isohepta…
Glycolysis / Gluconeogenesis	rxn00148	rxn00148	(1) ATP[0] + (1) Pyruvate[0] <-> (1) ADP[0] + (1) Phosphoenolpyruvate[0] + (1) H+[0]	-	OK|HB	R00200	PEPDEPHOS-RXN.c	ATP:pyruvate O2-phosphotransferase		Pyruvate kinase (EC 2.7.1.40)|galacturonokinase (EC 2.7.1.44)	PosF/Variable/Variable/=/GTP;core oligosaccharide lipid A;Tetrahydrofolate;Dianteisoheptadecanoylphosphatidylglycerol;phosphatidylethanolamine dioctadecanoyl;Anteisoheptadecanoylcardiolipin (B. subtilis);5-Methyltetrahydrofolate;Riboflavin;Bactoprenyl diphosphate;NADP;L-Histidine;Ubiquinone-8;dGTP;Dianteisoheptadecanoylphosphatidylethanolamine;Stearoylcardiolipin (B. subtilis);10-Formyltetrahydro…	NegF/Variable/Variable/-/L-Leucine;Diisoheptadecanoylphosphatidylethanolamine;Heme;L-Isoleucine;L-Glutamine;Phosphatidylglycerol dioctadecanoyl;Siroheme;Dianteisoheptadecanoylphosphatidylglycerol;GSH;phosphatidylethanolamine dioctadecanoyl;L-Threonine;Isoheptadecanoylcardiolipin (B. subtilis);Stearoylcardiolipin (B. subtilis);Dianteisoheptadecanoylphosphatidylethanolamine;core oligosaccharide lip…	NegF/Variable/Variable/-///	NegF/Variable/Variable/-///	NegF/Variable/Variable/-///	NegF/Variable/Variable/-///	NegF/Variable/Variable/-///	NegF/Variable/Variable/-///	PosF/Variable/Variable/-///	NegF/Variable/Variable/-///	NegF/Variable/Variable/-///	NegF/Variable/Variable/-///	NegF/Variable/Variable/-/Stearoylcardiolipin (B. subtilis);Diisoheptadecanoylphosphatidylethanolamine;Siroheme;L-Leucine;Dianteisoheptadecanoylphosphatidylglycerol;Diisoheptadecanoylphosphatidylglycerol;Dianteisoheptadecanoylphosphatidylethanolamine;Anteisoheptadecanoylcardiolipin (B. subtilis);L-Glutamate;L-Isoleucine;GSH;L-Threonine;Heme;phosphatidylethanolamine dioctadecanoyl;Phosphatidylglyce…	NegF/Variable/Variable/-/Dianteisoheptadecanoylphosphatidylglycerol;phosphatidylethanolamine dioctadecanoyl;Dianteisoheptadecanoylphosphatidylethanolamine;Spermidine;L-Threonine;core oligosaccharide lipid A;Phosphatidylglycerol dioctadecanoyl;Diisoheptadecanoylphosphatidylethanolamine;L-Leucine;Siroheme;Stearoylcardiolipin (B. subtilis);Anteisoheptadecanoylcardiolipin (B. subtilis);L-Proline;L-Is…	NegF/Variable/Variable/-/Diisoheptadecanoylphosphatidylethanolamine;L-Glutamine;L-Isoleucine;Dianteisoheptadecanoylphosphatidylglycerol;Stearoylcardiolipin (B. subtilis);core oligosaccharide lipid A;Diisoheptadecanoylphosphatidylglycerol;L-Leucine;Phosphatidylglycerol dioctadecanoyl;Siroheme;Anteisoheptadecanoylcardiolipin (B. subtilis);Isoheptadecanoylcardiolipin (B. subtilis);GSH;L-Threonine;ph…	PosF/Variable/Variable/-/NADP;FAD;L-Tryptophan;2-Demethylmenaquinone 8;10-Formyltetrahydrofolate;Tetrahydrofolate;Menaquinone 8;Siroheme;Heme;L-Tyrosine;Calomide;core oligosaccharide lipid A;Bactoprenyl diphosphate;5-Methyltetrahydrofolate;GTP;Ubiquinone-8;dGTP;TPP;UTP;NAD;CTP;Riboflavin//	NegF/Variable/Variable/-/Dianteisoheptadecanoylphosphatidylethanolamine;Diisoheptadecanoylphosphatidylglycerol;Heme;Anteisoheptadecanoylcardiolipin (B. subtilis);Phosphatidylglycerol dioctadecanoyl;core oligosaccharide lipid A;Isoheptadecanoylcardiolipin (B. subtilis);Stearoylcardiolipin (B. subtilis);phosphatidylethanolamine dioctadecanoyl;Siroheme;L-Proline;L-Threonine;Diisoheptadecanoylphospha…	NegF/Variable/Variable/-///	NegF/Variable/Variable/-///	NegF/Variable/Variable/-/L-Proline;core oligosaccharide lipid A;Spermidine;Stearoylcardiolipin (B. subtilis);L-Isoleucine;Phosphatidylglycerol dioctadecanoyl;L-Leucine;Dianteisoheptadecanoylphosphatidylethanolamine;Diisoheptadecanoylphosphatidylethanolamine;Isoheptadecanoylcardiolipin (B. subtilis);Heme;L-Threonine;phosphatidylethanolamine dioctadecanoyl;Anteisoheptadecanoylcardiolipin (B. subtil…	NegF/Variable/Variable/-/Stearoylcardiolipin (B. subtilis);L-Threonine;Heme;Diisoheptadecanoylphosphatidylethanolamine;Siroheme;L-Isoleucine;Isoheptadecanoylcardiolipin (B. subtilis);phosphatidylethanolamine dioctadecanoyl;Spermidine;L-Proline;GSH;Dianteisoheptadecanoylphosphatidylethanolamine;Dianteisoheptadecanoylphosphatidylglycerol;Anteisoheptadecanoylcardiolipin (B. subtilis);Diisoheptadecan…	NegF/Variable/Variable/-///	NegF/Variable/Variable/-/L-Threonine;phosphatidylethanolamine dioctadecanoyl;L-Isoleucine;GSH;Isoheptadecanoylcardiolipin (B. subtilis);Phosphatidylglycerol dioctadecanoyl;Siroheme;Spermidine;Anteisoheptadecanoylcardiolipin (B. subtilis);L-Proline;Dianteisoheptadecanoylphosphatidylethanolamine;Heme;Diisoheptadecanoylphosphatidylethanolamine;Dianteisoheptadecanoylphosphatidylglycerol;Diisoheptadec…	NegF/Variable/Variable/-///	NegF/Variable/Variable/-///	NegF/Variable/Variable/-///	NegF/Variable/Variable/-///	NegF/Variable/Variable/-///	NegF/Variable/Variable/-///	NegF/Variable/Variable/-///	NegF/Variable/Variable/-/Phosphatidylglycerol dioctadecanoyl;Peptidoglycan polymer (n subunits);Dianteisoheptadecanoylphosphatidylglycerol;Diisoheptadecanoylphosphatidylethanolamine;Stearoylcardiolipin (B. subtilis);Dianteisoheptadecanoylphosphatidylethanolamine;Isoheptadecanoylcardiolipin (B. subtilis);phosphatidylethanolamine dioctadecanoyl;Anteisoheptadecanoylcardiolipin (B. subtilis);L-Methio…	PosF/Variable/Variable/-/FAD;dGTP;TPP;10-Formyltetrahydrofolate;Calomide;2-Demethylmenaquinone 8;NAD;core oligosaccharide lipid A;NADP;Heme;CTP;Bactoprenyl diphosphate;Riboflavin;5-Methyltetrahydrofolate;GTP;Siroheme;Menaquinone 8;Tetrahydrofolate;Ubiquinone-8//	PosF/Variable/Variable/-/Tetrahydrofolate;core oligosaccharide lipid A;Calomide;Ubiquinone-8;Menaquinone 8;10-Formyltetrahydrofolate;CTP;5-Methyltetrahydrofolate;dGTP;FAD;TPP;Heme;GTP;2-Demethylmenaquinone 8;Siroheme;Riboflavin;Bactoprenyl diphosphate;NADP;NAD//	NegF/Variable/Variable/-/GSH;Isoheptadecanoylcardiolipin (B. subtilis);Spermidine;Heme;Dianteisoheptadecanoylphosphatidylethanolamine;core oligosaccharide lipid A;L-Threonine;Diisoheptadecanoylphosphatidylglycerol;L-Leucine;L-Proline;Diisoheptadecanoylphosphatidylethanolamine;Anteisoheptadecanoylcardiolipin (B. subtilis);Phosphatidylglycerol dioctadecanoyl;phosphatidylethanolamine dioctadecanoyl;…	NegF/Variable/Variable/-/Isoheptadecanoylcardiolipin (B. subtilis);Dianteisoheptadecanoylphosphatidylethanolamine;core oligosaccharide lipid A;GSH;Dianteisoheptadecanoylphosphatidylglycerol;Heme;Diisoheptadecanoylphosphatidylglycerol;Siroheme;L-Leucine;Stearoylcardiolipin (B. subtilis);Diisoheptadecanoylphosphatidylethanolamine;L-Isoleucine;Anteisoheptadecanoylcardiolipin (B. subtilis);Phosphatid…	NegF/Variable/Variable/-///	NegF/Variable/Variable/-/Heme;L-Isoleucine;Anteisoheptadecanoylcardiolipin (B. subtilis);Stearoylcardiolipin (B. subtilis);Diisoheptadecanoylphosphatidylethanolamine;GSH;L-Leucine;phosphatidylethanolamine dioctadecanoyl;Phosphatidylglycerol dioctadecanoyl;Spermidine;Siroheme;core oligosaccharide lipid A;L-Threonine;Diisoheptadecanoylphosphatidylglycerol;L-Proline;Dianteisoheptadecanoylphosphatidy…	NegF/Variable/Variable/-///	-
Glycolysis / Gluconeogenesis	rxn00519	rxn00519	(1) Oxaloacetate[0] + (1) ITP[0] <-> (1) CO2[0] + (1) Phosphoenolpyruvate[0] + (1) IDP[0]	>	OK|HB	R00726	RXN-12481.c	ITP:oxaloacetate carboxy-lyase (adding ITP; phosphoenolpyruvate-forming)|ITP:oxaloacetate carboxy-lyase (transphosphorylating)|RXN-12481.c		phosphopantothenoylcysteine decarboxylase (EC 4.1.1.36)	NegF/Variable/Variable/=/GTP;core oligosaccharide lipid A;L-Methionine;Tetrahydrofolate;L-Isoleucine;Dianteisoheptadecanoylphosphatidylglycerol;S-Adenosyl-L-methionine;phosphatidylethanolamine dioctadecanoyl;L-Serine;Anteisoheptadecanoylcardiolipin (B. subtilis);CoA;5-Methyltetrahydrofolate;L-Glutamate;NADP;ACP;L-Aspartate;L-Cysteine;GSH;L-Asparagine;dGTP;dATP;Dianteisoheptadecanoylphosphatidylet…	-	-	-	-	-	-	-	-	-	-	-	-	-	-	-	-	-	-	-	-	-	-	-	-	-	-	-	-	-	-	-	-	-	-	-	-	-	-
Glycolysis / Gluconeogenesis	rxn00499	rxn00499	(1) NAD[0] + (1) L-Lactate[0] <-> (1) NADH[0] + (1) Pyruvate[0] + (1) H+[0]	-	OK	R00703	L-LACTATE-DEHYDROGENASE-RXN.c	(S)-Lactate:NAD+ oxidoreductase|(S)-lactate:NAD+ oxidoreductase|L(+)-nLDH|L-(+)-lactate dehydrogenase|L-lactic acid dehydrogenase|L-lactic dehydrogenase|NAD-lactate dehydrogenase|lactate dehydrogenase|lactate dehydrogenase NAD-dependent|lactic dehydrogenase		L-lactate dehydrogenase (EC 1.1.1.27)|L-lactate dehydrogenase (EC 1.1.1.27)	-	-	-	-	-	-	-	-	-	-	-	-	-	-	-	-	-	-	-	-	-	-	-	-	-	-	-	-	-	-	-	-	-	-	-	-	-	-	-
Glycolysis / Gluconeogenesis	rxn00704	rxn00704	(1) Glucose-1-phosphate[0] <-> (1) D-glucose-6-phosphate[0]	-	OK	R00959	5.4.2.5-RXN.c|PHOSPHOGLUCMUT-RXN.c	PGMT|alpha-D-Glucose 1-phosphate 1,6-phosphomutase		Phosphoglucomutase (EC 5.4.2.2)|beta-phosphoglucomutase (EC 5.4.2.6)|phosphoenolpyruvate mutase (EC 5.4.2.9)	-	G/NegF/Negative/Negative/</core oligosaccharide lipid A//	G/NegF/Negative/Negative/</core oligosaccharide lipid A//	G/NegF/Negative/Negative/</core oligosaccharide lipid A//	G/NegF/Negative/Negative/</core oligosaccharide lipid A//	G/NegF/Negative/Negative/</core oligosaccharide lipid A//	G/NegF/Negative/Negative/</core oligosaccharide lipid A//	G/NegF/Negative/Negative/</core oligosaccharide lipid A//	G/NegF/Negative/Negative/<///	G/NegF/Negative/Negative/<///	G/NegF/Negative/Negative/</core oligosaccharide lipid A//	G/NegF/Negative/Negative/</core oligosaccharide lipid A//	G/NegF/Negative/Negative/</core oligosaccharide lipid A//	G/NegF/Negative/Negative/</core oligosaccharide lipid A//	G/NegF/Negative/Negative/</core oligosaccharide lipid A//	G/NegF/Negative/Negative/</core oligosaccharide lipid A//	G/NegF/Negative/Negative/</core oligosaccharide lipid A//	G/NegF/Negative/Negative/</core oligosaccharide lipid A//	G/NegF/Negative/Negative/</core oligosaccharide lipid A//	G/NegF/Negative/Negative/</core oligosaccharide lipid A//	G/NegF/Negative/Negative/</core oligosaccharide lipid A//	G/NegF/Negative/Negative/</core oligosaccharide lipid A//	G/NegF/Negative/Negative/</core oligosaccharide lipid A//	G/NegF/Negative/Negative/</core oligosaccharide lipid A//	G/NegF/Negative/Negative/</core oligosaccharide lipid A//	G/NegF/Negative/Negative/</core oligosaccharide lipid A//	G/NegF/Negative/Negative/</core oligosaccharide lipid A//	G/NegF/Negative/Negative/</core oligosaccharide lipid A//	G/NegF/Negative/Negative/</core oligosaccharide lipid A//	G/NegF/Negative/Negative/</core oligosaccharide lipid A//	G/NegF/Negative/Negative/</Bactoprenyl diphosphate;core oligosaccharide lipid A;CoA;Menaquinone 8;L-Methionine;S-Adenosyl-L-methionine//	G/NegF/Negative/Negative/</core oligosaccharide lipid A//	G/NegF/Negative/Negative/</core oligosaccharide lipid A//	G/NegF/Negative/Negative/</core oligosaccharide lipid A//	G/NegF/Negative/Negative/</core oligosaccharide lipid A//	G/NegF/Negative/Negative/</core oligosaccharide lipid A//	G/NegF/Negative/Negative/</core oligosaccharide lipid A//	G/NegF/Negative/Negative/</core oligosaccharide lipid A//	G/NegF/Negative/Negative/</Bactoprenyl diphosphate;core oligosaccharide lipid A//
Glycolysis / Gluconeogenesis	rxn02380	rxn02380	(1) beta-D-Glucose 6-phosphate[0] <-> (1) D-fructose-6-phosphate[0]	-	OK	R03321	PGLUCISOM-RXN.c	beta-D-Glucose 6-phosphate ketol-isomerase		Glucose-6-phosphate isomerase, archaeal II (EC 5.3.1.9)|Glucose-6-phosphate isomerase (EC 5.3.1.9)|TDP-4-oxo-6-deoxy-alpha-D-glucose-3,4-oxoisomerase (dTDP-3-dehydro-6-deoxy-alpha-D-galactopyranose-forming) (EC 5.3.2.3)	NoF/Variable/Variable/=///	NoF/Variable/Variable/-///	NoF/Variable/Variable/-///	NoF/Variable/Variable/-///	NoF/Variable/Variable/-///	NoF/Variable/Variable/-///	NoF/Variable/Variable/-///	NoF/Variable/Variable/-///	NoF/Variable/Variable/-///	NoF/Variable/Variable/-///	NoF/Variable/Variable/-///	NoF/Variable/Variable/-///	NoF/Variable/Variable/-///	NoF/Variable/Variable/-///	NoF/Variable/Variable/-///	NoF/Variable/Variable/-///	NoF/Variable/Variable/-///	NoF/Variable/Variable/-///	NoF/Variable/Variable/-///	NoF/Variable/Variable/-///	NoF/Variable/Variable/-///	NoF/Variable/Variable/-///	NoF/Variable/Variable/-///	NoF/Variable/Variable/-///	NoF/Variable/Variable/-///	NoF/Variable/Variable/-///	NoF/Variable/Variable/-///	NoF/Variable/Variable/-///	NoF/Variable/Variable/-///	NoF/Variable/Variable/-///	NoF/Variable/Variable/-///	NoF/Variable/Variable/-///	NoF/Variable/Variable/-///	NoF/Variable/Variable/-///	NoF/Variable/Variable/-///	NoF/Variable/Variable/-///	NoF/Variable/Variable/-///	NoF/Variable/Variable/-///	NoF/Variable/Variable/-///
Glycolysis / Gluconeogenesis	rxn01977	rxn01977	(1) D-glucose-6-phosphate[0] <-> (1) beta-D-Glucose 6-phosphate[0]	-	OK	R02739	GLUCOSE-6-PHOSPHATE-1-EPIMERASE-RXN.c	D-glucose-6-phosphate 1-epimerase|glucose-6-phosphate 1-epimerase		Glucose-6-phosphate isomerase (EC 5.3.1.9)|chondroitin-glucuronate 5-epimerase (EC 5.1.3.19)|TDP-4-oxo-6-deoxy-alpha-D-glucose-3,4-oxoisomerase (dTDP-3-dehydro-6-deoxy-alpha-D-galactopyranose-forming) (EC 5.3.2.3)	NoF/Variable/Variable/=///	NoF/Variable/Variable/-///	NoF/Variable/Variable/-///	NoF/Variable/Variable/-///	NoF/Variable/Variable/-///	NoF/Variable/Variable/-///	NoF/Variable/Variable/-///	NoF/Variable/Variable/-///	NoF/Variable/Variable/-///	NoF/Variable/Variable/-///	NoF/Variable/Variable/-///	NoF/Variable/Variable/-///	NoF/Variable/Variable/-///	NoF/Variable/Variable/-///	NoF/Variable/Variable/-///	NoF/Variable/Variable/-///	NoF/Variable/Variable/-///	NoF/Variable/Variable/-///	NoF/Variable/Variable/-///	NoF/Variable/Variable/-///	NoF/Variable/Variable/-///	NoF/Variable/Variable/-///	NoF/Variable/Variable/-///	NoF/Variable/Variable/-///	NoF/Variable/Variable/-///	NoF/Variable/Variable/-///	NoF/Variable/Variable/-///	NoF/Variable/Variable/-///	NoF/Variable/Variable/-///	NoF/Variable/Variable/-///	NoF/Variable/Variable/-///	NoF/Variable/Variable/-///	NoF/Variable/Variable/-///	NoF/Variable/Variable/-///	NoF/Variable/Variable/-///	NoF/Variable/Variable/-///	NoF/Variable/Variable/-///	NoF/Variable/Variable/-///	NoF/Variable/Variable/-///
Glycolysis / Gluconeogenesis	rxn01171	rxn01171	(1) D-Glucose[0] <-> (1) beta-D-Glucose[0]	-	OK	R01602	ALDOSE-1-EPIMERASE-RXN.c	D-glucose 1-epimerase|aldose mutarotase|alpha-D-Glucose 1-epimerase|galactose 1-epimerase|galactose mutarotase|mutarotase		Aldose 1-epimerase (EC 5.1.3.3)|UDP-N-acetylglucosamine 4-epimerase (EC 5.1.3.7)	NoF/Blocked/Blocked/=///	NoF/Blocked/Blocked/-///	NoF/Blocked/Blocked/-///	NoF/Blocked/Blocked/-///	NoF/Blocked/Blocked/-///	NoF/Blocked/Blocked/-///	NoF/Blocked/Blocked/-///	NoF/Blocked/Blocked/-///	NoF/Blocked/Blocked/-///	NoF/Blocked/Blocked/-///	NoF/Blocked/Blocked/-///	NoF/Blocked/Blocked/-///	NoF/Blocked/Blocked/-///	NoF/Blocked/Blocked/-///	NoF/Blocked/Blocked/-///	NoF/Blocked/Blocked/-///	NoF/Blocked/Blocked/-///	NoF/Blocked/Blocked/-///	NoF/Blocked/Blocked/-///	NoF/Blocked/Blocked/-///	NoF/Blocked/Blocked/-///	NoF/Blocked/Blocked/-///	NoF/Blocked/Blocked/-///	NoF/Blocked/Blocked/-///	NoF/Blocked/Blocked/-///	NoF/Blocked/Blocked/-///	NoF/Blocked/Blocked/-///	NoF/Blocked/Blocked/-///	NoF/Blocked/Blocked/-///	NoF/Blocked/Blocked/-///	NoF/Blocked/Blocked/-///	NoF/Blocked/Blocked/-///	NoF/Blocked/Blocked/-///	NoF/Blocked/Blocked/-///	NoF/Blocked/Blocked/-///	NoF/Blocked/Blocked/-///	NoF/Blocked/Blocked/-///	NoF/Blocked/Blocked/-///	NoF/Blocked/Blocked/-///
Glycolysis / Gluconeogenesis	rxn00305	rxn00305	(1) Oxaloacetate[0] + (1) GTP[0] <-> (1) CO2[0] + (1) GDP[0] + (1) Phosphoenolpyruvate[0]	>	OK|HB	R00431	4.1.1.32-RXN.c	GTP:oxaloacetate carboxy-lyase (adding GTP, phosphoenolpyruvate-forming)|GTP:oxaloacetate carboxy-lyase (adding GTP;phosphoenolpyruvate-forming)|GTP:oxaloacetate carboxy-lyase (transphosphorylating)|phosphoenolpyruvate carboxykinase (GTP)|phosphoenolpyruvic carboxykinase (GTP)|phosphoenolpyruvic carboxylase (GTP)|phosphopyruvate (guanosine triphosphate) carboxykinase|phosphopyruvate carboxylase (…		Phosphoenolpyruvate carboxykinase [GTP] (EC 4.1.1.32)|phosphopantothenoylcysteine decarboxylase (EC 4.1.1.36)	NoF/Positive variable/Positive variable/>///	NoF/Positive variable/Positive variable/>///	NoF/Positive variable/Positive variable/>///	NoF/Positive variable/Positive variable/>///	NoF/Positive variable/Positive variable/>///	G/NegF/Negative/Variable/-/GTP;GSH;FAD;NADP;L-Methionine;TTP;5-Methyltetrahydrofolate;L-Histidine;Isoheptadecanoylcardiolipin (B. subtilis);Diisoheptadecanoylphosphatidylglycerol;Siroheme;phosphatidylethanolamine dioctadecanoyl;Spermidine;UTP;L-Arginine;core oligosaccharide lipid A;Stearoylcardiolipin (B. subtilis);L-Phenylalanine;L-Cysteine;dCTP;L-Isoleucine;ATP;dATP;Dianteisoheptadecanoylphosph…	NoF/Positive variable/Positive variable/>///	NoF/Positive variable/Positive variable/>///	G/NegF/Negative/Variable/-///	-	NoF/Positive variable/Positive variable/>///	NoF/Positive variable/Positive variable/>///	NoF/Positive variable/Positive variable/>///	NoF/Positive variable/Positive variable/>///	NoF/Positive variable/Positive variable/>///	NoF/Positive variable/Positive variable/>///	NoF/Positive variable/Positive variable/>///	NoF/Positive variable/Positive variable/>///	NoF/Positive variable/Positive variable/>///	NoF/Positive variable/Positive variable/>///	NoF/Positive variable/Positive variable/>///	NoF/Positive variable/Positive variable/>///	NoF/Positive variable/Positive variable/>///	G/NegF/Negative/Variable/-/Stearoylcardiolipin (B. subtilis);L-Glutamate;Riboflavin;L-Proline;Siroheme;L-Cysteine;CoA;L-Isoleucine;L-Aspartate;2-Demethylmenaquinone 8;CTP;core oligosaccharide lipid A;Diisoheptadecanoylphosphatidylethanolamine;10-Formyltetrahydrofolate;L-Phenylalanine;UTP;L-Glutamine;dGTP;Peptidoglycan polymer (n subunits);Calomide;L-Asparagine;ATP;Phosphatidylglycerol dioctadecan…	NoF/Positive variable/Positive variable/>///	NoF/Positive variable/Positive variable/>///	NoF/Positive variable/Positive variable/>///	NoF/Positive variable/Positive variable/>///	NoF/Positive variable/Positive variable/>///	NoF/Positive variable/Positive variable/>///	NoF/Positive variable/Positive variable/>///	NoF/Positive variable/Positive variable/>///	NoF/Positive variable/Positive variable/>///	NoF/Positive variable/Positive variable/>///	NoF/Positive variable/Positive variable/>///	NoF/Positive variable/Positive variable/>///	NoF/Positive variable/Positive variable/>///	NoF/Positive variable/Positive variable/>///	NoF/Positive variable/Positive variable/>///
Glycolysis / Gluconeogenesis	rxn00247	rxn00247	(1) ATP[0] + (1) Oxaloacetate[0] <-> (1) ADP[0] + (1) CO2[0] + (1) Phosphoenolpyruvate[0]	>	OK|HB	R00341	PEPCARBOXYKIN-RXN.c	ATP:oxaloacetate carboxy-lyase (transphosphorylating)|ATP:oxaloacetate carboxy-lyase (transphosphorylating, phosphoenolpyruvate-forming)|ATP:oxaloacetate carboxy-lyase (transphosphorylating;phosphoenolpyruvate-forming)|PEPCK|PEPCK (ATP)|PEPK|phosphoenolpyruvate carboxykinase (ATP)|phosphoenolpyruvate carboxylase (ATP)|phosphopyruvate carboxykinase (adenosine triphosphate)|phosphopyruvate carboxyl…	4.1.1.49	Phosphoenolpyruvate carboxykinase [ATP] (EC 4.1.1.49)|6-methylsalicylate decarboxylase (EC 4.1.1.52)	-	-	-	-	-	-	-	-	-	-	-	-	-	-	-	-	-	-	-	-	-	-	-	-	-	-	-	-	-	-	-	-	-	-	-	-	-	-	-
Glycolysis / Gluconeogenesis	rxn00705	rxn00705	(2) H+[0] + (2) Glucose-1-phosphate[0] <-> (1) D-Glucose[0] + (1) alpha-D-glucose-1,6-biphosphate[0]	-	OK|HB	R00960				2-dehydro-3-deoxygluconokinase (EC 2.7.1.45)	-	-	-	-	-	-	-	-	-	-	-	-	-	-	-	-	-	-	-	-	-	-	-	-	-	-	-	-	-	-	-	-	-	-	-	-	-	-	-
Glycolysis / Gluconeogenesis	rxn00543	rxn00543	(1) NAD[0] + (1) Ethanol[0] <-> (1) NADH[0] + (1) H+[0] + (1) Acetaldehyde[0]	-	OK	R00754	ALCOHOL-DEHYDROG-RXN.c|ALCOHOL-DEHYDROGENASE-NADP+-RXN.c.metaexp.ACETALD_ETOH_NAD_NADH	ALCOHOL-DEHYDROG-RXN.c|Alcohol dehydrogenase 1|Ethanol:NAD+ oxidoreductase|alcohol dehydrogenase (ethanol)|alcohol dehydrogenase (ethanol), mitochondrial|alcohol dehydrogenase, reverse rxn (acetaldehyde -> ethanol)|ethanol dehydroganase|ethanol:NAD+ oxidoreductase		Alcohol dehydrogenase (EC 1.1.1.1)|alcohol dehydrogenase (EC 1.1.1.1)|alcohol dehydrogenase [NAD(P)+] (EC 1.1.1.71)	NoF/Blocked/Blocked/=///	NoF/Blocked/Blocked/-///	NoF/Blocked/Blocked/-///	NoF/Blocked/Blocked/-///	NoF/Blocked/Blocked/-///	NoF/Blocked/Blocked/-///	NoF/Blocked/Blocked/-///	NoF/Blocked/Blocked/-///	NoF/Blocked/Blocked/-///	NoF/Blocked/Blocked/-///	NoF/Blocked/Blocked/-///	NoF/Blocked/Blocked/-///	NoF/Blocked/Blocked/-///	NoF/Blocked/Blocked/-///	NoF/Blocked/Blocked/-///	NoF/Blocked/Blocked/-///	NoF/Blocked/Blocked/-///	NoF/Blocked/Blocked/-///	NoF/Blocked/Blocked/-///	NoF/Blocked/Blocked/-///	NoF/Blocked/Blocked/-///	NoF/Blocked/Blocked/-///	NoF/Blocked/Blocked/-///	NoF/Blocked/Blocked/-///	NoF/Blocked/Blocked/-///	NoF/Blocked/Blocked/-///	NoF/Blocked/Blocked/-///	NoF/Blocked/Blocked/-///	NoF/Blocked/Blocked/-///	NoF/Blocked/Blocked/-///	NoF/Blocked/Blocked/-///	NoF/Blocked/Blocked/-///	NoF/Blocked/Blocked/-///	NoF/Blocked/Blocked/-///	NoF/Blocked/Blocked/-///	NoF/Blocked/Blocked/-///	NoF/Blocked/Blocked/-///	NoF/Blocked/Blocked/-///	NoF/Blocked/Blocked/-///
Glycolysis / Gluconeogenesis	rxn01216	rxn01216	(1) H+[0] + (1) 1,3-Bisphospho-D-glycerate[0] <-> (1) DPG[0]	>	OK|HB	R01662	BISPHOSPHOGLYCERATE-MUTASE-RXN.c	2,3-bisphosphoglycerate mutase|2,3-diphosphoglycerate mutase|2,3-diphosphoglycerate synthase|2,3-diphosphoglyceromutase|3-Phospho-D-glyceroyl phosphate 2,3-phosphomutase|3-phospho-D-glycerate 1,2-phosphomutase|BPGM|DPGM|Diphosphoglyceromutase|Phosphoglycerate mutase 1|biphosphoglycerate synthase|bisphosphoglycerate mutase|bisphosphoglycerate synthase|diphosphoglyceric mutase|diphosphoglyceromutas…		bisphosphoglycerate mutase (EC 5.4.2.4)|phosphomannomutase (EC 5.4.2.8)	NoF/Blocked/Blocked/=///	-	-	-	-	-	-	-	-	-	-	-	-	-	-	-	-	-	-	-	-	-	-	-	-	-	-	-	-	-	-	-	-	-	-	-	-	-	-
Glycolysis / Gluconeogenesis	rxn01169	rxn01169	(1) ATP[0] + (1) beta-D-Glucose[0] <-> (1) ADP[0] + (1) H+[0] + (1) beta-D-Glucose 6-phosphate[0]	>	OK|HB	R01600	GLUCOKIN-RXN.c	ATP:beta-D-glucose 6-phosphotransferase|Glucokinase GLK1|glucokinase|glucokinase (phosphorylating)		Glucokinase (EC 2.7.1.2)|Hexokinase (EC 2.7.1.1)|hamamelose kinase (EC 2.7.1.102)|NAD+ kinase (EC 2.7.1.23)	-	-	-	-	-	-	-	-	-	-	-	-	-	-	-	-	-	-	-	-	-	-	-	-	-	-	-	-	-	-	-	-	-	-	-	-	-	-	-
Glycolysis / Gluconeogenesis	rxn00506	rxn00506	(1) H2O[0] + (1) NAD[0] + (1) Acetaldehyde[0] <-> (1) NADH[0] + (1) Acetate[0] + (2) H+[0]	>	OK	R00710	ALDEHYDE-DEHYDROGENASE-NADORNOP+-RXN.c.metaexp.ACET_ACETALD_NAD_NADH|RXN66-3.c	Acetaldehyde:NAD+ oxidoreductase|Aldehyde dehydrogenase [NAD(P)+] 1|aldehyde dehydrogenase (acetaldehyde, NAD)		Aldehyde dehydrogenase (EC 1.2.1.3)|aminomuconate-semialdehyde dehydrogenase (EC 1.2.1.32)|oxoglutarate dehydrogenase (NADP+) (EC 1.2.1.52)	-	-	-	-	-	-	-	-	-	-	-	-	-	NoF/Positive variable/Positive variable/>///	-	-	-	-	-	-	NoF/Positive variable/Positive variable/>///	-	-	-	-	-	-	-	-	-	-	-	-	-	-	-	NoF/Positive variable/Positive variable/>///	-	-
Glycolysis / Gluconeogenesis	rxn03481	rxn03481	(1) H2O[0] + (1) Arbutin-6P[0] <-> (1) Quinol[0] + (1) beta-D-Glucose 6-phosphate[0]	>	OK	R05133	RXN0-5295.c	RXN0-5295.c		6-phospho-beta-glucosidase ascB (EC 3.2.1.86)|6-phospho-beta-glucosidase (EC 3.2.1.86)|6-phospho-beta-glucosidase (EC 3.2.1.86)	-	-	-	-	-	-	-	-	-	-	-	-	-	-	-	-	-	-	-	-	-	-	-	-	-	-	-	-	-	-	-	-	-	-	-	-	-	-	-
Glycolysis / Gluconeogenesis	rxn03482	rxn03482	(1) H2O[0] + (1) Salicin-6P[0] <-> (1) beta-D-Glucose 6-phosphate[0] + (1) Saligenin[0]	>	OK	R05134	RXN0-5297.c	RXN0-5297.c		6-phospho-beta-glucosidase ascB (EC 3.2.1.86)|6-phospho-beta-glucosidase (EC 3.2.1.86)|6-phospho-beta-glucosidase (EC 3.2.1.86)	-	-	-	-	-	-	-	-	-	-	-	-	-	-	-	-	-	-	-	-	-	-	-	-	-	-	-	-	-	-	-	-	-	-	-	-	-	-	-
Glycolysis / Gluconeogenesis	rxn01871	rxn01871	(1) Acetyl-CoA[0] + (1) Dihydrolipoamide[0] <-> (1) CoA[0] + (1) S-Acetyldihydrolipoamide[0]	-	OK	R02569		dihydrolipoamide acetyltransferase component of PDH complex|pyruvate dehydrogenase (dihydrolipoamide) reversible		Dihydrolipoamide acetyltransferase component of pyruvate dehydrogenase complex (EC 2.3.1.12)|Dihydrolipoamide acetyltransferase component (E2) of acetoin dehydrogenase complex (EC 2.3.1.-)|dolichol O-acyltransferase (EC 2.3.1.123)	NoF/Blocked/Blocked/=///	NoF/Blocked/Blocked/-///	NoF/Blocked/Blocked/-///	NoF/Blocked/Blocked/-///	NoF/Blocked/Blocked/-///	NoF/Blocked/Blocked/-///	NoF/Blocked/Blocked/-///	NoF/Blocked/Blocked/-///	NoF/Blocked/Blocked/-///	NoF/Blocked/Blocked/-///	NoF/Blocked/Blocked/-///	NoF/Blocked/Blocked/-///	NoF/Blocked/Blocked/-///	NoF/Blocked/Blocked/-///	NoF/Blocked/Blocked/-///	NoF/Blocked/Blocked/-///	NoF/Blocked/Blocked/-///	NoF/Blocked/Blocked/-///	NoF/Blocked/Blocked/-///	NoF/Blocked/Blocked/-///	NoF/Blocked/Blocked/-///	NoF/Blocked/Blocked/-///	NoF/Blocked/Blocked/-///	NoF/Blocked/Blocked/-///	NoF/Blocked/Blocked/-///	NoF/Blocked/Blocked/-///	NoF/Blocked/Blocked/-///	NoF/Blocked/Blocked/-///	NoF/Blocked/Blocked/-///	NoF/Blocked/Blocked/-///	NoF/Blocked/Blocked/-///	NoF/Blocked/Blocked/-///	NoF/Blocked/Blocked/-///	NoF/Blocked/Blocked/-///	NoF/Blocked/Blocked/-///	NoF/Blocked/Blocked/-///	NoF/Blocked/Blocked/-///	NoF/Blocked/Blocked/-///	-
Glycolysis / Gluconeogenesis	rxn08094	rxn08094	(1) NAD[0] + (1) CoA[0] + (1) 2-Oxoglutarate[0] <-> (1) NADH[0] + (1) CO2[0] + (1) Succinyl-CoA[0]	>	OK	R08549	2OXOGLUTARATEDEH-RXN.c	2-Oxoglutarate dehydrogenase complex|2-Oxogluterate dehydrogenase|2-oxoglutarare dehydrogenase system		2-oxoglutarate dehydrogenase E1 component (EC 1.2.4.2)|Dihydrolipoamide dehydrogenase of 2-oxoglutarate dehydrogenase (EC 1.8.1.4)|Dihydrolipoamide succinyltransferase component (E2) of 2-oxoglutarate dehydrogenase complex (EC 2.3.1.61)|pyruvate dehydrogenase (quinone) (EC 1.2.5.1)|protein-disulfide reductase (EC 1.8.1.8)|bile acid-CoA:amino acid N-acyltransferase (EC 2.3.1.65)	PosF/Variable/Variable/=/L-Isoleucine;Dianteisoheptadecanoylphosphatidylglycerol;Anteisoheptadecanoylcardiolipin (B. subtilis);Dianteisoheptadecanoylphosphatidylethanolamine//	NoF/Variable/Variable/-///	PosF/Variable/Variable/-/Siroheme;Heme//	PosF/Variable/Variable/-/Siroheme;Heme//	PosF/Variable/Variable/-/Heme;Siroheme//	PosF/Variable/Variable/-/Siroheme;Heme//	PosF/Variable/Variable/-/Siroheme;Heme//	PosF/Variable/Variable/-/Heme;Siroheme//	NegF/Variable/Variable/-///	NoF/Variable/Variable/-///	PosF/Variable/Variable/-/Heme;Siroheme//	PosF/Variable/Variable/-/Anteisoheptadecanoylcardiolipin (B. subtilis);L-Arginine;phosphatidylethanolamine dioctadecanoyl;Putrescine;Siroheme;Glycine;GTP;Menaquinone 8;2-Demethylmenaquinone 8;ACP;Peptidoglycan polymer (n subunits);FAD;Diisoheptadecanoylphosphatidylglycerol;dATP;GSH;Stearoylcardiolipin (B. subtilis);L-Tryptophan;TPP;Diisoheptadecanoylphosphatidylethanolamine;CoA;Heme;Isoheptadecan…	PosF/Variable/Variable/-/Dianteisoheptadecanoylphosphatidylglycerol;Dianteisoheptadecanoylphosphatidylethanolamine;Anteisoheptadecanoylcardiolipin (B. subtilis);L-Isoleucine//	NoF/Variable/Variable/-///	PosF/Variable/Variable/-/L-Isoleucine;Dianteisoheptadecanoylphosphatidylglycerol;Anteisoheptadecanoylcardiolipin (B. subtilis);Dianteisoheptadecanoylphosphatidylethanolamine//	PosF/Variable/Variable/-/Anteisoheptadecanoylcardiolipin (B. subtilis);Dianteisoheptadecanoylphosphatidylethanolamine;Dianteisoheptadecanoylphosphatidylglycerol;L-Isoleucine//	NoF/Variable/Variable/-///	PosF/Variable/Variable/-/Heme;Siroheme//	PosF/Variable/Variable/-/Heme;Siroheme//	NoF/Variable/Variable/-///	NoF/Variable/Variable/-///	PosF/Variable/Variable/-/Siroheme;Heme//	NoF/Variable/Variable/-///	PosF/Variable/Variable/-/Siroheme;Heme//	PosF/Variable/Variable/-/Siroheme;Heme//	PosF/Variable/Variable/-/Siroheme;Heme//	PosF/Variable/Variable/-/Siroheme;Heme//	PosF/Variable/Variable/-/Heme;Siroheme//	PosF/Variable/Variable/-/Siroheme;Heme//	PosF/Variable/Variable/-/Heme;Siroheme//	NoF/Variable/Variable/-///	NoF/Variable/Variable/-///	NoF/Variable/Variable/-///	NoF/Variable/Variable/-///	PosF/Variable/Variable/-/Dianteisoheptadecanoylphosphatidylethanolamine;Dianteisoheptadecanoylphosphatidylglycerol;L-Isoleucine;Anteisoheptadecanoylcardiolipin (B. subtilis)//	PosF/Variable/Variable/-/Heme;Siroheme//	NoF/Variable/Variable/-///	PosF/Variable/Variable/-/Heme;Siroheme//	-
Glycolysis / Gluconeogenesis	rxn09272	rxn09272	(1) Succinate[0] + (1) Ubiquinone-8[0] <-> (1) Fumarate[0] + (1) Ubiquinol-8[0]	-	OK		SUCCINATE-DEHYDROGENASE-UBIQUINONE-RXN.c.metaexp.CPD-9956_UBIQUINONE-8	succinate dehydrogenase (irreversible)		Succinate dehydrogenase flavoprotein subunit (EC 1.3.99.1)|Fumarate reductase flavoprotein subunit (EC 1.3.99.1)|Fumarate reductase subunit D|Succinate dehydrogenase hydrophobic membrane anchor protein|Succinate dehydrogenase cytochrome b558 subunit|Succinate dehydrogenase cytochrome b-556 subunit|Fumarate reductase subunit C|Succinate dehydrogenase iron-sulfur protein (EC 1.3.99.1)	-	-	-	-	-	-	-	-	-	-	-	-	-	-	-	-	-	-	-	-	-	-	-	-	-	-	-	-	-	-	-	-	-	-	-	-	-	-	-
Glycolysis / Gluconeogenesis	rxn02342	rxn02342	(1) Lipoamide[0] + (1) 2-Hydroxyethyl-ThPP[0] <-> (1) TPP[0] + (1) S-Acetyldihydrolipoamide[0]	-	OK	R03270		2-(alpha-Hydroxyethyl)thiamine diphosphate:lipoamide|2-oxidoreductase(decarboxylating and acceptor-acetylating)|R03270		Pyruvate dehydrogenase E1 component (EC 1.2.4.1)|Pyruvate dehydrogenase E1 component alpha subunit (EC 1.2.4.1)|Pyruvate dehydrogenase E1 component beta subunit (EC 1.2.4.1)|3-methyl-2-oxobutanoate dehydrogenase (2-methylpropanoyl-transferring) (EC 1.2.4.4)	-	-	-	-	-	-	-	-	-	-	-	-	-	-	-	-	-	-	-	-	-	-	-	-	-	-	-	-	-	-	-	-	-	-	-	-	-	-	-
Glycolysis / Gluconeogenesis	rxn00782	rxn00782	(1) NADP[0] + (1) Phosphate[0] + (1) Glyceraldehyde3-phosphate[0] <-> (1) NADPH[0] + (1) H+[0] + (1) 1,3-Bisphospho-D-glycerate[0]	-	OK|HB	R01063	1.2.1.13-RXN.c|GAPDHSYNEC-RXN.c.metaexp.NADP_NADPH	D-Glyceraldehyde-3-phosphate:NADP+ oxidoreductase(phosphorylating)		NAD(P)-dependent glyceraldehyde 3-phosphate dehydrogenase archaeal (EC 1.2.1.59)|NADPH-dependent glyceraldehyde-3-phosphate dehydrogenase (EC 1.2.1.13)|succinate-semialdehyde dehydrogenase [NAD(P)+] (EC 1.2.1.16)|4-hydroxymuconic-semialdehyde dehydrogenase (EC 1.2.1.61)	-	-	-	-	-	-	-	-	-	-	-	-	-	-	-	-	-	-	-	-	-	-	-	-	-	-	-	-	-	-	-	-	-	-	-	-	-	-	-
Glycolysis / Gluconeogenesis	rxn08900	rxn08900	(1) L-Malate[0] + (1) Ubiquinone-8[0] <-> (1) Oxaloacetate[0] + (1) Ubiquinol-8[0]	-	OK		MALATE-DEHYDROGENASE-ACCEPTOR-RXN.c.metaexp.CPD-9956_UBIQUINONE-8	Malate dehydrogenase (ubiquinone 8 as acceptor)		Malate:quinone oxidoreductase (EC 1.1.5.4)	-	-	-	-	-	-	-	-	-	-	-	-	-	-	-	-	-	-	-	-	-	-	-	-	-	-	-	-	-	-	-	-	-	-	-	-	-	-	-
Citrate cycle (TCA cycle)	rxn00256	rxn00256	(1) CoA[0] + (1) H+[0] + (1) Citrate[0] <-> (1) H2O[0] + (1) Acetyl-CoA[0] + (1) Oxaloacetate[0]	<	OK	R00351	CITRATE-RE-SYNTHASE-RXN.c|CITSYN-RXN.c	CS|Citrate oxaloacetate-lyase ((pro-3S)-CH2COO- -> acetyl-CoA)|acetyl-CoA:oxaloacetate C-acetyltransferase (thioester-hydrolysing)|citrate (si)-synthase|citrate synthase, mitochondrial|citrate synthase, peroxisomal|citratesynthase	2.3.3.3|4.1.3.7	Citrate synthase, mitochondrial precursor (EC 2.3.3.1)|Citrate synthase (si) (EC 2.3.3.1)|2-isopropylmalate synthase (EC 2.3.3.13)|3-ethylmalate synthase (EC 2.3.3.7)	NegF/Negative variable/Negative variable/</Tetrahydrofolate;L-Isoleucine;Dianteisoheptadecanoylphosphatidylglycerol;Anteisoheptadecanoylcardiolipin (B. subtilis);5-Methyltetrahydrofolate;L-Glutamate;GSH;Dianteisoheptadecanoylphosphatidylethanolamine;L-Arginine;Putrescine;10-Formyltetrahydrofolate;Menaquinone 8;Peptidoglycan polymer (n subunits);Siroheme;L-Glutamine;2-Demethylmenaquinone 8;Heme;Sp…	NegF/Negative/Negative variable/</Heme;Spermidine;L-Glutamine;Siroheme;Putrescine;L-Arginine;Menaquinone 8;L-Glutamate;GSH;L-Proline;Tetrahydrofolate;10-Formyltetrahydrofolate;Peptidoglycan polymer (n subunits);5-Methyltetrahydrofolate;2-Demethylmenaquinone 8//	NegF/Negative/Negative variable/</Tetrahydrofolate;Menaquinone 8;L-Glutamine;Siroheme;5-Methyltetrahydrofolate;L-Glutamate;Spermidine;L-Proline;10-Formyltetrahydrofolate;Heme;GSH;2-Demethylmenaquinone 8;Putrescine;Peptidoglycan polymer (n subunits);L-Arginine//	NegF/Negative/Negative variable/</Siroheme;GSH;Spermidine;5-Methyltetrahydrofolate;10-Formyltetrahydrofolate;2-Demethylmenaquinone 8;Tetrahydrofolate;L-Arginine;L-Glutamate;L-Proline;L-Glutamine;Menaquinone 8;Peptidoglycan polymer (n subunits);Heme;Putrescine//	NegF/Negative/Negative variable/</L-Glutamine;Heme;Menaquinone 8;L-Proline;10-Formyltetrahydrofolate;5-Methyltetrahydrofolate;Tetrahydrofolate;L-Arginine;Spermidine;L-Glutamate;2-Demethylmenaquinone 8;Siroheme;GSH;Putrescine;Peptidoglycan polymer (n subunits)//	NegF/Negative/Negative variable/</GSH;5-Methyltetrahydrofolate;Siroheme;Spermidine;L-Arginine;Putrescine;Peptidoglycan polymer (n subunits);2-Demethylmenaquinone 8;10-Formyltetrahydrofolate;L-Glutamine;Menaquinone 8;L-Proline;L-Glutamate;Tetrahydrofolate;Heme//	NegF/Negative/Negative variable/</Siroheme;L-Arginine;Putrescine;10-Formyltetrahydrofolate;Heme;Tetrahydrofolate;Peptidoglycan polymer (n subunits);GSH;Spermidine;L-Glutamine;L-Proline;Menaquinone 8;5-Methyltetrahydrofolate;L-Glutamate;2-Demethylmenaquinone 8//	NegF/Negative/Negative variable/</L-Proline;10-Formyltetrahydrofolate;L-Arginine;GSH;Heme;Putrescine;Menaquinone 8;L-Glutamine;Tetrahydrofolate;Siroheme;L-Glutamate;Peptidoglycan polymer (n subunits);2-Demethylmenaquinone 8;Spermidine;5-Methyltetrahydrofolate//	NegF/Negative variable/Negative variable/<///	NegF/Negative/Negative variable/<///	NegF/Negative/Negative variable/</Tetrahydrofolate;L-Glutamine;10-Formyltetrahydrofolate;Heme;Peptidoglycan polymer (n subunits);Menaquinone 8;GSH;L-Proline;Spermidine;Putrescine;Siroheme;2-Demethylmenaquinone 8;L-Arginine;L-Glutamate;5-Methyltetrahydrofolate//	NegF/Negative/Negative variable/</Anteisoheptadecanoylcardiolipin (B. subtilis);L-Arginine;phosphatidylethanolamine dioctadecanoyl;Putrescine;Siroheme;Glycine;GTP;Menaquinone 8;2-Demethylmenaquinone 8;ACP;Peptidoglycan polymer (n subunits);FAD;Diisoheptadecanoylphosphatidylglycerol;dATP;GSH;Stearoylcardiolipin (B. subtilis);L-Tryptophan;TPP;Diisoheptadecanoylphosphatidylethanolamine;CoA;Heme;Isoh…	NegF/Negative/Negative variable/</Putrescine;L-Glutamine;Peptidoglycan polymer (n subunits);Siroheme;Menaquinone 8;Dianteisoheptadecanoylphosphatidylglycerol;Dianteisoheptadecanoylphosphatidylethanolamine;Anteisoheptadecanoylcardiolipin (B. subtilis);L-Glutamate;2-Demethylmenaquinone 8;L-Isoleucine;GSH;5-Methyltetrahydrofolate;10-Formyltetrahydrofolate;L-Proline;Heme;Spermidine;Tetrahydrofolate;L…	NegF/Negative/Negative variable/</2-Demethylmenaquinone 8;Spermidine;10-Formyltetrahydrofolate;Menaquinone 8;5-Methyltetrahydrofolate;Siroheme;Putrescine;L-Proline;Tetrahydrofolate;L-Glutamine;L-Arginine;GSH;Heme;Peptidoglycan polymer (n subunits);L-Glutamate//	NegF/Negative/Negative variable/</Putrescine;Tetrahydrofolate;10-Formyltetrahydrofolate;L-Glutamine;L-Isoleucine;5-Methyltetrahydrofolate;Dianteisoheptadecanoylphosphatidylglycerol;Siroheme;Anteisoheptadecanoylcardiolipin (B. subtilis);Menaquinone 8;GSH;L-Glutamate;2-Demethylmenaquinone 8;Peptidoglycan polymer (n subunits);Heme;L-Proline;Spermidine;L-Arginine;Dianteisoheptadecanoylphosphatidyleth…	NegF/Negative/Negative variable/</L-Arginine;L-Proline;2-Demethylmenaquinone 8;10-Formyltetrahydrofolate;Tetrahydrofolate;Anteisoheptadecanoylcardiolipin (B. subtilis);GSH;Menaquinone 8;Dianteisoheptadecanoylphosphatidylethanolamine;Siroheme;Heme;Dianteisoheptadecanoylphosphatidylglycerol;L-Isoleucine;Putrescine;Peptidoglycan polymer (n subunits);L-Glutamine;5-Methyltetrahydrofolate;Spermidine;L-…	NegF/Negative/Negative variable/</Menaquinone 8;Heme;L-Arginine;Tetrahydrofolate;5-Methyltetrahydrofolate;10-Formyltetrahydrofolate;2-Demethylmenaquinone 8;L-Glutamate;Putrescine;Siroheme;Peptidoglycan polymer (n subunits);L-Proline;L-Glutamine;GSH;Spermidine//	NegF/Negative/Negative variable/</Tetrahydrofolate;10-Formyltetrahydrofolate;Heme;GSH;L-Glutamate;Siroheme;5-Methyltetrahydrofolate;Menaquinone 8;Peptidoglycan polymer (n subunits);L-Glutamine;L-Arginine;Spermidine;L-Proline;2-Demethylmenaquinone 8;Putrescine//	NegF/Negative/Negative variable/</Tetrahydrofolate;5-Methyltetrahydrofolate;Heme;L-Proline;Menaquinone 8;L-Arginine;GSH;Siroheme;Peptidoglycan polymer (n subunits);10-Formyltetrahydrofolate;Putrescine;Spermidine;2-Demethylmenaquinone 8;L-Glutamate;L-Glutamine//	NegF/Negative/Negative variable/</2-Demethylmenaquinone 8;L-Proline;Spermidine;10-Formyltetrahydrofolate;L-Arginine;Peptidoglycan polymer (n subunits);Tetrahydrofolate;Menaquinone 8;Heme;L-Glutamine;Putrescine;L-Glutamate;Siroheme;5-Methyltetrahydrofolate;GSH//	NegF/Negative/Negative variable/</L-Glutamate;Heme;Siroheme;Menaquinone 8;Putrescine;10-Formyltetrahydrofolate;L-Arginine;Spermidine;L-Proline;GSH;Peptidoglycan polymer (n subunits);2-Demethylmenaquinone 8;Tetrahydrofolate;5-Methyltetrahydrofolate;L-Glutamine//	NegF/Negative/Negative variable/</Peptidoglycan polymer (n subunits);Menaquinone 8;5-Methyltetrahydrofolate;2-Demethylmenaquinone 8;Siroheme;L-Arginine;L-Glutamine;L-Proline;GSH;L-Glutamate;10-Formyltetrahydrofolate;Tetrahydrofolate;Putrescine;Spermidine;Heme//	NegF/Negative/Negative variable/</L-Arginine;Putrescine;GSH;Siroheme;Spermidine;10-Formyltetrahydrofolate;L-Proline;Tetrahydrofolate;Menaquinone 8;5-Methyltetrahydrofolate;Heme;2-Demethylmenaquinone 8;L-Glutamate;L-Glutamine;Peptidoglycan polymer (n subunits)//	NegF/Negative/Negative variable/</L-Glutamate;L-Proline;Siroheme;2-Demethylmenaquinone 8;10-Formyltetrahydrofolate;L-Glutamine;Peptidoglycan polymer (n subunits);5-Methyltetrahydrofolate;Menaquinone 8;Spermidine;GSH;Putrescine;L-Arginine;Tetrahydrofolate;Heme//	NegF/Negative/Negative variable/</Peptidoglycan polymer (n subunits);L-Arginine;Menaquinone 8;L-Glutamate;Tetrahydrofolate;GSH;Putrescine;2-Demethylmenaquinone 8;L-Glutamine;10-Formyltetrahydrofolate;Siroheme;Heme;Spermidine;L-Proline;5-Methyltetrahydrofolate//	NegF/Negative/Negative variable/</Menaquinone 8;10-Formyltetrahydrofolate;Tetrahydrofolate;Peptidoglycan polymer (n subunits);Spermidine;Siroheme;Heme;5-Methyltetrahydrofolate;GSH;2-Demethylmenaquinone 8;L-Proline;L-Glutamate;L-Glutamine;Putrescine;L-Arginine//	NegF/Negative/Negative variable/</Putrescine;L-Proline;Siroheme;5-Methyltetrahydrofolate;10-Formyltetrahydrofolate;Menaquinone 8;Heme;L-Glutamine;Peptidoglycan polymer (n subunits);Tetrahydrofolate;Spermidine;L-Arginine;L-Glutamate;2-Demethylmenaquinone 8;GSH//	NegF/Negative/Negative variable/</Spermidine;L-Glutamine;2-Demethylmenaquinone 8;Heme;Peptidoglycan polymer (n subunits);GSH;L-Arginine;Menaquinone 8;Putrescine;Siroheme;10-Formyltetrahydrofolate;5-Methyltetrahydrofolate;L-Glutamate;L-Proline;Tetrahydrofolate//	NegF/Negative/Negative variable/</L-Glutamine;L-Arginine;Peptidoglycan polymer (n subunits);Putrescine;5-Methyltetrahydrofolate;L-Glutamate;Siroheme;Spermidine;Menaquinone 8;2-Demethylmenaquinone 8;Tetrahydrofolate;GSH;10-Formyltetrahydrofolate;L-Proline;Heme//	NegF/Negative/Negative variable/</Putrescine;5-Methyltetrahydrofolate;L-Glutamate;GSH;Peptidoglycan polymer (n subunits);Tetrahydrofolate;Heme;Siroheme;Menaquinone 8;L-Arginine;L-Proline;L-Glutamine;Spermidine;10-Formyltetrahydrofolate;2-Demethylmenaquinone 8//	NegF/Negative/Negative variable/</Putrescine;L-Arginine;Peptidoglycan polymer (n subunits);L-Glutamate;Heme;10-Formyltetrahydrofolate;Bactoprenyl diphosphate;2-Demethylmenaquinone 8;CoA;5-Methyltetrahydrofolate;Spermidine;Siroheme;L-Proline;Menaquinone 8;GSH;S-Adenosyl-L-methionine;L-Glutamine;Tetrahydrofolate//	NegF/Negative/Negative variable/</L-Arginine;Putrescine;L-Proline;10-Formyltetrahydrofolate;2-Demethylmenaquinone 8;L-Glutamate;Heme;5-Methyltetrahydrofolate;L-Glutamine;Siroheme;Menaquinone 8;Tetrahydrofolate;GSH;Peptidoglycan polymer (n subunits);Spermidine//	NegF/Negative/Negative variable/</Putrescine;Tetrahydrofolate;Menaquinone 8;10-Formyltetrahydrofolate;Spermidine;5-Methyltetrahydrofolate;L-Proline;L-Arginine;L-Glutamine;Heme;2-Demethylmenaquinone 8;GSH;Peptidoglycan polymer (n subunits);Siroheme;L-Glutamate//	NegF/Negative/Negative variable/</GSH;Tetrahydrofolate;L-Glutamine;L-Arginine;5-Methyltetrahydrofolate;Spermidine;10-Formyltetrahydrofolate;Heme;Putrescine;L-Glutamate;L-Proline;2-Demethylmenaquinone 8;Menaquinone 8;Peptidoglycan polymer (n subunits);Siroheme//	NegF/Negative/Negative variable/</2-Demethylmenaquinone 8;Dianteisoheptadecanoylphosphatidylethanolamine;5-Methyltetrahydrofolate;L-Arginine;Spermidine;L-Glutamine;GSH;Putrescine;Dianteisoheptadecanoylphosphatidylglycerol;Heme;L-Glutamate;Tetrahydrofolate;Siroheme;Peptidoglycan polymer (n subunits);10-Formyltetrahydrofolate;L-Isoleucine;Anteisoheptadecanoylcardiolipin (B. subtilis);Menaquinone 8;…	NegF/Negative/Negative variable/</Menaquinone 8;L-Proline;Putrescine;L-Glutamate;Heme;10-Formyltetrahydrofolate;GSH;Siroheme;Spermidine;L-Glutamine;5-Methyltetrahydrofolate;2-Demethylmenaquinone 8;Tetrahydrofolate;Peptidoglycan polymer (n subunits);L-Arginine//	NegF/Negative/Negative variable/</Heme;10-Formyltetrahydrofolate;L-Arginine;Tetrahydrofolate;Putrescine;5-Methyltetrahydrofolate;GSH;L-Glutamine;L-Glutamate;Menaquinone 8;Spermidine;Siroheme;2-Demethylmenaquinone 8;L-Proline;Peptidoglycan polymer (n subunits)//	NegF/Negative/Negative variable/</2-Demethylmenaquinone 8;5-Methyltetrahydrofolate;L-Glutamate;Heme;Tetrahydrofolate;L-Proline;Menaquinone 8;L-Glutamine;Peptidoglycan polymer (n subunits);10-Formyltetrahydrofolate;Spermidine;GSH;Siroheme;Putrescine;L-Arginine//	NegF/Negative/Negative variable/</10-Formyltetrahydrofolate;Spermidine;Anteisoheptadecanoylcardiolipin (B. subtilis);Putrescine;GSH;L-Glutamine;2-Demethylmenaquinone 8;Heme;Riboflavin;L-Glutamate;Bactoprenyl diphosphate;Dianteisoheptadecanoylphosphatidylethanolamine;Peptidoglycan polymer (n subunits);Tetrahydrofolate;5-Methyltetrahydrofolate;L-Proline;Menaquinone 8;Siroheme;Glycine;L-Arginine;Dia…
Citrate cycle (TCA cycle)	rxn01387	rxn01387	(1) NADP[0] + (1) Isocitrate[0] <-> (1) NADPH[0] + (1) H+[0] + (1) Oxalosuccinate[0]	-	OK	R01899				Isocitrate dehydrogenase [NADP] (EC 1.1.1.42)|isocitrate dehydrogenase (NADP+) (EC 1.1.1.42)	PosF/Positive variable/Positive variable/=/Tetrahydrofolate;L-Isoleucine;Dianteisoheptadecanoylphosphatidylglycerol;Anteisoheptadecanoylcardiolipin (B. subtilis);5-Methyltetrahydrofolate;L-Glutamate;GSH;Dianteisoheptadecanoylphosphatidylethanolamine;L-Arginine;Putrescine;10-Formyltetrahydrofolate;Menaquinone 8;Peptidoglycan polymer (n subunits);Siroheme;L-Glutamine;2-Demethylmenaquinone 8;Heme;Sp…	PosF/Positive/Positive variable/-/Heme;Spermidine;L-Glutamine;Siroheme;Putrescine;L-Arginine;Menaquinone 8;L-Glutamate;GSH;L-Proline;Tetrahydrofolate;10-Formyltetrahydrofolate;Peptidoglycan polymer (n subunits);5-Methyltetrahydrofolate;2-Demethylmenaquinone 8//	PosF/Positive/Positive variable/-/Tetrahydrofolate;Menaquinone 8;L-Glutamine;Siroheme;5-Methyltetrahydrofolate;L-Glutamate;Spermidine;L-Proline;10-Formyltetrahydrofolate;Heme;GSH;2-Demethylmenaquinone 8;Putrescine;Peptidoglycan polymer (n subunits);L-Arginine//	PosF/Positive/Positive variable/-/Siroheme;GSH;Spermidine;5-Methyltetrahydrofolate;10-Formyltetrahydrofolate;2-Demethylmenaquinone 8;Tetrahydrofolate;L-Arginine;L-Glutamate;L-Proline;L-Glutamine;Menaquinone 8;Peptidoglycan polymer (n subunits);Heme;Putrescine//	PosF/Positive/Positive variable/-/L-Glutamine;Heme;Menaquinone 8;L-Proline;10-Formyltetrahydrofolate;5-Methyltetrahydrofolate;Tetrahydrofolate;L-Arginine;Spermidine;L-Glutamate;2-Demethylmenaquinone 8;Siroheme;GSH;Putrescine;Peptidoglycan polymer (n subunits)//	PosF/Positive/Positive variable/-/GSH;5-Methyltetrahydrofolate;Siroheme;Spermidine;L-Arginine;Putrescine;Peptidoglycan polymer (n subunits);2-Demethylmenaquinone 8;10-Formyltetrahydrofolate;L-Glutamine;Menaquinone 8;L-Proline;L-Glutamate;Tetrahydrofolate;Heme//	PosF/Positive/Positive variable/-/Siroheme;L-Arginine;Putrescine;10-Formyltetrahydrofolate;Heme;Tetrahydrofolate;Peptidoglycan polymer (n subunits);GSH;Spermidine;L-Glutamine;L-Proline;Menaquinone 8;5-Methyltetrahydrofolate;L-Glutamate;2-Demethylmenaquinone 8//	PosF/Positive/Positive variable/-/L-Proline;10-Formyltetrahydrofolate;L-Arginine;GSH;Heme;Putrescine;Menaquinone 8;L-Glutamine;Tetrahydrofolate;Siroheme;L-Glutamate;Peptidoglycan polymer (n subunits);2-Demethylmenaquinone 8;Spermidine;5-Methyltetrahydrofolate//	PosF/Positive variable/Positive variable/-///	PosF/Positive/Positive variable/-///	PosF/Positive/Positive variable/-/Tetrahydrofolate;L-Glutamine;10-Formyltetrahydrofolate;Heme;Peptidoglycan polymer (n subunits);Menaquinone 8;GSH;L-Proline;Spermidine;Putrescine;Siroheme;2-Demethylmenaquinone 8;L-Arginine;L-Glutamate;5-Methyltetrahydrofolate//	PosF/Positive/Positive variable/-/Anteisoheptadecanoylcardiolipin (B. subtilis);L-Arginine;phosphatidylethanolamine dioctadecanoyl;Putrescine;Siroheme;Glycine;GTP;Menaquinone 8;2-Demethylmenaquinone 8;ACP;Peptidoglycan polymer (n subunits);FAD;Diisoheptadecanoylphosphatidylglycerol;dATP;GSH;Stearoylcardiolipin (B. subtilis);L-Tryptophan;TPP;Diisoheptadecanoylphosphatidylethanolamine;CoA;Heme;Isoh…	PosF/Positive/Positive variable/-/Putrescine;L-Glutamine;Peptidoglycan polymer (n subunits);Siroheme;Menaquinone 8;Dianteisoheptadecanoylphosphatidylglycerol;Dianteisoheptadecanoylphosphatidylethanolamine;Anteisoheptadecanoylcardiolipin (B. subtilis);L-Glutamate;2-Demethylmenaquinone 8;L-Isoleucine;GSH;5-Methyltetrahydrofolate;10-Formyltetrahydrofolate;L-Proline;Heme;Spermidine;Tetrahydrofolate;L…	PosF/Positive/Positive variable/-/2-Demethylmenaquinone 8;Spermidine;10-Formyltetrahydrofolate;Menaquinone 8;5-Methyltetrahydrofolate;Siroheme;Putrescine;L-Proline;Tetrahydrofolate;L-Glutamine;L-Arginine;GSH;Heme;Peptidoglycan polymer (n subunits);L-Glutamate//	PosF/Positive/Positive variable/-/Putrescine;Tetrahydrofolate;10-Formyltetrahydrofolate;L-Glutamine;L-Isoleucine;5-Methyltetrahydrofolate;Dianteisoheptadecanoylphosphatidylglycerol;Siroheme;Anteisoheptadecanoylcardiolipin (B. subtilis);Menaquinone 8;GSH;L-Glutamate;2-Demethylmenaquinone 8;Peptidoglycan polymer (n subunits);Heme;L-Proline;Spermidine;L-Arginine;Dianteisoheptadecanoylphosphatidyleth…	PosF/Positive/Positive variable/-/L-Arginine;L-Proline;2-Demethylmenaquinone 8;10-Formyltetrahydrofolate;Tetrahydrofolate;Anteisoheptadecanoylcardiolipin (B. subtilis);GSH;Menaquinone 8;Dianteisoheptadecanoylphosphatidylethanolamine;Siroheme;Heme;Dianteisoheptadecanoylphosphatidylglycerol;L-Isoleucine;Putrescine;Peptidoglycan polymer (n subunits);L-Glutamine;5-Methyltetrahydrofolate;Spermidine;L-…	PosF/Positive/Positive variable/-/Menaquinone 8;Heme;L-Arginine;Tetrahydrofolate;5-Methyltetrahydrofolate;10-Formyltetrahydrofolate;2-Demethylmenaquinone 8;L-Glutamate;Putrescine;Siroheme;Peptidoglycan polymer (n subunits);L-Proline;L-Glutamine;GSH;Spermidine//	PosF/Positive/Positive variable/-/Tetrahydrofolate;10-Formyltetrahydrofolate;Heme;GSH;L-Glutamate;Siroheme;5-Methyltetrahydrofolate;Menaquinone 8;Peptidoglycan polymer (n subunits);L-Glutamine;L-Arginine;Spermidine;L-Proline;2-Demethylmenaquinone 8;Putrescine//	PosF/Positive/Positive variable/-/Tetrahydrofolate;5-Methyltetrahydrofolate;Heme;L-Proline;Menaquinone 8;L-Arginine;GSH;Siroheme;Peptidoglycan polymer (n subunits);10-Formyltetrahydrofolate;Putrescine;Spermidine;2-Demethylmenaquinone 8;L-Glutamate;L-Glutamine//	PosF/Positive/Positive variable/-/2-Demethylmenaquinone 8;L-Proline;Spermidine;10-Formyltetrahydrofolate;L-Arginine;Peptidoglycan polymer (n subunits);Tetrahydrofolate;Menaquinone 8;Heme;L-Glutamine;Putrescine;L-Glutamate;Siroheme;5-Methyltetrahydrofolate;GSH//	PosF/Positive/Positive variable/-/L-Glutamate;Heme;Siroheme;Menaquinone 8;Putrescine;10-Formyltetrahydrofolate;L-Arginine;Spermidine;L-Proline;GSH;Peptidoglycan polymer (n subunits);2-Demethylmenaquinone 8;Tetrahydrofolate;5-Methyltetrahydrofolate;L-Glutamine//	PosF/Positive/Positive variable/-/Peptidoglycan polymer (n subunits);Menaquinone 8;5-Methyltetrahydrofolate;2-Demethylmenaquinone 8;Siroheme;L-Arginine;L-Glutamine;L-Proline;GSH;L-Glutamate;10-Formyltetrahydrofolate;Tetrahydrofolate;Putrescine;Spermidine;Heme//	PosF/Positive/Positive variable/-/L-Arginine;Putrescine;GSH;Siroheme;Spermidine;10-Formyltetrahydrofolate;L-Proline;Tetrahydrofolate;Menaquinone 8;5-Methyltetrahydrofolate;Heme;2-Demethylmenaquinone 8;L-Glutamate;L-Glutamine;Peptidoglycan polymer (n subunits)//	PosF/Positive/Positive variable/-/L-Glutamate;L-Proline;Siroheme;2-Demethylmenaquinone 8;10-Formyltetrahydrofolate;L-Glutamine;Peptidoglycan polymer (n subunits);5-Methyltetrahydrofolate;Menaquinone 8;Spermidine;GSH;Putrescine;L-Arginine;Tetrahydrofolate;Heme//	PosF/Positive/Positive variable/-/Peptidoglycan polymer (n subunits);L-Arginine;Menaquinone 8;L-Glutamate;Tetrahydrofolate;GSH;Putrescine;2-Demethylmenaquinone 8;L-Glutamine;10-Formyltetrahydrofolate;Siroheme;Heme;Spermidine;L-Proline;5-Methyltetrahydrofolate//	PosF/Positive/Positive variable/-/Menaquinone 8;10-Formyltetrahydrofolate;Tetrahydrofolate;Peptidoglycan polymer (n subunits);Spermidine;Siroheme;Heme;5-Methyltetrahydrofolate;GSH;2-Demethylmenaquinone 8;L-Proline;L-Glutamate;L-Glutamine;Putrescine;L-Arginine//	PosF/Positive/Positive variable/-/Putrescine;L-Proline;Siroheme;5-Methyltetrahydrofolate;10-Formyltetrahydrofolate;Menaquinone 8;Heme;L-Glutamine;Peptidoglycan polymer (n subunits);Tetrahydrofolate;Spermidine;L-Arginine;L-Glutamate;2-Demethylmenaquinone 8;GSH//	PosF/Positive/Positive variable/-/Spermidine;L-Glutamine;2-Demethylmenaquinone 8;Heme;Peptidoglycan polymer (n subunits);GSH;L-Arginine;Menaquinone 8;Putrescine;Siroheme;10-Formyltetrahydrofolate;5-Methyltetrahydrofolate;L-Glutamate;L-Proline;Tetrahydrofolate//	PosF/Positive/Positive variable/-/L-Glutamine;L-Arginine;Peptidoglycan polymer (n subunits);Putrescine;5-Methyltetrahydrofolate;L-Glutamate;Siroheme;Spermidine;Menaquinone 8;2-Demethylmenaquinone 8;Tetrahydrofolate;GSH;10-Formyltetrahydrofolate;L-Proline;Heme//	PosF/Positive/Positive variable/-/Putrescine;5-Methyltetrahydrofolate;L-Glutamate;GSH;Peptidoglycan polymer (n subunits);Tetrahydrofolate;Heme;Siroheme;Menaquinone 8;L-Arginine;L-Proline;L-Glutamine;Spermidine;10-Formyltetrahydrofolate;2-Demethylmenaquinone 8//	PosF/Positive/Positive variable/-/Putrescine;L-Arginine;Peptidoglycan polymer (n subunits);L-Glutamate;Heme;10-Formyltetrahydrofolate;Bactoprenyl diphosphate;2-Demethylmenaquinone 8;CoA;5-Methyltetrahydrofolate;Spermidine;Siroheme;L-Proline;Menaquinone 8;GSH;S-Adenosyl-L-methionine;L-Glutamine;Tetrahydrofolate//	PosF/Positive/Positive variable/-/L-Arginine;Putrescine;L-Proline;10-Formyltetrahydrofolate;2-Demethylmenaquinone 8;L-Glutamate;Heme;5-Methyltetrahydrofolate;L-Glutamine;Siroheme;Menaquinone 8;Tetrahydrofolate;GSH;Peptidoglycan polymer (n subunits);Spermidine//	PosF/Positive/Positive variable/-/Putrescine;Tetrahydrofolate;Menaquinone 8;10-Formyltetrahydrofolate;Spermidine;5-Methyltetrahydrofolate;L-Proline;L-Arginine;L-Glutamine;Heme;2-Demethylmenaquinone 8;GSH;Peptidoglycan polymer (n subunits);Siroheme;L-Glutamate//	PosF/Positive/Positive variable/-/GSH;Tetrahydrofolate;L-Glutamine;L-Arginine;5-Methyltetrahydrofolate;Spermidine;10-Formyltetrahydrofolate;Heme;Putrescine;L-Glutamate;L-Proline;2-Demethylmenaquinone 8;Menaquinone 8;Peptidoglycan polymer (n subunits);Siroheme//	PosF/Positive/Positive variable/-/2-Demethylmenaquinone 8;Dianteisoheptadecanoylphosphatidylethanolamine;5-Methyltetrahydrofolate;L-Arginine;Spermidine;L-Glutamine;GSH;Putrescine;Dianteisoheptadecanoylphosphatidylglycerol;Heme;L-Glutamate;Tetrahydrofolate;Siroheme;Peptidoglycan polymer (n subunits);10-Formyltetrahydrofolate;L-Isoleucine;Anteisoheptadecanoylcardiolipin (B. subtilis);Menaquinone 8;…	PosF/Positive/Positive variable/-/Menaquinone 8;L-Proline;Putrescine;L-Glutamate;Heme;10-Formyltetrahydrofolate;GSH;Siroheme;Spermidine;L-Glutamine;5-Methyltetrahydrofolate;2-Demethylmenaquinone 8;Tetrahydrofolate;Peptidoglycan polymer (n subunits);L-Arginine//	PosF/Positive/Positive variable/-/Heme;10-Formyltetrahydrofolate;L-Arginine;Tetrahydrofolate;Putrescine;5-Methyltetrahydrofolate;GSH;L-Glutamine;L-Glutamate;Menaquinone 8;Spermidine;Siroheme;2-Demethylmenaquinone 8;L-Proline;Peptidoglycan polymer (n subunits)//	PosF/Positive/Positive variable/-/2-Demethylmenaquinone 8;5-Methyltetrahydrofolate;L-Glutamate;Heme;Tetrahydrofolate;L-Proline;Menaquinone 8;L-Glutamine;Peptidoglycan polymer (n subunits);10-Formyltetrahydrofolate;Spermidine;GSH;Siroheme;Putrescine;L-Arginine//	PosF/Positive/Positive variable/-/10-Formyltetrahydrofolate;Spermidine;Anteisoheptadecanoylcardiolipin (B. subtilis);Putrescine;GSH;L-Glutamine;2-Demethylmenaquinone 8;Heme;Riboflavin;L-Glutamate;Bactoprenyl diphosphate;Dianteisoheptadecanoylphosphatidylethanolamine;Peptidoglycan polymer (n subunits);Tetrahydrofolate;5-Methyltetrahydrofolate;L-Proline;L-Isoleucine;Menaquinone 8;Siroheme;L-Arginin…
Citrate cycle (TCA cycle)	rxn00199	rxn00199	(1) H+[0] + (1) Oxalosuccinate[0] <-> (1) CO2[0] + (1) 2-Oxoglutarate[0]	>	OK	R00268	RXN-8642.c			Isocitrate dehydrogenase [NADP] (EC 1.1.1.42)|isocitrate dehydrogenase (NADP+) (EC 1.1.1.42)	PosF/Positive variable/Positive variable/>/Tetrahydrofolate;L-Isoleucine;Dianteisoheptadecanoylphosphatidylglycerol;Anteisoheptadecanoylcardiolipin (B. subtilis);5-Methyltetrahydrofolate;L-Glutamate;GSH;Dianteisoheptadecanoylphosphatidylethanolamine;L-Arginine;Putrescine;10-Formyltetrahydrofolate;Menaquinone 8;Peptidoglycan polymer (n subunits);Siroheme;L-Glutamine;2-Demethylmenaquinone 8;Heme;Sp…	PosF/Positive/Positive variable/>/Heme;Spermidine;L-Glutamine;Siroheme;Putrescine;L-Arginine;Menaquinone 8;L-Glutamate;GSH;L-Proline;Tetrahydrofolate;10-Formyltetrahydrofolate;Peptidoglycan polymer (n subunits);5-Methyltetrahydrofolate;2-Demethylmenaquinone 8//	PosF/Positive/Positive variable/>/Tetrahydrofolate;Menaquinone 8;L-Glutamine;Siroheme;5-Methyltetrahydrofolate;L-Glutamate;Spermidine;L-Proline;10-Formyltetrahydrofolate;Heme;GSH;2-Demethylmenaquinone 8;Putrescine;Peptidoglycan polymer (n subunits);L-Arginine//	PosF/Positive/Positive variable/>/Siroheme;GSH;Spermidine;5-Methyltetrahydrofolate;10-Formyltetrahydrofolate;2-Demethylmenaquinone 8;Tetrahydrofolate;L-Arginine;L-Glutamate;L-Proline;L-Glutamine;Menaquinone 8;Peptidoglycan polymer (n subunits);Heme;Putrescine//	PosF/Positive/Positive variable/>/L-Glutamine;Heme;Menaquinone 8;L-Proline;10-Formyltetrahydrofolate;5-Methyltetrahydrofolate;Tetrahydrofolate;L-Arginine;Spermidine;L-Glutamate;2-Demethylmenaquinone 8;Siroheme;GSH;Putrescine;Peptidoglycan polymer (n subunits)//	PosF/Positive/Positive variable/>/GSH;5-Methyltetrahydrofolate;Siroheme;Spermidine;L-Arginine;Putrescine;Peptidoglycan polymer (n subunits);2-Demethylmenaquinone 8;10-Formyltetrahydrofolate;L-Glutamine;Menaquinone 8;L-Proline;L-Glutamate;Tetrahydrofolate;Heme//	PosF/Positive/Positive variable/>/Siroheme;L-Arginine;Putrescine;10-Formyltetrahydrofolate;Heme;Tetrahydrofolate;Peptidoglycan polymer (n subunits);GSH;Spermidine;L-Glutamine;L-Proline;Menaquinone 8;5-Methyltetrahydrofolate;L-Glutamate;2-Demethylmenaquinone 8//	PosF/Positive/Positive variable/>/L-Proline;10-Formyltetrahydrofolate;L-Arginine;GSH;Heme;Putrescine;Menaquinone 8;L-Glutamine;Tetrahydrofolate;Siroheme;L-Glutamate;Peptidoglycan polymer (n subunits);2-Demethylmenaquinone 8;Spermidine;5-Methyltetrahydrofolate//	PosF/Positive variable/Positive variable/>///	PosF/Positive/Positive variable/>///	PosF/Positive/Positive variable/>/Tetrahydrofolate;L-Glutamine;10-Formyltetrahydrofolate;Heme;Peptidoglycan polymer (n subunits);Menaquinone 8;GSH;L-Proline;Spermidine;Putrescine;Siroheme;2-Demethylmenaquinone 8;L-Arginine;L-Glutamate;5-Methyltetrahydrofolate//	PosF/Positive/Positive variable/>/Anteisoheptadecanoylcardiolipin (B. subtilis);L-Arginine;phosphatidylethanolamine dioctadecanoyl;Putrescine;Siroheme;Glycine;GTP;Menaquinone 8;2-Demethylmenaquinone 8;ACP;Peptidoglycan polymer (n subunits);FAD;Diisoheptadecanoylphosphatidylglycerol;dATP;GSH;Stearoylcardiolipin (B. subtilis);L-Tryptophan;TPP;Diisoheptadecanoylphosphatidylethanolamine;CoA;Heme;Isoh…	PosF/Positive/Positive variable/>/Putrescine;L-Glutamine;Peptidoglycan polymer (n subunits);Siroheme;Menaquinone 8;Dianteisoheptadecanoylphosphatidylglycerol;Dianteisoheptadecanoylphosphatidylethanolamine;Anteisoheptadecanoylcardiolipin (B. subtilis);L-Glutamate;2-Demethylmenaquinone 8;L-Isoleucine;GSH;5-Methyltetrahydrofolate;10-Formyltetrahydrofolate;L-Proline;Heme;Spermidine;Tetrahydrofolate;L…	PosF/Positive/Positive variable/>/2-Demethylmenaquinone 8;Spermidine;10-Formyltetrahydrofolate;Menaquinone 8;5-Methyltetrahydrofolate;Siroheme;Putrescine;L-Proline;Tetrahydrofolate;L-Glutamine;L-Arginine;GSH;Heme;Peptidoglycan polymer (n subunits);L-Glutamate//	PosF/Positive/Positive variable/>/Putrescine;Tetrahydrofolate;10-Formyltetrahydrofolate;L-Glutamine;L-Isoleucine;5-Methyltetrahydrofolate;Dianteisoheptadecanoylphosphatidylglycerol;Siroheme;Anteisoheptadecanoylcardiolipin (B. subtilis);Menaquinone 8;GSH;L-Glutamate;2-Demethylmenaquinone 8;Peptidoglycan polymer (n subunits);Heme;L-Proline;Spermidine;L-Arginine;Dianteisoheptadecanoylphosphatidyleth…	PosF/Positive/Positive variable/>/L-Arginine;L-Proline;2-Demethylmenaquinone 8;10-Formyltetrahydrofolate;Tetrahydrofolate;Anteisoheptadecanoylcardiolipin (B. subtilis);GSH;Menaquinone 8;Dianteisoheptadecanoylphosphatidylethanolamine;Siroheme;Heme;Dianteisoheptadecanoylphosphatidylglycerol;L-Isoleucine;Putrescine;Peptidoglycan polymer (n subunits);L-Glutamine;5-Methyltetrahydrofolate;Spermidine;L-…	PosF/Positive/Positive variable/>/Menaquinone 8;Heme;L-Arginine;Tetrahydrofolate;5-Methyltetrahydrofolate;10-Formyltetrahydrofolate;2-Demethylmenaquinone 8;L-Glutamate;Putrescine;Siroheme;Peptidoglycan polymer (n subunits);L-Proline;L-Glutamine;GSH;Spermidine//	PosF/Positive/Positive variable/>/Tetrahydrofolate;10-Formyltetrahydrofolate;Heme;GSH;L-Glutamate;Siroheme;5-Methyltetrahydrofolate;Menaquinone 8;Peptidoglycan polymer (n subunits);L-Glutamine;L-Arginine;Spermidine;L-Proline;2-Demethylmenaquinone 8;Putrescine//	PosF/Positive/Positive variable/>/Tetrahydrofolate;5-Methyltetrahydrofolate;Heme;L-Proline;Menaquinone 8;L-Arginine;GSH;Siroheme;Peptidoglycan polymer (n subunits);10-Formyltetrahydrofolate;Putrescine;Spermidine;2-Demethylmenaquinone 8;L-Glutamate;L-Glutamine//	PosF/Positive/Positive variable/>/2-Demethylmenaquinone 8;L-Proline;Spermidine;10-Formyltetrahydrofolate;L-Arginine;Peptidoglycan polymer (n subunits);Tetrahydrofolate;Menaquinone 8;Heme;L-Glutamine;Putrescine;L-Glutamate;Siroheme;5-Methyltetrahydrofolate;GSH//	PosF/Positive/Positive variable/>/L-Glutamate;Heme;Siroheme;Menaquinone 8;Putrescine;10-Formyltetrahydrofolate;L-Arginine;Spermidine;L-Proline;GSH;Peptidoglycan polymer (n subunits);2-Demethylmenaquinone 8;Tetrahydrofolate;5-Methyltetrahydrofolate;L-Glutamine//	PosF/Positive/Positive variable/>/Peptidoglycan polymer (n subunits);Menaquinone 8;5-Methyltetrahydrofolate;2-Demethylmenaquinone 8;Siroheme;L-Arginine;L-Glutamine;L-Proline;GSH;L-Glutamate;10-Formyltetrahydrofolate;Tetrahydrofolate;Putrescine;Spermidine;Heme//	PosF/Positive/Positive variable/>/L-Arginine;Putrescine;GSH;Siroheme;Spermidine;10-Formyltetrahydrofolate;L-Proline;Tetrahydrofolate;Menaquinone 8;5-Methyltetrahydrofolate;Heme;2-Demethylmenaquinone 8;L-Glutamate;L-Glutamine;Peptidoglycan polymer (n subunits)//	PosF/Positive/Positive variable/>/L-Glutamate;L-Proline;Siroheme;2-Demethylmenaquinone 8;10-Formyltetrahydrofolate;L-Glutamine;Peptidoglycan polymer (n subunits);5-Methyltetrahydrofolate;Menaquinone 8;Spermidine;GSH;Putrescine;L-Arginine;Tetrahydrofolate;Heme//	PosF/Positive/Positive variable/>/Peptidoglycan polymer (n subunits);L-Arginine;Menaquinone 8;L-Glutamate;Tetrahydrofolate;GSH;Putrescine;2-Demethylmenaquinone 8;L-Glutamine;10-Formyltetrahydrofolate;Siroheme;Heme;Spermidine;L-Proline;5-Methyltetrahydrofolate//	PosF/Positive/Positive variable/>/Menaquinone 8;10-Formyltetrahydrofolate;Tetrahydrofolate;Peptidoglycan polymer (n subunits);Spermidine;Siroheme;Heme;5-Methyltetrahydrofolate;GSH;2-Demethylmenaquinone 8;L-Proline;L-Glutamate;L-Glutamine;Putrescine;L-Arginine//	PosF/Positive/Positive variable/>/Putrescine;L-Proline;Siroheme;5-Methyltetrahydrofolate;10-Formyltetrahydrofolate;Menaquinone 8;Heme;L-Glutamine;Peptidoglycan polymer (n subunits);Tetrahydrofolate;Spermidine;L-Arginine;L-Glutamate;2-Demethylmenaquinone 8;GSH//	PosF/Positive/Positive variable/>/Spermidine;L-Glutamine;2-Demethylmenaquinone 8;Heme;Peptidoglycan polymer (n subunits);GSH;L-Arginine;Menaquinone 8;Putrescine;Siroheme;10-Formyltetrahydrofolate;5-Methyltetrahydrofolate;L-Glutamate;L-Proline;Tetrahydrofolate//	PosF/Positive/Positive variable/>/L-Glutamine;L-Arginine;Peptidoglycan polymer (n subunits);Putrescine;5-Methyltetrahydrofolate;L-Glutamate;Siroheme;Spermidine;Menaquinone 8;2-Demethylmenaquinone 8;Tetrahydrofolate;GSH;10-Formyltetrahydrofolate;L-Proline;Heme//	PosF/Positive/Positive variable/>/Putrescine;5-Methyltetrahydrofolate;L-Glutamate;GSH;Peptidoglycan polymer (n subunits);Tetrahydrofolate;Heme;Siroheme;Menaquinone 8;L-Arginine;L-Proline;L-Glutamine;Spermidine;10-Formyltetrahydrofolate;2-Demethylmenaquinone 8//	PosF/Positive/Positive variable/>/Putrescine;L-Arginine;Peptidoglycan polymer (n subunits);L-Glutamate;Heme;10-Formyltetrahydrofolate;Bactoprenyl diphosphate;2-Demethylmenaquinone 8;CoA;5-Methyltetrahydrofolate;Spermidine;Siroheme;L-Proline;Menaquinone 8;GSH;S-Adenosyl-L-methionine;L-Glutamine;Tetrahydrofolate//	PosF/Positive/Positive variable/>/L-Arginine;Putrescine;L-Proline;10-Formyltetrahydrofolate;2-Demethylmenaquinone 8;L-Glutamate;Heme;5-Methyltetrahydrofolate;L-Glutamine;Siroheme;Menaquinone 8;Tetrahydrofolate;GSH;Peptidoglycan polymer (n subunits);Spermidine//	PosF/Positive/Positive variable/>/Putrescine;Tetrahydrofolate;Menaquinone 8;10-Formyltetrahydrofolate;Spermidine;5-Methyltetrahydrofolate;L-Proline;L-Arginine;L-Glutamine;Heme;2-Demethylmenaquinone 8;GSH;Peptidoglycan polymer (n subunits);Siroheme;L-Glutamate//	PosF/Positive/Positive variable/>/GSH;Tetrahydrofolate;L-Glutamine;L-Arginine;5-Methyltetrahydrofolate;Spermidine;10-Formyltetrahydrofolate;Heme;Putrescine;L-Glutamate;L-Proline;2-Demethylmenaquinone 8;Menaquinone 8;Peptidoglycan polymer (n subunits);Siroheme//	PosF/Positive/Positive variable/>/2-Demethylmenaquinone 8;Dianteisoheptadecanoylphosphatidylethanolamine;5-Methyltetrahydrofolate;L-Arginine;Spermidine;L-Glutamine;GSH;Putrescine;Dianteisoheptadecanoylphosphatidylglycerol;Heme;L-Glutamate;Tetrahydrofolate;Siroheme;Peptidoglycan polymer (n subunits);10-Formyltetrahydrofolate;L-Isoleucine;Anteisoheptadecanoylcardiolipin (B. subtilis);Menaquinone 8;…	PosF/Positive/Positive variable/>/Menaquinone 8;L-Proline;Putrescine;L-Glutamate;Heme;10-Formyltetrahydrofolate;GSH;Siroheme;Spermidine;L-Glutamine;5-Methyltetrahydrofolate;2-Demethylmenaquinone 8;Tetrahydrofolate;Peptidoglycan polymer (n subunits);L-Arginine//	PosF/Positive/Positive variable/>/Heme;10-Formyltetrahydrofolate;L-Arginine;Tetrahydrofolate;Putrescine;5-Methyltetrahydrofolate;GSH;L-Glutamine;L-Glutamate;Menaquinone 8;Spermidine;Siroheme;2-Demethylmenaquinone 8;L-Proline;Peptidoglycan polymer (n subunits)//	PosF/Positive/Positive variable/>/2-Demethylmenaquinone 8;5-Methyltetrahydrofolate;L-Glutamate;Heme;Tetrahydrofolate;L-Proline;Menaquinone 8;L-Glutamine;Peptidoglycan polymer (n subunits);10-Formyltetrahydrofolate;Spermidine;GSH;Siroheme;Putrescine;L-Arginine//	PosF/Positive/Positive variable/>/10-Formyltetrahydrofolate;Spermidine;Anteisoheptadecanoylcardiolipin (B. subtilis);Putrescine;GSH;L-Glutamine;2-Demethylmenaquinone 8;Heme;Riboflavin;L-Glutamate;Bactoprenyl diphosphate;Dianteisoheptadecanoylphosphatidylethanolamine;Peptidoglycan polymer (n subunits);Tetrahydrofolate;5-Methyltetrahydrofolate;L-Proline;Menaquinone 8;Siroheme;Glycine;L-Arginine;Dia…
Citrate cycle (TCA cycle)	rxn00520	rxn00520	(1) CoA[0] + (1) Succinate[0] + (1) ITP[0] <-> (1) Phosphate[0] + (1) Succinyl-CoA[0] + (1) IDP[0]	-	OK	R00727	RXN-12511.c	RXN-12511.c		Succinyl-CoA ligase [GDP-forming] beta chain (EC 6.2.1.4)|oxalate---CoA ligase (EC 6.2.1.8)	-	-	-	-	-	-	-	-	-	-	-	-	-	-	-	-	-	-	-	-	-	-	-	-	-	-	-	-	-	-	-	-	-	-	-	-	-	-	-
Citrate cycle (TCA cycle)	rxn00248	rxn00248	(1) NAD[0] + (1) L-Malate[0] <-> (1) NADH[0] + (1) Oxaloacetate[0] + (1) H+[0]	-	OK	R00342	MALATE-DEH-RXN.c|RXN-10813.c.metaexp.NAD_NADH|RXN-13408.c	malate dehydrogenase (other direction)		Malate dehydrogenase (EC 1.1.1.37), chloroplast precursor|Malate dehydrogenase (EC 1.1.1.37), mitochondrial precursor|Putative malate dehydrogenase (EC 1.1.1.37), similar to archaeal MJ1425|Malate dehydrogenase (EC 1.1.1.37)|malate dehydrogenase (EC 1.1.1.37)	NoF/Negative variable/Negative variable/=///	PosF/Positive/Positive/-/Spermidine;FAD;Putrescine;L-Arginine;ATP;Tetrahydrofolate;CoA;10-Formyltetrahydrofolate;GTP;5-Methyltetrahydrofolate;S-Adenosyl-L-methionine//	PosF/Positive/Positive/-/Tetrahydrofolate;GTP;5-Methyltetrahydrofolate;Spermidine;10-Formyltetrahydrofolate;Putrescine;CoA;FAD;ATP;L-Arginine//	PosF/Positive/Positive/-/Spermidine;FAD;5-Methyltetrahydrofolate;S-Adenosyl-L-methionine;10-Formyltetrahydrofolate;Tetrahydrofolate;ATP;L-Arginine;dATP;GTP;Putrescine;dGTP//	PosF/Positive/Variable/-/FAD;ATP;10-Formyltetrahydrofolate;5-Methyltetrahydrofolate;Tetrahydrofolate;dGTP;L-Arginine;Spermidine;Putrescine;GTP//	PosF/Positive/Variable/-/GTP;FAD;5-Methyltetrahydrofolate;Spermidine;L-Arginine;ATP;dATP;Putrescine;10-Formyltetrahydrofolate;dGTP;Tetrahydrofolate//	PosF/Positive/Variable/-/GTP;FAD;L-Arginine;ATP;Putrescine;10-Formyltetrahydrofolate;S-Adenosyl-L-methionine;Tetrahydrofolate;dATP;Spermidine;dGTP;5-Methyltetrahydrofolate//	PosF/Positive/Variable/-/ATP;10-Formyltetrahydrofolate;dATP;FAD;L-Arginine;Putrescine;Tetrahydrofolate;dGTP;Spermidine;S-Adenosyl-L-methionine;GTP;5-Methyltetrahydrofolate//	NoF/Blocked/Blocked/-///	NoF/Blocked/Blocked/-///	PosF/Positive/Variable/-/dATP;Tetrahydrofolate;10-Formyltetrahydrofolate;dGTP;ATP;Spermidine;GTP;S-Adenosyl-L-methionine;Putrescine;L-Arginine;FAD;5-Methyltetrahydrofolate//	PosF/Positive/Variable/-/L-Tyrosine;L-Arginine;phosphatidylethanolamine dioctadecanoyl;Putrescine;GTP;ACP;GSH;L-Tryptophan;Diisoheptadecanoylphosphatidylethanolamine;CoA;L-Cysteine;L-Serine;ATP;Dianteisoheptadecanoylphosphatidylethanolamine;Spermidine//	PosF/Positive/Variable/-/S-Adenosyl-L-methionine;dATP;Putrescine;FAD;CoA;5-Methyltetrahydrofolate;10-Formyltetrahydrofolate;dGTP;Spermidine;GTP;Tetrahydrofolate;ATP;L-Arginine//	PosF/Positive/Variable/-/Spermidine;dATP;FAD;10-Formyltetrahydrofolate;5-Methyltetrahydrofolate;GTP;Putrescine;S-Adenosyl-L-methionine;Tetrahydrofolate;L-Arginine;ATP//	PosF/Positive/Variable/-/Putrescine;Tetrahydrofolate;dGTP;FAD;10-Formyltetrahydrofolate;GTP;5-Methyltetrahydrofolate;CoA;dATP;ATP;Spermidine;L-Arginine//	PosF/Positive/Variable/-/L-Arginine;FAD;S-Adenosyl-L-methionine;CoA;ATP;Putrescine;dATP;Spermidine;Riboflavin//	PosF/Positive/Variable/-/GTP;CoA;L-Arginine;Tetrahydrofolate;5-Methyltetrahydrofolate;10-Formyltetrahydrofolate;S-Adenosyl-L-methionine;dATP;ATP;FAD;Putrescine;Spermidine//	PosF/Positive/Variable/-/Calomide;NAD;Tetrahydrofolate;10-Formyltetrahydrofolate;Heme;L-Phenylalanine;GSH;dCTP;L-Glutamate;Siroheme;core oligosaccharide lipid A;L-Lysine;5-Methyltetrahydrofolate;Menaquinone 8;Peptidoglycan polymer (n subunits);L-Glutamine;GTP;L-Valine;L-Asparagine;L-Arginine;L-Tyrosine;Spermidine;CoA;ATP;L-Proline;2-Demethylmenaquinone 8;UTP;L-Alanine;NADP;CTP;Putrescine;S-Adenos…	PosF/Positive/Variable/-/Tetrahydrofolate;S-Adenosyl-L-methionine;5-Methyltetrahydrofolate;L-Arginine;dGTP;ATP;dATP;FAD;10-Formyltetrahydrofolate;Putrescine;Spermidine;CoA;GTP//	PosF/Positive/Variable/-/dATP;FAD;Spermidine;10-Formyltetrahydrofolate;L-Arginine;GTP;CoA;Tetrahydrofolate;ATP;Putrescine;dGTP;S-Adenosyl-L-methionine;5-Methyltetrahydrofolate//	PosF/Positive/Variable/-/dATP;FAD;Putrescine;10-Formyltetrahydrofolate;dGTP;L-Arginine;Spermidine;ATP;Tetrahydrofolate;5-Methyltetrahydrofolate;GTP//	PosF/Positive/Variable/-/5-Methyltetrahydrofolate;L-Arginine;ATP;10-Formyltetrahydrofolate;Tetrahydrofolate;GTP;FAD;dATP;Putrescine;Spermidine;dGTP;S-Adenosyl-L-methionine//	PosF/Positive/Variable/-/L-Arginine;dGTP;Putrescine;GTP;dATP;Spermidine;10-Formyltetrahydrofolate;Tetrahydrofolate;ATP;S-Adenosyl-L-methionine;FAD;5-Methyltetrahydrofolate//	PosF/Positive/Variable/-/CoA;10-Formyltetrahydrofolate;dGTP;ATP;5-Methyltetrahydrofolate;Spermidine;FAD;Putrescine;L-Arginine;Tetrahydrofolate;GTP//	PosF/Positive/Variable/-/FAD;L-Arginine;GTP;Tetrahydrofolate;Putrescine;ATP;10-Formyltetrahydrofolate;Spermidine;5-Methyltetrahydrofolate//	PosF/Positive/Variable/-/ATP;GTP;FAD;10-Formyltetrahydrofolate;Tetrahydrofolate;Spermidine;5-Methyltetrahydrofolate;Putrescine;L-Arginine//	PosF/Positive/Variable/-/Putrescine;FAD;CoA;dATP;5-Methyltetrahydrofolate;10-Formyltetrahydrofolate;ATP;Tetrahydrofolate;Spermidine;L-Arginine;GTP;dGTP//	PosF/Positive/Positive/-/Spermidine;CoA;dGTP;L-Arginine;GTP;Putrescine;10-Formyltetrahydrofolate;ATP;5-Methyltetrahydrofolate;FAD;Tetrahydrofolate//	PosF/Positive/Variable/-/S-Adenosyl-L-methionine;L-Arginine;Putrescine;ATP;5-Methyltetrahydrofolate;Spermidine;Tetrahydrofolate;10-Formyltetrahydrofolate;FAD;GTP;dATP;dGTP//	PosF/Positive/Positive/-/Putrescine;FAD;5-Methyltetrahydrofolate;ATP;Tetrahydrofolate;L-Arginine;dGTP;Spermidine;10-Formyltetrahydrofolate;GTP//	PosF/Positive/Variable/-/Putrescine;L-Arginine;FAD;core oligosaccharide lipid A;ATP;Spermidine;Isoheptadecanoylcardiolipin (B. subtilis);Anteisoheptadecanoylcardiolipin (B. subtilis);GTP;Riboflavin//	PosF/Positive/Variable/-/FAD;L-Arginine;Putrescine;dGTP;dATP;10-Formyltetrahydrofolate;CoA;5-Methyltetrahydrofolate;GTP;S-Adenosyl-L-methionine;Tetrahydrofolate;ATP;Spermidine//	PosF/Positive/Variable/-/Putrescine;Tetrahydrofolate;10-Formyltetrahydrofolate;Spermidine;5-Methyltetrahydrofolate;FAD;ATP;L-Arginine;GTP//	PosF/Positive/Variable/-/Tetrahydrofolate;L-Arginine;5-Methyltetrahydrofolate;Spermidine;dATP;GTP;FAD;10-Formyltetrahydrofolate;Putrescine;ATP//	PosF/Positive/Variable/-/FAD;5-Methyltetrahydrofolate;L-Arginine;GTP;Spermidine;ATP;Putrescine;Tetrahydrofolate;10-Formyltetrahydrofolate;dGTP;S-Adenosyl-L-methionine;CoA//	PosF/Positive/Variable/-/dGTP;ATP;Putrescine;10-Formyltetrahydrofolate;FAD;Spermidine;CoA;GTP;5-Methyltetrahydrofolate;Tetrahydrofolate;dATP;L-Arginine//	PosF/Positive/Variable/-/10-Formyltetrahydrofolate;L-Arginine;Tetrahydrofolate;dGTP;Putrescine;GTP;ATP;5-Methyltetrahydrofolate;dATP;FAD;Spermidine;CoA;S-Adenosyl-L-methionine//	PosF/Positive/Variable/-/5-Methyltetrahydrofolate;Tetrahydrofolate;GTP;10-Formyltetrahydrofolate;Spermidine;FAD;ATP;Putrescine;L-Arginine//	PosF/Positive/Positive variable/-/Spermidine;GTP;Anteisoheptadecanoylcardiolipin (B. subtilis);Putrescine;GSH;dGTP;S-Adenosyl-L-methionine;2-Demethylmenaquinone 8;FAD;Riboflavin;Bactoprenyl diphosphate;Dianteisoheptadecanoylphosphatidylethanolamine;Tetrahydrofolate;5-Methyltetrahydrofolate;L-Phenylalanine;dATP;ATP;Menaquinone 8;Glycine;L-Arginine;Dianteisoheptadecanoylphosphatidylglycerol//
Citrate cycle (TCA cycle)	rxn00974	rxn00974	(1) Citrate[0] <-> (1) H2O[0] + (1) cis-Aconitate[0]	-	OK	R01325	ACONITATEDEHYDR-RXN.c|CITRATE-DEHYDRATASE-RXN.c	aconitase (citrate hydro-lyase)|aconitase (half-reaction A, Citrate hydro-lyase)|citrate hydro-lyase (cis-aconitate-forming)		Aconitate hydratase 2 (EC 4.2.1.3)|2-methylisocitrate dehydratase (EC 4.2.1.99)|Aconitate hydratase (EC 4.2.1.3)|Aconitate hydratase large subunit (EC 4.2.1.3)|Aconitate hydratase small subunit (EC 4.2.1.3)|3-isopropylmalate dehydratase (EC 4.2.1.33)|2-dehydro-3-deoxy-L-arabinonate dehydratase (EC 4.2.1.43)	NoF/Variable/Variable/=///	NoF/Variable/Variable/-///	NoF/Variable/Variable/-///	NoF/Variable/Variable/-///	NoF/Variable/Variable/-///	NoF/Variable/Variable/-///	NoF/Variable/Variable/-///	NoF/Variable/Variable/-///	PosF/Variable/Variable/-///	NoF/Variable/Variable/-///	NoF/Variable/Variable/-///	NoF/Variable/Variable/-///	NoF/Variable/Variable/-///	NoF/Variable/Variable/-///	NoF/Variable/Variable/-///	NoF/Variable/Variable/-///	NoF/Variable/Variable/-///	NoF/Variable/Variable/-///	NoF/Variable/Variable/-///	NoF/Variable/Variable/-///	NoF/Variable/Variable/-///	NoF/Variable/Variable/-///	NoF/Variable/Variable/-///	NoF/Variable/Variable/-///	NoF/Variable/Variable/-///	NoF/Variable/Variable/-///	NoF/Variable/Variable/-///	NoF/Variable/Variable/-///	NoF/Variable/Variable/-///	NoF/Variable/Variable/-///	NoF/Variable/Variable/-///	NoF/Variable/Variable/-///	NoF/Variable/Variable/-///	NoF/Variable/Variable/-///	NoF/Variable/Variable/-///	NoF/Variable/Variable/-///	NoF/Variable/Variable/-///	NoF/Variable/Variable/-///	NoF/Variable/Variable/-///
Citrate cycle (TCA cycle)	rxn01388	rxn01388	(1) Isocitrate[0] <-> (1) H2O[0] + (1) cis-Aconitate[0]	-	OK	R01900		aconitase (half-reaction B, Isocitrate hydro-lyase)|aconitase (isocitrate hydro-lyase)|isocitrate hydro-lyase		Aconitate hydratase 2 (EC 4.2.1.3)|2-methylisocitrate dehydratase (EC 4.2.1.99)|Aconitate hydratase (EC 4.2.1.3)|Aconitate hydratase large subunit (EC 4.2.1.3)|Aconitate hydratase small subunit (EC 4.2.1.3)|3-isopropylmalate dehydratase (EC 4.2.1.33)	NoF/Variable/Variable/=///	NoF/Variable/Variable/-///	NoF/Variable/Variable/-///	NoF/Variable/Variable/-///	NoF/Variable/Variable/-///	NoF/Variable/Variable/-///	NoF/Variable/Variable/-///	NoF/Variable/Variable/-///	NegF/Variable/Variable/-///	NoF/Variable/Variable/-///	NoF/Variable/Variable/-///	NoF/Variable/Variable/-///	NoF/Variable/Variable/-///	NoF/Variable/Variable/-///	NoF/Variable/Variable/-///	NoF/Variable/Variable/-///	NoF/Variable/Variable/-///	NoF/Variable/Variable/-///	NoF/Variable/Variable/-///	NoF/Variable/Variable/-///	NoF/Variable/Variable/-///	NoF/Variable/Variable/-///	NoF/Variable/Variable/-///	NoF/Variable/Variable/-///	NoF/Variable/Variable/-///	NoF/Variable/Variable/-///	NoF/Variable/Variable/-///	NoF/Variable/Variable/-///	NoF/Variable/Variable/-///	NoF/Variable/Variable/-///	NoF/Variable/Variable/-///	NoF/Variable/Variable/-///	NoF/Variable/Variable/-///	NoF/Variable/Variable/-///	NoF/Variable/Variable/-///	NoF/Variable/Variable/-///	NoF/Variable/Variable/-///	NoF/Variable/Variable/-///	NoF/Variable/Variable/-///
Citrate cycle (TCA cycle)	rxn00505	rxn00505	(1) NAD[0] + (1) Isocitrate[0] <-> (1) NADH[0] + (1) CO2[0] + (1) 2-Oxoglutarate[0]	>	OK	R00709		Isocitrate dehydrogenase (NAD+), mitochondrial		Isocitrate dehydrogenase 3 subunit alpha, mitochondrial precursor (EC 1.1.1.41)|Isocitrate dehydrogenase 3 subunit beta, mitochondrial precursor (EC 1.1.1.41)|Isocitrate dehydrogenase [NAD] (EC 1.1.1.41)|Isocitrate dehydrogenase 3 subunit gamma, mitochondrial precursor (EC 1.1.1.41)|Isocitrate dehydrogenase [NAD] subunit I, mitochondrial precursor (EC 1.1.1.41)|Isocitrate dehydrogenase [NAD] subu…	-	-	-	-	-	-	-	-	-	-	-	-	-	-	-	-	-	-	-	-	-	-	-	-	-	-	-	-	-	-	-	-	-	-	-	-	-	-	-
Citrate cycle (TCA cycle)	rxn00265	rxn00265	(1) Citrate[0] <-> (1) Acetate[0] + (1) Oxaloacetate[0]	-	OK	R00362	CITLY-RXN.c	Citrate lyase|Citrate lyase (reversible)|Citrate oxaloacetate-lyase ((pro-3S)-CH2COO- -->acetate)|citrase|citratase|citrate (pro-3S)-lyase|citrate aldolase|citrate lyase|citrate lyase beta chain|citrate oxaloacetate-lyase|citrate oxaloacetate-lyase (forming acetate from the pro-S carboxymethyl group of citrate)|citrate oxaloacetate-lyase [(pro-3S)-CH2COO-->acetate]|citric aldolase|citridesmolase|…	4.1.3.6	Citrate lyase beta chain (EC 4.1.3.6)|Citrate lyase alpha chain (EC 4.1.3.6)|Citrate lyase gamma chain, acyl carrier protein (EC 4.1.3.6)|citrate (pro-3S)-lyase (EC 4.1.3.6)	-	-	-	-	-	-	-	-	-	-	-	-	-	-	-	-	-	-	-	-	-	-	-	-	-	-	-	-	-	-	-	-	-	-	-	-	-	-	-
Citrate cycle (TCA cycle)	rxn00257	rxn00257	(1) ATP[0] + (1) CoA[0] + (1) Citrate[0] <-> (1) ADP[0] + (1) Phosphate[0] + (1) Acetyl-CoA[0] + (1) Oxaloacetate[0]	-	OK	R00352	ATP-CITRATE-PRO-S--LYASE-RXN.c	(ATP-dephosphorylating)|(ATP-dephosphorylating)|ADP-phosphorylating)|ATP citrate (pro-S)-lyase|ATP citrate synthase|ATP-citric lyase|ATP:citrate oxaloacetate-lyase ((pro-3S)-CH2COO- ->acetyl-CoA)|ATP:citrate oxaloacetate-lyase [(pro-S)-CH2COO-->acetyl-CoA] (ATP-dephosphorylating)|acetyl-CoA:oxaloacetate C-acetyltransferase [(pro-S)-carboxymethyl-forming, ADP-phosphorylating]|acetyl-CoA:oxaloaceta…		Citrate lyase, subunit 1 (EC 2.3.3.8)|Citrate lyase, subunit 2 (EC 2.3.3.8)|levansucrase (EC 2.4.1.10)	-	-	-	-	-	-	-	-	-	-	-	-	-	-	-	-	-	-	-	-	-	-	-	-	-	-	-	-	-	-	-	-	-	-	-	-	-	-	-
Citrate cycle (TCA cycle)	rxn00799	rxn00799	(1) L-Malate[0] <-> (1) H2O[0] + (1) Fumarate[0]	-	OK	R01082	FUMHYDR-RXN.c	(S)-Malate hydro-lyase|FUM|fumarase, mitochondrial		Fumarate hydratase class I, aerobic (EC 4.2.1.2)|Fumarate hydratase class I (EC 4.2.1.2)|Fumarate hydratase class I, anaerobic (EC 4.2.1.2)|Fumarate hydratase class II (EC 4.2.1.2)|fumarate hydratase (EC 4.2.1.2)	-	NegF/Negative/Negative/-/Spermidine;FAD;Putrescine;L-Arginine;ATP;Tetrahydrofolate;CoA;10-Formyltetrahydrofolate;GTP;5-Methyltetrahydrofolate;S-Adenosyl-L-methionine//	NegF/Negative/Negative/-/Tetrahydrofolate;GTP;5-Methyltetrahydrofolate;Spermidine;10-Formyltetrahydrofolate;Putrescine;CoA;FAD;ATP;L-Arginine//	NegF/Negative/Negative/-/Spermidine;FAD;5-Methyltetrahydrofolate;S-Adenosyl-L-methionine;10-Formyltetrahydrofolate;Tetrahydrofolate;ATP;L-Arginine;dATP;GTP;Putrescine;dGTP//	NegF/Negative/Variable/-/FAD;ATP;10-Formyltetrahydrofolate;5-Methyltetrahydrofolate;Tetrahydrofolate;dGTP;L-Arginine;Spermidine;Putrescine;GTP//	NegF/Negative/Variable/-/GTP;FAD;5-Methyltetrahydrofolate;Spermidine;L-Arginine;ATP;Putrescine;10-Formyltetrahydrofolate;dGTP;Tetrahydrofolate//	NegF/Negative/Variable/-/GTP;FAD;L-Arginine;ATP;Putrescine;10-Formyltetrahydrofolate;S-Adenosyl-L-methionine;Tetrahydrofolate;dATP;Spermidine;dGTP;5-Methyltetrahydrofolate//	NegF/Negative/Variable/-/ATP;10-Formyltetrahydrofolate;dATP;FAD;L-Arginine;Putrescine;Tetrahydrofolate;dGTP;Spermidine;S-Adenosyl-L-methionine;GTP;5-Methyltetrahydrofolate//	-	-	NegF/Negative/Variable/-/dATP;Tetrahydrofolate;10-Formyltetrahydrofolate;dGTP;ATP;Spermidine;GTP;S-Adenosyl-L-methionine;Putrescine;L-Arginine;FAD;5-Methyltetrahydrofolate//	NegF/Negative/Variable/-/L-Arginine;phosphatidylethanolamine dioctadecanoyl;Putrescine;GTP;ACP;GSH;L-Tryptophan;Diisoheptadecanoylphosphatidylethanolamine;CoA;L-Cysteine;L-Serine;ATP;Dianteisoheptadecanoylphosphatidylethanolamine;Spermidine;core oligosaccharide lipid A//	NegF/Negative/Variable/-/S-Adenosyl-L-methionine;dATP;Putrescine;FAD;CoA;5-Methyltetrahydrofolate;10-Formyltetrahydrofolate;dGTP;Spermidine;GTP;Tetrahydrofolate;ATP;L-Arginine//	NegF/Negative/Variable/-/Spermidine;dATP;FAD;10-Formyltetrahydrofolate;5-Methyltetrahydrofolate;GTP;Putrescine;S-Adenosyl-L-methionine;Tetrahydrofolate;L-Arginine;ATP//	NegF/Negative/Variable/-/Putrescine;Tetrahydrofolate;dGTP;FAD;10-Formyltetrahydrofolate;GTP;5-Methyltetrahydrofolate;dATP;ATP;Spermidine;L-Arginine//	NegF/Negative/Variable/-/L-Arginine;FAD;10-Formyltetrahydrofolate;S-Adenosyl-L-methionine;Tetrahydrofolate;CoA;ATP;Putrescine;5-Methyltetrahydrofolate;GTP;Spermidine//	NegF/Negative/Variable/-/GTP;CoA;L-Arginine;Tetrahydrofolate;5-Methyltetrahydrofolate;10-Formyltetrahydrofolate;S-Adenosyl-L-methionine;dATP;ATP;FAD;Putrescine;Spermidine//	NegF/Negative/Variable/-/Tetrahydrofolate;10-Formyltetrahydrofolate;5-Methyltetrahydrofolate;GTP;L-Arginine;Spermidine;ATP;Putrescine;FAD//	NegF/Negative/Variable/-/Tetrahydrofolate;S-Adenosyl-L-methionine;5-Methyltetrahydrofolate;L-Arginine;dGTP;ATP;dATP;FAD;10-Formyltetrahydrofolate;Putrescine;Spermidine;CoA;GTP//	NegF/Negative/Variable/-/dATP;FAD;Spermidine;10-Formyltetrahydrofolate;L-Arginine;GTP;CoA;Tetrahydrofolate;ATP;Putrescine;dGTP;S-Adenosyl-L-methionine;5-Methyltetrahydrofolate//	NegF/Negative/Variable/-/dATP;FAD;Putrescine;10-Formyltetrahydrofolate;dGTP;L-Arginine;Spermidine;ATP;Tetrahydrofolate;5-Methyltetrahydrofolate;GTP//	NegF/Negative/Variable/-/5-Methyltetrahydrofolate;L-Arginine;ATP;10-Formyltetrahydrofolate;Tetrahydrofolate;GTP;FAD;dATP;Putrescine;Spermidine;dGTP;S-Adenosyl-L-methionine//	NegF/Negative/Variable/-/L-Arginine;Putrescine;GTP;dATP;Spermidine;10-Formyltetrahydrofolate;Tetrahydrofolate;ATP;FAD;5-Methyltetrahydrofolate//	NegF/Negative/Variable/-/CoA;10-Formyltetrahydrofolate;dGTP;ATP;5-Methyltetrahydrofolate;Spermidine;FAD;dATP;Putrescine;L-Arginine;Tetrahydrofolate;GTP//	NegF/Negative/Variable/-/dATP;S-Adenosyl-L-methionine;CoA;FAD;L-Arginine;GTP;Tetrahydrofolate;Putrescine;ATP;dGTP;10-Formyltetrahydrofolate;Spermidine;5-Methyltetrahydrofolate//	NegF/Negative/Variable/-/ATP;GTP;FAD;10-Formyltetrahydrofolate;Tetrahydrofolate;Spermidine;5-Methyltetrahydrofolate;Putrescine;L-Arginine//	NegF/Negative/Variable/-/Putrescine;FAD;CoA;dATP;5-Methyltetrahydrofolate;10-Formyltetrahydrofolate;ATP;Tetrahydrofolate;Spermidine;L-Arginine;GTP;dGTP//	NegF/Negative/Negative/-/Spermidine;CoA;dGTP;L-Arginine;GTP;Putrescine;10-Formyltetrahydrofolate;ATP;5-Methyltetrahydrofolate;FAD;Tetrahydrofolate//	NegF/Negative/Variable/-/S-Adenosyl-L-methionine;L-Arginine;Putrescine;ATP;5-Methyltetrahydrofolate;Spermidine;Tetrahydrofolate;10-Formyltetrahydrofolate;FAD;GTP;dATP;dGTP//	NegF/Negative/Negative/-/Putrescine;FAD;5-Methyltetrahydrofolate;ATP;Tetrahydrofolate;L-Arginine;dGTP;Spermidine;10-Formyltetrahydrofolate;GTP//	NegF/Negative/Variable/-/Putrescine;L-Arginine;FAD;Calomide;NAD;NADP;core oligosaccharide lipid A;ATP;Spermidine;Anteisoheptadecanoylcardiolipin (B. subtilis);GTP;Riboflavin//	NegF/Negative/Variable/-/FAD;L-Arginine;Putrescine;dGTP;dATP;10-Formyltetrahydrofolate;CoA;5-Methyltetrahydrofolate;GTP;S-Adenosyl-L-methionine;Tetrahydrofolate;ATP;Spermidine//	NegF/Negative/Variable/-/Putrescine;Tetrahydrofolate;10-Formyltetrahydrofolate;Spermidine;5-Methyltetrahydrofolate;dGTP;FAD;ATP;L-Arginine;GTP//	NegF/Negative/Variable/-/Tetrahydrofolate;L-Arginine;5-Methyltetrahydrofolate;Spermidine;dATP;GTP;FAD;10-Formyltetrahydrofolate;Putrescine;CoA;S-Adenosyl-L-methionine;ATP//	NegF/Negative/Variable/-/FAD;5-Methyltetrahydrofolate;L-Arginine;GTP;Spermidine;ATP;Putrescine;Tetrahydrofolate;10-Formyltetrahydrofolate//	NegF/Negative/Variable/-/ATP;Putrescine;10-Formyltetrahydrofolate;FAD;Spermidine;CoA;GTP;5-Methyltetrahydrofolate;Tetrahydrofolate;L-Arginine//	NegF/Negative/Variable/-/10-Formyltetrahydrofolate;L-Arginine;Tetrahydrofolate;dGTP;Putrescine;GTP;ATP;5-Methyltetrahydrofolate;dATP;FAD;Spermidine;CoA;S-Adenosyl-L-methionine//	NegF/Negative/Variable/-/5-Methyltetrahydrofolate;Tetrahydrofolate;GTP;10-Formyltetrahydrofolate;S-Adenosyl-L-methionine;Spermidine;FAD;ATP;CoA;Putrescine;L-Arginine;dATP//	NegF/Negative/Negative variable/-/Spermidine;GTP;Anteisoheptadecanoylcardiolipin (B. subtilis);Putrescine;GSH;dGTP;S-Adenosyl-L-methionine;2-Demethylmenaquinone 8;FAD;Riboflavin;Bactoprenyl diphosphate;Dianteisoheptadecanoylphosphatidylethanolamine;Tetrahydrofolate;5-Methyltetrahydrofolate;L-Phenylalanine;L-Isoleucine;dATP;ATP;Menaquinone 8;L-Arginine;Dianteisoheptadecanoylphosphatidylglycerol//
Citrate cycle (TCA cycle)	rxn02376	rxn02376	(1) Lipoamide[0] + (1) 3-Carboxy-1-hydroxypropyl-ThPP[0] <-> (1) TPP[0] + (1) S-Succinyldihydrolipoamide[0]	-	OK	R03316		2-oxidoreductase(decarboxylating and acceptor-succinylating)|3-Carboxy-1-hydroxypropyl-ThPP:lipoamde|R03316		2-oxoglutarate dehydrogenase E1 component (EC 1.2.4.2)|pyruvate dehydrogenase (quinone) (EC 1.2.5.1)	NoF/Positive variable/Positive variable/=///	NoF/Positive variable/Positive variable/-///	NoF/Positive variable/Positive variable/-///	NoF/Positive variable/Positive variable/-///	NoF/Positive variable/Positive variable/-///	NoF/Positive variable/Positive variable/-///	NoF/Positive variable/Positive variable/-///	NoF/Positive variable/Positive variable/-///	NoF/Positive variable/Positive variable/-///	PosF/Positive variable/Positive variable/-///	NoF/Positive variable/Positive variable/-///	NoF/Positive variable/Positive variable/-///	NoF/Positive variable/Positive variable/-///	NoF/Positive variable/Positive variable/-///	NoF/Positive variable/Positive variable/-///	NoF/Positive variable/Positive variable/-///	NoF/Positive variable/Positive variable/-///	NoF/Positive variable/Positive variable/-///	NoF/Positive variable/Positive variable/-///	NoF/Positive variable/Positive variable/-///	NoF/Positive variable/Positive variable/-///	NoF/Positive variable/Positive variable/-///	NoF/Positive variable/Positive variable/-///	NoF/Positive variable/Positive variable/-///	NoF/Positive variable/Positive variable/-///	NoF/Positive variable/Positive variable/-///	NoF/Positive variable/Positive variable/-///	NoF/Positive variable/Positive variable/-///	NoF/Positive variable/Positive variable/-///	NoF/Positive variable/Positive variable/-///	NoF/Positive variable/Positive variable/-///	NoF/Positive variable/Positive variable/-///	NoF/Positive variable/Positive variable/-///	NoF/Positive variable/Positive variable/-///	NoF/Positive variable/Positive variable/-///	NoF/Positive variable/Positive variable/-///	NoF/Positive variable/Positive variable/-///	NoF/Positive variable/Positive variable/-///	-
Citrate cycle (TCA cycle)	rxn00441	rxn00441	(1) 2-Oxoglutarate[0] + (1) TPP[0] + (1) H+[0] <-> (1) CO2[0] + (1) 3-Carboxy-1-hydroxypropyl-ThPP[0]	>	OK	R00621		2-Oxoglutarate:Thiamin diphosphate 2-oxidoreductase(decarboxylating|R00621|and acceptor-succinylating)		2-oxoglutarate dehydrogenase E1 component (EC 1.2.4.2)|pyruvate dehydrogenase (quinone) (EC 1.2.5.1)	NoF/Positive variable/Positive variable/>///	NoF/Positive variable/Positive variable/>///	NoF/Positive variable/Positive variable/>///	NoF/Positive variable/Positive variable/>///	NoF/Positive variable/Positive variable/>///	NoF/Positive variable/Positive variable/>///	NoF/Positive variable/Positive variable/>///	NoF/Positive variable/Positive variable/>///	NoF/Positive variable/Positive variable/>///	PosF/Positive variable/Positive variable/>///	NoF/Positive variable/Positive variable/>///	NoF/Positive variable/Positive variable/>///	NoF/Positive variable/Positive variable/>///	NoF/Positive variable/Positive variable/>///	NoF/Positive variable/Positive variable/>///	NoF/Positive variable/Positive variable/>///	NoF/Positive variable/Positive variable/>///	NoF/Positive variable/Positive variable/>///	NoF/Positive variable/Positive variable/>///	NoF/Positive variable/Positive variable/>///	NoF/Positive variable/Positive variable/>///	NoF/Positive variable/Positive variable/>///	NoF/Positive variable/Positive variable/>///	NoF/Positive variable/Positive variable/>///	NoF/Positive variable/Positive variable/>///	NoF/Positive variable/Positive variable/>///	NoF/Positive variable/Positive variable/>///	NoF/Positive variable/Positive variable/>///	NoF/Positive variable/Positive variable/>///	NoF/Positive variable/Positive variable/>///	NoF/Positive variable/Positive variable/>///	NoF/Positive variable/Positive variable/>///	NoF/Positive variable/Positive variable/>///	NoF/Positive variable/Positive variable/>///	NoF/Positive variable/Positive variable/>///	NoF/Positive variable/Positive variable/>///	NoF/Positive variable/Positive variable/>///	NoF/Positive variable/Positive variable/>///	-
Citrate cycle (TCA cycle)	rxn00250	rxn00250	(1) ATP[0] + (1) Pyruvate[0] + (1) H2CO3[0] <-> (1) ADP[0] + (1) Phosphate[0] + (1) Oxaloacetate[0] + (1) H+[0]	-	OK	R00344	PYRUVATE-CARBOXYLASE-RXN.c	Pyruvate:carbon-dioxide ligase (ADP-forming)|pyruvate:carbon-dioxide ligase (ADP-forming)|pyruvic carboxylase		Pyruvate carboxyl transferase subunit B (EC 6.4.1.1)|Pyruvate carboxyl transferase subunit A (EC 6.4.1.1)|Pyruvate carboxyl transferase (EC 6.4.1.1)|geranoyl-CoA carboxylase (EC 6.4.1.5)	-	G/PosF/Positive/Positive variable/>/L-Asparagine;L-Lysine;L-Leucine;Glycine;Diisoheptadecanoylphosphatidylethanolamine;L-Tyrosine;Ubiquinone-8;Heme;L-Phenylalanine;CTP;Calomide;L-Isoleucine;NAD;Spermidine;L-Glutamine;TPP;Phosphatidylglycerol dioctadecanoyl;FAD;Siroheme;Putrescine;TTP;dCTP;ACP;L-Arginine;Menaquinone 8;L-Glutamate;Dianteisoheptadecanoylphosphatidylglycerol;L-Tryptophan;GSH;L-Prolin…	G/PosF/Positive/Positive variable/>///	G/PosF/Positive/Positive variable/>///	-	-	G/PosF/Positive/Positive variable/>///	G/PosF/Positive/Positive variable/>///	-	-	G/PosF/Positive/Positive variable/>///	G/PosF/Positive/Positive variable/>///	G/PosF/Positive/Positive variable/>/S-Adenosyl-L-methionine;Stearoylcardiolipin (B. subtilis);Diisoheptadecanoylphosphatidylethanolamine;Glycine;Putrescine;L-Lysine;L-Glutamine;FAD;Peptidoglycan polymer (n subunits);Siroheme;Menaquinone 8;Ubiquinone-8;L-Leucine;ACP;Dianteisoheptadecanoylphosphatidylglycerol;Diisoheptadecanoylphosphatidylglycerol;UTP;L-Phenylalanine;Dianteisoheptadecanoylphosphati…	G/PosF/Positive/Positive variable/>/2-Demethylmenaquinone 8;Dianteisoheptadecanoylphosphatidylglycerol;phosphatidylethanolamine dioctadecanoyl;Dianteisoheptadecanoylphosphatidylethanolamine;Spermidine;Riboflavin;L-Threonine;ACP;TPP;Bactoprenyl diphosphate;core oligosaccharide lipid A;Phosphatidylglycerol dioctadecanoyl;Diisoheptadecanoylphosphatidylethanolamine;FAD;Glycine;NADP;L-Methionine;L-Leu…	G/PosF/Positive/Positive variable/>/Ubiquinone-8;Putrescine;CTP;dCTP;Tetrahydrofolate;dGTP;L-Phenylalanine;FAD;TPP;Diisoheptadecanoylphosphatidylethanolamine;NAD;ACP;10-Formyltetrahydrofolate;Glycine;L-Glutamine;L-Isoleucine;GTP;5-Methyltetrahydrofolate;Dianteisoheptadecanoylphosphatidylglycerol;Stearoylcardiolipin (B. subtilis);core oligosaccharide lipid A;Diisoheptadecanoylphosphatidylglycerol;…	-	G/PosF/Positive/Positive variable/>/GTP;Dianteisoheptadecanoylphosphatidylethanolamine;L-Aspartate;L-Lysine;Calomide;Diisoheptadecanoylphosphatidylglycerol;Menaquinone 8;Heme;L-Phenylalanine;dGTP;Anteisoheptadecanoylcardiolipin (B. subtilis);Phosphatidylglycerol dioctadecanoyl;TPP;core oligosaccharide lipid A;CoA;Glycine;L-Methionine;dCTP;L-Arginine;Isoheptadecanoylcardiolipin (B. subtilis);UTP;S…	-	G/PosF/Positive/Positive variable/>///	G/PosF/Positive/Positive variable/>/2-Demethylmenaquinone 8;L-Proline;Ubiquinone-8;TPP;core oligosaccharide lipid A;FAD;Spermidine;10-Formyltetrahydrofolate;Stearoylcardiolipin (B. subtilis);dCTP;L-Isoleucine;Bactoprenyl diphosphate;L-Arginine;Phosphatidylglycerol dioctadecanoyl;L-Leucine;Dianteisoheptadecanoylphosphatidylethanolamine;L-Tyrosine;Diisoheptadecanoylphosphatidylethanolamine;GTP;ACP;…	G/PosF/Positive/Positive variable/>/TPP;UTP;Bactoprenyl diphosphate;Stearoylcardiolipin (B. subtilis);Calomide;L-Methionine;ACP;L-Threonine;L-Glutamate;Glycine;Heme;Diisoheptadecanoylphosphatidylethanolamine;Siroheme;FAD;Ubiquinone-8;NADP;L-Isoleucine;L-Phenylalanine;Menaquinone 8;Putrescine;Isoheptadecanoylcardiolipin (B. subtilis);dCTP;phosphatidylethanolamine dioctadecanoyl;10-Formyltetrahydro…	G/PosF/Positive/Positive variable/>///	G/PosF/Positive/Positive variable/>/L-Arginine;dGTP;L-Tyrosine;Putrescine;GTP;L-Threonine;Bactoprenyl diphosphate;CoA;phosphatidylethanolamine dioctadecanoyl;L-Isoleucine;GSH;Isoheptadecanoylcardiolipin (B. subtilis);Phosphatidylglycerol dioctadecanoyl;Siroheme;Spermidine;CTP;NAD;NADP;Anteisoheptadecanoylcardiolipin (B. subtilis);10-Formyltetrahydrofolate;L-Proline;Tetrahydrofolate;ATP;L-Methioni…	-	G/PosF/Positive/Positive variable/>///	G/PosF/Positive/Positive variable/>///	G/PosF/Positive/Positive variable/>///	G/PosF/Positive/Positive variable/>///	G/PosF/Positive/Positive variable/>///	G/PosF/Positive/Positive variable/>///	G/PosF/Positive/Positive variable/>/L-Threonine;Putrescine;L-Arginine;Peptidoglycan polymer (n subunits);ACP;UTP;CTP;L-Glutamate;L-Leucine;Calomide;L-Asparagine;NAD;TPP;L-Isoleucine;NADP;TTP;Heme;10-Formyltetrahydrofolate;Bactoprenyl diphosphate;core oligosaccharide lipid A;2-Demethylmenaquinone 8;CoA;5-Methyltetrahydrofolate;Stearoylcardiolipin (B. subtilis);Spermidine;Siroheme;L-Cysteine;dCTP;L…	-	-	G/PosF/Positive/Positive variable/>/TTP;GSH;Tetrahydrofolate;L-Glutamine;Isoheptadecanoylcardiolipin (B. subtilis);L-Arginine;5-Methyltetrahydrofolate;Spermidine;GTP;Calomide;dCTP;Glycine;FAD;10-Formyltetrahydrofolate;Heme;Dianteisoheptadecanoylphosphatidylethanolamine;core oligosaccharide lipid A;Riboflavin;Putrescine;Bactoprenyl diphosphate;L-Asparagine;CoA;L-Glutamate;L-Threonine;S-Adenosyl-L-…	-	G/PosF/Positive/Positive variable/>///	G/PosF/Positive/Positive variable/>/Calomide;Heme;L-Aspartate;10-Formyltetrahydrofolate;L-Methionine;L-Arginine;Tetrahydrofolate;TPP;L-Isoleucine;dGTP;L-Lysine;Anteisoheptadecanoylcardiolipin (B. subtilis);Glycine;Stearoylcardiolipin (B. subtilis);Putrescine;GTP;ATP;5-Methyltetrahydrofolate;Diisoheptadecanoylphosphatidylethanolamine;GSH;UTP;FAD;L-Glutamine;L-Leucine;NAD;phosphatidylethanolamine d…	G/PosF/Positive/Positive variable/>///	-
Citrate cycle (TCA cycle)	rxn01872	rxn01872	(1) Succinyl-CoA[0] + (1) Dihydrolipoamide[0] <-> (1) CoA[0] + (1) S-Succinyldihydrolipoamide[0]	-	OK	R02570		oxoglutarate dehydrogenase (dihydrolipoamide S-succinyltransferase) reversible|oxoglutarate dehydrogenase (dihydrolipoamide S-succinyltransferase), mitochondrial		Dihydrolipoamide succinyltransferase component (E2) of 2-oxoglutarate dehydrogenase complex (EC 2.3.1.61)|bile acid-CoA:amino acid N-acyltransferase (EC 2.3.1.65)	NoF/Variable/Variable/=///	NoF/Negative variable/Negative variable/-///	NoF/Negative variable/Negative variable/-///	NoF/Negative variable/Negative variable/-///	NoF/Negative variable/Negative variable/-///	NoF/Negative variable/Negative variable/-///	NoF/Negative variable/Negative variable/-///	NoF/Negative variable/Negative variable/-///	NoF/Negative variable/Negative variable/-///	NegF/Negative variable/Negative variable/-///	NoF/Negative variable/Negative variable/-///	NoF/Negative variable/Negative variable/-///	NoF/Negative variable/Negative variable/-///	NoF/Negative variable/Negative variable/-///	NoF/Negative variable/Negative variable/-///	NoF/Negative variable/Negative variable/-///	NoF/Negative variable/Negative variable/-///	NoF/Negative variable/Negative variable/-///	NoF/Negative variable/Negative variable/-///	NoF/Negative variable/Negative variable/-///	NoF/Negative variable/Negative variable/-///	NoF/Negative variable/Negative variable/-///	NoF/Negative variable/Negative variable/-///	NoF/Negative variable/Negative variable/-///	NoF/Negative variable/Negative variable/-///	NoF/Negative variable/Negative variable/-///	NoF/Negative variable/Negative variable/-///	NoF/Negative variable/Negative variable/-///	NoF/Negative variable/Negative variable/-///	NoF/Negative variable/Negative variable/-///	NoF/Negative variable/Negative variable/-///	NoF/Negative variable/Negative variable/-///	NoF/Negative variable/Negative variable/-///	NoF/Negative variable/Negative variable/-///	NoF/Negative variable/Negative variable/-///	NoF/Negative variable/Negative variable/-///	NoF/Negative variable/Negative variable/-///	NoF/Negative variable/Negative variable/-///	-
Arginine and proline metabolism	rxn00470	rxn00470	(1) Ornithine[0] + (1) H+[0] <-> (1) CO2[0] + (1) Putrescine[0]	>	OK	R00670	ORNDECARBOX-RXN.c	L-Ornithine carboxy-lyase|L-ornithine carboxy-lyase|L-ornithine carboxy-lyase (putrescine-forming)|SpeC|or nithine decarboxylase|ornithine decarboxylase		Ornithine decarboxylase (EC 4.1.1.17)|diaminopimelate decarboxylase (EC 4.1.1.20)	PosF/Positive/Positive/>/Putrescine;Spermidine//	-	-	-	-	-	-	-	G/PosF/Positive/Positive variable/>///	-	-	-	-	-	-	-	-	-	-	-	-	-	-	-	-	-	-	-	-	-	-	-	-	-	-	-	-	-	-
Arginine and proline metabolism	rxn01434	rxn01434	(1) ATP[0] + (1) L-Aspartate[0] + (1) Citrulline[0] <-> (1) PPi[0] + (1) AMP[0] + (2) H+[0] + (1) L-Argininosuccinate[0]	>	OK|HB	R01954	ARGSUCCINSYN-RXN.c	ARGSS|L-Citrulline:L-aspartate ligase (AMP-forming)|L-citrulline:L-aspartate ligase (AMP-forming)|arginine succinate synthetase|argininosuccinate synthase, reversible|argininosuccinate synthetase|argininosuccinatesynthase|argininosuccinic acid synthetase|arginosuccinate synthetase|citrulline-aspartate ligase		Argininosuccinate synthase (EC 6.3.4.5)|biotin---[methylmalonyl-CoA-carboxytransferase] ligase (EC 6.3.4.9)	PosF/Positive/Positive/=/L-Arginine//	PosF/Positive/Positive variable/-/Spermidine;Putrescine;L-Arginine//	PosF/Positive/Positive variable/-/Spermidine;Putrescine;L-Arginine//	PosF/Positive/Positive variable/-/Spermidine;L-Arginine;Putrescine//	PosF/Positive/Variable/-/L-Arginine;Spermidine;Putrescine//	PosF/Positive/Variable/-/Spermidine;L-Arginine;Putrescine//	PosF/Positive/Variable/-/L-Arginine;Putrescine;Spermidine//	PosF/Positive/Variable/-/L-Arginine;Putrescine;Spermidine//	PosF/Positive/Positive variable/-///	PosF/Positive/Variable/-///	PosF/Positive/Variable/-/Spermidine;Putrescine;L-Arginine//	PosF/Positive/Variable/-/L-Arginine;Putrescine;Spermidine//	PosF/Positive/Positive variable/-/Putrescine;Spermidine;L-Arginine//	PosF/Positive/Positive variable/-/Spermidine;Putrescine;L-Arginine//	PosF/Positive/Positive variable/-/Putrescine;Spermidine;L-Arginine//	PosF/Positive/Positive variable/-/L-Arginine;Putrescine;Spermidine//	PosF/Positive/Positive variable/-/L-Arginine;Putrescine;Spermidine//	PosF/Positive/Variable/-/L-Arginine;Spermidine;Putrescine//	PosF/Positive/Variable/-/L-Arginine;Putrescine;Spermidine//	PosF/Positive/Positive variable/-/Spermidine;L-Arginine;Putrescine//	PosF/Positive/Positive variable/-/Putrescine;L-Arginine;Spermidine//	PosF/Positive/Positive variable/-/L-Arginine;Putrescine;Spermidine//	PosF/Positive/Positive variable/-/L-Arginine;Putrescine;Spermidine//	PosF/Positive/Variable/-/Spermidine;Putrescine;L-Arginine//	PosF/Positive/Variable/-/L-Arginine;Putrescine;Spermidine//	PosF/Positive/Variable/-/Spermidine;Putrescine;L-Arginine//	PosF/Positive/Variable/-/Putrescine;Spermidine;L-Arginine//	PosF/Positive/Positive variable/-/Spermidine;L-Arginine;Putrescine//	PosF/Positive/Variable/-/L-Arginine;Putrescine;Spermidine//	PosF/Positive/Positive variable/-/Putrescine;L-Arginine;Spermidine//	PosF/Positive/Positive variable/-/Putrescine;L-Arginine;Spermidine;Anteisoheptadecanoylcardiolipin (B. subtilis)//	PosF/Positive/Positive variable/-/L-Arginine;Putrescine;Spermidine//	PosF/Positive/Positive variable/-/Putrescine;Spermidine;L-Arginine//	PosF/Positive/Positive variable/-/L-Arginine;Spermidine;Putrescine//	PosF/Positive/Variable/-/L-Arginine;Spermidine;Putrescine//	PosF/Positive/Positive variable/-/Putrescine;Spermidine;L-Arginine//	PosF/Positive/Positive variable/-/L-Arginine;Putrescine;Spermidine//	PosF/Positive/Variable/-/Spermidine;Putrescine;L-Arginine//	PosF/Positive/Positive variable/-/Spermidine;Putrescine;L-Arginine//
Arginine and proline metabolism	rxn00802	rxn00802	(1) L-Argininosuccinate[0] <-> (1) L-Arginine[0] + (1) Fumarate[0]	-	OK	R01086	ARGSUCCINLYA-RXN.c	2-(Nomega-L-arginino)succinate arginine-lyase (fumarate-forming)|2-(omega-N-L-arginino)succinate arginine-lyase (fumarate-forming)|ARGSL|N-(L-Argininosuccinate) arginie-lyase|N-(L-argininosuccinate) arginine-lyase|arginine-succinate lyase|argininosuccinatelyase|argininosuccinic acid lyase|arginosuccinase|omega-N-(L-arginino)succinate arginine-lyase		Argininosuccinate lyase (EC 4.3.2.1)|peptidylamidoglycolate lyase (EC 4.3.2.5)	PosF/Positive/Positive/=/L-Arginine//	PosF/Positive/Positive variable/-/Spermidine;Putrescine;L-Arginine//	PosF/Positive/Positive variable/-/Spermidine;Putrescine;L-Arginine//	PosF/Positive/Positive variable/-/Spermidine;L-Arginine;Putrescine//	PosF/Positive/Variable/-/L-Arginine;Spermidine;Putrescine//	PosF/Positive/Variable/-/Spermidine;L-Arginine;Putrescine//	PosF/Positive/Variable/-/L-Arginine;Putrescine;Spermidine//	PosF/Positive/Variable/-/L-Arginine;Putrescine;Spermidine//	PosF/Positive/Positive variable/-///	PosF/Positive/Variable/-///	PosF/Positive/Variable/-/Spermidine;Putrescine;L-Arginine//	PosF/Positive/Variable/-/L-Arginine;Putrescine;Spermidine//	PosF/Positive/Positive variable/-/Putrescine;Spermidine;L-Arginine//	PosF/Positive/Positive variable/-/Spermidine;Putrescine;L-Arginine//	PosF/Positive/Positive variable/-/Putrescine;Spermidine;L-Arginine//	PosF/Positive/Positive variable/-/L-Arginine;Putrescine;Spermidine//	PosF/Positive/Positive variable/-/L-Arginine;Putrescine;Spermidine//	PosF/Positive/Variable/-/L-Arginine;Spermidine;Putrescine//	PosF/Positive/Variable/-/L-Arginine;Putrescine;Spermidine//	PosF/Positive/Positive variable/-/Spermidine;L-Arginine;Putrescine//	PosF/Positive/Positive variable/-/Putrescine;L-Arginine;Spermidine//	PosF/Positive/Positive variable/-/L-Arginine;Putrescine;Spermidine//	PosF/Positive/Positive variable/-/L-Arginine;Putrescine;Spermidine//	PosF/Positive/Variable/-/Spermidine;Putrescine;L-Arginine//	PosF/Positive/Variable/-/L-Arginine;Putrescine;Spermidine//	PosF/Positive/Variable/-/Spermidine;Putrescine;L-Arginine//	PosF/Positive/Variable/-/Putrescine;Spermidine;L-Arginine//	PosF/Positive/Positive variable/-/Spermidine;L-Arginine;Putrescine//	PosF/Positive/Variable/-/L-Arginine;Putrescine;Spermidine//	PosF/Positive/Positive variable/-/Putrescine;L-Arginine;Spermidine//	PosF/Positive/Positive variable/-/Putrescine;L-Arginine;Spermidine;Anteisoheptadecanoylcardiolipin (B. subtilis)//	PosF/Positive/Positive variable/-/L-Arginine;Putrescine;Spermidine//	PosF/Positive/Positive variable/-/Putrescine;Spermidine;L-Arginine//	PosF/Positive/Positive variable/-/L-Arginine;Spermidine;Putrescine//	PosF/Positive/Variable/-/L-Arginine;Spermidine;Putrescine//	PosF/Positive/Positive variable/-/Putrescine;Spermidine;L-Arginine//	PosF/Positive/Positive variable/-/L-Arginine;Putrescine;Spermidine//	PosF/Positive/Variable/-/Spermidine;Putrescine;L-Arginine//	PosF/Positive/Positive variable/-/Spermidine;Putrescine;L-Arginine//
Arginine and proline metabolism	rxn02373	rxn02373	(1) NADP[0] + (1) Phosphate[0] + (1) L-Glutamate5-semialdehyde[0] <-> (1) NADPH[0] + (1) H+[0] + (1) L-Glutamyl 5-phosphate[0]	-	OK|HB	R03313	GLUTSEMIALDEHYDROG-RXN.c	L-Glutamate-5-semialdehyde:NADP+ 5-oxidoreductase (phosphorylationg)|L-glutamate-5-semialdehyde:NADP+ 5-oxidoreductase (phosphorylating)|beta-glutamylphosphate reductase|gamma-glutamyl phosphate reductase|glutamate semialdehyde dehydrogenase|glutamate-gamma-semialdehyde dehydrogenase		Gamma-glutamyl phosphate reductase (EC 1.2.1.41)|cinnamoyl-CoA reductase (EC 1.2.1.44)	NoF/Negative variable/Negative variable/<///	NoF/Negative variable/Negative variable/<///	NoF/Negative variable/Negative variable/<///	NoF/Negative variable/Negative variable/<///	NoF/Negative variable/Negative variable/<///	NoF/Negative variable/Negative variable/<///	NoF/Negative variable/Negative variable/<///	NoF/Negative variable/Negative variable/<///	NoF/Negative variable/Negative variable/<///	NegF/Negative/Negative variable/<///	NoF/Negative variable/Negative variable/<///	NoF/Negative variable/Negative variable/<///	NoF/Negative variable/Negative variable/<///	NoF/Negative variable/Negative variable/<///	NoF/Negative variable/Negative variable/<///	NoF/Negative variable/Negative variable/<///	NoF/Negative variable/Negative variable/<///	NoF/Negative variable/Negative variable/<///	NoF/Negative variable/Negative variable/<///	NoF/Negative variable/Negative variable/<///	NoF/Negative variable/Negative variable/<///	NoF/Negative variable/Negative variable/<///	NoF/Negative variable/Negative variable/<///	NoF/Negative variable/Negative variable/<///	NoF/Negative variable/Negative variable/<///	NoF/Negative variable/Negative variable/<///	NoF/Negative variable/Negative variable/<///	NoF/Negative variable/Negative variable/<///	NoF/Negative variable/Negative variable/<///	NoF/Negative variable/Negative variable/<///	NoF/Negative variable/Negative variable/<///	NoF/Negative variable/Negative variable/<///	NoF/Negative variable/Negative variable/<///	NoF/Negative variable/Negative variable/<///	NoF/Negative variable/Negative variable/<///	NoF/Negative variable/Negative variable/<///	NoF/Negative variable/Negative variable/<///	NoF/Negative variable/Negative variable/<///	NegF/Negative/Negative variable/</Spermidine;Putrescine;L-Arginine//
Arginine and proline metabolism	rxn00113	rxn00113	(1) H2O[0] + (2) ATP[0] + (1) CO2[0] + (1) NH3[0] <-> (2) ADP[0] + (1) Phosphate[0] + (3) H+[0] + (1) Carbamoylphosphate[0]	>	OK|HB	R00149	6.3.4.16-RXN.c	(ADP-forming,carbamate-phosphorylating)|(ADP-forming,carbamate-phosphorylating)|Carbon-dioxide:ammonia ligase|Carbon-dioxide:ammonia ligase (ADP-forming,carbamate-phosphorylating)		CTP synthase (EC 6.3.4.2)	PosF/Variable/Variable/=/L-Arginine;UTP;dCTP;TTP;CTP//	-	-	-	-	-	-	-	-	-	-	-	-	-	-	-	-	-	-	-	-	-	-	-	-	-	-	-	-	-	-	-	-	-	-	-	-	-	-
Arginine and proline metabolism	rxn00179	rxn00179	(1) ATP[0] + (1) L-Glutamate[0] <-> (1) ADP[0] + (1) L-Glutamyl 5-phosphate[0]	-	OK|HB	R00239	GLUTKIN-RXN.c	ATP-L-glutamate 5-phosphotransferase|ATP:L-glutamate 5-phosphotransferase|ATP:gamma-L-glutamate phosphotransferase|gamma-glutamate kinase|gamma-glutamyl kinase|glutamate 5-kinase|glutamate kinase		Glutamate 5-kinase (EC 2.7.2.11)|propionate kinase (EC 2.7.2.15)	NoF/Positive variable/Positive variable/=///	NoF/Positive variable/Positive variable/-///	NoF/Positive variable/Positive variable/-///	NoF/Positive variable/Positive variable/-///	NoF/Positive variable/Positive variable/-///	NoF/Positive variable/Positive variable/-///	NoF/Positive variable/Positive variable/-///	NoF/Positive variable/Positive variable/-///	NoF/Positive variable/Positive variable/-///	PosF/Positive/Positive variable/-///	NoF/Positive variable/Positive variable/-///	NoF/Positive variable/Positive variable/-///	NoF/Positive variable/Positive variable/-///	NoF/Positive variable/Positive variable/-///	NoF/Positive variable/Positive variable/-///	NoF/Positive variable/Positive variable/-///	NoF/Positive variable/Positive variable/-///	NoF/Positive variable/Positive variable/-///	NoF/Positive variable/Positive variable/-///	NoF/Positive variable/Positive variable/-///	NoF/Positive variable/Positive variable/-///	NoF/Positive variable/Positive variable/-///	NoF/Positive variable/Positive variable/-///	NoF/Positive variable/Positive variable/-///	NoF/Positive variable/Positive variable/-///	NoF/Positive variable/Positive variable/-///	NoF/Positive variable/Positive variable/-///	NoF/Positive variable/Positive variable/-///	NoF/Positive variable/Positive variable/-///	NoF/Positive variable/Positive variable/-///	NoF/Positive variable/Positive variable/-///	NoF/Positive variable/Positive variable/-///	NoF/Positive variable/Positive variable/-///	NoF/Positive variable/Positive variable/-///	NoF/Positive variable/Positive variable/-///	NoF/Positive variable/Positive variable/-///	NoF/Positive variable/Positive variable/-///	NoF/Positive variable/Positive variable/-///	PosF/Positive/Positive variable/-/Spermidine;Putrescine;L-Arginine//
Arginine and proline metabolism	rxn02374	rxn02374	(1) L-Glutamate5-semialdehyde[0] <-> (1) H2O[0] + (1) H+[0] + (1) 1-Pyrroline-5-carboxylate[0]	>	OK	R03314	SPONTPRO-RXN.c	G5SADr|L-glutamate 5-semialdehyde dehydratase (spontaneous)|L-glutamate 5-semialdehyde dehydratase, reversible|L-glutamate5-semialdehydedehydratase-reversible|R03314|SPONTPRO-RXN.c|l-glutamate 5-semialdehyde dehydratase	NoF//Positive variable/>///	NoF/Positive variable/Positive variable/>///	NoF/Positive variable/Positive variable/>///	NoF/Positive variable/Positive variable/>///	NoF/Positive variable/Positive variable/>///	NoF/Positive variable/Positive variable/>///	NoF/Positive variable/Positive variable/>///	NoF/Positive variable/Positive variable/>///	NoF/Positive variable/Positive variable/>///	PosF/Positive variable/Positive variable/>///	NoF/Positive variable/Positive variable/>///	NoF/Positive variable/Positive variable/>///	NoF/Positive variable/Positive variable/>///	NoF/Positive variable/Positive variable/>///	NoF/Positive variable/Positive variable/>///	NoF/Positive variable/Positive variable/>///	NoF/Positive variable/Positive variable/>///	NoF/Positive variable/Positive variable/>///	NoF/Positive variable/Positive variable/>///	NoF/Positive variable/Positive variable/>///	NoF/Positive variable/Positive variable/>///	NoF/Positive variable/Positive variable/>///	NoF/Positive variable/Positive variable/>///	NoF/Positive variable/Positive variable/>///	NoF/Positive variable/Positive variable/>///	NoF/Positive variable/Positive variable/>///	NoF/Positive variable/Positive variable/>///	NoF/Positive variable/Positive variable/>///	NoF/Positive variable/Positive variable/>///	NoF/Positive variable/Positive variable/>///	NoF/Positive variable/Positive variable/>///	NoF/Positive variable/Positive variable/>///	NoF/Positive variable/Positive variable/>///	NoF/Positive variable/Positive variable/>///	NoF/Positive variable/Positive variable/>///	NoF/Positive variable/Positive variable/>///	NoF/Positive variable/Positive variable/>///	NoF/Positive variable/Positive variable/>///			NoF/Positive variable/Positive variable/>///
Arginine and proline metabolism	rxn01917	rxn01917	(1) ATP[0] + (1) N-Acetyl-L-glutamate[0] <-> (1) ADP[0] + (1) n-acetylglutamyl-phosphate[0]	-	OK|HB	R02649	ACETYLGLUTKIN-RXN.c	ATP:N-acetyl-L-glutamate 5-phosphotransferase|N-acetylglutamate 5-phosphotransferase|N-acetylglutamate kinase|N-acetylglutamate phosphokinase|N-acetylglutamic 5-phosphotransferase|acetylglutamate kinase|acetylglutamate phosphokinase		Acetylglutamate kinase (EC 2.7.2.8)|acetylglutamate kinase (EC 2.7.2.8)	PosF/Positive/Positive/=/L-Arginine;Putrescine;Spermidine//	PosF/Positive/Positive variable/-/Spermidine;Putrescine;L-Arginine//	PosF/Positive/Variable/-/Spermidine;Putrescine;L-Arginine//	PosF/Positive/Positive variable/-/Spermidine;L-Arginine;Putrescine//	PosF/Positive/Positive variable/-/L-Arginine;Spermidine;Putrescine//	PosF/Positive/Positive variable/-/Spermidine;L-Arginine;Putrescine//	PosF/Positive/Positive variable/-/L-Arginine;Putrescine;Spermidine//	PosF/Positive/Positive variable/-/L-Arginine;Putrescine;Spermidine//	PosF/Positive/Positive variable/-///	-	PosF/Positive/Positive variable/-/Spermidine;Putrescine;L-Arginine//	PosF/Positive/Positive variable/-/L-Arginine;Putrescine;Spermidine//	PosF/Positive/Positive variable/-/Putrescine;Spermidine;L-Arginine//	PosF/Positive/Positive variable/-/Spermidine;Putrescine;L-Arginine//	PosF/Positive/Positive variable/-/Putrescine;Spermidine;L-Arginine//	PosF/Positive/Positive variable/-/L-Arginine;Putrescine;Spermidine//	PosF/Positive/Positive variable/-/L-Arginine;Putrescine;Spermidine//	PosF/Positive/Positive variable/-/L-Arginine;Spermidine;Putrescine//	PosF/Positive/Positive variable/-/L-Arginine;Putrescine;Spermidine//	PosF/Positive/Positive variable/-/Spermidine;L-Arginine;Putrescine//	PosF/Positive/Positive variable/-/Putrescine;L-Arginine;Spermidine//	PosF/Positive/Positive variable/-/L-Arginine;Putrescine;Spermidine//	PosF/Positive/Positive variable/-/L-Arginine;Putrescine;Spermidine//	PosF/Positive/Variable/-/Spermidine;Putrescine;L-Arginine//	PosF/Positive/Positive variable/-/L-Arginine;Putrescine;Spermidine//	PosF/Positive/Positive variable/-/Spermidine;Putrescine;L-Arginine//	PosF/Positive/Positive variable/-/Putrescine;Spermidine;L-Arginine//	PosF/Positive/Variable/-/Spermidine;L-Arginine;Putrescine//	PosF/Positive/Positive variable/-/L-Arginine;Putrescine;Spermidine//	PosF/Positive/Positive variable/-/Putrescine;L-Arginine;Spermidine//	PosF/Positive/Positive variable/-/Putrescine;L-Arginine;Spermidine;Anteisoheptadecanoylcardiolipin (B. subtilis)//	PosF/Positive/Positive variable/-/L-Arginine;Putrescine;Spermidine//	PosF/Positive/Positive variable/-/Putrescine;Spermidine;L-Arginine//	PosF/Positive/Positive variable/-/L-Arginine;Spermidine;Putrescine//	PosF/Positive/Positive variable/-/L-Arginine;Spermidine;Putrescine//	PosF/Positive/Positive variable/-/Putrescine;Spermidine;L-Arginine//	PosF/Positive/Positive variable/-/L-Arginine;Putrescine;Spermidine//	PosF/Positive/Positive variable/-/Spermidine;Putrescine;L-Arginine//	NoF/Blocked/Blocked/-///
Arginine and proline metabolism	rxn02465	rxn02465	(1) NADP[0] + (1) Phosphate[0] + (1) 2-Acetamido-5-oxopentanoate[0] <-> (1) NADPH[0] + (1) H+[0] + (1) n-acetylglutamyl-phosphate[0]	-	OK|HB	R03443	N-ACETYLGLUTPREDUCT-RXN.c	(phosphrylating)|(phosphrylating)|N-Acetyl-L-glutamate-5-semialdehyde:NADP+ 5-oxidoreductase|N-acetyl-L-glutamate gamma-semialdehyde:NADP+ oxidoreductase (phosphorylating)|N-acetyl-L-glutamate-5-semialdehyde:NADP+ 5-oxidoreductase (phosphorylating)|N-acetyl-L-glutamate-5-semialdehyde:NADP+ 5-oxidoreductase (phosphrylating)|N-acetyl-g-glutamyl-phosphate reductase|N-acetylglutamate 5-semialdehyde d…		N-acetyl-gamma-glutamyl-phosphate reductase (EC 1.2.1.38)|3alpha,7alpha,12alpha-trihydroxycholestan-26-al 26-oxidoreductase (EC 1.2.1.40)	NegF/Negative/Negative/</L-Arginine;Putrescine;Spermidine//	NegF/Negative/Negative variable/</Spermidine;Putrescine;L-Arginine//	G/NegF/Negative/Variable/-/Spermidine;Putrescine;L-Arginine//	NegF/Negative/Negative variable/</Spermidine;L-Arginine;Putrescine//	NegF/Negative/Negative variable/</L-Arginine;Spermidine;Putrescine//	NegF/Negative/Negative variable/</Spermidine;L-Arginine;Putrescine//	NegF/Negative/Negative variable/</L-Arginine;Putrescine;Spermidine//	NegF/Negative/Negative variable/</L-Arginine;Putrescine;Spermidine//	NegF/Negative/Negative variable/<///	NoF/Blocked/Blocked/<///	NegF/Negative/Negative variable/</Spermidine;Putrescine;L-Arginine//	NegF/Negative/Negative variable/</L-Arginine;Putrescine;Spermidine//	NegF/Negative/Negative variable/</Putrescine;Spermidine;L-Arginine//	NegF/Negative/Negative variable/</Spermidine;Putrescine;L-Arginine//	NegF/Negative/Negative variable/</Putrescine;Spermidine;L-Arginine//	NegF/Negative/Negative variable/</L-Arginine;Putrescine;Spermidine//	NegF/Negative/Negative variable/</L-Arginine;Putrescine;Spermidine//	NegF/Negative/Negative variable/</L-Arginine;Spermidine;Putrescine//	NegF/Negative/Negative variable/</L-Arginine;Putrescine;Spermidine//	NegF/Negative/Negative variable/</Spermidine;L-Arginine;Putrescine//	NegF/Negative/Negative variable/</Putrescine;L-Arginine;Spermidine//	NegF/Negative/Negative variable/</L-Arginine;Putrescine;Spermidine//	NegF/Negative/Negative variable/</L-Arginine;Putrescine;Spermidine//	G/NegF/Negative/Variable/-/Spermidine;Putrescine;L-Arginine//	NegF/Negative/Negative variable/</L-Arginine;Putrescine;Spermidine//	NegF/Negative/Negative variable/</Spermidine;Putrescine;L-Arginine//	NegF/Negative/Negative variable/</Putrescine;Spermidine;L-Arginine//	G/NegF/Negative/Variable/-/Spermidine;L-Arginine;Putrescine//	NegF/Negative/Negative variable/</L-Arginine;Putrescine;Spermidine//	NegF/Negative/Negative variable/</Putrescine;L-Arginine;Spermidine//	NegF/Negative/Negative variable/</Putrescine;L-Arginine;Spermidine;Anteisoheptadecanoylcardiolipin (B. subtilis)//	NegF/Negative/Negative variable/</L-Arginine;Putrescine;Spermidine//	NegF/Negative/Negative variable/</Putrescine;Spermidine;L-Arginine//	NegF/Negative/Negative variable/</L-Arginine;Spermidine;Putrescine//	NegF/Negative/Negative variable/</L-Arginine;Spermidine;Putrescine//	NegF/Negative/Negative variable/</Putrescine;Spermidine;L-Arginine//	NegF/Negative/Negative variable/</L-Arginine;Putrescine;Spermidine//	NegF/Negative/Negative variable/</Spermidine;Putrescine;L-Arginine//	NoF/Blocked/Blocked/<///
Arginine and proline metabolism	rxn01637	rxn01637	(1) 2-Oxoglutarate[0] + (1) N-Acetylornithine[0] <-> (1) L-Glutamate[0] + (1) 2-Acetamido-5-oxopentanoate[0]	-	OK	R02283	ACETYLORNTRANSAM-RXN.c	2-N-acetyl-L-ornithine:2-oxoglutarate 5-aminotransferase|ACOAT|N-acetylornithine aminotransferase|N-acetylornithine-delta-transaminase|N2-Acetyl-L-ornithine:2-oxoglutarate aminotransferase|N2-acetyl-L-ornithine:2-oxoglutarate 5-aminotransferase|N2-acetyl-L-ornithine:2-oxoglutarate aminotransferase|N2-acetylornithine 5-transaminase|acetylornithine 5-aminotransferase|acetylornithine aminotransferas…		Acetylornithine aminotransferase (EC 2.6.1.11)|Acetylornithine aminotransferase 1 (EC 2.6.1.11)|glutamine---pyruvate transaminase (EC 2.6.1.15)	NegF/Negative/Negative/=/L-Arginine;Putrescine;Spermidine//	NegF/Negative/Negative variable/-/Spermidine;Putrescine;L-Arginine//	NegF/Negative/Variable/-/Spermidine;Putrescine;L-Arginine//	NegF/Negative/Negative variable/-/Spermidine;L-Arginine;Putrescine//	NegF/Negative/Negative variable/-/L-Arginine;Spermidine;Putrescine//	NegF/Negative/Negative variable/-/Spermidine;L-Arginine;Putrescine//	NegF/Negative/Negative variable/-/L-Arginine;Putrescine;Spermidine//	NegF/Negative/Negative variable/-/L-Arginine;Putrescine;Spermidine//	NegF/Negative/Negative variable/-///	NoF/Blocked/Blocked/-///	NegF/Negative/Negative variable/-/Spermidine;Putrescine;L-Arginine//	NegF/Negative/Negative variable/-/L-Arginine;Putrescine;Spermidine//	NegF/Negative/Negative variable/-/Putrescine;Spermidine;L-Arginine//	NegF/Negative/Negative variable/-/Spermidine;Putrescine;L-Arginine//	NegF/Negative/Negative variable/-/Putrescine;Spermidine;L-Arginine//	NegF/Negative/Negative variable/-/L-Arginine;Putrescine;Spermidine//	NegF/Negative/Negative variable/-/L-Arginine;Putrescine;Spermidine//	NegF/Negative/Negative variable/-/L-Arginine;Spermidine;Putrescine//	NegF/Negative/Negative variable/-/L-Arginine;Putrescine;Spermidine//	NegF/Negative/Negative variable/-/Spermidine;L-Arginine;Putrescine//	NegF/Negative/Negative variable/-/Putrescine;L-Arginine;Spermidine//	NegF/Negative/Negative variable/-/L-Arginine;Putrescine;Spermidine//	NegF/Negative/Negative variable/-/L-Arginine;Putrescine;Spermidine//	NegF/Negative/Variable/-/Spermidine;Putrescine;L-Arginine//	NegF/Negative/Negative variable/-/L-Arginine;Putrescine;Spermidine//	NegF/Negative/Negative variable/-/Spermidine;Putrescine;L-Arginine//	NegF/Negative/Negative variable/-/Putrescine;Spermidine;L-Arginine//	NegF/Negative/Variable/-/Spermidine;L-Arginine;Putrescine//	NegF/Negative/Negative variable/-/L-Arginine;Putrescine;Spermidine//	NegF/Negative/Negative variable/-/Putrescine;L-Arginine;Spermidine//	NegF/Negative/Negative variable/-/Putrescine;L-Arginine;Spermidine;Anteisoheptadecanoylcardiolipin (B. subtilis)//	NegF/Negative/Negative variable/-/L-Arginine;Putrescine;Spermidine//	NegF/Negative/Negative variable/-/Putrescine;Spermidine;L-Arginine//	NegF/Negative/Negative variable/-/L-Arginine;Spermidine;Putrescine//	NegF/Negative/Negative variable/-/L-Arginine;Spermidine;Putrescine//	NegF/Negative/Negative variable/-/Putrescine;Spermidine;L-Arginine//	NegF/Negative/Negative variable/-/L-Arginine;Putrescine;Spermidine//	NegF/Negative/Negative variable/-/Spermidine;Putrescine;L-Arginine//	NoF/Blocked/Blocked/-///
Arginine and proline metabolism	rxn00929	rxn00929	(1) NAD[0] + (1) L-Proline[0] <-> (1) NADH[0] + (2) H+[0] + (1) 1-Pyrroline-5-carboxylate[0]	>	OK|HB	R01248	PYRROLINECARBREDUCT-RXN.c.metaexp.NAD_NADH	L-Proline:NAD+ 5-oxidoreductase|proline oxidase (L-proline, NAD)		Pyrroline-5-carboxylate reductase (EC 1.5.1.2), ProG-like|Pyrroline-5-carboxylate reductase (EC 1.5.1.2)|tauropine dehydrogenase (EC 1.5.1.23)	NegF/Variable/Variable/=/L-Proline//	NegF/Variable/Variable/-/L-Proline//	NoF/Variable/Variable/-///	NoF/Variable/Variable/-///	NegF/Variable/Variable/-/L-Proline//	NegF/Variable/Variable/-/L-Proline//	NoF/Variable/Variable/-///	NoF/Variable/Variable/-///	NegF/Variable/Variable/-///	NegF/Variable/Variable/-///	NoF/Variable/Variable/-///	NoF/Variable/Variable/-///	NegF/Variable/Variable/-/L-Proline//	NegF/Variable/Variable/-/L-Proline//	NegF/Variable/Variable/-/L-Proline//	NegF/Variable/Variable/-/L-Proline//	NegF/Variable/Variable/-/L-Proline//	NoF/Variable/Variable/-///	NoF/Variable/Variable/-///	NegF/Variable/Variable/-/L-Proline//	NegF/Variable/Variable/-/L-Proline//	NoF/Variable/Variable/-///	NegF/Variable/Variable/-/L-Proline//	NegF/Variable/Variable/-/L-Proline//	NoF/Variable/Variable/-///	NoF/Variable/Variable/-///	NoF/Variable/Variable/-///	NoF/Variable/Variable/-///	NoF/Variable/Variable/-///	NoF/Variable/Variable/-///	NoF/Variable/Variable/-///	NegF/Variable/Variable/-/L-Proline//	NegF/Variable/Variable/-/L-Proline//	NegF/Variable/Variable/-/L-Proline//	NegF/Variable/Variable/-/L-Proline//	NoF/Variable/Variable/-///	NegF/Variable/Variable/-/L-Proline//	NoF/Variable/Variable/-///	NegF/Variable/Variable/-/L-Proline//
Arginine and proline metabolism	rxn00184	rxn00184	(1) H2O[0] + (1) NADP[0] + (1) L-Glutamate[0] <-> (1) NADPH[0] + (1) NH3[0] + (1) 2-Oxoglutarate[0] + (1) H+[0]	-	OK	R00248	GLUTAMATE-DEHYDROGENASE-NADP+-RXN.c.metaexp.NADP_NADPH|GLUTDEHYD-RXN.c	GLUDy|L-Glutamate:NADP+ oxidoreductase (deaminating)|L-glutamate:NADP+ oxidoreductase (deaminating)|L-glutamic acid dehydrogenase|NAD(P)-glutamate dehydrogenase|NAD(P)H-dependent glutamate dehydrogenase|NADP-specific glutamate dehydrogenase 1|dehydrogenase, glutamate (nicotinamide adenine dinucleotide (phosphate))|glutamate dehydrogenase (NADP+)|glutamate dehydrogenase (nadp+)|glutamatedehydrogen…		NADP-specific glutamate dehydrogenase (EC 1.4.1.4)|serine 2-dehydrogenase (EC 1.4.1.7)|valine dehydrogenase (NADP+) (EC 1.4.1.8)	NegF/Variable/Variable/=/GTP;core oligosaccharide lipid A;L-Methionine;Tetrahydrofolate;L-Isoleucine;S-Adenosyl-L-methionine;L-Serine;CoA;5-Methyltetrahydrofolate;L-Glutamate;Riboflavin;L-Tryptophan;Bactoprenyl diphosphate;NADP;ACP;L-Aspartate;L-Cysteine;L-Histidine;GSH;Ubiquinone-8;L-Asparagine;dGTP;dATP;L-Arginine;L-Leucine;Putrescine;10-Formyltetrahydrofolate;L-Lysine;UTP;Menaquinone 8;L-Valin…	NegF/Variable/Variable/-/L-Asparagine;L-Lysine;L-Leucine;L-Histidine;Glycine;Diisoheptadecanoylphosphatidylethanolamine;L-Tyrosine;Ubiquinone-8;Heme;L-Phenylalanine;L-Valine;CTP;Calomide;L-Isoleucine;NAD;Spermidine;L-Glutamine;L-Serine;TPP;Phosphatidylglycerol dioctadecanoyl;FAD;L-Alanine;Siroheme;Putrescine;TTP;dCTP;ACP;L-Arginine;Menaquinone 8;fe3;L-Glutamate;Dianteisoheptadecanoylphosphatidylg…	NegF/Variable/Variable/-///	NegF/Variable/Variable/-///	NegF/Variable/Variable/-/L-Glutamine;Phosphatidylglycerol dioctadecanoyl;FAD;Heme;L-Histidine;Riboflavin;NAD;Calomide;Menaquinone 8;Diisoheptadecanoylphosphatidylglycerol;L-Isoleucine;Stearoylcardiolipin (B. subtilis);ATP;L-Proline;Pyridoxal phosphate;L-Phenylalanine;ACP;10-Formyltetrahydrofolate;Glycine;5-Methyltetrahydrofolate;Tetrahydrofolate;dGTP;S-Adenosyl-L-methionine;L-Cysteine;L-Arginine;…	NegF/Variable/Variable/-/GTP;GSH;FAD;NADP;L-Methionine;TTP;5-Methyltetrahydrofolate;L-Histidine;Isoheptadecanoylcardiolipin (B. subtilis);Diisoheptadecanoylphosphatidylglycerol;Siroheme;phosphatidylethanolamine dioctadecanoyl;Spermidine;UTP;L-Arginine;core oligosaccharide lipid A;Stearoylcardiolipin (B. subtilis);L-Phenylalanine;L-Cysteine;dCTP;L-Isoleucine;Pyridoxal phosphate;ATP;dATP;Dianteisoh…	NegF/Variable/Variable/-///	NegF/Variable/Variable/-///	NegF/Variable/Variable/-///	NegF/Variable/Variable/-///	NegF/Variable/Variable/-///	NegF/Variable/Variable/-///	NegF/Variable/Variable/-/S-Adenosyl-L-methionine;L-Tryptophan;Stearoylcardiolipin (B. subtilis);Diisoheptadecanoylphosphatidylethanolamine;Glycine;Putrescine;L-Lysine;L-Glutamine;FAD;Peptidoglycan polymer (n subunits);Siroheme;Menaquinone 8;L-Serine;Ubiquinone-8;L-Leucine;ACP;Dianteisoheptadecanoylphosphatidylglycerol;Diisoheptadecanoylphosphatidylglycerol;UTP;L-Phenylalanine;L-Valine;Dianteisohe…	NegF/Variable/Variable/-/L-Valine;2-Demethylmenaquinone 8;Dianteisoheptadecanoylphosphatidylglycerol;phosphatidylethanolamine dioctadecanoyl;Dianteisoheptadecanoylphosphatidylethanolamine;Spermidine;Riboflavin;L-Threonine;L-Cysteine;ACP;TPP;Bactoprenyl diphosphate;core oligosaccharide lipid A;Phosphatidylglycerol dioctadecanoyl;Diisoheptadecanoylphosphatidylethanolamine;FAD;Glycine;NADP;L-Methion…	NegF/Variable/Variable/-/Ubiquinone-8;Putrescine;CTP;L-Cysteine;fe3;dCTP;Tetrahydrofolate;dGTP;L-Alanine;L-Phenylalanine;FAD;TPP;Diisoheptadecanoylphosphatidylethanolamine;NAD;ACP;10-Formyltetrahydrofolate;Glycine;L-Glutamine;L-Isoleucine;GTP;5-Methyltetrahydrofolate;Dianteisoheptadecanoylphosphatidylglycerol;Stearoylcardiolipin (B. subtilis);core oligosaccharide lipid A;Diisoheptadecanoylphospha…	NegF/Variable/Variable/-/NADP;L-Phenylalanine;L-Asparagine;L-Histidine;Pyridoxal phosphate;L-Arginine;L-Proline;FAD;Isoheptadecanoylcardiolipin (B. subtilis);TTP;2-Demethylmenaquinone 8;10-Formyltetrahydrofolate;L-Leucine;S-Adenosyl-L-methionine;Tetrahydrofolate;Anteisoheptadecanoylcardiolipin (B. subtilis);L-Lysine;GSH;Menaquinone 8;CoA;ACP;Diisoheptadecanoylphosphatidylethanolamine;L-Methionine…	NegF/Variable/Variable/-/GTP;Dianteisoheptadecanoylphosphatidylethanolamine;L-Aspartate;L-Lysine;Calomide;Diisoheptadecanoylphosphatidylglycerol;Menaquinone 8;Heme;L-Alanine;L-Phenylalanine;dGTP;Anteisoheptadecanoylcardiolipin (B. subtilis);Phosphatidylglycerol dioctadecanoyl;L-Histidine;TPP;core oligosaccharide lipid A;CoA;Glycine;L-Methionine;dCTP;L-Arginine;Isoheptadecanoylcardiolipin (B. subt…	NegF/Variable/Variable/-///	NegF/Variable/Variable/-///	NegF/Variable/Variable/-/2-Demethylmenaquinone 8;Pyridoxal phosphate;L-Proline;Ubiquinone-8;TPP;core oligosaccharide lipid A;FAD;Spermidine;10-Formyltetrahydrofolate;Stearoylcardiolipin (B. subtilis);dCTP;L-Isoleucine;Bactoprenyl diphosphate;L-Arginine;Phosphatidylglycerol dioctadecanoyl;L-Leucine;L-Histidine;L-Tryptophan;Dianteisoheptadecanoylphosphatidylethanolamine;L-Tyrosine;Diisoheptadecanoy…	NegF/Variable/Variable/-/TPP;UTP;Bactoprenyl diphosphate;Stearoylcardiolipin (B. subtilis);Calomide;L-Serine;L-Methionine;ACP;L-Threonine;L-Glutamate;Glycine;Heme;Diisoheptadecanoylphosphatidylethanolamine;Siroheme;FAD;Ubiquinone-8;NADP;L-Isoleucine;L-Phenylalanine;Menaquinone 8;L-Alanine;L-Valine;fe3;L-Cysteine;Pyridoxal phosphate;Putrescine;Isoheptadecanoylcardiolipin (B. subtilis);dCTP;phospha…	NegF/Variable/Variable/-///	NegF/Variable/Variable/-/L-Arginine;dGTP;L-Tyrosine;Putrescine;L-Histidine;GTP;Pyridoxal phosphate;L-Threonine;Bactoprenyl diphosphate;L-Serine;CoA;phosphatidylethanolamine dioctadecanoyl;L-Isoleucine;GSH;Isoheptadecanoylcardiolipin (B. subtilis);L-Alanine;Phosphatidylglycerol dioctadecanoyl;Siroheme;Spermidine;CTP;NAD;NADP;Anteisoheptadecanoylcardiolipin (B. subtilis);10-Formyltetrahydrofolate;L…	NegF/Variable/Variable/-/Stearoylcardiolipin (B. subtilis);L-Glutamate;Riboflavin;L-Proline;Siroheme;L-Alanine;L-Cysteine;CoA;L-Isoleucine;L-Aspartate;2-Demethylmenaquinone 8;CTP;core oligosaccharide lipid A;Diisoheptadecanoylphosphatidylethanolamine;10-Formyltetrahydrofolate;L-Phenylalanine;UTP;L-Glutamine;dGTP;Ubiquinone-8;Peptidoglycan polymer (n subunits);Calomide;L-Asparagine;ATP;Phosphatidy…	NegF/Variable/Variable/-///	NegF/Variable/Variable/-///	NegF/Variable/Variable/-///	NegF/Variable/Variable/-///	NegF/Variable/Variable/-///	NegF/Variable/Variable/-///	NegF/Variable/Variable/-/L-Threonine;Putrescine;L-Valine;L-Arginine;Peptidoglycan polymer (n subunits);ACP;UTP;Dianteisoheptadecanoylphosphatidylglycerol;L-Alanine;FAD;CTP;L-Glutamate;L-Leucine;Calomide;L-Asparagine;NAD;L-Tryptophan;TPP;Pyridoxal phosphate;L-Isoleucine;NADP;TTP;Heme;10-Formyltetrahydrofolate;dGTP;L-Tyrosine;Bactoprenyl diphosphate;core oligosaccharide lipid A;Diisoheptadecanoylph…	NegF/Variable/Variable/-/Isoheptadecanoylcardiolipin (B. subtilis);FAD;L-Arginine;Putrescine;dGTP;dATP;TPP;phosphatidylethanolamine dioctadecanoyl;L-Tyrosine;L-Proline;UTP;10-Formyltetrahydrofolate;Calomide;CoA;TTP;2-Demethylmenaquinone 8;L-Phenylalanine;L-Leucine;NAD;core oligosaccharide lipid A;L-Methionine;L-Glutamate;L-Threonine;L-Lysine;ACP;NADP;Heme;L-Cysteine;Pyridoxal phosphate;L-Asparagi…	NegF/Variable/Variable/-/Anteisoheptadecanoylcardiolipin (B. subtilis);Putrescine;Tetrahydrofolate;L-Alanine;core oligosaccharide lipid A;Calomide;Ubiquinone-8;Menaquinone 8;10-Formyltetrahydrofolate;Spermidine;phosphatidylethanolamine dioctadecanoyl;CTP;5-Methyltetrahydrofolate;L-Proline;dGTP;Dianteisoheptadecanoylphosphatidylglycerol;FAD;L-Asparagine;TPP;Glycine;L-Lysine;ATP;Diisoheptadecanoylp…	NegF/Variable/Variable/-/L-Alanine;L-Valine;TTP;GSH;Tetrahydrofolate;L-Glutamine;Isoheptadecanoylcardiolipin (B. subtilis);L-Arginine;L-Histidine;5-Methyltetrahydrofolate;Spermidine;GTP;Calomide;dCTP;Glycine;FAD;10-Formyltetrahydrofolate;Heme;L-Cysteine;Dianteisoheptadecanoylphosphatidylethanolamine;core oligosaccharide lipid A;L-Serine;Riboflavin;Putrescine;Bactoprenyl diphosphate;L-Asparagine;C…	NegF/Variable/Variable/-/L-Tryptophan;Pyridoxal phosphate;CTP;L-Aspartate;FAD;ACP;2-Demethylmenaquinone 8;Isoheptadecanoylcardiolipin (B. subtilis);Glycine;L-Histidine;Dianteisoheptadecanoylphosphatidylethanolamine;Bactoprenyl diphosphate;5-Methyltetrahydrofolate;L-Arginine;L-Methionine;L-Asparagine;GTP;Spermidine;Riboflavin;core oligosaccharide lipid A;L-Tyrosine;L-Glutamine;Ubiquinone-8;GSH;ATP…	NegF/Variable/Variable/-///	NegF/Variable/Variable/-/Calomide;Heme;L-Tryptophan;L-Aspartate;10-Formyltetrahydrofolate;L-Methionine;L-Arginine;Tetrahydrofolate;TPP;L-Isoleucine;dGTP;L-Lysine;Anteisoheptadecanoylcardiolipin (B. subtilis);L-Cysteine;Glycine;Stearoylcardiolipin (B. subtilis);Putrescine;L-Histidine;GTP;ATP;5-Methyltetrahydrofolate;Diisoheptadecanoylphosphatidylethanolamine;GSH;UTP;FAD;L-Glutamine;L-Leucine;NAD;p…	NegF/Variable/Variable/-///	NegF/Variable/Variable/-/10-Formyltetrahydrofolate;Spermidine;GTP;phosphatidylethanolamine dioctadecanoyl;Diisoheptadecanoylphosphatidylglycerol;Anteisoheptadecanoylcardiolipin (B. subtilis);dCTP;Putrescine;GSH;Stearoylcardiolipin (B. subtilis);UTP;ACP;L-Methionine;Pyridoxal phosphate;dGTP;S-Adenosyl-L-methionine;L-Glutamine;NAD;TPP;CTP;2-Demethylmenaquinone 8;L-Tryptophan;L-Alanine;Heme;Isohepta…
Arginine and proline metabolism	rxn01636	rxn01636	(1) L-Glutamate[0] + (1) N-Acetylornithine[0] <-> (1) Ornithine[0] + (1) N-Acetyl-L-glutamate[0]	-	OK	R02282	GLUTAMATE-N-ACETYLTRANSFERASE-RXN.c	2-N-acetyl-L-ornithine:L-glutamate N-acetyltransferase|N2-Acetyl-L-ornithine:L-glutamate N-acetyltransferase|N2-acetyl-L-ornithine:L-glutamate N-acetyltransferase|acetylglutamate synthetase|acetylglutamate-acetylornithine transacetylase|acetylglutamic-acetylornithine transacetylase|acetylornithine glutamate acetyltransferase|alpha-N-acetyl-L-ornithine:L-glutamate N-acetyltransferase|glutamate N-a…	2.3.1.35	Glutamate N-acetyltransferase (EC 2.3.1.35)|[acyl-carrier-protein] S-malonyltransferase (EC 2.3.1.39)	NegF/Negative/Variable/=/S-Adenosyl-L-methionine;CoA;Bactoprenyl diphosphate;NADP;ACP;L-Cysteine;Ubiquinone-8;dATP;Menaquinone 8;TPP;2-Demethylmenaquinone 8;FAD;NAD;ATP//	PosF/Positive/Positive variable/-/Spermidine;Putrescine;L-Arginine//	PosF/Positive/Variable/-/Spermidine;Putrescine;L-Arginine//	PosF/Positive/Positive variable/-/Spermidine;L-Arginine;Putrescine//	PosF/Positive/Positive variable/-/L-Arginine;Spermidine;Putrescine//	PosF/Positive/Positive variable/-/Spermidine;L-Arginine;Putrescine//	PosF/Positive/Positive variable/-/L-Arginine;Putrescine;Spermidine//	PosF/Positive/Positive variable/-/L-Arginine;Putrescine;Spermidine//	PosF/Positive/Positive variable/-///	NoF/Blocked/Blocked/-///	PosF/Positive/Positive variable/-/Spermidine;Putrescine;L-Arginine//	PosF/Positive/Positive variable/-/L-Arginine;Putrescine;Spermidine//	PosF/Positive/Positive variable/-/Putrescine;Spermidine;L-Arginine//	PosF/Positive/Positive variable/-/Spermidine;Putrescine;L-Arginine//	PosF/Positive/Positive variable/-/Putrescine;Spermidine;L-Arginine//	PosF/Positive/Positive variable/-/L-Arginine;Putrescine;Spermidine//	PosF/Positive/Positive variable/-/L-Arginine;Putrescine;Spermidine//	PosF/Positive/Positive variable/-/L-Arginine;Spermidine;Putrescine//	PosF/Positive/Positive variable/-/L-Arginine;Putrescine;Spermidine//	PosF/Positive/Positive variable/-/Spermidine;L-Arginine;Putrescine//	PosF/Positive/Positive variable/-/Putrescine;L-Arginine;Spermidine//	PosF/Positive/Positive variable/-/L-Arginine;Putrescine;Spermidine//	PosF/Positive/Positive variable/-/L-Arginine;Putrescine;Spermidine//	PosF/Positive/Variable/-/Spermidine;Putrescine;L-Arginine//	PosF/Positive/Positive variable/-/L-Arginine;Putrescine;Spermidine//	PosF/Positive/Positive variable/-/Spermidine;Putrescine;L-Arginine//	PosF/Positive/Positive variable/-/Putrescine;Spermidine;L-Arginine//	PosF/Positive/Variable/-/Spermidine;L-Arginine;Putrescine//	PosF/Positive/Positive variable/-/L-Arginine;Putrescine;Spermidine//	PosF/Positive/Positive variable/-/Putrescine;L-Arginine;Spermidine//	PosF/Positive/Positive variable/-/Putrescine;L-Arginine;Spermidine;Anteisoheptadecanoylcardiolipin (B. subtilis)//	PosF/Positive/Positive variable/-/L-Arginine;Putrescine;Spermidine//	PosF/Positive/Positive variable/-/Putrescine;Spermidine;L-Arginine//	PosF/Positive/Positive variable/-/L-Arginine;Spermidine;Putrescine//	PosF/Positive/Positive variable/-/L-Arginine;Spermidine;Putrescine//	PosF/Positive/Positive variable/-/Putrescine;Spermidine;L-Arginine//	PosF/Positive/Positive variable/-/L-Arginine;Putrescine;Spermidine//	PosF/Positive/Positive variable/-/Spermidine;Putrescine;L-Arginine//	-
Arginine and proline metabolism	rxn01019	rxn01019	(1) Ornithine[0] + (1) Carbamoylphosphate[0] <-> (1) Phosphate[0] + (1) H+[0] + (1) Citrulline[0]	-	OK|HB	R01398	ORNCARBAMTRANSFER-RXN.c	Carbamoyl-phosphate:L-ornithine carbamoyltransferase|OCBTi|ornithine carbamoyltransferase, irreversible|ornithinecarbamoyltransferase-irreversible		Ornithine carbamoyltransferase (EC 2.1.3.3)|3-hydroxymethylcephem carbamoyltransferase (EC 2.1.3.7)	PosF/Positive/Positive/>/L-Arginine//	PosF/Positive/Positive variable/>/Spermidine;Putrescine;L-Arginine//	PosF/Positive/Positive variable/>/Spermidine;Putrescine;L-Arginine//	PosF/Positive/Positive variable/>/Spermidine;L-Arginine;Putrescine//	G/PosF/Positive/Variable/-/L-Arginine;Spermidine;Putrescine//	G/PosF/Positive/Variable/-/Spermidine;L-Arginine;Putrescine//	PosF/Positive/Positive variable/>/L-Arginine;Putrescine;Spermidine//	PosF/Positive/Positive variable/>/L-Arginine;Putrescine;Spermidine//	PosF/Positive/Positive variable/>///	G/PosF/Positive/Variable/-///	PosF/Positive/Positive variable/>/Spermidine;Putrescine;L-Arginine//	PosF/Positive/Positive variable/>/L-Arginine;Putrescine;Spermidine//	PosF/Positive/Positive variable/>/Putrescine;Spermidine;L-Arginine//	PosF/Positive/Positive variable/>/Spermidine;Putrescine;L-Arginine//	PosF/Positive/Positive variable/>/Putrescine;Spermidine;L-Arginine//	PosF/Positive/Positive variable/>/L-Arginine;Putrescine;Spermidine//	PosF/Positive/Positive variable/>/L-Arginine;Putrescine;Spermidine//	PosF/Positive/Positive variable/>///	PosF/Positive/Positive variable/>/L-Arginine;Putrescine;Spermidine//	PosF/Positive/Positive variable/>/Spermidine;L-Arginine;Putrescine//	PosF/Positive/Positive variable/>/Putrescine;L-Arginine;Spermidine//	PosF/Positive/Positive variable/>/L-Arginine;Putrescine;Spermidine//	PosF/Positive/Positive variable/>/L-Arginine;Putrescine;Spermidine//	G/PosF/Positive/Variable/-/Spermidine;Putrescine;L-Arginine//	PosF/Positive/Positive variable/>/L-Arginine;Putrescine;Spermidine//	PosF/Positive/Positive variable/>/Spermidine;Putrescine;L-Arginine//	PosF/Positive/Positive variable/>/Putrescine;Spermidine;L-Arginine//	PosF/Positive/Positive variable/>/Spermidine;L-Arginine;Putrescine//	PosF/Positive/Positive variable/>/L-Arginine;Putrescine;Spermidine//	PosF/Positive/Positive variable/>/Putrescine;L-Arginine;Spermidine//	PosF/Positive/Positive variable/>/Putrescine;L-Arginine;Spermidine;Anteisoheptadecanoylcardiolipin (B. subtilis)//	PosF/Positive/Positive variable/>/L-Arginine;Putrescine;Spermidine//	PosF/Positive/Positive variable/>/Putrescine;Spermidine;L-Arginine//	PosF/Positive/Positive variable/>/L-Arginine;Spermidine;Putrescine//	G/PosF/Positive/Variable/-/L-Arginine;Spermidine;Putrescine//	PosF/Positive/Positive variable/>/Putrescine;Spermidine;L-Arginine//	PosF/Positive/Positive variable/>/L-Arginine;Putrescine;Spermidine//	PosF/Positive/Positive variable/>/Spermidine;Putrescine;L-Arginine//	PosF/Positive/Positive variable/>/Spermidine;Putrescine;L-Arginine//
Arginine and proline metabolism	rxn00931	rxn00931	(1) NADP[0] + (1) L-Proline[0] <-> (1) NADPH[0] + (2) H+[0] + (1) 1-Pyrroline-5-carboxylate[0]	>	OK|HB	R01251	PYRROLINECARBREDUCT-RXN.c.metaexp.NADP_NADPH	L-Proline:NADP+ 5-oxidoreductase|pyrroline-5-carboxylatereductase		Pyrroline-5-carboxylate reductase (EC 1.5.1.2), ProG-like|Pyrroline-5-carboxylate reductase (EC 1.5.1.2)|Late competence protein ComER, proline oxidase (EC 1.5.1.2)|tauropine dehydrogenase (EC 1.5.1.23)	NoF/Variable/Variable/=///	NoF/Variable/Variable/-///	NegF/Variable/Variable/-/L-Proline//	NegF/Variable/Variable/-/L-Proline//	NoF/Variable/Variable/-///	NoF/Variable/Variable/-///	NegF/Variable/Variable/-/L-Proline//	NegF/Variable/Variable/-/L-Proline//	NoF/Variable/Variable/-///	NoF/Variable/Variable/-///	NegF/Variable/Variable/-/L-Proline//	NegF/Variable/Variable/-/L-Proline//	NoF/Variable/Variable/-///	NoF/Variable/Variable/-///	NoF/Variable/Variable/-///	NoF/Variable/Variable/-///	NoF/Variable/Variable/-///	NegF/Variable/Variable/-/L-Proline//	NegF/Variable/Variable/-/L-Proline//	NoF/Variable/Variable/-///	NoF/Variable/Variable/-///	NegF/Variable/Variable/-/L-Proline//	NoF/Variable/Variable/-///	NoF/Variable/Variable/-///	NegF/Variable/Variable/-/L-Proline//	NegF/Variable/Variable/-/L-Proline//	NegF/Variable/Variable/-/L-Proline//	NegF/Variable/Variable/-/L-Proline//	NegF/Variable/Variable/-/L-Proline//	NegF/Variable/Variable/-/L-Proline//	NegF/Variable/Variable/-/L-Proline//	NoF/Variable/Variable/-///	NoF/Variable/Variable/-///	NoF/Variable/Variable/-///	NoF/Variable/Variable/-///	NegF/Variable/Variable/-/L-Proline//	NoF/Variable/Variable/-///	NegF/Variable/Variable/-/L-Proline//	NoF/Variable/Variable/-///
Arginine and proline metabolism	rxn00465	rxn00465	(1) H2O[0] + (2) H+[0] + (1) Citrulline[0] <-> (1) CO2[0] + (1) NH3[0] + (1) Ornithine[0]	>	OK	R00665	CITRULLINASE-RXN.c	L-Citrulline N5-carbamoyldihydrolase|L-citrulline 5-N-carbamoyldihydrolase|L-citrulline N5-carbamoyldihydrolase|citrullinase|citrulline hydrolase|citrulline ureidase		choloylglycine hydrolase (EC 3.5.1.24)	-	-	-	-	G/NoF/Positive variable/Positive variable/>///	G/NoF/Positive variable/Positive variable/>///	G/NoF/Positive variable/Positive variable/>///	G/NoF/Positive variable/Positive variable/>///	-	-	G/NoF/Positive variable/Positive variable/>///	G/NoF/Positive variable/Positive variable/>///	-	-	-	-	-	G/PosF/Positive variable/Positive variable/>///	G/NoF/Positive variable/Positive variable/>///	-	-	-	-	-	G/NoF/Positive variable/Positive variable/>///	G/NoF/Positive variable/Positive variable/>///	G/NoF/Positive variable/Positive variable/>///	-	G/NoF/Positive variable/Positive variable/>///	-	-	-	-	-	-	-	-	G/NoF/Positive variable/Positive variable/>///	-
Arginine and proline metabolism	rxn00187	rxn00187	(1) ATP[0] + (1) NH3[0] + (1) L-Glutamate[0] <-> (1) ADP[0] + (1) Phosphate[0] + (1) L-Glutamine[0] + (1) H+[0]	>	OK	R00253	GLUTAMINESYN-RXN.c	GLNS|Glutamine synthetase|L-Glutamate:ammonia ligase (ADP-forming)|glutamate--ammonia ligase|glutaminesynthetase		Putative glutamine synthetase, Rickettsiales type (EC 6.3.1.2)|Glutamine synthetase (EC 6.3.1.2)|Glutamine synthetase, clostridia type (EC 6.3.1.2)|Glutamine synthetase type III, GlnN (EC 6.3.1.2)|Glutamine synthetase type I (EC 6.3.1.2)|Glutamine synthetase type II, eukaryotic (EC 6.3.1.2)|glutamate---ethylamine ligase (EC 6.3.1.6)	NoF/Positive variable/Positive variable/>///	NoF/Positive variable/Positive variable/>///	NoF/Positive variable/Positive variable/>///	NoF/Positive variable/Positive variable/>///	NoF/Positive variable/Positive variable/>///	NoF/Positive variable/Positive variable/>///	NoF/Positive variable/Positive variable/>///	NoF/Positive variable/Positive variable/>///	NoF/Positive variable/Positive variable/>///	NoF/Positive variable/Positive variable/>///	NoF/Positive variable/Positive variable/>///	NoF/Positive variable/Positive variable/>///	NoF/Positive variable/Positive variable/>///	NoF/Positive variable/Positive variable/>///	NoF/Positive variable/Positive variable/>///	NoF/Positive variable/Positive variable/>///	NoF/Positive variable/Positive variable/>///	NoF/Positive variable/Positive variable/>///	NoF/Positive variable/Positive variable/>///	NoF/Positive variable/Positive variable/>///	NoF/Positive variable/Positive variable/>///	NoF/Positive variable/Positive variable/>///	NoF/Positive variable/Positive variable/>///	NoF/Positive variable/Positive variable/>///	NoF/Positive variable/Positive variable/>///	NoF/Positive variable/Positive variable/>///	NoF/Positive variable/Positive variable/>///	NoF/Positive variable/Positive variable/>///	NoF/Positive variable/Positive variable/>///	NoF/Positive variable/Positive variable/>///	NoF/Positive variable/Positive variable/>///	NoF/Positive variable/Positive variable/>///	NoF/Positive variable/Positive variable/>///	NoF/Positive variable/Positive variable/>///	NoF/Positive variable/Positive variable/>///	NoF/Positive variable/Positive variable/>///	NoF/Positive variable/Positive variable/>///	NoF/Positive variable/Positive variable/>///	NoF/Positive variable/Positive variable/>///
Arginine and proline metabolism	rxn01851	rxn01851	(1) H2O[0] + (1) NAD[0] + (1) 4-Aminobutanal[0] <-> (1) NADH[0] + (2) H+[0] + (1) GABA[0]	-	OK	R02549	AMINOBUTDEHYDROG-RXN.c	4-aminobutyraldehyde:NAD+ oxidoreductase|4-aminobutyraldehyde:NAD+ oxidoreductase|Aminobutyraldehyde dehydrogenase		Aldehyde dehydrogenase (EC 1.2.1.3)|4-aminobutyraldehyde dehydrogenase (EC 1.2.1.19)|aspartate-semialdehyde dehydrogenase (EC 1.2.1.11)|glycolaldehyde dehydrogenase (EC 1.2.1.21)|aminomuconate-semialdehyde dehydrogenase (EC 1.2.1.32)	NoF/Blocked/Blocked/>///	-	-	-	-	-	-	-	-	-	-	-	-	NoF/Blocked/Blocked/>///	-	-	-	-	-	-	NoF/Blocked/Blocked/>///	-	-	-	-	-	-	-	-	-	-	-	-	-	-	-	NoF/Blocked/Blocked/>///	-	-
Arginine and proline metabolism	rxn05126	rxn05126	(1) H2O[0] + (1) NAD[0] + (1) gamma-glutamyl-gamma-butyraldehyde[0] <-> (1) NADH[0] + (2) H+[0] + (1) gamma-Glutamyl-GABA[0]	-	OK	R07417	RXN0-3922.c.metaexp.NAD_NADH	R07417|RXN0-3922.c.metaexp.NAD_NADH		Gamma-glutamyl-aminobutyraldehyde dehydrogenase (EC 1.2.1.-)|aspartate-semialdehyde dehydrogenase (EC 1.2.1.11)	NoF/Blocked/Blocked/>///	-	-	-	-	-	-	-	-	-	-	-	-	-	-	-	-	-	-	-	-	-	-	-	-	-	-	-	-	-	-	-	-	-	-	-	-	-	-
Arginine and proline metabolism	rxn05127	rxn05127	(1) H2O[0] + (1) NADP[0] + (1) gamma-glutamyl-gamma-butyraldehyde[0] <-> (1) NADPH[0] + (2) H+[0] + (1) gamma-Glutamyl-GABA[0]	-	OK	R07418	RXN0-3922.c.metaexp.NADP_NADPH	R07418|RXN0-3922.c.metaexp.NADP_NADPH|gamma-glutamyl-gamma aminobutyric acid dehydrogenase|gammaglutamyl-gamma-aminobutyraldehyde dehydrogenase		Gamma-glutamyl-aminobutyraldehyde dehydrogenase (EC 1.2.1.-)|aspartate-semialdehyde dehydrogenase (EC 1.2.1.11)	NoF/Blocked/Blocked/>///	-	-	-	-	-	-	-	-	-	-	-	-	-	-	-	-	-	-	-	-	-	-	-	-	-	-	-	-	-	-	-	-	-	-	-	-	-	-
Arginine and proline metabolism	rxn00189	rxn00189	(1) H2O[0] + (1) L-Glutamine[0] <-> (1) NH3[0] + (1) L-Glutamate[0]	>	OK	R00256	GLUTAMIN-RXN.c|GLUTAMINASE-ASPARAGIN-ASE-RXN.c	GLUN|Glutaminase A|L-Glutamine amidohydrolase		Glutaminase (EC 3.5.1.2)|Glutamine amidotransferase chain of NAD synthetase|ceramidase (EC 3.5.1.23)|chitin deacetylase (EC 3.5.1.41)|asparagine synthase (glutamine-hydrolysing) (EC 6.3.5.4)|hydrogenobyrinic acid a,c-diamide synthase (glutamine-hydrolysing) (EC 6.3.5.9)	NoF/Positive variable/Positive variable/>///	NoF/Positive variable/Positive variable/>///	NoF/Positive variable/Positive variable/>///	NoF/Positive variable/Positive variable/>///	NoF/Positive variable/Positive variable/>///	NoF/Positive variable/Positive variable/>///	NoF/Positive variable/Positive variable/>///	NoF/Positive variable/Positive variable/>///	NoF/Positive variable/Positive variable/>///	NoF/Positive variable/Positive variable/>///	NoF/Positive variable/Positive variable/>///	NoF/Positive variable/Positive variable/>///	NoF/Positive variable/Positive variable/>///	NoF/Positive variable/Positive variable/>///	NoF/Positive variable/Positive variable/>///	NoF/Positive variable/Positive variable/>///	NoF/Positive variable/Positive variable/>///	NoF/Positive variable/Positive variable/>///	NoF/Positive variable/Positive variable/>///	NoF/Positive variable/Positive variable/>///	NoF/Positive variable/Positive variable/>///	NoF/Positive variable/Positive variable/>///	NoF/Positive variable/Positive variable/>///	NoF/Positive variable/Positive variable/>///	NoF/Positive variable/Positive variable/>///	NoF/Positive variable/Positive variable/>///	NoF/Positive variable/Positive variable/>///	NoF/Positive variable/Positive variable/>///	NoF/Positive variable/Positive variable/>///	NoF/Positive variable/Positive variable/>///	NoF/Positive variable/Positive variable/>///	NoF/Positive variable/Positive variable/>///	NoF/Positive variable/Positive variable/>///	NoF/Positive variable/Positive variable/>///	NoF/Positive variable/Positive variable/>///	NoF/Positive variable/Positive variable/>///	NoF/Positive variable/Positive variable/>///	NoF/Positive variable/Positive variable/>///	NoF/Positive variable/Positive variable/>///
Arginine and proline metabolism	rxn00127	rxn00127	(1) S-Adenosyl-L-methionine[0] + (1) H+[0] <-> (1) CO2[0] + (1) S-Adenosylmethioninamine[0]	>	OK	R00178	SAMDECARB-RXN.c	ADMDCr|Adenosylmethioninedecarboxylase|S-Adenosyl-L-methionine carboxy-lyase|S-adenosyl-L-methionine carboxy-lyase|S-adenosyl-L-methionine carboxy-lyase [(5-deoxy-5-adenosyl)(3-aminopropyl)methylsulfonium-forming]|S-adenosyl-L-methionine carboxy-lyase [(5-deoxy-5-adenosyl)(3-aminopropyl)methylsulfonium-salt-forming]|S-adenosyl-L-methionine decarboxylase|S-adenosylmethionine decarboxylase|adenosyl…		S-adenosylmethionine decarboxylase proenzyme (EC 4.1.1.50), prokaryotic class 1A|S-adenosylmethionine decarboxylase proenzyme (EC 4.1.1.50), eukaryotic|S-adenosylmethionine decarboxylase proenzyme (EC 4.1.1.50), prokaryotic class 1B|dihydroxyfumarate decarboxylase (EC 4.1.1.54)	-	-	-	-	-	-	-	-	-	-	-	-	-	-	-	-	-	-	-	-	-	-	-	-	-	-	-	-	-	-	-	-	-	-	-	-	-	-	-
Arginine and proline metabolism	rxn01406	rxn01406	(1) Putrescine[0] + (1) S-Adenosylmethioninamine[0] <-> (1) H+[0] + (1) 5-Methylthioadenosine[0] + (1) Spermidine[0]	-	OK	R01920	SPERMIDINESYN-RXN.c	S-adenosylmethioninamine:putrescine 3-aminopropyltransferase|SPMS|SpeE|aminopropyltransferase|putrescine aminopropyltransferase|spermidine synthase|spermidine synthetase|spermidinesynthase		Spermidine synthase (EC 2.5.1.16)|thiamine pyridinylase (EC 2.5.1.2)	-	-	-	-	-	-	-	-	-	-	-	-	-	-	-	-	-	-	-	-	-	-	-	-	-	-	-	-	-	-	-	-	-	-	-	-	-	-	-
Arginine and proline metabolism	rxn00192	rxn00192	(1) Acetyl-CoA[0] + (1) L-Glutamate[0] <-> (1) CoA[0] + (1) H+[0] + (1) N-Acetyl-L-glutamate[0]	>	OK	R00259	N-ACETYLTRANSFER-RXN.c	AGAS|Acetyl-CoA:L-glutamate N-acetyltransferase|N-acteylglutamate synthase, mitochondrial|acetyl-CoA:L-glutamate N-acetyltransferase|acetylglutamate acetylglutamate synthetase|amino acid acetyltransferase|amino-acid N-acetyltransferase|amino-acid n-acetyltransferase		N-acetylglutamate synthase (EC 2.3.1.1)|N6-hydroxylysine O-acetyltransferase (EC 2.3.1.102)	PosF/Positive/Positive variable/>/S-Adenosyl-L-methionine;CoA;Bactoprenyl diphosphate;NADP;ACP;L-Cysteine;GSH;Ubiquinone-8;dGTP;dATP;L-Arginine;Putrescine;Menaquinone 8;TPP;2-Demethylmenaquinone 8;FAD;NAD;Spermidine;ATP//	NoF/Blocked/Blocked/>///	NoF/Blocked/Blocked/>///	NoF/Blocked/Blocked/>///	NoF/Blocked/Blocked/>///	NoF/Blocked/Blocked/>///	NoF/Blocked/Blocked/>///	NoF/Blocked/Blocked/>///	NoF/Blocked/Blocked/>///	NoF/Blocked/Blocked/>///	NoF/Blocked/Blocked/>///	NoF/Blocked/Blocked/>///	NoF/Blocked/Blocked/>///	NoF/Blocked/Blocked/>///	NoF/Blocked/Blocked/>///	NoF/Blocked/Blocked/>///	NoF/Blocked/Blocked/>///	NoF/Blocked/Blocked/>///	NoF/Blocked/Blocked/>///	NoF/Blocked/Blocked/>///	NoF/Blocked/Blocked/>///	NoF/Blocked/Blocked/>///	NoF/Blocked/Blocked/>///	NoF/Blocked/Blocked/>///	NoF/Blocked/Blocked/>///	NoF/Blocked/Blocked/>///	NoF/Blocked/Blocked/>///	NoF/Blocked/Blocked/>///	NoF/Blocked/Blocked/>///	NoF/Blocked/Blocked/>///	NoF/Blocked/Blocked/>///	NoF/Blocked/Blocked/>///	NoF/Blocked/Blocked/>///	NoF/Blocked/Blocked/>///	NoF/Blocked/Blocked/>///	NoF/Blocked/Blocked/>///	NoF/Blocked/Blocked/>///	NoF/Blocked/Blocked/>///	NoF/Blocked/Blocked/>///
Arginine and proline metabolism	rxn01461	rxn01461	(1) L-Arginine[0] + (1) GABA[0] <-> (1) Ornithine[0] + (1) 4-Guanidinobutanoate[0]	-	OK	R01989		L-Arginine:4-aminobutanoate amidinotransferase		transaldolase (EC 2.2.1.2)	-	-	-	-	-	-	-	-	-	-	-	-	-	-	-	-	-	-	-	-	-	-	-	-	-	-	-	-	-	-	-	-	-	-	-	-	-	-	-
Arginine and proline metabolism	rxn00404	rxn00404	(1) Glycine[0] + (1) L-Arginine[0] <-> (1) Ornithine[0] + (1) Glycocyamine[0]	-	OK	R00565	GLYCINE-AMIDINOTRANSFERASE-RXN.c			transaldolase (EC 2.2.1.2)	-	-	-	-	-	-	-	-	-	-	-	-	-	-	-	-	-	-	-	-	-	-	-	-	-	-	-	-	-	-	-	-	-	-	-	-	-	-	-
Arginine and proline metabolism	rxn00405	rxn00405	(1) L-Arginine[0] + (1) H+[0] <-> (1) CO2[0] + (1) Agmatine[0]	>	OK	R00566	ARGDECARBOX-RXN.c	ARGDC|L-Arginine carboxy-lyase|argininedecarboxylase		Arginine decarboxylase, catabolic (EC 4.1.1.19)|Biosynthetic arginine decarboxylase (EC 4.1.1.19)|Arginine decarboxylase (EC 4.1.1.19)|histidine decarboxylase (EC 4.1.1.22)	NoF/Blocked/Blocked/>///	PosF/Positive/Positive variable/>/Spermidine;Putrescine//	PosF/Positive/Positive variable/>/Spermidine;Putrescine//	PosF/Positive/Positive variable/>/Spermidine;Putrescine//	PosF/Positive/Positive variable/>/Spermidine;Putrescine//	PosF/Positive/Positive variable/>/Spermidine;Putrescine//	PosF/Positive/Positive variable/>/Putrescine;Spermidine//	PosF/Positive/Positive variable/>/Putrescine;Spermidine//	NoF/Blocked/Blocked/>///	PosF/Positive/Positive variable/>///	PosF/Positive/Positive variable/>/Spermidine;Putrescine//	PosF/Positive/Positive variable/>/Putrescine;Spermidine//	PosF/Positive/Positive variable/>/Putrescine;Spermidine//	PosF/Positive/Positive variable/>/Spermidine;Putrescine//	PosF/Positive/Positive variable/>/Putrescine;Spermidine//	PosF/Positive/Positive variable/>/Putrescine;Spermidine//	PosF/Positive/Positive variable/>/Putrescine;Spermidine//	PosF/Positive/Positive variable/>/Spermidine;Putrescine//	PosF/Positive/Positive variable/>/Putrescine;Spermidine//	PosF/Positive/Positive variable/>/Spermidine;Putrescine//	PosF/Positive/Positive variable/>/Putrescine;Spermidine//	PosF/Positive/Positive variable/>/Putrescine;Spermidine//	PosF/Positive/Positive variable/>/Putrescine;Spermidine//	PosF/Positive/Positive variable/>/Spermidine;Putrescine//	PosF/Positive/Positive variable/>/Putrescine;Spermidine//	PosF/Positive/Positive variable/>/Spermidine;Putrescine//	PosF/Positive/Positive variable/>/Putrescine;Spermidine//	PosF/Positive/Positive variable/>/Spermidine;Putrescine//	PosF/Positive/Positive variable/>/Putrescine;Spermidine//	PosF/Positive/Positive variable/>/Putrescine;Spermidine//	PosF/Positive/Positive variable/>/Putrescine;Spermidine//	PosF/Positive/Positive variable/>/Putrescine;Spermidine//	PosF/Positive/Positive variable/>/Putrescine;Spermidine//	PosF/Positive/Positive variable/>/Spermidine;Putrescine//	PosF/Positive/Positive variable/>/Spermidine;Putrescine//	PosF/Positive/Positive variable/>/Putrescine;Spermidine//	PosF/Positive/Positive variable/>/Putrescine;Spermidine//	PosF/Positive/Positive variable/>/Spermidine;Putrescine//	PosF/Positive/Positive variable/>/Spermidine;Putrescine//
Arginine and proline metabolism	rxn00469	rxn00469	(1) H2O[0] + (1) N-Acetylornithine[0] <-> (1) Acetate[0] + (1) Ornithine[0]	-	OK	R00669	ACETYLORNDEACET-RXN.c	2-N-acetyl-L-ornithine amidohydrolase|N2-Acetyl-L-ornithine amidohydrolase|N2-acetyl-L-ornithine amidohydrolase		Acetylornithine deacetylase (EC 3.5.1.16)|succinyl-diaminopimelate desuccinylase (EC 3.5.1.18)|glutaminase (EC 3.5.1.2)	PosF/Positive/Positive variable/=/S-Adenosyl-L-methionine;CoA;Bactoprenyl diphosphate;NADP;ACP;L-Cysteine;Ubiquinone-8;dGTP;dATP;L-Arginine;Putrescine;Menaquinone 8;TPP;2-Demethylmenaquinone 8;FAD;NAD;Spermidine;ATP//	-	-	-	-	-	-	-	-	-	-	-	-	-	-	-	-	-	-	-	-	-	-	-	-	-	-	-	-	-	-	-	-	-	-	-	-	-	-
Arginine and proline metabolism	rxn01459	rxn01459	(1) H2O[0] + (1) NADP[0] + (1) 4-Aminobutanal[0] <-> (1) NADPH[0] + (2) H+[0] + (1) GABA[0]	-	OK	R01986				Aldehyde dehydrogenase (EC 1.2.1.3)|aminomuconate-semialdehyde dehydrogenase (EC 1.2.1.32)	-	-	-	-	-	-	-	-	-	-	-	-	-	NoF/Blocked/Blocked/>///	-	-	-	-	-	-	NoF/Blocked/Blocked/>///	-	-	-	-	-	-	-	-	-	-	-	-	-	-	-	NoF/Blocked/Blocked/>///	-	-
Arginine and proline metabolism	rxn00182	rxn00182	(1) H2O[0] + (1) NAD[0] + (1) L-Glutamate[0] <-> (1) NADH[0] + (1) NH3[0] + (1) 2-Oxoglutarate[0] + (1) H+[0]	-	OK	R00243	GLUTAMATE-DEHYDROGENASE-NADP+-RXN.c.metaexp.NAD_NADH|GLUTAMATE-DEHYDROGENASE-RXN.c	L-Glutamate:NAD+ oxidoreductase (deaminating)		NAD-specific glutamate dehydrogenase (EC 1.4.1.2), large form|NAD-specific glutamate dehydrogenase (EC 1.4.1.2)|NAD-specific glutamate dehydrogenase (EC 1.4.1.2), eukaryotic type|glutamate dehydrogenase [NAD(P)+] (EC 1.4.1.3)|serine 2-dehydrogenase (EC 1.4.1.7)	-	-	-	-	-	-	-	-	-	-	-	-	-	-	-	-	-	-	-	-	-	-	-	-	-	-	-	-	-	-	-	-	-	-	-	-	-	-	-
Arginine and proline metabolism	rxn02090	rxn02090	(1) H2O[0] + (1) H+[0] + (1) Creatinine[0] <-> (1) NH3[0] + (1) N-Methylhydantoin[0]	>	OK	R02922	CREATININE-DEAMINASE-RXN.c	Creatinine iminohydrolase|creatinine deaminase|creatinine desiminase|creatinine iminohydrolase		dCTP deaminase (EC 3.5.4.13)|GTP cyclohydrolase II (EC 3.5.4.25)	NoF/Blocked/Blocked/=///	-	-	-	-	-	-	-	-	-	-	-	-	-	-	-	-	-	-	-	-	-	-	-	-	-	-	-	-	-	-	-	-	-	-	-	-	-	-
Arginine and proline metabolism	rxn01635	rxn01635	(1) H2O[0] + (1) H+[0] + (1) 1-Pyrroline-4-hydroxy-2-carboxylate[0] <-> (1) NH3[0] + (1) 2,5-Dioxopentanoate[0]	>	OK	R02280	3.5.4.22-RXN.c	1-Pyrroline-4-hydroxy-2-carboxylate aminohydrolase (decyclizing)|1-pyrroline-4-hydroxy-2-carboxylate aminohydrolase (decyclizing)|1-pyrroline-4-hydroxy-2-carboxylate deaminase|HPC deaminase	3.5.4.22	1-pyrroline-4-hydroxy-2-carboxylate deaminase (EC 3.5.4.22)|diaminohydroxyphosphoribosylaminopyrimidine deaminase (EC 3.5.4.26)	NoF/Blocked/Blocked/<///	-	-	-	-	-	-	-	-	-	-	-	-	-	-	-	-	-	-	-	-	-	-	-	-	-	-	-	-	-	-	-	-	-	-	-	-	-	-
Arginine and proline metabolism	rxn05012	rxn05012	(1) Carbamoylphosphate[0] + (1) N-Acetylornithine[0] <-> (1) Phosphate[0] + (1) H+[0] + (1) N-Acetyl-L-citrulline[0]	-	OK|HB	R07245	2.1.3.9-RXN.c	AOTC|AOTCase|N-acetylornithine carbamoyltransferase|N-acetylornithine transcarbamylase|acetylornithine transcarbamylase|carbamoyl-phosphate:2-N-acetyl-L-ornithine carbamoyltransferase|carbamoyl-phosphate:N2-acetyl-L-ornithine carbamoyltransferase	2.1.3.9	N-acetylornithine carbamoyltransferase (EC 2.1.3.9)|transketolase (EC 2.2.1.1)	NoF/Blocked/Blocked/>///	-	-	-	-	-	-	-	-	-	-	-	-	-	-	-	-	-	-	-	-	-	-	-	-	-	-	-	-	-	-	-	-	-	-	-	-	-	-
Arginine and proline metabolism	rxn00114	rxn00114	(1) ATP[0] + (1) CO2[0] + (1) NH3[0] <-> (1) ADP[0] + (2) H+[0] + (1) Carbamoylphosphate[0]	<	OK|HB	R00150	CARBAMATE-KINASE-RXN.c	CKase|carbamate kinase|carbamoyl phosphokinase|carbamyl phosphokinase		Carbamate kinase (EC 2.7.2.2)|formate kinase (EC 2.7.2.6)	-	-	-	-	-	-	-	-	-	-	-	-	-	-	-	-	-	-	-	-	-	-	-	-	-	-	-	-	-	-	-	-	-	-	-	-	-	-	-
Arginine and proline metabolism	rxn00858	rxn00858	(1) H2O[0] + (1) Agmatine[0] <-> (1) Urea[0] + (1) Putrescine[0]	>	OK	R01157	AGMATIN-RXN.c	AGMT|Agmatine amidinohydrolase|SpeB|agmatinase|agmatine ureohydrolase		Agmatinase (EC 3.5.3.11)|protein-arginine deiminase (EC 3.5.3.15)	-	-	-	-	-	-	-	-	-	-	-	-	-	-	-	-	-	-	-	-	-	-	-	-	-	-	-	-	-	-	-	-	-	-	-	-	-	-	-
Arginine and proline metabolism	rxn02273	rxn02273	(1) H2O[0] + (1) NAD[0] + (1) 4-Guanidinobutanal[0] <-> (1) NADH[0] + (2) H+[0] + (1) 4-Guanidinobutanoate[0]	-	OK	R03177	1.2.1.54-RXN.c	4-Guanidinobutanal:NAD+ 1-oxidoreductase|4-guanidinobutanal:NAD+ 1-oxidoreductase|4-guanidinobutyraldehyde dehydrogenase|GBAL dehydrogenase|alpha-guanidinobutyraldehyde dehydrogenase|gamma-guanidinobutyraldehyde dehydrogenase	1.2.1.54	butanal dehydrogenase (EC 1.2.1.57)	-	-	-	-	-	-	-	-	-	-	-	-	-	-	-	-	-	-	-	-	-	-	-	-	-	-	-	-	-	-	-	-	-	-	-	-	-	-	-
Arginine and proline metabolism	rxn00467	rxn00467	(1) 2-Oxoglutarate[0] + (1) Ornithine[0] <-> (1) L-Glutamate[0] + (1) L-Glutamate5-semialdehyde[0]	-	OK	R00667	ORNITHINE-GLU-AMINOTRANSFORASE-RXN.c	ORNTA|ornithinetransaminase		Ornithine aminotransferase (EC 2.6.1.13)|succinyldiaminopimelate transaminase (EC 2.6.1.17)	-	-	-	-	-	-	-	-	-	G/NegF/Negative/Negative variable/<///	-	-	-	-	-	-	-	-	-	-	-	-	-	-	-	-	-	-	-	-	-	-	-	-	-	-	-	-	G/NegF/Negative/Negative variable/</Spermidine;Putrescine;L-Arginine//
Arginine and proline metabolism	rxn00002	rxn00002	(1) H2O[0] + (3) H+[0] + (1) Allophanate[0] <-> (2) CO2[0] + (2) NH3[0]	>	OK	R00005	ALLOPHANATE-HYDROLASE-RXN.c	Allophanate hydrolase|AtzF|TrzF|Urea-1-carboxylate amidohydrolase|allophanate lyase|urea-1-carboxylate amidohydrolase	3.5.1.54	Allophanate hydrolase (EC 3.5.1.54)|Allophanate hydrolase 2 subunit 1 (EC 3.5.1.54)|Allophanate hydrolase 2 subunit 2 (EC 3.5.1.54)|N-benzyloxycarbonylglycine hydrolase (EC 3.5.1.58)	-	-	-	-	-	-	-	-	-	-	-	-	-	-	-	-	-	-	-	-	-	-	-	-	-	-	-	-	-	-	-	-	-	-	-	-	-	-	-
Arginine and proline metabolism	rxn00471	rxn00471	(1) Ornithine[0] <-> (1) NH3[0] + (1) L-Proline[0]	-	OK|HB	R00671		L-Ornithine ammonia-lyase(cyclizing)|L-ornithine ammonia-lyase (cyclizing; L-proline-forming)		Ornithine cyclodeaminase (EC 4.3.1.12)|threo-3-hydroxy-L-aspartate ammonia-lyase (EC 4.3.1.16)	-	-	-	-	NoF/Positive variable/Positive variable/>///	NoF/Positive variable/Positive variable/>///	NoF/Positive variable/Positive variable/>///	NoF/Positive variable/Positive variable/>///	NoF/Positive variable/Positive variable/>///	NoF/Positive variable/Positive variable/>///	NoF/Positive variable/Positive variable/>///	NoF/Positive variable/Positive variable/>///	NoF/Positive variable/Positive variable/>///	NoF/Positive variable/Positive variable/>///	NoF/Positive variable/Positive variable/>///	-	-	NoF/Positive variable/Positive variable/>///	NoF/Positive variable/Positive variable/>///	-	-	-	NoF/Positive variable/Positive variable/>///	-	NoF/Positive variable/Positive variable/>///	NoF/Positive variable/Positive variable/>///	NoF/Positive variable/Positive variable/>///	-	NoF/Positive variable/Positive variable/>///	-	NoF/Positive variable/Positive variable/>///	NoF/Positive variable/Positive variable/>///	NoF/Positive variable/Positive variable/>///	NoF/Positive variable/Positive variable/>///	NoF/Positive variable/Positive variable/>///	-	-	NoF/Positive variable/Positive variable/>///	-
Arginine and proline metabolism	rxn02275	rxn02275	(1) H2O[0] + (1) 4-Guanidinobutanamide[0] <-> (1) NH3[0] + (1) 4-Guanidinobutanoate[0]	>	OK	R03180	GUANIDINOBUTANAMIDE-NH3-RXN.c	4-Guanidinobutanamide amidohydrolase|GUANIDINOBUTANAMIDE-NH3-RXN.c		Aliphatic amidase amiE (EC 3.5.1.4)|peptidyl-glutaminase (EC 3.5.1.43)	NoF/Blocked/Blocked/>///	NoF/Blocked/Blocked/>///	NoF/Blocked/Blocked/>///	NoF/Blocked/Blocked/>///	NoF/Blocked/Blocked/>///	NoF/Blocked/Blocked/>///	NoF/Blocked/Blocked/>///	NoF/Blocked/Blocked/>///	-	-	NoF/Blocked/Blocked/>///	NoF/Blocked/Blocked/>///	NoF/Blocked/Blocked/>///	NoF/Blocked/Blocked/>///	NoF/Blocked/Blocked/>///	NoF/Blocked/Blocked/>///	NoF/Blocked/Blocked/>///	NoF/Blocked/Blocked/>///	NoF/Blocked/Blocked/>///	NoF/Blocked/Blocked/>///	NoF/Blocked/Blocked/>///	NoF/Blocked/Blocked/>///	NoF/Blocked/Blocked/>///	NoF/Blocked/Blocked/>///	NoF/Blocked/Blocked/>///	NoF/Blocked/Blocked/>///	NoF/Blocked/Blocked/>///	NoF/Blocked/Blocked/>///	NoF/Blocked/Blocked/>///	NoF/Blocked/Blocked/>///	NoF/Blocked/Blocked/>///	NoF/Blocked/Blocked/>///	NoF/Blocked/Blocked/>///	NoF/Blocked/Blocked/>///	NoF/Blocked/Blocked/>///	NoF/Blocked/Blocked/>///	NoF/Blocked/Blocked/>///	NoF/Blocked/Blocked/>///	NoF/Blocked/Blocked/>///
Arginine and proline metabolism	rxn00101	rxn00101	(1) H2O[0] + (2) H+[0] + (1) Urea[0] <-> (1) CO2[0] + (2) NH3[0]	>	OK	R00131	UREASE-RXN.c	UREA|urea amidohydrolase|urease		Urease alpha subunit (EC 3.5.1.5)|Urease beta subunit (EC 3.5.1.5)|Urease gamma subunit (EC 3.5.1.5)|Urease accessory protein UreG|Urease accessory protein UreD|Urease accessory protein UreF|Urease accessory protein UreE|N-carbamoylputrescine amidase (EC 3.5.1.53)	NoF/Blocked/Blocked/>///	-	G/NoF/Positive variable/Positive variable/>///	-	-	-	-	-	-	-	-	-	-	-	-	-	-	-	-	-	-	-	-	-	-	-	-	G/NoF/Positive variable/Positive variable/>///	-	-	-	-	-	-	-	-	-	-	-
Arginine and proline metabolism	rxn00394	rxn00394	(1) H2O[0] + (1) L-Arginine[0] <-> (1) Ornithine[0] + (1) Urea[0]	>	OK	R00551	ARGINASE-RXN.c	ARGN|L-Arginine amidinohydrolase		Arginase (EC 3.5.3.1)|formimidoylglutamate deiminase (EC 3.5.3.13)	-	-	NoF/Positive variable/Positive variable/>///	-	-	-	-	-	-	NoF/Blocked/Blocked/>///	-	-	-	-	-	-	-	-	-	-	-	-	-	-	-	-	-	NoF/Positive variable/Positive variable/>///	-	-	-	-	-	-	-	-	-	-	-
Arginine and proline metabolism	rxn01029	rxn01029	(1) H2O[0] + (1) Agmatine[0] <-> (1) NH3[0] + (1) N-Carbamoylputrescine[0]	>	OK	R01416	AGMATINE-DEIMINASE-RXN.c	Agmatine iminohydrolase|agmatine deiminase|agmatine iminohydrolase		Agmatine deiminase (EC 3.5.3.12)|methylguanidinase (EC 3.5.3.16)	NoF/Blocked/Blocked/>///	PosF/Positive/Positive variable/>/Spermidine;Putrescine//	PosF/Positive/Positive variable/>/Spermidine;Putrescine//	PosF/Positive/Positive variable/>/Spermidine;Putrescine//	PosF/Positive/Positive variable/>/Spermidine;Putrescine//	PosF/Positive/Positive variable/>/Spermidine;Putrescine//	PosF/Positive/Positive variable/>/Putrescine;Spermidine//	PosF/Positive/Positive variable/>/Putrescine;Spermidine//	NoF/Blocked/Blocked/>///	PosF/Positive/Positive variable/>///	PosF/Positive/Positive variable/>/Spermidine;Putrescine//	PosF/Positive/Positive variable/>/Putrescine;Spermidine//	PosF/Positive/Positive variable/>/Putrescine;Spermidine//	PosF/Positive/Positive variable/>/Spermidine;Putrescine//	PosF/Positive/Positive variable/>/Putrescine;Spermidine//	PosF/Positive/Positive variable/>/Putrescine;Spermidine//	PosF/Positive/Positive variable/>/Putrescine;Spermidine//	PosF/Positive/Positive variable/>/Spermidine;Putrescine//	PosF/Positive/Positive variable/>/Putrescine;Spermidine//	PosF/Positive/Positive variable/>/Spermidine;Putrescine//	PosF/Positive/Positive variable/>/Putrescine;Spermidine//	PosF/Positive/Positive variable/>/Putrescine;Spermidine//	PosF/Positive/Positive variable/>/Putrescine;Spermidine//	PosF/Positive/Positive variable/>/Spermidine;Putrescine//	PosF/Positive/Positive variable/>/Putrescine;Spermidine//	PosF/Positive/Positive variable/>/Spermidine;Putrescine//	PosF/Positive/Positive variable/>/Putrescine;Spermidine//	PosF/Positive/Positive variable/>/Spermidine;Putrescine//	PosF/Positive/Positive variable/>/Putrescine;Spermidine//	PosF/Positive/Positive variable/>/Putrescine;Spermidine//	PosF/Positive/Positive variable/>/Putrescine;Spermidine//	PosF/Positive/Positive variable/>/Putrescine;Spermidine//	PosF/Positive/Positive variable/>/Putrescine;Spermidine//	PosF/Positive/Positive variable/>/Spermidine;Putrescine//	PosF/Positive/Positive variable/>/Spermidine;Putrescine//	PosF/Positive/Positive variable/>/Putrescine;Spermidine//	PosF/Positive/Positive variable/>/Putrescine;Spermidine//	PosF/Positive/Positive variable/>/Spermidine;Putrescine//	PosF/Positive/Positive variable/>/Spermidine;Putrescine//
Arginine and proline metabolism	rxn00503	rxn00503	(2) H2O[0] + (1) NAD[0] + (1) 1-Pyrroline-5-carboxylate[0] <-> (1) NADH[0] + (1) L-Glutamate[0] + (1) H+[0]	-	OK	R00707	PYRROLINECARBDEHYDROG-RXN.c|RXN-11632.c.metaexp.NAD_NADH	1-pyrroline-5-carboxylatedehydrogenase|P5CD		Succinyl-CoA ligase [GDP-forming] alpha chain (EC 6.2.1.4)|Delta-1-pyrroline-5-carboxylate dehydrogenase (EC 1.5.1.12)|D-lysopine dehydrogenase (EC 1.5.1.16)	NegF/Variable/Variable/=/L-Proline//	NegF/Variable/Variable/-/L-Proline//	NegF/Variable/Variable/-/L-Proline//	NegF/Variable/Variable/-/L-Proline//	NegF/Variable/Variable/-/L-Proline//	NegF/Variable/Variable/-/L-Proline//	NegF/Variable/Variable/-/L-Proline//	NegF/Variable/Variable/-/L-Proline//	NegF/Variable/Variable/-///	-	NegF/Variable/Variable/-/L-Proline//	NegF/Variable/Variable/-/L-Proline//	NegF/Variable/Variable/-/L-Proline//	NegF/Variable/Variable/-/L-Proline//	NegF/Variable/Variable/-/L-Proline//	NegF/Variable/Variable/-/L-Proline//	NegF/Variable/Variable/-/L-Proline//	NegF/Variable/Variable/-/L-Proline//	NegF/Variable/Variable/-/L-Proline//	NegF/Variable/Variable/-/L-Proline//	NegF/Variable/Variable/-/L-Proline//	NegF/Variable/Variable/-/L-Proline//	NegF/Variable/Variable/-/L-Proline//	NegF/Variable/Variable/-/L-Proline//	NegF/Variable/Variable/-/L-Proline//	NegF/Variable/Variable/-/L-Proline//	NegF/Variable/Variable/-/L-Proline//	NegF/Variable/Variable/-/L-Proline//	NegF/Variable/Variable/-/L-Proline//	NegF/Variable/Variable/-/L-Proline//	NegF/Variable/Variable/-/L-Proline//	NegF/Variable/Variable/-/L-Proline//	NegF/Variable/Variable/-/L-Proline//	NegF/Variable/Variable/-/L-Proline//	NegF/Variable/Variable/-/L-Proline//	NegF/Variable/Variable/-/L-Proline//	NegF/Variable/Variable/-/L-Proline//	NegF/Variable/Variable/-/L-Proline//	NegF/Variable/Variable/-/L-Proline//
Arginine and proline metabolism	rxn02360	rxn02360	(1) trans-4-Hydroxy-L-proline[0] <-> (1) cis-4-Hydroxy-D-proline[0]	-	OK	R03296	4-HYDROXYPROLINE-EPIMERASE-RXN.c	4-hydroxyproline 2-epimerase|4-hydroxyproline epimerase|L-hydroxyproline epimerase|hydroxyproline 2-epimerase|hydroxyproline epimerase|trans-4-Hydroxy-L-proline 2-epimerase	5.1.1.8	4-hydroxyproline epimerase (EC 5.1.1.8)|mandelate racemase (EC 5.1.2.2)	-	-	-	-	-	-	-	-	-	-	-	-	-	-	-	-	-	-	-	-	-	-	-	-	-	-	-	-	-	-	-	-	-	-	-	-	-	-	-
Arginine and proline metabolism	rxn00933	rxn00933	(1) L-Proline[0] <-> (1) D-Proline[0]	-	OK	R01255	PROLINE-RACEMASE-RXN.c	L-Proline racemase|proline racemase	5.1.1.4	Proline racemase (EC 5.1.1.4)|4-hydroxyproline epimerase (EC 5.1.1.8)	-	-	-	-	-	-	-	-	-	-	-	-	-	-	-	-	-	-	-	-	-	-	-	-	-	-	-	-	-	-	-	-	-	-	-	-	-	-	-
Arginine and proline metabolism	rxn01462	rxn01462	(1) H2O[0] + (1) 4-Guanidinobutanoate[0] <-> (1) Urea[0] + (1) GABA[0]	>	OK	R01990	GUANIDINOBUTYRASE-RXN.c	4-Guanidinobutanoate amidinohydrolase|4-guanidinobutanoate amidinohydrolase|4-guanidinobutyrate amidinobutyrase|G-Base|GBH|gamma-guanidinobutyrate amidinohydrolase|gamma-guanidobutyrase|guanidinobutyrase|guanidinobutyrate ureahydrolase	3.5.3.7	cytosine deaminase (EC 3.5.4.1)	-	-	-	-	-	-	-	-	-	-	-	-	-	-	-	-	-	-	-	-	-	-	-	-	-	-	-	-	-	-	-	-	-	-	-	-	-	-	-
Arginine and proline metabolism	rxn02029	rxn02029	(1) 5-Aminopentanoate[0] + (1) Lipoate[0] <-> (1) D-Proline[0] + (1) Dihydrolipoate[0]	<	OK|HB	R02825				D-proline reductase, 26 kDa subunit (EC 1.21.4.1)|D-proline reductase, 45 kDa subunit (EC 1.21.4.1)|D-proline reductase, 23 kDa subunit (EC 1.21.4.1)|betaine reductase (EC 1.21.4.4)|diaminopimelate dehydrogenase (EC 1.4.1.16)	-	-	-	-	-	-	-	-	-	-	-	-	-	-	-	-	-	-	-	-	-	-	-	-	-	-	-	-	-	-	-	-	-	-	-	-	-	-	-
Arginine and proline metabolism	rxn00853	rxn00853	(1) H2O[0] + (2) H+[0] + (1) N-Carbamoylputrescine[0] <-> (1) CO2[0] + (1) NH3[0] + (1) Putrescine[0]	>	OK	R01152	N-CARBAMOYLPUTRESCINE-AMIDASE-RXN.c	N-Carbamoylputrescine amidohydrolase|N-carbamoylputrescine amidohydrolase|NCP|carbamoylputrescine hydrolase	3.5.1.53	N-carbamoylputrescine amidase (3.5.1.53)|tryptophanamidase (EC 3.5.1.57)	-	-	G/PosF/Positive/Positive variable/>/Spermidine;Putrescine//	G/PosF/Positive/Positive variable/>/Spermidine;Putrescine//	G/PosF/Positive/Positive variable/>/Spermidine;Putrescine//	G/PosF/Positive/Positive variable/>/Spermidine;Putrescine//	G/PosF/Positive/Positive variable/>/Putrescine;Spermidine//	G/PosF/Positive/Positive variable/>/Putrescine;Spermidine//	-	G/PosF/Positive/Positive variable/>///	G/PosF/Positive/Positive variable/>/Spermidine;Putrescine//	G/PosF/Positive/Positive variable/>/Putrescine;Spermidine//	G/PosF/Positive/Positive variable/>/Putrescine;Spermidine//	G/PosF/Positive/Positive variable/>/Spermidine;Putrescine//	G/PosF/Positive/Positive variable/>/Putrescine;Spermidine//	-	-	G/PosF/Positive/Positive variable/>/Spermidine;Putrescine//	G/PosF/Positive/Positive variable/>/Putrescine;Spermidine//	-	-	G/PosF/Positive/Positive variable/>/Putrescine;Spermidine//	G/PosF/Positive/Positive variable/>/Putrescine;Spermidine//	G/PosF/Positive/Positive variable/>/Spermidine;Putrescine//	G/PosF/Positive/Positive variable/>/Putrescine;Spermidine//	G/PosF/Positive/Positive variable/>/Spermidine;Putrescine//	G/PosF/Positive/Positive variable/>/Putrescine;Spermidine//	G/PosF/Positive/Positive variable/>/Spermidine;Putrescine//	G/PosF/Positive/Positive variable/>/Putrescine;Spermidine//	G/PosF/Positive/Positive variable/>/Putrescine;Spermidine//	G/PosF/Positive/Positive variable/>/Putrescine;Spermidine//	G/PosF/Positive/Positive variable/>/Putrescine;Spermidine//	G/PosF/Positive/Positive variable/>/Putrescine;Spermidine//	G/PosF/Positive/Positive variable/>/Spermidine;Putrescine//	G/PosF/Positive/Positive variable/>/Spermidine;Putrescine//	G/PosF/Positive/Positive variable/>/Putrescine;Spermidine//	-	G/PosF/Positive/Positive variable/>/Spermidine;Putrescine//	-
Arginine and proline metabolism	rxn00183	rxn00183	(1) H2O[0] + (1) NAD[0] + (1) L-Glutamate5-semialdehyde[0] <-> (1) NADH[0] + (1) L-Glutamate[0] + (2) H+[0]	-	OK	R00245		PUTA3		Delta-1-pyrroline-5-carboxylate dehydrogenase (EC 1.5.1.12)|D-lysopine dehydrogenase (EC 1.5.1.16)	NoF/Positive variable/Positive variable/>///	NoF/Positive variable/Positive variable/>///	NoF/Positive variable/Positive variable/>///	NoF/Positive variable/Positive variable/>///	NoF/Positive variable/Positive variable/>///	NoF/Positive variable/Positive variable/>///	NoF/Positive variable/Positive variable/>///	NoF/Positive variable/Positive variable/>///	NoF/Positive variable/Positive variable/>///	-	NoF/Positive variable/Positive variable/>///	NoF/Positive variable/Positive variable/>///	NoF/Positive variable/Positive variable/>///	NoF/Positive variable/Positive variable/>///	NoF/Positive variable/Positive variable/>///	NoF/Positive variable/Positive variable/>///	NoF/Positive variable/Positive variable/>///	NoF/Positive variable/Positive variable/>///	NoF/Positive variable/Positive variable/>///	NoF/Positive variable/Positive variable/>///	NoF/Positive variable/Positive variable/>///	NoF/Positive variable/Positive variable/>///	NoF/Positive variable/Positive variable/>///	NoF/Positive variable/Positive variable/>///	NoF/Positive variable/Positive variable/>///	NoF/Positive variable/Positive variable/>///	NoF/Positive variable/Positive variable/>///	NoF/Positive variable/Positive variable/>///	NoF/Positive variable/Positive variable/>///	NoF/Positive variable/Positive variable/>///	NoF/Positive variable/Positive variable/>///	NoF/Positive variable/Positive variable/>///	NoF/Positive variable/Positive variable/>///	NoF/Positive variable/Positive variable/>///	NoF/Positive variable/Positive variable/>///	NoF/Positive variable/Positive variable/>///	NoF/Positive variable/Positive variable/>///	NoF/Positive variable/Positive variable/>///	NoF/Positive variable/Positive variable/>///
Arginine and proline metabolism	rxn02358	rxn02358	(1) NADP[0] + (1) trans-4-Hydroxy-L-proline[0] <-> (1) NADPH[0] + (2) H+[0] + (1) 3-Hydroxy-L-1-pyrroline-5-carboxylate[0]	>	OK|HB	R03293		L-hydroxyproline reductase (NADP)		Pyrroline-5-carboxylate reductase (EC 1.5.1.2), ProG-like|tauropine dehydrogenase (EC 1.5.1.23)	NoF/Variable/Variable/=///	-	-	-	-	-	-	-	-	-	-	-	-	-	-	-	-	-	-	-	-	-	-	-	-	-	-	-	-	-	-	-	-	-	-	-	-	-	-
Arginine and proline metabolism	rxn02946	rxn02946	(1) O2[0] + (1) cis-4-Hydroxy-D-proline[0] <-> (1) H2O2[0] + (1) H+[0] + (1) 1-Pyrroline-4-hydroxy-2-carboxylate[0]	>	OK|HB	R04221		cis-4-Hydroxy-D-proline:oxygen oxidoreductase (deaminating)		D-amino-acid oxidase (EC 1.4.3.3)|D-glutamate oxidase (EC 1.4.3.7)	-	-	-	-	-	-	-	-	-	-	-	-	-	-	-	-	-	-	-	-	-	-	-	-	-	-	-	-	-	-	-	-	-	-	-	-	-	-	-
Arginine and proline metabolism	rxn02356	rxn02356	(1) NAD[0] + (1) trans-4-Hydroxy-L-proline[0] <-> (1) NADH[0] + (2) H+[0] + (1) 3-Hydroxy-L-1-pyrroline-5-carboxylate[0]	>	OK|HB	R03291		HPROa|HPROx|L-hydroxyproline reductase (NAD)|L-hydroxyprolineoxidase-NAD|L-hydroxyprolinereductase-NAD		Pyrroline-5-carboxylate reductase (EC 1.5.1.2), ProG-like|tauropine dehydrogenase (EC 1.5.1.23)	NoF/Variable/Variable/=///	-	-	-	-	-	-	-	-	-	-	-	-	-	-	-	-	-	-	-	-	-	-	-	-	-	-	-	-	-	-	-	-	-	-	-	-	-	-
Arginine and proline metabolism	rxn02071	rxn02071	(1) O2[0] + (1) D-Proline[0] <-> (1) H2O2[0] + (1) H+[0] + (1) 1-Pyrroline-2-carboxylate[0]	>	OK|HB	R02894		D-Proline:oxygen oxidoreductase|D-Proline:oxygen oxidoreductase (deaminating)		D-amino-acid oxidase (EC 1.4.3.3)|D-glutamate oxidase (EC 1.4.3.7)	-	-	-	-	-	-	-	-	-	-	-	-	-	-	-	-	-	-	-	-	-	-	-	-	-	-	-	-	-	-	-	-	-	-	-	-	-	-	-
Arginine and proline metabolism	rxn00560	rxn00560	(1) ATP[0] + (1) Urea[0] + (1) H2CO3[0] <-> (1) ADP[0] + (1) Phosphate[0] + (1) H+[0] + (1) Allophanate[0]	>	OK	R00774		Urea:carbon-dioxide ligase (ADP-forming)		urea carboxylase (EC 6.3.4.6)	-	-	-	-	-	-	-	-	-	-	-	-	-	-	-	-	-	-	-	-	-	-	-	-	-	-	-	-	-	-	-	-	-	-	-	-	-	-	-
Arginine and proline metabolism	rxn01142	rxn01142	(1) H2O[0] + (1) Creatine[0] <-> (1) Urea[0] + (1) Sarcosine[0]	>	OK	R01566	CREATINASE-RXN.c	Creatine amidinohydrolase|creatinase|creatine amidinohydrolase	3.5.3.3	guanidinobutyrase (EC 3.5.3.7)	-	-	-	-	-	-	-	-	-	-	-	-	-	-	-	-	-	-	-	-	-	-	-	-	-	-	-	-	-	-	-	-	-	-	-	-	-	-	-
Arginine and proline metabolism	rxn00856	rxn00856	(1) 2-Oxoglutarate[0] + (1) Putrescine[0] <-> (1) L-Glutamate[0] + (1) 4-Aminobutanal[0]	-	OK	R01155	PUTTRANSAM-RXN.c	PUTTRANSAM-RXN.c|Putrescine Transaminase		Putrescine aminotransferase (EC 2.6.1.82)|valine---3-methyl-2-oxovalerate transaminase (EC 2.6.1.32)|2-amino-4-deoxychorismate synthase (EC 2.6.1.86)	-	-	-	-	-	-	-	-	-	-	-	-	-	-	-	-	-	-	-	-	-	-	-	-	-	-	-	-	-	-	-	-	-	-	-	-	-	-	-
Arginine and proline metabolism	rxn00291	rxn00291	(1) H2O[0] + (1) N-Succinyl-L-glutamate[0] <-> (1) L-Glutamate[0] + (1) Succinate[0]	-	OK	R00411	SUCCGLUDESUCC-RXN.c	AstE|N2-succinylglutamate desuccinylase|SGDS|Succinylglutamate desuccinylase|succinylglutamate desuccinylase		Succinylglutamate desuccinylase (EC 3.5.1.96)|succinylglutamate desuccinylase (EC 3.5.1.96)	-	-	-	-	-	-	-	-	-	-	-	-	-	-	-	-	-	-	-	-	-	-	-	-	-	-	-	-	-	-	-	-	-	-	-	-	-	-	-
Arginine and proline metabolism	rxn00395	rxn00395	(1) H2O[0] + (1) L-Arginine[0] <-> (1) NH3[0] + (1) Citrulline[0]	>	OK	R00552	ARGININE-DEIMINASE-RXN.c	L-Arginine iminohydrolase|L-arginine deiminase|L-arginine iminohydrolase|arginine dihydrolase|citrulline iminase		Arginine deiminase (EC 3.5.3.6)|arginine deiminase (EC 3.5.3.6)	-	-	-	-	-	-	-	-	-	-	-	-	-	-	-	-	-	-	-	-	-	-	-	-	-	-	-	-	-	-	-	-	-	-	-	-	-	-	-
Arginine and proline metabolism	rxn02927	rxn02927	(2) H2O[0] + (2) H+[0] + (1) N2-Succinyl-L-arginine[0] <-> (1) CO2[0] + (2) NH3[0] + (1) N2-Succinyl-L-ornithine[0]	>	OK	R04189	SUCCARGDIHYDRO-RXN.c	2-N-succinyl-L-arginine iminohydrolase (decarboxylating)|AruB|AstB|N-succinylarginine dihydrolase|N2-succinylarginine dihydrolase|SADH|arginine succinylhydrolase		Succinylarginine dihydrolase (EC 3.5.3.23)|arginine deiminase (EC 3.5.3.6)	-	-	-	-	-	-	-	-	-	-	-	-	-	-	-	-	-	-	-	-	-	-	-	-	-	-	-	-	-	-	-	-	-	-	-	-	-	-	-
Arginine and proline metabolism	rxn03422	rxn03422	(1) H2O[0] + (1) NAD[0] + (1) N-Succinyl-L-glutamate 5-semialdehyde[0] <-> (1) NADH[0] + (2) H+[0] + (1) N-Succinyl-L-glutamate[0]	-	OK	R05049	SUCCGLUALDDEHYD-RXN.c	AruD|AstD|N-succinylglutamate 5-semialdehyde dehydrogenase|SGSD|Succinylglutamic semialdehyde dehydrogenase|succinylglutamate-semialdehyde dehydrogenase|succinylglutamic semialdehyde dehydrogenase	1.2.1.71	Succinylglutamic semialdehyde dehydrogenase (EC 1.2.1.71)|abietadienal dehydrogenase (EC 1.2.1.74)	-	-	-	-	-	-	-	-	-	-	-	-	-	-	-	-	-	-	-	-	-	-	-	-	-	-	-	-	-	-	-	-	-	-	-	-	-	-	-
Arginine and proline metabolism	rxn02944	rxn02944	(1) 2-Oxoglutarate[0] + (1) N2-Succinyl-L-ornithine[0] <-> (1) L-Glutamate[0] + (1) N-Succinyl-L-glutamate 5-semialdehyde[0]	-	OK	R04217	SUCCORNTRANSAM-RXN.c	2-N-succinyl-L-ornithine:2-oxoglutarate 5-aminotransferase|AstC|N2-succinylornithine 5-aminotransferase|SOAT|Succinylornithine transaminase|succinylornithine transaminase		Succinylornithine transaminase (EC 2.6.1.81)|aminodeoxychorismate synthase (EC 2.6.1.85)	-	-	-	-	-	-	-	-	-	-	-	-	-	-	-	-	-	-	-	-	-	-	-	-	-	-	-	-	-	-	-	-	-	-	-	-	-	-	-
Arginine and proline metabolism	rxn02359	rxn02359	(1) FAD[0] + (1) trans-4-Hydroxy-L-proline[0] <-> (1) FADH2[0] + (1) 3-Hydroxy-L-1-pyrroline-5-carboxylate[0]	>	OK	R03295		trans-4-Hydroxy-L-proline:(FAD) oxidoreductase|trans-4-Hydroxy-L-proline:NAD+ oxidoreductase		Proline dehydrogenase (EC 1.5.99.8) (Proline oxidase)|D-octopine dehydrogenase (EC 1.5.1.11)	-	-	-	-	-	-	-	-	-	-	-	-	-	-	-	-	-	-	-	-	-	-	-	-	-	-	-	-	-	-	-	-	-	-	-	-	-	-	-
Arginine and proline metabolism	rxn00601	rxn00601	(1) L-Arginine[0] + (1) Succinyl-CoA[0] <-> (1) CoA[0] + (1) H+[0] + (1) N2-Succinyl-L-arginine[0]	>	OK	R00832	ARGININE-N-SUCCINYLTRANSFERASE-RXN.c	AOST|Arginine succinyltransferase|AstA|arginine N-succinyltransferase|arginine and ornithine N2-succinyltransferase|arginine n-succinyltransferase|arginine succinyltransferase|succinyl-CoA:L-arginine 2-N-succinyltransferase		Arginine N-succinyltransferase (EC 2.3.1.109)|D-tryptophan N-malonyltransferase (EC 2.3.1.112)	-	-	-	-	-	-	-	-	-	-	-	-	-	-	-	-	-	-	-	-	-	-	-	-	-	-	-	-	-	-	-	-	-	-	-	-	-	-	-
Glycine, serine and threonine metabolism	rxn01964	rxn01964	(1) L-Serine[0] + (1) Indoleglycerol phosphate[0] <-> (1) H2O[0] + (1) L-Tryptophan[0] + (1) Glyceraldehyde3-phosphate[0]	-	OK	R02722	TRYPSYN-RXN.c	L-serine hydro-lyase (adding indoleglycerol-phosphate)|L-serine hydro-lyase [adding 1-C-(indol-3-yl)glycerol 3-phosphate, L-tryptophan and glyceraldehyde-3-phosphate-forming]|L-serine hydro-lyase [adding 1-C-(indol-3-yl)glycerol 3-phosphate; L-tryptophan and glyceraldehyde-3-phosphate-forming]|L-tryptophan synthetase|TRPS1|indoleglycerol phosphate aldolase|tryptophan desmolase|tryptophan synthase…		Tryptophan synthase beta chain (EC 4.2.1.20)|Tryptophan synthase alpha chain (EC 4.2.1.20)|porphobilinogen synthase (EC 4.2.1.24)	PosF/Positive variable/Positive variable/>/L-Tryptophan//	PosF/Positive variable/Positive variable/>/L-Tryptophan//	PosF/Positive variable/Positive variable/>/L-Tryptophan//	PosF/Positive variable/Positive variable/>/L-Tryptophan//	PosF/Positive variable/Positive variable/>/L-Tryptophan//	PosF/Positive variable/Positive variable/>/L-Tryptophan//	PosF/Positive variable/Positive variable/>/L-Tryptophan//	PosF/Positive variable/Positive variable/>/L-Tryptophan//	PosF/Positive variable/Positive variable/>///	PosF/Positive variable/Positive variable/>///	PosF/Positive variable/Positive variable/>/L-Tryptophan//	PosF/Positive variable/Positive variable/>/L-Tryptophan//	PosF/Positive variable/Positive variable/>/L-Tryptophan//	PosF/Positive variable/Positive variable/>/L-Tryptophan//	PosF/Positive variable/Positive variable/>/L-Tryptophan//	PosF/Positive variable/Positive variable/>/L-Tryptophan//	PosF/Positive variable/Positive variable/>/L-Tryptophan//	PosF/Positive variable/Positive variable/>/L-Tryptophan//	PosF/Positive variable/Positive variable/>/L-Tryptophan//	PosF/Positive variable/Positive variable/>/L-Tryptophan//	PosF/Positive variable/Positive variable/>/L-Tryptophan//	PosF/Positive variable/Positive variable/>/L-Tryptophan//	PosF/Positive variable/Positive variable/>/L-Tryptophan//	PosF/Positive variable/Positive variable/>/L-Tryptophan//	PosF/Positive variable/Positive variable/>/L-Tryptophan//	PosF/Positive variable/Positive variable/>/L-Tryptophan//	PosF/Positive variable/Positive variable/>/L-Tryptophan//	PosF/Positive variable/Positive variable/>/L-Tryptophan//	PosF/Positive variable/Positive variable/>/L-Tryptophan//	PosF/Positive variable/Positive variable/>/L-Tryptophan//	PosF/Positive variable/Positive variable/>/L-Tryptophan;Anteisoheptadecanoylcardiolipin (B. subtilis)//	PosF/Positive variable/Positive variable/>/L-Tryptophan//	PosF/Positive variable/Positive variable/>/L-Tryptophan//	PosF/Positive variable/Positive variable/>/L-Tryptophan//	PosF/Positive variable/Positive variable/>/L-Tryptophan//	PosF/Positive variable/Positive variable/>/L-Tryptophan//	PosF/Positive variable/Positive variable/>/L-Tryptophan//	PosF/Positive variable/Positive variable/>/L-Tryptophan//	PosF/Positive variable/Positive variable/>/L-Tryptophan//
Glycine, serine and threonine metabolism	rxn01643	rxn01643	(1) NADP[0] + (1) Phosphate[0] + (1) L-Aspartate4-semialdehyde[0] <-> (1) NADPH[0] + (1) H+[0] + (1) 4-Phospho-L-aspartate[0]	-	OK|HB	R02291	ASPARTATE-SEMIALDEHYDE-DEHYDROGENASE-RXN.c	ASA dehydrogenase|ASAD|L-Aspartate-4-semialdehyde:NADP+ oxidoreductase (phosphorylating)|L-aspartate-4-semialdehyde:NADP+ oxidoreductase (phosphorylating)|L-aspartate-beta-semialdehyde:NADP+ oxidoreductase (phosphorylating)|aspartate semialdehyde dehydrogenase|aspartate-semialdehyde dehydrogenase|aspartate-semialdehyde dehydrogenase, irreversible|aspartate-semialdehydedehydrogenase|aspartic beta-…		Aspartate-semialdehyde dehydrogenase (EC 1.2.1.11)|aspartate-semialdehyde dehydrogenase (EC 1.2.1.11)	NegF/Negative/Negative/</GTP;core oligosaccharide lipid A;L-Methionine;Dianteisoheptadecanoylphosphatidylglycerol;S-Adenosyl-L-methionine;Anteisoheptadecanoylcardiolipin (B. subtilis);Dianteisoheptadecanoylphosphatidylethanolamine;L-Lysine;Peptidoglycan polymer (n subunits);Isoheptadecanoylcardiolipin (B. subtilis);Spermidine//	NegF/Negative/Negative variable/</L-Lysine;Spermidine;Peptidoglycan polymer (n subunits);L-Methionine;S-Adenosyl-L-methionine//	NegF/Negative/Negative variable/</S-Adenosyl-L-methionine;L-Methionine;Spermidine;L-Lysine;Peptidoglycan polymer (n subunits)//	NegF/Negative/Negative variable/</Spermidine;L-Methionine;S-Adenosyl-L-methionine;L-Lysine;Peptidoglycan polymer (n subunits)//	NegF/Negative/Negative variable/</S-Adenosyl-L-methionine;Spermidine;L-Lysine;L-Methionine;Peptidoglycan polymer (n subunits)//	NegF/Negative/Negative variable/</L-Methionine;Spermidine;Peptidoglycan polymer (n subunits);S-Adenosyl-L-methionine;L-Lysine//	NegF/Negative/Negative variable/</L-Methionine;S-Adenosyl-L-methionine;L-Lysine;Peptidoglycan polymer (n subunits);Spermidine//	NegF/Negative/Negative variable/</L-Lysine;L-Methionine;Peptidoglycan polymer (n subunits);Spermidine;S-Adenosyl-L-methionine//	NegF/Negative/Negative variable/<///	NegF/Negative/Negative variable/<///	NegF/Negative/Negative variable/</Peptidoglycan polymer (n subunits);L-Lysine;Spermidine;S-Adenosyl-L-methionine;L-Methionine//	NegF/Negative/Negative variable/</Peptidoglycan polymer (n subunits);Spermidine;L-Methionine;S-Adenosyl-L-methionine;L-Lysine//	NegF/Negative/Negative variable/</S-Adenosyl-L-methionine;L-Lysine;Peptidoglycan polymer (n subunits);Spermidine;L-Methionine//	NegF/Negative/Negative variable/</Spermidine;L-Methionine;S-Adenosyl-L-methionine;L-Lysine;Peptidoglycan polymer (n subunits)//	NegF/Negative/Negative variable/</S-Adenosyl-L-methionine;Peptidoglycan polymer (n subunits);L-Lysine;Spermidine;L-Methionine//	NegF/Negative/Negative variable/</S-Adenosyl-L-methionine;L-Lysine;L-Methionine;Peptidoglycan polymer (n subunits);Spermidine//	NegF/Negative/Negative variable/</L-Lysine;L-Methionine;S-Adenosyl-L-methionine;Peptidoglycan polymer (n subunits);Spermidine//	NegF/Negative/Negative variable/</L-Lysine;Peptidoglycan polymer (n subunits);Spermidine;S-Adenosyl-L-methionine;L-Methionine//	NegF/Negative/Negative variable/</S-Adenosyl-L-methionine;L-Methionine;L-Lysine;Peptidoglycan polymer (n subunits);Spermidine//	NegF/Negative/Negative variable/</Spermidine;Peptidoglycan polymer (n subunits);L-Lysine;L-Methionine;S-Adenosyl-L-methionine//	NegF/Negative/Negative variable/</L-Methionine;L-Lysine;Spermidine;Peptidoglycan polymer (n subunits);S-Adenosyl-L-methionine//	NegF/Negative/Negative variable/</Peptidoglycan polymer (n subunits);L-Methionine;L-Lysine;Spermidine;S-Adenosyl-L-methionine//	NegF/Negative/Negative variable/</Spermidine;L-Methionine;S-Adenosyl-L-methionine;L-Lysine;Peptidoglycan polymer (n subunits)//	NegF/Negative/Negative variable/</Peptidoglycan polymer (n subunits);Spermidine;S-Adenosyl-L-methionine;L-Lysine;L-Methionine//	NegF/Negative/Negative variable/</S-Adenosyl-L-methionine;Peptidoglycan polymer (n subunits);L-Lysine;Spermidine;L-Methionine//	NegF/Negative/Negative variable/</S-Adenosyl-L-methionine;Peptidoglycan polymer (n subunits);Spermidine;L-Methionine;L-Lysine//	NegF/Negative/Negative variable/</S-Adenosyl-L-methionine;L-Methionine;Peptidoglycan polymer (n subunits);Spermidine;L-Lysine//	NegF/Negative/Negative variable/</Spermidine;L-Methionine;Peptidoglycan polymer (n subunits);L-Lysine;S-Adenosyl-L-methionine//	NegF/Negative/Negative variable/</L-Lysine;S-Adenosyl-L-methionine;Peptidoglycan polymer (n subunits);L-Methionine;Spermidine//	NegF/Negative/Negative variable/</Peptidoglycan polymer (n subunits);S-Adenosyl-L-methionine;L-Lysine;Spermidine;L-Methionine//	NegF/Negative/Negative variable/</Peptidoglycan polymer (n subunits);Dianteisoheptadecanoylphosphatidylglycerol;core oligosaccharide lipid A;Diisoheptadecanoylphosphatidylethanolamine;Stearoylcardiolipin (B. subtilis);Spermidine;Dianteisoheptadecanoylphosphatidylethanolamine;Isoheptadecanoylcardiolipin (B. subtilis);phosphatidylethanolamine dioctadecanoyl;Anteisoheptadecanoylcardiolipin (B. subti…	NegF/Negative/Negative variable/</L-Methionine;L-Lysine;S-Adenosyl-L-methionine;Peptidoglycan polymer (n subunits);Spermidine//	NegF/Negative/Negative variable/</Spermidine;L-Lysine;S-Adenosyl-L-methionine;Peptidoglycan polymer (n subunits);L-Methionine//	NegF/Negative/Negative variable/</Spermidine;S-Adenosyl-L-methionine;L-Lysine;Peptidoglycan polymer (n subunits);L-Methionine//	NegF/Negative/Negative variable/</L-Methionine;Spermidine;Peptidoglycan polymer (n subunits);L-Lysine;S-Adenosyl-L-methionine//	NegF/Negative/Negative variable/</Spermidine;L-Lysine;Peptidoglycan polymer (n subunits);S-Adenosyl-L-methionine;L-Methionine//	NegF/Negative/Negative variable/</L-Methionine;L-Lysine;Spermidine;S-Adenosyl-L-methionine;Peptidoglycan polymer (n subunits)//	NegF/Negative/Negative variable/</Peptidoglycan polymer (n subunits);S-Adenosyl-L-methionine;Spermidine;L-Lysine;L-Methionine//	NegF/Negative/Negative variable/</Spermidine;Anteisoheptadecanoylcardiolipin (B. subtilis);L-Methionine;S-Adenosyl-L-methionine;FAD;Riboflavin;Bactoprenyl diphosphate;Dianteisoheptadecanoylphosphatidylethanolamine;Peptidoglycan polymer (n subunits);Glycine;L-Lysine;L-Threonine;Dianteisoheptadecanoylphosphatidylglycerol//
Glycine, serine and threonine metabolism	rxn00337	rxn00337	(1) ATP[0] + (1) L-Aspartate[0] <-> (1) ADP[0] + (1) 4-Phospho-L-aspartate[0]	-	OK|HB	R00480	ASPARTATEKIN-RXN.c	ASPK|ATP:L-aspartate 4-phosphotransferase|aspartate kinase|aspartate kinase, irreversible|aspartatekinase|aspartic kinase|aspartokinase|beta-aspartokinase		Aspartokinase (EC 2.7.2.4)|acetylglutamate kinase (EC 2.7.2.8)	PosF/Positive/Positive/=/GTP;core oligosaccharide lipid A;L-Methionine;Dianteisoheptadecanoylphosphatidylglycerol;S-Adenosyl-L-methionine;Anteisoheptadecanoylcardiolipin (B. subtilis);Dianteisoheptadecanoylphosphatidylethanolamine;L-Lysine;Peptidoglycan polymer (n subunits);Isoheptadecanoylcardiolipin (B. subtilis);Spermidine//	PosF/Positive/Positive variable/-/L-Lysine;Spermidine;Peptidoglycan polymer (n subunits);L-Methionine;S-Adenosyl-L-methionine//	PosF/Positive/Positive variable/-/S-Adenosyl-L-methionine;L-Methionine;Spermidine;L-Lysine;Peptidoglycan polymer (n subunits)//	PosF/Positive/Positive variable/-/Spermidine;L-Methionine;S-Adenosyl-L-methionine;L-Lysine;Peptidoglycan polymer (n subunits)//	PosF/Positive/Positive variable/-/S-Adenosyl-L-methionine;Spermidine;L-Lysine;L-Methionine;Peptidoglycan polymer (n subunits)//	PosF/Positive/Positive variable/-/L-Methionine;Spermidine;Peptidoglycan polymer (n subunits);S-Adenosyl-L-methionine;L-Lysine//	PosF/Positive/Positive variable/-/L-Methionine;S-Adenosyl-L-methionine;L-Lysine;Peptidoglycan polymer (n subunits);Spermidine//	PosF/Positive/Positive variable/-/L-Lysine;L-Methionine;Peptidoglycan polymer (n subunits);Spermidine;S-Adenosyl-L-methionine//	PosF/Positive/Positive variable/-///	PosF/Positive/Positive variable/-///	PosF/Positive/Positive variable/-/Peptidoglycan polymer (n subunits);L-Lysine;Spermidine;S-Adenosyl-L-methionine;L-Methionine//	PosF/Positive/Positive variable/-/Peptidoglycan polymer (n subunits);Spermidine;L-Methionine;S-Adenosyl-L-methionine;L-Lysine//	PosF/Positive/Positive variable/-/S-Adenosyl-L-methionine;L-Lysine;Peptidoglycan polymer (n subunits);Spermidine;L-Methionine//	PosF/Positive/Positive variable/-/Spermidine;L-Methionine;S-Adenosyl-L-methionine;L-Lysine;Peptidoglycan polymer (n subunits)//	PosF/Positive/Positive variable/-/S-Adenosyl-L-methionine;Peptidoglycan polymer (n subunits);L-Lysine;Spermidine;L-Methionine//	PosF/Positive/Positive variable/-/S-Adenosyl-L-methionine;L-Lysine;L-Methionine;Peptidoglycan polymer (n subunits);Spermidine//	PosF/Positive/Positive variable/-/L-Lysine;L-Methionine;S-Adenosyl-L-methionine;Peptidoglycan polymer (n subunits);Spermidine//	PosF/Positive/Positive variable/-/L-Lysine;Peptidoglycan polymer (n subunits);Spermidine;S-Adenosyl-L-methionine;L-Methionine//	PosF/Positive/Positive variable/-/S-Adenosyl-L-methionine;L-Methionine;L-Lysine;Peptidoglycan polymer (n subunits);Spermidine//	PosF/Positive/Positive variable/-/Spermidine;Peptidoglycan polymer (n subunits);L-Lysine;L-Methionine;S-Adenosyl-L-methionine//	PosF/Positive/Positive variable/-/L-Methionine;L-Lysine;Spermidine;Peptidoglycan polymer (n subunits);S-Adenosyl-L-methionine//	PosF/Positive/Positive variable/-/Peptidoglycan polymer (n subunits);L-Methionine;L-Lysine;Spermidine;S-Adenosyl-L-methionine//	PosF/Positive/Positive variable/-/Spermidine;L-Methionine;S-Adenosyl-L-methionine;L-Lysine;Peptidoglycan polymer (n subunits)//	PosF/Positive/Positive variable/-/Peptidoglycan polymer (n subunits);Spermidine;S-Adenosyl-L-methionine;L-Lysine;L-Methionine//	PosF/Positive/Positive variable/-/S-Adenosyl-L-methionine;Peptidoglycan polymer (n subunits);L-Lysine;Spermidine;L-Methionine//	PosF/Positive/Positive variable/-/S-Adenosyl-L-methionine;Peptidoglycan polymer (n subunits);Spermidine;L-Methionine;L-Lysine//	PosF/Positive/Positive variable/-/S-Adenosyl-L-methionine;L-Methionine;Peptidoglycan polymer (n subunits);Spermidine;L-Lysine//	PosF/Positive/Positive variable/-/Spermidine;L-Methionine;Peptidoglycan polymer (n subunits);L-Lysine;S-Adenosyl-L-methionine//	PosF/Positive/Positive variable/-/L-Lysine;S-Adenosyl-L-methionine;Peptidoglycan polymer (n subunits);L-Methionine;Spermidine//	PosF/Positive/Positive variable/-/Peptidoglycan polymer (n subunits);S-Adenosyl-L-methionine;L-Lysine;Spermidine;L-Methionine//	PosF/Positive/Positive variable/-/Phosphatidylglycerol dioctadecanoyl;Peptidoglycan polymer (n subunits);Dianteisoheptadecanoylphosphatidylglycerol;core oligosaccharide lipid A;Diisoheptadecanoylphosphatidylethanolamine;Stearoylcardiolipin (B. subtilis);Spermidine;Dianteisoheptadecanoylphosphatidylethanolamine;Isoheptadecanoylcardiolipin (B. subtilis);Anteisoheptadecanoylcardiolipin (B. subtilis)…	PosF/Positive/Positive variable/-/L-Methionine;L-Lysine;S-Adenosyl-L-methionine;Peptidoglycan polymer (n subunits);Spermidine//	PosF/Positive/Positive variable/-/Spermidine;L-Lysine;S-Adenosyl-L-methionine;Peptidoglycan polymer (n subunits);L-Methionine//	PosF/Positive/Positive variable/-/Spermidine;S-Adenosyl-L-methionine;L-Lysine;Peptidoglycan polymer (n subunits);L-Methionine//	PosF/Positive/Positive variable/-/L-Methionine;Spermidine;Peptidoglycan polymer (n subunits);L-Lysine;S-Adenosyl-L-methionine//	PosF/Positive/Positive variable/-/Spermidine;L-Lysine;Peptidoglycan polymer (n subunits);S-Adenosyl-L-methionine;L-Methionine//	PosF/Positive/Positive variable/-/L-Methionine;L-Lysine;Spermidine;S-Adenosyl-L-methionine;Peptidoglycan polymer (n subunits)//	PosF/Positive/Positive variable/-/Peptidoglycan polymer (n subunits);S-Adenosyl-L-methionine;Spermidine;L-Lysine;L-Methionine//	PosF/Positive/Positive variable/-/Spermidine;Anteisoheptadecanoylcardiolipin (B. subtilis);L-Methionine;S-Adenosyl-L-methionine;FAD;Riboflavin;Bactoprenyl diphosphate;Dianteisoheptadecanoylphosphatidylethanolamine;Peptidoglycan polymer (n subunits);Glycine;L-Lysine;L-Threonine;Dianteisoheptadecanoylphosphatidylglycerol//
Glycine, serine and threonine metabolism	rxn00692	rxn00692	(1) H2O[0] + (1) Glycine[0] + (1) 5-10-Methylenetetrahydrofolate[0] <-> (1) L-Serine[0] + (1) Tetrahydrofolate[0]	-	OK	R00945	GLYOHMETRANS-RXN.c	GHMT2r|glycine hydroxymethyltransferase, reversible|glycine hydroxymethyltransferase, reversible, mitochondrial|glycinehydroxymethyltransferase-reversible		Serine hydroxymethyltransferase (EC 2.1.2.1)|UDP-4-amino-4-deoxy-L-arabinose formyltransferase (EC 2.1.2.13)	PosF/Positive/Positive/=/phosphatidylethanolamine dioctadecanoyl;L-Serine;CoA;L-Tryptophan;L-Cysteine;GSH;Dianteisoheptadecanoylphosphatidylethanolamine;Diisoheptadecanoylphosphatidylethanolamine//	G/NegF/Negative/Negative variable/</Glycine;L-Isoleucine;FAD;Dianteisoheptadecanoylphosphatidylglycerol;GSH;ATP;CoA;GTP;L-Threonine;Dianteisoheptadecanoylphosphatidylethanolamine;Anteisoheptadecanoylcardiolipin (B. subtilis);S-Adenosyl-L-methionine//	-	NegF/Negative/Variable/-/Siroheme;GSH;FAD;Ubiquinone-8;5-Methyltetrahydrofolate;S-Adenosyl-L-methionine;L-Threonine;10-Formyltetrahydrofolate;Anteisoheptadecanoylcardiolipin (B. subtilis);L-Isoleucine;TPP;Dianteisoheptadecanoylphosphatidylglycerol;Tetrahydrofolate;ATP;dATP;Glycine;Dianteisoheptadecanoylphosphatidylethanolamine;GTP;Heme;dGTP//	-	-	-	-	-	-	-	-	G/NegF/Negative/Negative variable/</dATP;Glycine;FAD;GSH;L-Threonine;dGTP;GTP;ATP//	G/NegF/Negative/Negative variable/</Dianteisoheptadecanoylphosphatidylglycerol;Dianteisoheptadecanoylphosphatidylethanolamine;dATP;L-Threonine;FAD;Glycine;Anteisoheptadecanoylcardiolipin (B. subtilis);GTP;ATP;L-Isoleucine;GSH//	G/NegF/Negative/Negative variable/</dGTP;FAD;Glycine;GTP;S-Adenosyl-L-methionine;CoA;GSH;L-Threonine;dATP;ATP//	G/NegF/Negative/Negative variable/</NADP;FAD;S-Adenosyl-L-methionine;GSH;CoA;ATP;Glycine;L-Threonine//	G/NegF/Negative/Negative variable/</GTP;Dianteisoheptadecanoylphosphatidylethanolamine;dGTP;Anteisoheptadecanoylcardiolipin (B. subtilis);CoA;Glycine;S-Adenosyl-L-methionine;dATP;ATP;FAD;L-Threonine;L-Isoleucine;GSH;Dianteisoheptadecanoylphosphatidylglycerol//	-	-	G/NegF/Negative/Negative variable/</dATP;FAD;L-Isoleucine;Dianteisoheptadecanoylphosphatidylethanolamine;GTP;Glycine;L-Threonine;Anteisoheptadecanoylcardiolipin (B. subtilis);ATP;Dianteisoheptadecanoylphosphatidylglycerol;GSH//	G/NegF/Negative/Negative variable/</dATP;L-Threonine;Glycine;FAD;L-Isoleucine;dGTP;GSH;CoA;ATP;Dianteisoheptadecanoylphosphatidylethanolamine;Dianteisoheptadecanoylphosphatidylglycerol;GTP;Anteisoheptadecanoylcardiolipin (B. subtilis)//	-	G/NegF/Negative/Negative variable/</dGTP;GTP;L-Threonine;CoA;L-Isoleucine;GSH;dATP;Anteisoheptadecanoylcardiolipin (B. subtilis);ATP;Dianteisoheptadecanoylphosphatidylethanolamine;FAD;Dianteisoheptadecanoylphosphatidylglycerol;Glycine//	-	-	-	-	-	-	NegF/Negative/Variable/-/FAD;L-Threonine;5-Methyltetrahydrofolate;L-Isoleucine;GSH;Dianteisoheptadecanoylphosphatidylglycerol;ATP;Ubiquinone-8;Tetrahydrofolate;Heme;Siroheme;TPP;Dianteisoheptadecanoylphosphatidylethanolamine;dGTP;10-Formyltetrahydrofolate;Glycine;Anteisoheptadecanoylcardiolipin (B. subtilis);GTP//	G/NegF/Negative/Negative variable/</L-Threonine;Peptidoglycan polymer (n subunits);ACP;UTP;Dianteisoheptadecanoylphosphatidylglycerol;FAD;CTP;TPP;L-Isoleucine;TTP;10-Formyltetrahydrofolate;dGTP;L-Tyrosine;2-Demethylmenaquinone 8;CoA;ATP;5-Methyltetrahydrofolate;Spermidine;Siroheme;L-Histidine;Menaquinone 8;Dianteisoheptadecanoylphosphatidylethanolamine;Glycine;GSH;Anteisoheptadecanoylcardiolipin …	G/NegF/Negative/Negative variable/</FAD;dGTP;dATP;CoA;L-Threonine;GTP;Dianteisoheptadecanoylphosphatidylglycerol;S-Adenosyl-L-methionine;Glycine;Dianteisoheptadecanoylphosphatidylethanolamine;GSH;ATP;Anteisoheptadecanoylcardiolipin (B. subtilis);L-Isoleucine//	G/NegF/Negative/Negative variable/</Anteisoheptadecanoylcardiolipin (B. subtilis);dGTP;Dianteisoheptadecanoylphosphatidylglycerol;FAD;Glycine;ATP;L-Isoleucine;GTP;S-Adenosyl-L-methionine;GSH;CoA;L-Threonine;Dianteisoheptadecanoylphosphatidylethanolamine//	G/NegF/Negative/Negative variable/</GSH;dATP;GTP;Glycine;FAD;Dianteisoheptadecanoylphosphatidylethanolamine;CoA;L-Threonine;S-Adenosyl-L-methionine;ATP;Anteisoheptadecanoylcardiolipin (B. subtilis);L-Isoleucine;Dianteisoheptadecanoylphosphatidylglycerol//	G/NegF/Negative/Negative variable/</FAD;Glycine;GTP;GSH;ATP;L-Threonine//	-	G/NegF/Negative/Negative variable/</L-Isoleucine;dGTP;Anteisoheptadecanoylcardiolipin (B. subtilis);Glycine;GTP;ATP;GSH;FAD;CoA;L-Threonine;S-Adenosyl-L-methionine;Dianteisoheptadecanoylphosphatidylethanolamine;Dianteisoheptadecanoylphosphatidylglycerol//	-	G/NegF/Negative/Negative variable/</10-Formyltetrahydrofolate;GTP;Anteisoheptadecanoylcardiolipin (B. subtilis);GSH;ACP;L-Methionine;dGTP;S-Adenosyl-L-methionine;TPP;L-Tyrosine;Dianteisoheptadecanoylphosphatidylethanolamine;5-Methyltetrahydrofolate;L-Isoleucine;L-Histidine;dATP;ATP;Menaquinone 8;CoA;Siroheme;Ubiquinone-8;Glycine;L-Threonine;Dianteisoheptadecanoylphosphatidylglycerol;TTP//
Glycine, serine and threonine metabolism	rxn01301	rxn01301	(1) NAD[0] + (1) L-Homoserine[0] <-> (1) NADH[0] + (1) H+[0] + (1) L-Aspartate4-semialdehyde[0]	-	OK	R01773	HOMOSERDEHYDROG-RXN.c.metaexp.NAD_NADH	L-Homoserine:NAD+ oxidoreductase|homoserine dehydrogenase (NADH)|homoserine dehydrogenase (NADH), irreversible		Homoserine dehydrogenase (EC 1.1.1.3)|homoserine dehydrogenase (EC 1.1.1.3)	NegF/Variable/Variable/=/L-Methionine;S-Adenosyl-L-methionine;Anteisoheptadecanoylcardiolipin (B. subtilis);Dianteisoheptadecanoylphosphatidylethanolamine;Isoheptadecanoylcardiolipin (B. subtilis);Spermidine//	NegF/Variable/Variable/-/Spermidine;L-Methionine;S-Adenosyl-L-methionine//	NoF/Variable/Variable/-///	NoF/Variable/Variable/-///	NegF/Variable/Variable/-/S-Adenosyl-L-methionine;Spermidine;L-Methionine//	NegF/Variable/Variable/-/L-Methionine;Spermidine;S-Adenosyl-L-methionine//	NoF/Variable/Variable/-///	NoF/Variable/Variable/-///	NegF/Variable/Variable/-///	NegF/Variable/Variable/-///	NoF/Variable/Variable/-///	NoF/Variable/Variable/-///	NegF/Variable/Variable/-/S-Adenosyl-L-methionine;Spermidine;L-Methionine//	NegF/Variable/Variable/-/Spermidine;L-Methionine;S-Adenosyl-L-methionine//	NegF/Variable/Variable/-/S-Adenosyl-L-methionine;Spermidine;L-Methionine//	NegF/Variable/Variable/-/S-Adenosyl-L-methionine;L-Methionine;Spermidine//	NegF/Variable/Variable/-/L-Methionine;S-Adenosyl-L-methionine;Spermidine//	NoF/Variable/Variable/-///	NoF/Variable/Variable/-///	NegF/Variable/Variable/-/Spermidine;L-Methionine;S-Adenosyl-L-methionine//	NegF/Variable/Variable/-/L-Methionine;Spermidine;S-Adenosyl-L-methionine//	NoF/Variable/Variable/-///	NegF/Variable/Variable/-/Spermidine;L-Methionine;S-Adenosyl-L-methionine//	NegF/Variable/Variable/-/Spermidine;S-Adenosyl-L-methionine;L-Methionine//	NoF/Variable/Variable/-///	NoF/Variable/Variable/-///	NoF/Variable/Variable/-///	NoF/Variable/Variable/-///	NoF/Variable/Variable/-///	NoF/Variable/Variable/-///	NoF/Variable/Variable/-///	NegF/Variable/Variable/-/L-Methionine;S-Adenosyl-L-methionine;Spermidine//	NegF/Variable/Variable/-/Spermidine;S-Adenosyl-L-methionine;L-Methionine//	NegF/Variable/Variable/-/Spermidine;S-Adenosyl-L-methionine;L-Methionine//	NegF/Variable/Variable/-/L-Methionine;Spermidine;S-Adenosyl-L-methionine//	NoF/Variable/Variable/-///	NegF/Variable/Variable/-/L-Methionine;Spermidine;S-Adenosyl-L-methionine//	NoF/Variable/Variable/-///	NegF/Variable/Variable/-/Spermidine;Anteisoheptadecanoylcardiolipin (B. subtilis);GSH;L-Methionine;S-Adenosyl-L-methionine;FAD;Riboflavin;Dianteisoheptadecanoylphosphatidylethanolamine;Glycine;L-Threonine;Dianteisoheptadecanoylphosphatidylglycerol//
Glycine, serine and threonine metabolism	rxn00541	rxn00541	(1) L-Threonine[0] <-> (1) Glycine[0] + (1) Acetaldehyde[0]	-	OK	R00751	THREONINE-ALDOLASE-RXN.c	L-Threonine acetaldehyde-lyase|L-threonine acetaldehyde-lyase|L-threonine acetaldehyde-lyase (glycine-forming)		Low-specificity L-threonine aldolase (EC 4.1.2.5)|indole-3-glycerol-phosphate lyase (EC 4.1.2.8)	NoF/Blocked/Blocked/=///	NoF/Blocked/Blocked/-///	NoF/Blocked/Blocked/-///	NoF/Blocked/Blocked/-///	NoF/Blocked/Blocked/-///	NoF/Blocked/Blocked/-///	NoF/Blocked/Blocked/-///	NoF/Blocked/Blocked/-///	NegF/Negative/Negative variable/-///	-	-	NoF/Blocked/Blocked/-///	NoF/Blocked/Blocked/-///	NoF/Positive variable/Positive variable/-///	NoF/Blocked/Blocked/-///	NoF/Blocked/Blocked/-///	NoF/Blocked/Blocked/-///	NoF/Blocked/Blocked/-///	NoF/Blocked/Blocked/-///	NoF/Blocked/Blocked/-///	NoF/Positive variable/Positive variable/-///	NoF/Blocked/Blocked/-///	NoF/Blocked/Blocked/-///	NoF/Blocked/Blocked/-///	NoF/Blocked/Blocked/-///	NoF/Blocked/Blocked/-///	NoF/Blocked/Blocked/-///	NoF/Blocked/Blocked/-///	NoF/Blocked/Blocked/-///	NoF/Blocked/Blocked/-///	NoF/Blocked/Blocked/-///	NoF/Blocked/Blocked/-///	NoF/Blocked/Blocked/-///	NoF/Blocked/Blocked/-///	NoF/Blocked/Blocked/-///	NoF/Blocked/Blocked/-///	NoF/Positive variable/Positive variable/-///	NoF/Blocked/Blocked/-///	-
Glycine, serine and threonine metabolism	rxn00737	rxn00737	(1) L-Threonine[0] <-> (1) NH3[0] + (1) 2-Oxobutyrate[0]	>	OK	R00996	THREDEHYD-RXN.c	L-threonine ammonia-lyase|L-threonine ammonia-lyase (2-oxobutanoate-forming)|L-threonine deaminse reversible|L-threonine dehydratase|L-threonine hydro-lyase (deaminating)|L-threoninedeaminase|THRD_L|threonine deaminase|threonine dehydrase|threonine dehydratase		Threonine dehydratase, catabolic (EC 4.3.1.19)|Threonine dehydratase biosynthetic (EC 4.3.1.19)|Threonine dehydratase (EC 4.3.1.19)|L-serine dehydratase 1 (EC 4.3.1.17)|3,4-dihydroxyphenylalanine reductive deaminase (EC 4.3.1.22)	NoF/Positive variable/Positive variable/>///	PosF/Positive/Positive variable/>/L-Isoleucine;Dianteisoheptadecanoylphosphatidylglycerol;Dianteisoheptadecanoylphosphatidylethanolamine;Anteisoheptadecanoylcardiolipin (B. subtilis)//	PosF/Positive/Positive variable/>/Dianteisoheptadecanoylphosphatidylglycerol;Anteisoheptadecanoylcardiolipin (B. subtilis);L-Isoleucine;Dianteisoheptadecanoylphosphatidylethanolamine//	PosF/Positive/Positive variable/>/Anteisoheptadecanoylcardiolipin (B. subtilis);L-Isoleucine;Dianteisoheptadecanoylphosphatidylglycerol;Dianteisoheptadecanoylphosphatidylethanolamine//	PosF/Positive/Positive variable/>/L-Isoleucine;Dianteisoheptadecanoylphosphatidylethanolamine;Dianteisoheptadecanoylphosphatidylglycerol;Anteisoheptadecanoylcardiolipin (B. subtilis)//	PosF/Positive/Positive variable/>/L-Isoleucine;Dianteisoheptadecanoylphosphatidylethanolamine;Anteisoheptadecanoylcardiolipin (B. subtilis);Dianteisoheptadecanoylphosphatidylglycerol//	PosF/Positive/Positive variable/>/Anteisoheptadecanoylcardiolipin (B. subtilis);Dianteisoheptadecanoylphosphatidylethanolamine;Dianteisoheptadecanoylphosphatidylglycerol;L-Isoleucine//	PosF/Positive/Positive variable/>/Anteisoheptadecanoylcardiolipin (B. subtilis);L-Isoleucine;Dianteisoheptadecanoylphosphatidylethanolamine;Dianteisoheptadecanoylphosphatidylglycerol//	PosF/Positive/Positive variable/>///	PosF/Positive/Positive variable/>///	PosF/Positive/Positive variable/>/L-Isoleucine;Anteisoheptadecanoylcardiolipin (B. subtilis);Dianteisoheptadecanoylphosphatidylethanolamine;Dianteisoheptadecanoylphosphatidylglycerol//	G/NegF/Negative/Variable/-/Anteisoheptadecanoylcardiolipin (B. subtilis);L-Arginine;phosphatidylethanolamine dioctadecanoyl;Putrescine;Siroheme;Glycine;GTP;Menaquinone 8;2-Demethylmenaquinone 8;ACP;Peptidoglycan polymer (n subunits);FAD;Diisoheptadecanoylphosphatidylglycerol;dATP;GSH;Stearoylcardiolipin (B. subtilis);L-Tryptophan;TPP;Diisoheptadecanoylphosphatidylethanolamine;CoA;Heme;Isoheptadec…	NoF/Positive variable/Positive variable/>///	PosF/Positive/Positive variable/>/Dianteisoheptadecanoylphosphatidylglycerol;Dianteisoheptadecanoylphosphatidylethanolamine;Anteisoheptadecanoylcardiolipin (B. subtilis);L-Isoleucine//	NoF/Positive variable/Positive variable/>///	NoF/Positive variable/Positive variable/>///	PosF/Positive/Positive variable/>/Dianteisoheptadecanoylphosphatidylethanolamine;Anteisoheptadecanoylcardiolipin (B. subtilis);L-Isoleucine;Dianteisoheptadecanoylphosphatidylglycerol//	PosF/Positive/Positive variable/>/Anteisoheptadecanoylcardiolipin (B. subtilis);L-Isoleucine;Dianteisoheptadecanoylphosphatidylethanolamine;Dianteisoheptadecanoylphosphatidylglycerol//	PosF/Positive/Positive variable/>/L-Isoleucine;Dianteisoheptadecanoylphosphatidylglycerol;Dianteisoheptadecanoylphosphatidylethanolamine;Anteisoheptadecanoylcardiolipin (B. subtilis)//	PosF/Positive/Positive variable/>/L-Isoleucine;Dianteisoheptadecanoylphosphatidylethanolamine;Anteisoheptadecanoylcardiolipin (B. subtilis);Dianteisoheptadecanoylphosphatidylglycerol//	PosF/Positive/Positive variable/>/L-Isoleucine;Dianteisoheptadecanoylphosphatidylethanolamine;Dianteisoheptadecanoylphosphatidylglycerol;Anteisoheptadecanoylcardiolipin (B. subtilis)//	PosF/Positive/Positive variable/>/L-Isoleucine;Anteisoheptadecanoylcardiolipin (B. subtilis);Dianteisoheptadecanoylphosphatidylethanolamine;Dianteisoheptadecanoylphosphatidylglycerol//	PosF/Positive/Positive variable/>/L-Isoleucine;Anteisoheptadecanoylcardiolipin (B. subtilis);Dianteisoheptadecanoylphosphatidylethanolamine;Dianteisoheptadecanoylphosphatidylglycerol//	PosF/Positive/Positive variable/>/L-Isoleucine;Dianteisoheptadecanoylphosphatidylethanolamine;Anteisoheptadecanoylcardiolipin (B. subtilis);Dianteisoheptadecanoylphosphatidylglycerol//	PosF/Positive/Positive variable/>/Dianteisoheptadecanoylphosphatidylethanolamine;L-Isoleucine;Dianteisoheptadecanoylphosphatidylglycerol;Anteisoheptadecanoylcardiolipin (B. subtilis)//	PosF/Positive/Positive variable/>/L-Isoleucine;Anteisoheptadecanoylcardiolipin (B. subtilis);Dianteisoheptadecanoylphosphatidylethanolamine;Dianteisoheptadecanoylphosphatidylglycerol//	PosF/Positive/Positive variable/>/Dianteisoheptadecanoylphosphatidylglycerol;L-Isoleucine;Anteisoheptadecanoylcardiolipin (B. subtilis);Dianteisoheptadecanoylphosphatidylethanolamine//	PosF/Positive/Positive variable/>/Dianteisoheptadecanoylphosphatidylethanolamine;Anteisoheptadecanoylcardiolipin (B. subtilis);L-Isoleucine;Dianteisoheptadecanoylphosphatidylglycerol//	PosF/Positive/Positive variable/>/Anteisoheptadecanoylcardiolipin (B. subtilis);L-Isoleucine;Dianteisoheptadecanoylphosphatidylglycerol;Dianteisoheptadecanoylphosphatidylethanolamine//	PosF/Positive/Positive variable/>/L-Isoleucine;Dianteisoheptadecanoylphosphatidylglycerol;Dianteisoheptadecanoylphosphatidylethanolamine;Anteisoheptadecanoylcardiolipin (B. subtilis)//	PosF/Positive/Positive variable/>/ACP;Dianteisoheptadecanoylphosphatidylglycerol;L-Isoleucine;TTP;10-Formyltetrahydrofolate;CoA;ATP;5-Methyltetrahydrofolate;Spermidine;Menaquinone 8;Dianteisoheptadecanoylphosphatidylethanolamine;Anteisoheptadecanoylcardiolipin (B. subtilis);L-Methionine;S-Adenosyl-L-methionine;dATP;Tetrahydrofolate//	PosF/Positive/Positive variable/>/Dianteisoheptadecanoylphosphatidylglycerol;Dianteisoheptadecanoylphosphatidylethanolamine;Anteisoheptadecanoylcardiolipin (B. subtilis);L-Isoleucine//	PosF/Positive/Positive variable/>/Anteisoheptadecanoylcardiolipin (B. subtilis);Dianteisoheptadecanoylphosphatidylglycerol;L-Isoleucine;Dianteisoheptadecanoylphosphatidylethanolamine//	PosF/Positive/Positive variable/>/Dianteisoheptadecanoylphosphatidylethanolamine;Anteisoheptadecanoylcardiolipin (B. subtilis);L-Isoleucine;Dianteisoheptadecanoylphosphatidylglycerol//	NoF/Positive variable/Positive variable/>///	PosF/Positive/Positive variable/>/Anteisoheptadecanoylcardiolipin (B. subtilis);L-Isoleucine;Dianteisoheptadecanoylphosphatidylglycerol;Dianteisoheptadecanoylphosphatidylethanolamine//	PosF/Positive/Positive variable/>/L-Isoleucine;Anteisoheptadecanoylcardiolipin (B. subtilis);Dianteisoheptadecanoylphosphatidylethanolamine;Dianteisoheptadecanoylphosphatidylglycerol//	PosF/Positive/Positive variable/>/Dianteisoheptadecanoylphosphatidylglycerol;Anteisoheptadecanoylcardiolipin (B. subtilis);Dianteisoheptadecanoylphosphatidylethanolamine;L-Isoleucine//	PosF/Positive/Positive variable/>/Anteisoheptadecanoylcardiolipin (B. subtilis);Bactoprenyl diphosphate;Dianteisoheptadecanoylphosphatidylethanolamine;L-Isoleucine;Dianteisoheptadecanoylphosphatidylglycerol//
Glycine, serine and threonine metabolism	rxn01101	rxn01101	(1) NAD[0] + (1) 3-Phosphoglycerate[0] <-> (1) NADH[0] + (1) H+[0] + (1) 3-Phosphonooxypyruvate[0]	-	OK	R01513	PGLYCDEHYDROG-RXN.c	3-Phospho-D-glycerate:NAD+ 2-oxidoreductase|3-Phosphoglycerate:NAD+ 2-oxidoreductase|D-3-phosphoglycerate dehydrogenase 1|PGCD|phosphoglycerate dehydrogenase reversible|phosphoglyceratedehydrogenase		D-3-phosphoglycerate dehydrogenase (EC 1.1.1.95)|phosphoglycerate dehydrogenase (EC 1.1.1.95)	NoF/Blocked/Blocked/=///	NoF/Blocked/Blocked/-///	NoF/Blocked/Blocked/-///	NoF/Blocked/Blocked/-///	NoF/Blocked/Blocked/-///	NoF/Blocked/Blocked/-///	NoF/Blocked/Blocked/-///	NoF/Blocked/Blocked/-///	NoF/Blocked/Blocked/-///	NoF/Blocked/Blocked/-///	NoF/Blocked/Blocked/-///	NoF/Blocked/Blocked/-///	NoF/Blocked/Blocked/-///	NoF/Blocked/Blocked/-///	NoF/Blocked/Blocked/-///	NoF/Blocked/Blocked/-///	NoF/Blocked/Blocked/-///	NoF/Blocked/Blocked/-///	NoF/Blocked/Blocked/-///	NoF/Blocked/Blocked/-///	NoF/Blocked/Blocked/-///	NoF/Blocked/Blocked/-///	NoF/Blocked/Blocked/-///	NoF/Blocked/Blocked/-///	NoF/Blocked/Blocked/-///	NoF/Blocked/Blocked/-///	NoF/Blocked/Blocked/-///	NoF/Blocked/Blocked/-///	NoF/Blocked/Blocked/-///	NoF/Blocked/Blocked/-///	NoF/Blocked/Blocked/-///	NoF/Blocked/Blocked/-///	NoF/Blocked/Blocked/-///	NoF/Blocked/Blocked/-///	NoF/Blocked/Blocked/-///	NoF/Blocked/Blocked/-///	NoF/Blocked/Blocked/-///	NoF/Blocked/Blocked/-///	NoF/Blocked/Blocked/-///
Glycine, serine and threonine metabolism	rxn02914	rxn02914	(1) 2-Oxoglutarate[0] + (1) phosphoserine[0] <-> (1) L-Glutamate[0] + (1) 3-Phosphonooxypyruvate[0]	-	OK	R04173	PSERTRANSAM-RXN.c	3-Phosphoserine:2-oxoglutarate aminotransferase|PSERT|Phosphoserine aminotransferase|phosphoserine transaminase reversible|phosphoserinetransaminase		Phosphoserine aminotransferase (EC 2.6.1.52)|Phosphoserine aminotransferase, putative (EC 2.6.1.52)|1D-1-guanidino-3-amino-1,3-dideoxy-scyllo-inositol transaminase (EC 2.6.1.56)	-	-	-	-	-	-	-	-	-	-	-	-	-	-	-	-	-	-	-	-	-	-	-	-	-	-	-	-	-	-	-	-	-	-	-	-	-	-	-
Glycine, serine and threonine metabolism	rxn00165	rxn00165	(1) L-Serine[0] <-> (1) NH3[0] + (1) Pyruvate[0]	>	OK	R00220	4.3.1.17-RXN.c	L-hydroxyaminoacid dehydratase|L-serine ammonia-lyase (pyruvate-forming)|L-serine deaminase (rev)|L-serine dehydratase alpha subunit|L-serine hydro-lyase (deaminating)|L-serinedeaminase|SERD_L|Serine ammonia-lyase	4.2.1.13	L-serine dehydratase 1 (EC 4.3.1.17)|L-serine dehydratase (EC 4.3.1.17)|L-serine dehydratase, beta subunit (EC 4.3.1.17)|L-serine dehydratase, alpha subunit (EC 4.3.1.17)|erythro-3-hydroxy-L-aspartate ammonia-lyase (EC 4.3.1.20)|3,4-dihydroxyphenylalanine reductive deaminase (EC 4.3.1.22)	NoF/Positive variable/Positive variable/>///	G/NegF/Negative/Variable/-/Glycine;Diisoheptadecanoylphosphatidylethanolamine;Ubiquinone-8;L-Isoleucine;Spermidine;L-Serine;TPP;Phosphatidylglycerol dioctadecanoyl;FAD;ACP;Menaquinone 8;Dianteisoheptadecanoylphosphatidylglycerol;L-Tryptophan;GSH;ATP;dATP;phosphatidylethanolamine dioctadecanoyl;Riboflavin;CoA;GTP;L-Threonine;dGTP;L-Methionine;L-Cysteine;Isoheptadecanoylcardiolipin (B. subtilis);St…	G/NegF/Negative/Variable/-/core oligosaccharide lipid A;Anteisoheptadecanoylcardiolipin (B. subtilis);L-Serine;L-Cysteine;TPP;Stearoylcardiolipin (B. subtilis);Ubiquinone-8;Diisoheptadecanoylphosphatidylethanolamine;L-Tryptophan;GSH;Isoheptadecanoylcardiolipin (B. subtilis);phosphatidylethanolamine dioctadecanoyl;Phosphatidylglycerol dioctadecanoyl;CoA;Dianteisoheptadecanoylphosphatidylethanolami…	G/NegF/Negative/Variable/-/Siroheme;Phosphatidylglycerol dioctadecanoyl;GSH;Spermidine;Bactoprenyl diphosphate;FAD;L-Methionine;Ubiquinone-8;S-Adenosyl-L-methionine;Diisoheptadecanoylphosphatidylethanolamine;L-Threonine;Anteisoheptadecanoylcardiolipin (B. subtilis);Diisoheptadecanoylphosphatidylglycerol;L-Isoleucine;L-Serine;TPP;Dianteisoheptadecanoylphosphatidylglycerol;Riboflavin;2-Demethylmena…	G/NegF/Negative/Variable/-///	G/NegF/Negative/Variable/-///	G/NegF/Negative/Variable/-/TPP;L-Tryptophan;L-Cysteine;Anteisoheptadecanoylcardiolipin (B. subtilis);phosphatidylethanolamine dioctadecanoyl;Phosphatidylglycerol dioctadecanoyl;Stearoylcardiolipin (B. subtilis);core oligosaccharide lipid A;Dianteisoheptadecanoylphosphatidylethanolamine;Isoheptadecanoylcardiolipin (B. subtilis);GSH;Diisoheptadecanoylphosphatidylethanolamine;Ubiquinone-8;CoA;L-Seri…	G/NegF/Negative/Variable/-/Anteisoheptadecanoylcardiolipin (B. subtilis);ACP;phosphatidylethanolamine dioctadecanoyl;Stearoylcardiolipin (B. subtilis);Isoheptadecanoylcardiolipin (B. subtilis);GSH;Diisoheptadecanoylphosphatidylethanolamine;L-Serine;Dianteisoheptadecanoylphosphatidylethanolamine;TPP;Ubiquinone-8;CoA;core oligosaccharide lipid A;Phosphatidylglycerol dioctadecanoyl;L-Cysteine;L-Tryp…	NoF/Positive variable/Positive variable/>///	G/NegF/Negative/Variable/-///	G/NegF/Negative/Variable/-/phosphatidylethanolamine dioctadecanoyl;L-Cysteine;L-Tryptophan;Anteisoheptadecanoylcardiolipin (B. subtilis);ACP;TPP;Phosphatidylglycerol dioctadecanoyl;GSH;core oligosaccharide lipid A;Ubiquinone-8;Diisoheptadecanoylphosphatidylethanolamine;Dianteisoheptadecanoylphosphatidylethanolamine;Isoheptadecanoylcardiolipin (B. subtilis);L-Serine;CoA;Stearoylcardiolipin (B. sub…	NoF/Positive variable/Positive variable/>///	G/NegF/Negative/Variable/-/S-Adenosyl-L-methionine;L-Tryptophan;Stearoylcardiolipin (B. subtilis);dATP;Diisoheptadecanoylphosphatidylethanolamine;Glycine;FAD;Menaquinone 8;L-Serine;Ubiquinone-8;ACP;Dianteisoheptadecanoylphosphatidylglycerol;Diisoheptadecanoylphosphatidylglycerol;Dianteisoheptadecanoylphosphatidylethanolamine;Anteisoheptadecanoylcardiolipin (B. subtilis);TPP;CoA;Bactoprenyl diphos…	G/NegF/Negative/Variable/-/2-Demethylmenaquinone 8;Dianteisoheptadecanoylphosphatidylglycerol;phosphatidylethanolamine dioctadecanoyl;Dianteisoheptadecanoylphosphatidylethanolamine;Riboflavin;dATP;L-Threonine;L-Cysteine;ACP;TPP;Bactoprenyl diphosphate;core oligosaccharide lipid A;Phosphatidylglycerol dioctadecanoyl;Diisoheptadecanoylphosphatidylethanolamine;FAD;Glycine;L-Methionine;L-Tryptophan;M…	G/NegF/Negative/Variable/-/Ubiquinone-8;L-Cysteine;dGTP;FAD;TPP;Diisoheptadecanoylphosphatidylethanolamine;ACP;Glycine;GTP;Dianteisoheptadecanoylphosphatidylglycerol;Stearoylcardiolipin (B. subtilis);core oligosaccharide lipid A;Diisoheptadecanoylphosphatidylglycerol;Phosphatidylglycerol dioctadecanoyl;L-Tryptophan;Anteisoheptadecanoylcardiolipin (B. subtilis);Isoheptadecanoylcardiolipin (B. subt…	G/NegF/Negative/Variable/-/NADP;FAD;L-Tryptophan;GSH;L-Serine;CoA;ACP;Diisoheptadecanoylphosphatidylethanolamine;Dianteisoheptadecanoylphosphatidylethanolamine;ATP;Glycine;Calomide;L-Threonine;L-Cysteine;Ubiquinone-8;TPP;phosphatidylethanolamine dioctadecanoyl;NAD//	G/NegF/Negative/Variable/-/GTP;Dianteisoheptadecanoylphosphatidylethanolamine;Diisoheptadecanoylphosphatidylglycerol;Menaquinone 8;Heme;dGTP;Anteisoheptadecanoylcardiolipin (B. subtilis);Phosphatidylglycerol dioctadecanoyl;TPP;core oligosaccharide lipid A;CoA;Glycine;L-Methionine;Isoheptadecanoylcardiolipin (B. subtilis);Stearoylcardiolipin (B. subtilis);phosphatidylethanolamine dioctadecanoyl;AC…	G/NegF/Negative/Variable/-/L-Cysteine;Ubiquinone-8;GSH;Diisoheptadecanoylphosphatidylethanolamine;Dianteisoheptadecanoylphosphatidylethanolamine;L-Tryptophan;TPP;phosphatidylethanolamine dioctadecanoyl;L-Serine;CoA;ACP//	G/NegF/Negative/Variable/-/TPP;ACP;L-Serine;Dianteisoheptadecanoylphosphatidylethanolamine;L-Cysteine;GSH;L-Tryptophan;Diisoheptadecanoylphosphatidylethanolamine;phosphatidylethanolamine dioctadecanoyl;CoA;Ubiquinone-8//	G/NegF/Negative/Variable/-/2-Demethylmenaquinone 8;Ubiquinone-8;TPP;core oligosaccharide lipid A;dATP;FAD;Stearoylcardiolipin (B. subtilis);L-Isoleucine;Bactoprenyl diphosphate;Phosphatidylglycerol dioctadecanoyl;L-Tryptophan;Dianteisoheptadecanoylphosphatidylethanolamine;Diisoheptadecanoylphosphatidylethanolamine;GTP;ACP;Peptidoglycan polymer (n subunits);CoA;Glycine;Isoheptadecanoylcardiolipin …	G/NegF/Negative/Variable/-/TPP;Bactoprenyl diphosphate;dATP;Stearoylcardiolipin (B. subtilis);L-Serine;L-Methionine;ACP;L-Threonine;Glycine;Heme;Diisoheptadecanoylphosphatidylethanolamine;FAD;Ubiquinone-8;L-Isoleucine;Menaquinone 8;L-Cysteine;Isoheptadecanoylcardiolipin (B. subtilis);phosphatidylethanolamine dioctadecanoyl;Riboflavin;L-Tryptophan;dGTP;GSH;CoA;ATP;Dianteisoheptadecanoylphosphatidy…	G/NegF/Negative/Variable/-/ACP;Anteisoheptadecanoylcardiolipin (B. subtilis);Ubiquinone-8;Dianteisoheptadecanoylphosphatidylethanolamine;Diisoheptadecanoylphosphatidylethanolamine;GSH;Stearoylcardiolipin (B. subtilis);core oligosaccharide lipid A;L-Serine;TPP;L-Tryptophan;L-Cysteine;Phosphatidylglycerol dioctadecanoyl;phosphatidylethanolamine dioctadecanoyl;CoA;Isoheptadecanoylcardiolipin (B. sub…	G/NegF/Negative/Variable/-/dGTP;GTP;L-Threonine;Bactoprenyl diphosphate;L-Serine;CoA;phosphatidylethanolamine dioctadecanoyl;L-Isoleucine;GSH;Isoheptadecanoylcardiolipin (B. subtilis);dATP;Phosphatidylglycerol dioctadecanoyl;Anteisoheptadecanoylcardiolipin (B. subtilis);L-Cysteine;ATP;L-Methionine;Dianteisoheptadecanoylphosphatidylethanolamine;Menaquinone 8;S-Adenosyl-L-methionine;FAD;TPP;Heme;L-…	G/NegF/Negative/Variable/-///	G/NegF/Negative/Variable/-/Dianteisoheptadecanoylphosphatidylethanolamine;CoA;Diisoheptadecanoylphosphatidylethanolamine;Ubiquinone-8;L-Tryptophan;TPP;ACP;phosphatidylethanolamine dioctadecanoyl;GSH;L-Cysteine;L-Serine//	G/NegF/Negative/Variable/-/Diisoheptadecanoylphosphatidylethanolamine;L-Cysteine;L-Tryptophan;Ubiquinone-8;GSH;TPP;CoA;ACP;phosphatidylethanolamine dioctadecanoyl;Dianteisoheptadecanoylphosphatidylethanolamine;L-Serine//	G/NegF/Negative/Variable/-/Isoheptadecanoylcardiolipin (B. subtilis);CoA;TPP;Stearoylcardiolipin (B. subtilis);L-Cysteine;Phosphatidylglycerol dioctadecanoyl;core oligosaccharide lipid A;L-Tryptophan;Anteisoheptadecanoylcardiolipin (B. subtilis);phosphatidylethanolamine dioctadecanoyl;Ubiquinone-8;Dianteisoheptadecanoylphosphatidylethanolamine;L-Serine;Diisoheptadecanoylphosphatidylethanolamine;A…	G/NegF/Negative/Variable/-/Dianteisoheptadecanoylphosphatidylethanolamine;Diisoheptadecanoylphosphatidylethanolamine;phosphatidylethanolamine dioctadecanoyl;Anteisoheptadecanoylcardiolipin (B. subtilis);CoA;L-Tryptophan;GSH;L-Serine;ACP;Stearoylcardiolipin (B. subtilis);core oligosaccharide lipid A;Ubiquinone-8;Phosphatidylglycerol dioctadecanoyl;L-Cysteine;Isoheptadecanoylcardiolipin (B. subtili…	G/NegF/Negative/Variable/-/L-Serine;Anteisoheptadecanoylcardiolipin (B. subtilis);ACP;Ubiquinone-8;CoA;L-Cysteine;phosphatidylethanolamine dioctadecanoyl;Isoheptadecanoylcardiolipin (B. subtilis);Stearoylcardiolipin (B. subtilis);TPP;GSH;core oligosaccharide lipid A;Phosphatidylglycerol dioctadecanoyl;Diisoheptadecanoylphosphatidylethanolamine;L-Tryptophan;Dianteisoheptadecanoylphosphatidylethano…	G/NegF/Negative/Variable/-/FAD;L-Threonine;L-Isoleucine;GSH;Dianteisoheptadecanoylphosphatidylglycerol;phosphatidylethanolamine dioctadecanoyl;Riboflavin;ATP;Ubiquinone-8;Bactoprenyl diphosphate;L-Cysteine;CoA;Heme;S-Adenosyl-L-methionine;L-Tryptophan;Siroheme;core oligosaccharide lipid A;TPP;Menaquinone 8;Stearoylcardiolipin (B. subtilis);Dianteisoheptadecanoylphosphatidylethanolamine;dGTP;dATP;…	G/NegF/Negative/Variable/-/L-Threonine;Putrescine;L-Serine;L-Arginine;Peptidoglycan polymer (n subunits);ACP;UTP;Dianteisoheptadecanoylphosphatidylglycerol;FAD;CTP;L-Tryptophan;TPP;L-Isoleucine;TTP;10-Formyltetrahydrofolate;dGTP;L-Tyrosine;Diisoheptadecanoylphosphatidylethanolamine;2-Demethylmenaquinone 8;CoA;ATP;5-Methyltetrahydrofolate;Spermidine;Siroheme;L-Cysteine;L-Histidine;dCTP;Menaquinone…	G/NegF/Negative/Variable/-/Isoheptadecanoylcardiolipin (B. subtilis);FAD;dGTP;dATP;TPP;phosphatidylethanolamine dioctadecanoyl;CoA;2-Demethylmenaquinone 8;core oligosaccharide lipid A;L-Methionine;L-Threonine;ACP;Heme;L-Cysteine;Diisoheptadecanoylphosphatidylethanolamine;Phosphatidylglycerol dioctadecanoyl;Diisoheptadecanoylphosphatidylglycerol;Bactoprenyl diphosphate;Riboflavin;L-Serine;GTP;Dian…	G/NegF/Negative/Variable/-/Anteisoheptadecanoylcardiolipin (B. subtilis);core oligosaccharide lipid A;Ubiquinone-8;Menaquinone 8;phosphatidylethanolamine dioctadecanoyl;dGTP;Dianteisoheptadecanoylphosphatidylglycerol;L-Serine;FAD;TPP;Glycine;ATP;Diisoheptadecanoylphosphatidylglycerol;L-Isoleucine;Heme;GTP;S-Adenosyl-L-methionine;2-Demethylmenaquinone 8;GSH;Peptidoglycan polymer (n subunits);L-Try…	G/NegF/Negative/Variable/-/GSH;Isoheptadecanoylcardiolipin (B. subtilis);dATP;GTP;Glycine;FAD;Heme;L-Cysteine;Dianteisoheptadecanoylphosphatidylethanolamine;core oligosaccharide lipid A;L-Serine;Riboflavin;Bactoprenyl diphosphate;CoA;L-Threonine;L-Tryptophan;S-Adenosyl-L-methionine;TPP;Diisoheptadecanoylphosphatidylglycerol;ATP;Diisoheptadecanoylphosphatidylethanolamine;Anteisoheptadecanoylcardio…	G/NegF/Negative/Variable/-/L-Tryptophan;FAD;ACP;Isoheptadecanoylcardiolipin (B. subtilis);Glycine;Dianteisoheptadecanoylphosphatidylethanolamine;Bactoprenyl diphosphate;GTP;Riboflavin;core oligosaccharide lipid A;Ubiquinone-8;GSH;ATP;Dianteisoheptadecanoylphosphatidylglycerol;Diisoheptadecanoylphosphatidylglycerol;L-Cysteine;L-Serine;Stearoylcardiolipin (B. subtilis);Diisoheptadecanoylphosphatidy…	G/NegF/Negative/Variable/-/L-Serine;core oligosaccharide lipid A;TPP;L-Tryptophan;ACP;Diisoheptadecanoylphosphatidylethanolamine;GSH;Stearoylcardiolipin (B. subtilis);Anteisoheptadecanoylcardiolipin (B. subtilis);Isoheptadecanoylcardiolipin (B. subtilis);Ubiquinone-8;phosphatidylethanolamine dioctadecanoyl;CoA;L-Cysteine;Phosphatidylglycerol dioctadecanoyl;Dianteisoheptadecanoylphosphatidylethano…	G/NegF/Negative/Variable/-/Heme;L-Tryptophan;L-Methionine;TPP;L-Isoleucine;dGTP;Anteisoheptadecanoylcardiolipin (B. subtilis);L-Cysteine;Glycine;Stearoylcardiolipin (B. subtilis);GTP;ATP;Diisoheptadecanoylphosphatidylethanolamine;dATP;GSH;FAD;phosphatidylethanolamine dioctadecanoyl;Phosphatidylglycerol dioctadecanoyl;Menaquinone 8;Riboflavin;core oligosaccharide lipid A;Bactoprenyl diphosphate;2-…	G/NegF/Negative/Variable/-/L-Serine;L-Cysteine;L-Tryptophan;Ubiquinone-8;GSH;CoA;Diisoheptadecanoylphosphatidylethanolamine;Dianteisoheptadecanoylphosphatidylethanolamine;TPP;phosphatidylethanolamine dioctadecanoyl;ACP//	G/NegF/Negative/Variable/-/GTP;phosphatidylethanolamine dioctadecanoyl;Anteisoheptadecanoylcardiolipin (B. subtilis);GSH;ACP;L-Methionine;dGTP;S-Adenosyl-L-methionine;TPP;L-Tryptophan;L-Tyrosine;Dianteisoheptadecanoylphosphatidylethanolamine;5-Methyltetrahydrofolate;L-Isoleucine;Diisoheptadecanoylphosphatidylethanolamine;L-Histidine;dATP;ATP;Menaquinone 8;CoA;Siroheme;Ubiquinone-8;Glycine;L-Serin…
Glycine, serine and threonine metabolism	rxn01302	rxn01302	(1) NADP[0] + (1) L-Homoserine[0] <-> (1) NADPH[0] + (1) H+[0] + (1) L-Aspartate4-semialdehyde[0]	-	OK	R01775	HOMOSERDEHYDROG-RXN.c.metaexp.NADP_NADPH	HSDy|L-Homoserine:NADP+ oxidoreductase|L-homoserine:NADP+ oxidoreductase|homoserine dehydrogenase (NADP), irreversible|homoserine dehydrogenase (NADPH)|homoserinedehydrogenase-NADPH		Homoserine dehydrogenase (EC 1.1.1.3)|homoserine dehydrogenase (EC 1.1.1.3)	NoF/Variable/Variable/=///	NoF/Variable/Variable/-///	NegF/Variable/Variable/-/S-Adenosyl-L-methionine;L-Methionine;Spermidine//	NegF/Variable/Variable/-/Spermidine;L-Methionine;S-Adenosyl-L-methionine//	NoF/Variable/Variable/-///	NoF/Variable/Variable/-///	NegF/Variable/Variable/-/L-Methionine;S-Adenosyl-L-methionine;Spermidine//	NegF/Variable/Variable/-/L-Methionine;Spermidine;S-Adenosyl-L-methionine//	NoF/Variable/Variable/-///	PosF/Variable/Variable/-///	NegF/Variable/Variable/-/Spermidine;S-Adenosyl-L-methionine;L-Methionine//	NegF/Variable/Variable/-/Spermidine;L-Methionine;S-Adenosyl-L-methionine//	NoF/Variable/Variable/-///	NoF/Variable/Variable/-///	NoF/Variable/Variable/-///	NoF/Variable/Variable/-///	NoF/Variable/Variable/-///	NegF/Variable/Variable/-/Spermidine;S-Adenosyl-L-methionine;L-Methionine//	NegF/Variable/Variable/-/S-Adenosyl-L-methionine;L-Methionine;Spermidine//	NoF/Variable/Variable/-///	NoF/Variable/Variable/-///	NegF/Variable/Variable/-/L-Methionine;Spermidine;S-Adenosyl-L-methionine//	NoF/Variable/Variable/-///	NoF/Variable/Variable/-///	NegF/Variable/Variable/-/S-Adenosyl-L-methionine;Spermidine;L-Methionine//	NegF/Variable/Variable/-/S-Adenosyl-L-methionine;Spermidine;L-Methionine//	NegF/Variable/Variable/-/S-Adenosyl-L-methionine;L-Methionine;Spermidine//	NegF/Variable/Variable/-/Spermidine;L-Methionine;S-Adenosyl-L-methionine//	NegF/Variable/Variable/-/S-Adenosyl-L-methionine;L-Methionine;Spermidine//	NegF/Variable/Variable/-/S-Adenosyl-L-methionine;Spermidine;L-Methionine//	NegF/Variable/Variable/-/core oligosaccharide lipid A;Spermidine;Isoheptadecanoylcardiolipin (B. subtilis);Anteisoheptadecanoylcardiolipin (B. subtilis);L-Methionine;S-Adenosyl-L-methionine//	NoF/Variable/Variable/-///	NoF/Variable/Variable/-///	NoF/Variable/Variable/-///	NoF/Variable/Variable/-///	NegF/Variable/Variable/-/Spermidine;S-Adenosyl-L-methionine;L-Methionine//	NoF/Variable/Variable/-///	NegF/Variable/Variable/-/S-Adenosyl-L-methionine;Spermidine;L-Methionine//	NoF/Variable/Variable/-///
Glycine, serine and threonine metabolism	rxn00599	rxn00599	(1) Glycine[0] + (1) H+[0] + (1) Succinyl-CoA[0] <-> (1) CoA[0] + (1) CO2[0] + (1) 5-Aminolevulinate[0]	>	OK	R00830	5-AMINOLEVULINIC-ACID-SYNTHASE-RXN.c	5-aminolevulinate synthetase|5-aminolevulinic acid synthetase|ALA synthase|ALA synthetase|ALAS|alpha-aminolevulinic acid synthase|aminolevulinate synthase|aminolevulinate synthetase|aminolevulinic acid synthase|aminolevulinic acid synthetase|aminolevulinic synthetase|delta-aminolevulinate synthase|delta-aminolevulinate synthetase|delta-aminolevulinic acid synthase|delta-aminolevulinic acid synthe…		5-aminolevulinate synthase (EC 2.3.1.37)|acyl-[acyl-carrier-protein]---phospholipid O-acyltransferase (EC 2.3.1.40)	-	-	G/PosF/Positive/Positive variable/>/Siroheme;Heme//	G/PosF/Positive/Positive variable/>/Siroheme;Heme//	G/PosF/Positive/Positive variable/>/Heme;Siroheme//	G/PosF/Positive/Positive variable/>/Siroheme;Heme//	G/PosF/Positive/Positive variable/>/Siroheme;Heme//	G/PosF/Positive/Positive variable/>/Heme;Siroheme//	G/PosF/Positive/Positive variable/>///	G/PosF/Positive/Positive variable/>///	G/PosF/Positive/Positive variable/>/Heme;Siroheme//	-	-	-	-	-	-	G/PosF/Positive/Positive variable/>/Heme;Siroheme//	G/PosF/Positive/Positive variable/>/Heme;Siroheme//	-	-	G/PosF/Positive/Positive variable/>/Siroheme;Heme//	-	G/PosF/Positive/Positive variable/>/Siroheme;Heme//	G/PosF/Positive/Positive variable/>/Siroheme;Heme//	G/PosF/Positive/Positive variable/>/Siroheme;Heme//	G/PosF/Positive/Positive variable/>/Siroheme;Heme//	G/PosF/Positive/Positive variable/>/Heme;Siroheme//	G/PosF/Positive/Positive variable/>/Siroheme;Heme//	G/PosF/Positive/Positive variable/>/Heme;Siroheme//	-	-	-	-	-	G/PosF/Positive/Positive variable/>/Heme;Siroheme//	-	G/PosF/Positive/Positive variable/>/Heme;Siroheme//	-
Glycine, serine and threonine metabolism	rxn01102	rxn01102	(1) ATP[0] + (1) Glycerate[0] <-> (1) ADP[0] + (1) H+[0] + (1) 3-Phosphoglycerate[0]	>	OK|HB	R01514	GLY3KIN-RXN.c	ATP:(R)-glycerate 3-phosphotransferase|ATP:D-glycerate 2-phosphotransferase|D-glycerate 3-kinase|D-glycerate kinase|D-glyceric acid kinase|glycerate kinase (phosphorylating)|glycerate-3-kinase		D-glycerate 2-kinase (EC 2.7.1.-)|Glycerate kinase (EC 2.7.1.31)|pyridoxal kinase (EC 2.7.1.35)	-	-	-	-	-	-	-	-	-	-	-	-	-	-	-	-	-	-	-	-	-	-	-	-	-	-	-	-	-	-	-	-	-	-	-	-	-	-	-
Glycine, serine and threonine metabolism	rxn01069	rxn01069	(1) H2O[0] + (1) O-Phospho-L-homoserine[0] <-> (1) Phosphate[0] + (1) L-Threonine[0]	-	OK|HB	R01466	THRESYN-RXN.c	O-Phospho-L-homoserine phospho-lyase (adding water)|O-phospho-L-homoserine phosphate-lyase (adding water, L-threonine-forming)|O-phospho-L-homoserine phosphate-lyase (adding water;L-threonine-forming)|O-phospho-L-homoserine phospho-lyase (adding water)|THRS|threonine synthase|threonine synthetase|threoninesynthase	4.2.99.2	Threonine synthase (EC 4.2.3.1)|sesquithujene synthase (EC 4.2.3.102)	-	-	-	-	-	-	-	-	-	-	-	-	-	-	-	-	-	-	-	-	-	-	-	-	-	-	-	-	-	-	-	-	-	-	-	-	-	-	-
Glycine, serine and threonine metabolism	rxn08647	rxn08647	(1) ATP[0] + (1) Glycerate[0] <-> (1) ADP[0] + (1) H+[0] + (1) 2-Phospho-D-glycerate[0]	>	OK|HB	R08572	GKI-RXN.c	ATP:(R)-glycerate 2-phosphotransferase|D-glycerate-2-kinase|glycerate 2-kinase|glycerate kinase (2-phosphoglycerate forming)	2.7.1.165	tagatose kinase (EC 2.7.1.101)|pyridoxal kinase (EC 2.7.1.35)	-	-	-	-	-	-	-	-	-	-	-	-	-	-	-	-	-	-	-	-	-	-	-	-	-	-	-	-	-	-	-	-	-	-	-	-	-	-	-
Glycine, serine and threonine metabolism	rxn06600	rxn06600	(1) Tetrahydrofolate[0] + (1) S-Aminomethyldihydrolipoylprotein[0] <-> (1) NH3[0] + (1) 5-10-Methylenetetrahydrofolate[0] + (1) Dihydrolipolprotein[0]	>	OK	R04125		glycine cleavage complex		Glycine cleavage system H protein|Aminomethyltransferase (glycine cleavage system T protein) (EC 2.1.2.10)|phosphoribosylglycinamide formyltransferase (EC 2.1.2.2)	NoF/Positive variable/Positive variable/>///	NoF/Positive variable/Positive variable/>///	NoF/Positive variable/Positive variable/>///	NoF/Positive variable/Positive variable/>///	NoF/Positive variable/Positive variable/>///	NoF/Positive variable/Positive variable/>///	NoF/Positive variable/Positive variable/>///	NoF/Positive variable/Positive variable/>///	NoF/Positive variable/Positive variable/>///	NoF/Positive variable/Positive variable/>///	NoF/Positive variable/Positive variable/>///	NoF/Positive variable/Positive variable/>///	NoF/Positive variable/Positive variable/>///	NoF/Positive variable/Positive variable/>///	NoF/Positive variable/Positive variable/>///	NoF/Positive variable/Positive variable/>///	NoF/Positive variable/Positive variable/>///	PosF/Positive variable/Positive variable/>///	NoF/Positive variable/Positive variable/>///	NoF/Positive variable/Positive variable/>///	NoF/Positive variable/Positive variable/>///	NoF/Positive variable/Positive variable/>///	NoF/Positive variable/Positive variable/>///	NoF/Positive variable/Positive variable/>///	NoF/Positive variable/Positive variable/>///	NoF/Positive variable/Positive variable/>///	NoF/Positive variable/Positive variable/>///	NoF/Positive variable/Positive variable/>///	NoF/Positive variable/Positive variable/>///	NoF/Positive variable/Positive variable/>///	NoF/Positive variable/Positive variable/>///	NoF/Positive variable/Positive variable/>///	NoF/Positive variable/Positive variable/>///	NoF/Positive variable/Positive variable/>///	NoF/Positive variable/Positive variable/>///	NoF/Positive variable/Positive variable/>///	NoF/Positive variable/Positive variable/>///	NoF/Positive variable/Positive variable/>///	NoF/Positive variable/Positive variable/>///
Glycine, serine and threonine metabolism	rxn12191	rxn12191	(1) NADP[0] + (1) Choline[0] <-> (1) NADPH[0] + (1) H+[0] + (1) Betaine aldehyde[0]	-	OK	R08558	RXN-12582.c	R08558|choline monooxygenase (NADP)		alcohol dehydrogenase (EC 1.1.1.1)	NoF/Variable/Variable/=///	-	-	-	-	-	-	-	-	-	-	-	-	-	-	-	-	-	-	-	-	-	-	-	-	-	-	-	-	-	-	-	-	-	-	-	-	-	-
Glycine, serine and threonine metabolism	rxn10770	rxn10770	(1) NAD[0] + (1) Choline[0] <-> (1) NADH[0] + (1) H+[0] + (1) Betaine aldehyde[0]	-	OK	R08557	RXN-6021.c	R08557|RXN-6021.c		Choline dehydrogenase (EC 1.1.99.1)|alcohol dehydrogenase (EC 1.1.1.1)	NoF/Variable/Variable/=///	-	-	-	-	-	-	-	-	-	-	-	-	-	-	-	-	-	-	-	-	-	-	-	-	-	-	-	-	-	-	-	-	-	-	-	-	-	-
Glycine, serine and threonine metabolism	rxn00420	rxn00420	(1) H2O[0] + (1) phosphoserine[0] <-> (1) Phosphate[0] + (1) L-Serine[0]	-	OK|HB	R00582	PSERPHOSPHA-RXN.c.metaexp.3-P-SERINE_SER|RXN0-5114.c	L-O-Phosphoserine phosphohydrolase|O-phospho-L-serine phosphohydrolase|PSP_L|RXN0-5114.c|phosphoserine phosphatase (L-serine)|phosphoserinephosphatase-L-serine		Phosphoserine phosphatase rsbX (EC 3.1.3.3)|Phosphoserine phosphatase (EC 3.1.3.3)|polynucleotide 5'-phosphatase (EC 3.1.3.33)	NoF/Blocked/Blocked/>///	NoF/Blocked/Blocked/>///	NoF/Blocked/Blocked/>///	NoF/Blocked/Blocked/>///	NoF/Blocked/Blocked/>///	NoF/Blocked/Blocked/>///	NoF/Blocked/Blocked/>///	NoF/Blocked/Blocked/>///	NoF/Blocked/Blocked/>///	NoF/Blocked/Blocked/>///	NoF/Blocked/Blocked/>///	NoF/Blocked/Blocked/>///	NoF/Blocked/Blocked/>///	NoF/Blocked/Blocked/>///	NoF/Blocked/Blocked/>///	NoF/Blocked/Blocked/>///	NoF/Blocked/Blocked/>///	NoF/Blocked/Blocked/>///	NoF/Blocked/Blocked/>///	NoF/Blocked/Blocked/>///	NoF/Blocked/Blocked/>///	NoF/Blocked/Blocked/>///	NoF/Blocked/Blocked/>///	NoF/Blocked/Blocked/>///	NoF/Blocked/Blocked/>///	NoF/Blocked/Blocked/>///	NoF/Blocked/Blocked/>///	NoF/Blocked/Blocked/>///	NoF/Blocked/Blocked/>///	NoF/Blocked/Blocked/>///	NoF/Blocked/Blocked/>///	NoF/Blocked/Blocked/>///	NoF/Blocked/Blocked/>///	NoF/Blocked/Blocked/>///	NoF/Blocked/Blocked/>///	NoF/Blocked/Blocked/>///	NoF/Blocked/Blocked/>///	NoF/Blocked/Blocked/>///	-
Glycine, serine and threonine metabolism	rxn01068	rxn01068	(1) NAD[0] + (1) L-Threonine[0] <-> (1) NADH[0] + (1) H+[0] + (1) L-2-Amino-acetoacetate[0]	-	OK	R01465	THREODEHYD-RXN.c	L-threonine 3-dehydrogenase|L-threonine dehydrogenase|L-threonine dehydrogenase (w/ AOBUTDs)|L-threonine:NAD+ oxidoreductase|threonine 3-dehydrogenase|threonine dehydrogenase		L-threonine 3-dehydrogenase (EC 1.1.1.103)|L-threonine 3-dehydrogenase (EC 1.1.1.103)	NegF/Negative/Variable/=/L-Threonine//	NegF/Negative/Variable/-/L-Isoleucine;Dianteisoheptadecanoylphosphatidylglycerol;L-Threonine;Dianteisoheptadecanoylphosphatidylethanolamine;Anteisoheptadecanoylcardiolipin (B. subtilis)//	NegF/Negative/Variable/-/Dianteisoheptadecanoylphosphatidylglycerol;Anteisoheptadecanoylcardiolipin (B. subtilis);L-Isoleucine;L-Threonine;Dianteisoheptadecanoylphosphatidylethanolamine//	NegF/Negative/Variable/-/L-Threonine;Anteisoheptadecanoylcardiolipin (B. subtilis);L-Isoleucine;Dianteisoheptadecanoylphosphatidylglycerol;Dianteisoheptadecanoylphosphatidylethanolamine//	NegF/Negative/Variable/-/L-Isoleucine;Dianteisoheptadecanoylphosphatidylethanolamine;L-Threonine;Dianteisoheptadecanoylphosphatidylglycerol;Anteisoheptadecanoylcardiolipin (B. subtilis)//	NegF/Negative/Variable/-/L-Isoleucine;Dianteisoheptadecanoylphosphatidylethanolamine;Anteisoheptadecanoylcardiolipin (B. subtilis);L-Threonine;Dianteisoheptadecanoylphosphatidylglycerol//	NegF/Negative/Variable/-/Anteisoheptadecanoylcardiolipin (B. subtilis);Dianteisoheptadecanoylphosphatidylethanolamine;L-Threonine;Dianteisoheptadecanoylphosphatidylglycerol;L-Isoleucine//	NegF/Negative/Variable/-/Anteisoheptadecanoylcardiolipin (B. subtilis);L-Isoleucine;Dianteisoheptadecanoylphosphatidylethanolamine;Dianteisoheptadecanoylphosphatidylglycerol;L-Threonine//	NoF/Blocked/Blocked/-///	NegF/Negative/Variable/-///	NegF/Negative/Variable/-/L-Isoleucine;Anteisoheptadecanoylcardiolipin (B. subtilis);Dianteisoheptadecanoylphosphatidylethanolamine;L-Threonine;Dianteisoheptadecanoylphosphatidylglycerol//	PosF/Positive/Variable/-/Anteisoheptadecanoylcardiolipin (B. subtilis);L-Arginine;phosphatidylethanolamine dioctadecanoyl;Putrescine;Siroheme;Glycine;GTP;2-Demethylmenaquinone 8;ACP;Peptidoglycan polymer (n subunits);FAD;Diisoheptadecanoylphosphatidylglycerol;dATP;GSH;Stearoylcardiolipin (B. subtilis);L-Tryptophan;TPP;Diisoheptadecanoylphosphatidylethanolamine;CoA;Heme;Calomide;Isoheptadecanoylca…	NegF/Negative/Variable/-/L-Threonine//	NegF/Negative/Variable/-/Dianteisoheptadecanoylphosphatidylglycerol;Dianteisoheptadecanoylphosphatidylethanolamine;L-Threonine;Anteisoheptadecanoylcardiolipin (B. subtilis);L-Isoleucine//	NegF/Negative/Variable/-/L-Threonine//	NegF/Negative/Variable/-/L-Threonine//	NegF/Negative/Variable/-/Dianteisoheptadecanoylphosphatidylethanolamine;Anteisoheptadecanoylcardiolipin (B. subtilis);L-Threonine;L-Isoleucine;Dianteisoheptadecanoylphosphatidylglycerol//	NegF/Negative/Variable/-/Anteisoheptadecanoylcardiolipin (B. subtilis);L-Isoleucine;Dianteisoheptadecanoylphosphatidylethanolamine;L-Threonine;Dianteisoheptadecanoylphosphatidylglycerol//	NegF/Negative/Variable/-/L-Isoleucine;Dianteisoheptadecanoylphosphatidylglycerol;Dianteisoheptadecanoylphosphatidylethanolamine;L-Threonine;Anteisoheptadecanoylcardiolipin (B. subtilis)//	NegF/Negative/Variable/-/L-Isoleucine;Dianteisoheptadecanoylphosphatidylethanolamine;L-Threonine;Anteisoheptadecanoylcardiolipin (B. subtilis);Dianteisoheptadecanoylphosphatidylglycerol//	NegF/Negative/Variable/-/L-Threonine;L-Isoleucine;Dianteisoheptadecanoylphosphatidylethanolamine;Dianteisoheptadecanoylphosphatidylglycerol;Anteisoheptadecanoylcardiolipin (B. subtilis)//	NegF/Negative/Variable/-/L-Isoleucine;Anteisoheptadecanoylcardiolipin (B. subtilis);Dianteisoheptadecanoylphosphatidylethanolamine;Dianteisoheptadecanoylphosphatidylglycerol;L-Threonine//	NegF/Negative/Variable/-/L-Threonine;L-Isoleucine;Anteisoheptadecanoylcardiolipin (B. subtilis);Dianteisoheptadecanoylphosphatidylethanolamine;Dianteisoheptadecanoylphosphatidylglycerol//	NegF/Negative/Variable/-/L-Isoleucine;Dianteisoheptadecanoylphosphatidylethanolamine;L-Threonine;Anteisoheptadecanoylcardiolipin (B. subtilis);Dianteisoheptadecanoylphosphatidylglycerol//	NegF/Negative/Variable/-/L-Threonine;Dianteisoheptadecanoylphosphatidylethanolamine;L-Isoleucine;Dianteisoheptadecanoylphosphatidylglycerol;Anteisoheptadecanoylcardiolipin (B. subtilis)//	NegF/Negative/Variable/-/L-Threonine;L-Isoleucine;Anteisoheptadecanoylcardiolipin (B. subtilis);Dianteisoheptadecanoylphosphatidylethanolamine;Dianteisoheptadecanoylphosphatidylglycerol//	NegF/Negative/Variable/-/L-Threonine;Dianteisoheptadecanoylphosphatidylglycerol;L-Isoleucine;Anteisoheptadecanoylcardiolipin (B. subtilis);Dianteisoheptadecanoylphosphatidylethanolamine//	NegF/Negative/Variable/-/Dianteisoheptadecanoylphosphatidylethanolamine;L-Threonine;Anteisoheptadecanoylcardiolipin (B. subtilis);L-Isoleucine;Dianteisoheptadecanoylphosphatidylglycerol//	NegF/Negative/Variable/-/Anteisoheptadecanoylcardiolipin (B. subtilis);L-Threonine;L-Isoleucine;Dianteisoheptadecanoylphosphatidylglycerol;Dianteisoheptadecanoylphosphatidylethanolamine//	NegF/Negative/Variable/-/L-Threonine;L-Isoleucine;Dianteisoheptadecanoylphosphatidylglycerol;Dianteisoheptadecanoylphosphatidylethanolamine;Anteisoheptadecanoylcardiolipin (B. subtilis)//	NegF/Negative/Variable/-/L-Threonine;Peptidoglycan polymer (n subunits);ACP;UTP;Dianteisoheptadecanoylphosphatidylglycerol;L-Isoleucine;TTP;10-Formyltetrahydrofolate;L-Tyrosine;CoA;ATP;5-Methyltetrahydrofolate;Spermidine;Siroheme;dCTP;Menaquinone 8;Dianteisoheptadecanoylphosphatidylethanolamine;Anteisoheptadecanoylcardiolipin (B. subtilis);L-Methionine;S-Adenosyl-L-methionine;GTP;Tetrahydrofolate…	NegF/Negative/Variable/-/L-Threonine;Dianteisoheptadecanoylphosphatidylglycerol;Dianteisoheptadecanoylphosphatidylethanolamine;Anteisoheptadecanoylcardiolipin (B. subtilis);L-Isoleucine//	NegF/Negative/Variable/-/Anteisoheptadecanoylcardiolipin (B. subtilis);Dianteisoheptadecanoylphosphatidylglycerol;L-Isoleucine;L-Threonine;Dianteisoheptadecanoylphosphatidylethanolamine//	NegF/Negative/Variable/-/Dianteisoheptadecanoylphosphatidylethanolamine;L-Threonine;Anteisoheptadecanoylcardiolipin (B. subtilis);L-Isoleucine;Dianteisoheptadecanoylphosphatidylglycerol//	NegF/Negative/Variable/-/L-Threonine//	NegF/Negative/Variable/-/Anteisoheptadecanoylcardiolipin (B. subtilis);L-Isoleucine;Dianteisoheptadecanoylphosphatidylglycerol;L-Threonine;Dianteisoheptadecanoylphosphatidylethanolamine//	NegF/Negative/Variable/-/L-Isoleucine;Anteisoheptadecanoylcardiolipin (B. subtilis);L-Threonine;Dianteisoheptadecanoylphosphatidylethanolamine;Dianteisoheptadecanoylphosphatidylglycerol//	NegF/Negative/Variable/-/Dianteisoheptadecanoylphosphatidylglycerol;L-Threonine;Anteisoheptadecanoylcardiolipin (B. subtilis);Dianteisoheptadecanoylphosphatidylethanolamine;L-Isoleucine//	NegF/Negative/Variable/-/10-Formyltetrahydrofolate;Anteisoheptadecanoylcardiolipin (B. subtilis);S-Adenosyl-L-methionine;Bactoprenyl diphosphate;Dianteisoheptadecanoylphosphatidylethanolamine;5-Methyltetrahydrofolate;L-Isoleucine;Menaquinone 8;CoA;Siroheme;L-Threonine;Dianteisoheptadecanoylphosphatidylglycerol//
Glycine, serine and threonine metabolism	rxn06493	rxn06493	(1) NAD[0] + (1) Dihydrolipolprotein[0] <-> (1) NADH[0] + (1) H+[0] + (1) Lipoylprotein[0]	-	OK	R03815		dihydrolipoylprotein:NAD+ oxidoreductase		Dihydrolipoamide dehydrogenase (EC 1.8.1.4)|Glycine dehydrogenase [decarboxylating] (glycine cleavage system P protein) (EC 1.4.4.2)|Glycine cleavage system H protein|Glycine dehydrogenase [decarboxylating] (glycine cleavage system P2 protein) (EC 1.4.4.2)|Glycine dehydrogenase [decarboxylating] (glycine cleavage system P1 protein) (EC 1.4.4.2)|protein-disulfide reductase (EC 1.8.1.8)	NoF/Positive variable/Positive variable/=///	NoF/Positive variable/Positive variable/-///	NoF/Positive variable/Positive variable/-///	NoF/Positive variable/Positive variable/-///	NoF/Positive variable/Positive variable/-///	NoF/Positive variable/Positive variable/-///	NoF/Positive variable/Positive variable/-///	NoF/Positive variable/Positive variable/-///	NoF/Positive variable/Positive variable/-///	NoF/Positive variable/Positive variable/-///	NoF/Positive variable/Positive variable/-///	NoF/Positive variable/Positive variable/-///	NoF/Positive variable/Positive variable/-///	NoF/Positive variable/Positive variable/-///	NoF/Positive variable/Positive variable/-///	NoF/Positive variable/Positive variable/-///	NoF/Positive variable/Positive variable/-///	PosF/Positive variable/Positive variable/-///	NoF/Positive variable/Positive variable/-///	NoF/Positive variable/Positive variable/-///	NoF/Positive variable/Positive variable/-///	NoF/Positive variable/Positive variable/-///	NoF/Positive variable/Positive variable/-///	NoF/Positive variable/Positive variable/-///	NoF/Positive variable/Positive variable/-///	NoF/Positive variable/Positive variable/-///	NoF/Positive variable/Positive variable/-///	NoF/Positive variable/Positive variable/-///	NoF/Positive variable/Positive variable/-///	NoF/Positive variable/Positive variable/-///	NoF/Positive variable/Positive variable/-///	NoF/Positive variable/Positive variable/-///	NoF/Positive variable/Positive variable/-///	NoF/Positive variable/Positive variable/-///	NoF/Positive variable/Positive variable/-///	NoF/Positive variable/Positive variable/-///	NoF/Positive variable/Positive variable/-///	NoF/Positive variable/Positive variable/-///	NoF/Positive variable/Positive variable/-///
Glycine, serine and threonine metabolism	rxn06377	rxn06377	(1) Glycine[0] + (1) H+[0] + (1) Lipoylprotein[0] <-> (1) CO2[0] + (1) S-Aminomethyldihydrolipoylprotein[0]	-	OK	R03425		acceptor-aminomethylating)|acceptor-aminomethylating)|glycine:lipoylprotein oxidoreductase (decarboxylating and		Glycine dehydrogenase [decarboxylating] (glycine cleavage system P protein) (EC 1.4.4.2)|Glycine dehydrogenase [decarboxylating] (glycine cleavage system P2 protein) (EC 1.4.4.2)|Glycine dehydrogenase [decarboxylating] (glycine cleavage system P1 protein) (EC 1.4.4.2)|D-amino-acid dehydrogenase (EC 1.4.99.1)	NoF/Positive variable/Positive variable/>///	NoF/Positive variable/Positive variable/>///	NoF/Positive variable/Positive variable/>///	NoF/Positive variable/Positive variable/>///	NoF/Positive variable/Positive variable/>///	NoF/Positive variable/Positive variable/>///	NoF/Positive variable/Positive variable/>///	NoF/Positive variable/Positive variable/>///	NoF/Positive variable/Positive variable/>///	NoF/Positive variable/Positive variable/>///	NoF/Positive variable/Positive variable/>///	NoF/Positive variable/Positive variable/>///	NoF/Positive variable/Positive variable/>///	NoF/Positive variable/Positive variable/>///	NoF/Positive variable/Positive variable/>///	NoF/Positive variable/Positive variable/>///	NoF/Positive variable/Positive variable/>///	PosF/Positive variable/Positive variable/>///	NoF/Positive variable/Positive variable/>///	NoF/Positive variable/Positive variable/>///	NoF/Positive variable/Positive variable/>///	NoF/Positive variable/Positive variable/>///	NoF/Positive variable/Positive variable/>///	NoF/Positive variable/Positive variable/>///	NoF/Positive variable/Positive variable/>///	NoF/Positive variable/Positive variable/>///	NoF/Positive variable/Positive variable/>///	NoF/Positive variable/Positive variable/>///	NoF/Positive variable/Positive variable/>///	NoF/Positive variable/Positive variable/>///	NoF/Positive variable/Positive variable/>///	NoF/Positive variable/Positive variable/>///	NoF/Positive variable/Positive variable/>///	NoF/Positive variable/Positive variable/>///	NoF/Positive variable/Positive variable/>///	NoF/Positive variable/Positive variable/>///	NoF/Positive variable/Positive variable/>///	NoF/Positive variable/Positive variable/>///	NoF/Positive variable/Positive variable/>///
Glycine, serine and threonine metabolism	rxn01300	rxn01300	(1) ATP[0] + (1) L-Homoserine[0] <-> (1) ADP[0] + (1) H+[0] + (1) O-Phospho-L-homoserine[0]	>	OK|HB	R01771	HOMOSERKIN-RXN.c	homoserinekinase		Homoserine kinase (EC 2.7.1.39)|riboflavin phosphotransferase (EC 2.7.1.42)	-	-	-	-	-	-	-	-	-	-	-	-	-	-	-	-	-	-	-	-	-	-	-	-	-	-	-	-	-	-	-	-	-	-	-	-	-	-	-
Glycine, serine and threonine metabolism	rxn00274	rxn00274	(1) Acetyl-CoA[0] + (1) Glycine[0] <-> (1) CoA[0] + (1) L-2-Amino-acetoacetate[0]	-	OK	R00371	AKBLIG-RXN.c	2-amino-3-ketobutyrate CoA ligase|2-amino-3-ketobutyrate coenzyme A ligase|2-amino-3-ketobutyrate-CoA ligase|AKB ligase|KBL|acetyl-CoA:glycine C-acetyltransferase|aminoacetone synthase|aminoacetone synthetase|glycine C-acetyltransferase|glycine C-acetyltransferase (irreversible)|glycine acetyltransferase		2-amino-3-ketobutyrate coenzyme A ligase (EC 2.3.1.29)|lysine N-acetyltransferase (EC 2.3.1.32)	PosF/Positive/Variable/=/L-Threonine//	PosF/Positive/Variable/-/L-Isoleucine;Dianteisoheptadecanoylphosphatidylglycerol;L-Threonine;Dianteisoheptadecanoylphosphatidylethanolamine;Anteisoheptadecanoylcardiolipin (B. subtilis)//	PosF/Positive/Variable/-/Dianteisoheptadecanoylphosphatidylglycerol;Anteisoheptadecanoylcardiolipin (B. subtilis);L-Isoleucine;L-Threonine;Dianteisoheptadecanoylphosphatidylethanolamine//	PosF/Positive/Variable/-/L-Threonine;Anteisoheptadecanoylcardiolipin (B. subtilis);L-Isoleucine;Dianteisoheptadecanoylphosphatidylglycerol;Dianteisoheptadecanoylphosphatidylethanolamine//	PosF/Positive/Variable/-/L-Isoleucine;Dianteisoheptadecanoylphosphatidylethanolamine;L-Threonine;Dianteisoheptadecanoylphosphatidylglycerol;Anteisoheptadecanoylcardiolipin (B. subtilis)//	PosF/Positive/Variable/-/L-Isoleucine;Dianteisoheptadecanoylphosphatidylethanolamine;Anteisoheptadecanoylcardiolipin (B. subtilis);L-Threonine;Dianteisoheptadecanoylphosphatidylglycerol//	PosF/Positive/Variable/-/Anteisoheptadecanoylcardiolipin (B. subtilis);Dianteisoheptadecanoylphosphatidylethanolamine;L-Threonine;Dianteisoheptadecanoylphosphatidylglycerol;L-Isoleucine//	PosF/Positive/Variable/-/Anteisoheptadecanoylcardiolipin (B. subtilis);L-Isoleucine;Dianteisoheptadecanoylphosphatidylethanolamine;Dianteisoheptadecanoylphosphatidylglycerol;L-Threonine//	-	PosF/Positive/Variable/-///	PosF/Positive/Variable/-/L-Isoleucine;Anteisoheptadecanoylcardiolipin (B. subtilis);Dianteisoheptadecanoylphosphatidylethanolamine;L-Threonine;Dianteisoheptadecanoylphosphatidylglycerol//	NegF/Negative/Variable/-/Anteisoheptadecanoylcardiolipin (B. subtilis);L-Arginine;phosphatidylethanolamine dioctadecanoyl;Putrescine;Siroheme;Glycine;GTP;2-Demethylmenaquinone 8;ACP;Peptidoglycan polymer (n subunits);FAD;Diisoheptadecanoylphosphatidylglycerol;dATP;GSH;Stearoylcardiolipin (B. subtilis);L-Tryptophan;TPP;Diisoheptadecanoylphosphatidylethanolamine;CoA;Heme;Calomide;Isoheptadecanoylca…	PosF/Positive/Variable/-/L-Threonine//	PosF/Positive/Variable/-/Dianteisoheptadecanoylphosphatidylglycerol;Dianteisoheptadecanoylphosphatidylethanolamine;L-Threonine;Anteisoheptadecanoylcardiolipin (B. subtilis);L-Isoleucine//	PosF/Positive/Variable/-/L-Threonine//	PosF/Positive/Variable/-/L-Threonine//	PosF/Positive/Variable/-/Dianteisoheptadecanoylphosphatidylethanolamine;Anteisoheptadecanoylcardiolipin (B. subtilis);L-Threonine;L-Isoleucine;Dianteisoheptadecanoylphosphatidylglycerol//	PosF/Positive/Variable/-/Anteisoheptadecanoylcardiolipin (B. subtilis);L-Isoleucine;Dianteisoheptadecanoylphosphatidylethanolamine;L-Threonine;Dianteisoheptadecanoylphosphatidylglycerol//	PosF/Positive/Variable/-/L-Isoleucine;Dianteisoheptadecanoylphosphatidylglycerol;Dianteisoheptadecanoylphosphatidylethanolamine;L-Threonine;Anteisoheptadecanoylcardiolipin (B. subtilis)//	PosF/Positive/Variable/-/L-Isoleucine;Dianteisoheptadecanoylphosphatidylethanolamine;L-Threonine;Anteisoheptadecanoylcardiolipin (B. subtilis);Dianteisoheptadecanoylphosphatidylglycerol//	PosF/Positive/Variable/-/L-Threonine;L-Isoleucine;Dianteisoheptadecanoylphosphatidylethanolamine;Dianteisoheptadecanoylphosphatidylglycerol;Anteisoheptadecanoylcardiolipin (B. subtilis)//	PosF/Positive/Variable/-/L-Isoleucine;Anteisoheptadecanoylcardiolipin (B. subtilis);Dianteisoheptadecanoylphosphatidylethanolamine;Dianteisoheptadecanoylphosphatidylglycerol;L-Threonine//	PosF/Positive/Variable/-/L-Threonine;L-Isoleucine;Anteisoheptadecanoylcardiolipin (B. subtilis);Dianteisoheptadecanoylphosphatidylethanolamine;Dianteisoheptadecanoylphosphatidylglycerol//	PosF/Positive/Variable/-/L-Isoleucine;Dianteisoheptadecanoylphosphatidylethanolamine;L-Threonine;Anteisoheptadecanoylcardiolipin (B. subtilis);Dianteisoheptadecanoylphosphatidylglycerol//	PosF/Positive/Variable/-/L-Threonine;Dianteisoheptadecanoylphosphatidylethanolamine;L-Isoleucine;Dianteisoheptadecanoylphosphatidylglycerol;Anteisoheptadecanoylcardiolipin (B. subtilis)//	PosF/Positive/Variable/-/L-Threonine;L-Isoleucine;Anteisoheptadecanoylcardiolipin (B. subtilis);Dianteisoheptadecanoylphosphatidylethanolamine;Dianteisoheptadecanoylphosphatidylglycerol//	PosF/Positive/Variable/-/L-Threonine;Dianteisoheptadecanoylphosphatidylglycerol;L-Isoleucine;Anteisoheptadecanoylcardiolipin (B. subtilis);Dianteisoheptadecanoylphosphatidylethanolamine//	PosF/Positive/Variable/-/Dianteisoheptadecanoylphosphatidylethanolamine;L-Threonine;Anteisoheptadecanoylcardiolipin (B. subtilis);L-Isoleucine;Dianteisoheptadecanoylphosphatidylglycerol//	PosF/Positive/Variable/-/Anteisoheptadecanoylcardiolipin (B. subtilis);L-Threonine;L-Isoleucine;Dianteisoheptadecanoylphosphatidylglycerol;Dianteisoheptadecanoylphosphatidylethanolamine//	PosF/Positive/Variable/-/L-Threonine;L-Isoleucine;Dianteisoheptadecanoylphosphatidylglycerol;Dianteisoheptadecanoylphosphatidylethanolamine;Anteisoheptadecanoylcardiolipin (B. subtilis)//	PosF/Positive/Variable/-/L-Threonine;Peptidoglycan polymer (n subunits);ACP;UTP;Dianteisoheptadecanoylphosphatidylglycerol;L-Isoleucine;TTP;10-Formyltetrahydrofolate;dGTP;L-Tyrosine;CoA;ATP;5-Methyltetrahydrofolate;Spermidine;Siroheme;dCTP;Menaquinone 8;Dianteisoheptadecanoylphosphatidylethanolamine;Anteisoheptadecanoylcardiolipin (B. subtilis);L-Methionine;S-Adenosyl-L-methionine;GTP;Tetrahydrof…	PosF/Positive/Variable/-/L-Threonine;Dianteisoheptadecanoylphosphatidylglycerol;Dianteisoheptadecanoylphosphatidylethanolamine;Anteisoheptadecanoylcardiolipin (B. subtilis);L-Isoleucine//	PosF/Positive/Variable/-/Anteisoheptadecanoylcardiolipin (B. subtilis);Dianteisoheptadecanoylphosphatidylglycerol;L-Isoleucine;L-Threonine;Dianteisoheptadecanoylphosphatidylethanolamine//	PosF/Positive/Variable/-/Dianteisoheptadecanoylphosphatidylethanolamine;L-Threonine;Anteisoheptadecanoylcardiolipin (B. subtilis);L-Isoleucine;Dianteisoheptadecanoylphosphatidylglycerol//	PosF/Positive/Variable/-/L-Threonine//	PosF/Positive/Variable/-/Anteisoheptadecanoylcardiolipin (B. subtilis);L-Isoleucine;Dianteisoheptadecanoylphosphatidylglycerol;L-Threonine;Dianteisoheptadecanoylphosphatidylethanolamine//	PosF/Positive/Variable/-/L-Isoleucine;Anteisoheptadecanoylcardiolipin (B. subtilis);L-Threonine;Dianteisoheptadecanoylphosphatidylethanolamine;Dianteisoheptadecanoylphosphatidylglycerol//	PosF/Positive/Variable/-/Dianteisoheptadecanoylphosphatidylglycerol;L-Threonine;Anteisoheptadecanoylcardiolipin (B. subtilis);Dianteisoheptadecanoylphosphatidylethanolamine;L-Isoleucine//	PosF/Positive/Variable/-/10-Formyltetrahydrofolate;Anteisoheptadecanoylcardiolipin (B. subtilis);S-Adenosyl-L-methionine;Bactoprenyl diphosphate;Dianteisoheptadecanoylphosphatidylethanolamine;5-Methyltetrahydrofolate;L-Isoleucine;Menaquinone 8;CoA;Siroheme;L-Threonine;Dianteisoheptadecanoylphosphatidylglycerol//
Glycine, serine and threonine metabolism	rxn00422	rxn00422	(1) Pyruvate[0] + (1) L-Serine[0] <-> (1) L-Alanine[0] + (1) Hydroxypyruvate[0]	-	OK	R00585	SERINE--PYRUVATE-AMINOTRANSFERASE-RXN.c	L-Serine:pyruvate aminotransferase|serine-pyruvate aminotransferase,		L-alanine:glyoxylate aminotransferase (EC 2.6.1.44)|Serine--pyruvate aminotransferase (EC 2.6.1.51)|taurine---2-oxoglutarate transaminase (EC 2.6.1.55)	NegF/Negative/Negative/=/Tetrahydrofolate;5-Methyltetrahydrofolate;Ubiquinone-8;10-Formyltetrahydrofolate;TPP//	NoF/Blocked/Blocked/-///	NoF/Blocked/Blocked/-///	NegF/Negative/Negative variable/-/5-Methyltetrahydrofolate;10-Formyltetrahydrofolate;Tetrahydrofolate//	NoF/Blocked/Blocked/-///	NoF/Blocked/Blocked/-///	NoF/Blocked/Blocked/-///	NoF/Blocked/Blocked/-///	NegF/Negative/Negative variable/-///	NoF/Blocked/Blocked/-///	NoF/Blocked/Blocked/-///	NegF/Negative/Negative variable/-/phosphatidylethanolamine dioctadecanoyl;ACP;GSH;L-Tryptophan;TPP;Diisoheptadecanoylphosphatidylethanolamine;CoA;L-Cysteine;5-Methyltetrahydrofolate;10-Formyltetrahydrofolate;L-Serine;Tetrahydrofolate;Dianteisoheptadecanoylphosphatidylethanolamine;Ubiquinone-8//	NoF/Blocked/Blocked/-///	NoF/Blocked/Blocked/-///	NoF/Blocked/Blocked/-///	NoF/Blocked/Blocked/-///	NoF/Blocked/Blocked/-///	NoF/Blocked/Blocked/-///	NoF/Blocked/Blocked/-///	NoF/Blocked/Blocked/-///	NoF/Blocked/Blocked/-///	NoF/Blocked/Blocked/-///	NoF/Blocked/Blocked/-///	NoF/Blocked/Blocked/-///	NoF/Blocked/Blocked/-///	NoF/Blocked/Blocked/-///	NoF/Blocked/Blocked/-///	NoF/Blocked/Blocked/-///	NoF/Blocked/Blocked/-///	NegF/Negative/Negative variable/-/5-Methyltetrahydrofolate;Tetrahydrofolate;10-Formyltetrahydrofolate//	NoF/Blocked/Blocked/-///	NoF/Blocked/Blocked/-///	NoF/Blocked/Blocked/-///	NoF/Blocked/Blocked/-///	NoF/Blocked/Blocked/-///	NoF/Blocked/Blocked/-///	NoF/Blocked/Blocked/-///	NoF/Blocked/Blocked/-///	NoF/Blocked/Blocked/-///
Glycine, serine and threonine metabolism	rxn00166	rxn00166	(1) D-Serine[0] <-> (1) NH3[0] + (1) Pyruvate[0]	>	OK	R00221	DSERDEAM-RXN.c	D-hydroxy amino acid dehydratase|D-hydroxyaminoacid dehydratase|D-serine ammonia-lyase (pyruvate-forming)|D-serine dehydrase|D-serine dehydratase (deaminating)|D-serine hydro-lyase (deaminating)|D-serine hydrolase|d-serine dehydratase		D-serine dehydratase (EC 4.3.1.18)|D-serine ammonia-lyase (EC 4.3.1.18)	-	-	-	-	-	-	-	-	-	-	-	-	-	-	-	-	-	-	-	-	-	-	-	-	-	-	-	-	-	-	-	-	-	-	-	-	-	-	-
Glycine, serine and threonine metabolism	rxn01011	rxn01011	(1) NAD[0] + (1) Glycerate[0] <-> (1) NADH[0] + (1) H+[0] + (1) Hydroxypyruvate[0]	-	OK	R01388	GLYCERATE-DEHYDROGENASE-RXN.c|HYDROXYPYRUVATE-REDUCTASE-RXN.c.metaexp.NAD_NADH	D-Glycerate:NAD+ 2-oxidoreductase|Hydroxypyruvate reductase (NADH)		Hydroxypyruvate reductase, putative (EC 1.1.1.81)|Hydroxypyruvate reductase (EC 1.1.1.81)|glyoxylate reductase (EC 1.1.1.26)|glycerate dehydrogenase (EC 1.1.1.29)|hydroxypyruvate reductase (EC 1.1.1.81)	-	-	-	-	-	-	-	-	-	-	-	-	-	-	-	-	-	-	-	-	-	-	-	-	-	-	-	-	-	-	-	-	-	-	-	-	-	-	-
Glycine, serine and threonine metabolism	rxn00433	rxn00433	(1) H2O[0] + (1) O2[0] + (1) Sarcosine[0] <-> (1) H2O2[0] + (1) Glycine[0] + (1) Formaldehyde[0]	>	OK	R00610	SARCOX-RXN.c	Sarcosine:oxygen oxidoreductase (demethylating)|sarcosine oxidase|sarcosine:oxygen oxidoreductase (demethylating)	1.5.3.1	Sarcosine oxidase beta subunit (EC 1.5.3.1)|Sarcosine oxidase alpha subunit (EC 1.5.3.1)|N1-acetylpolyamine oxidase (EC 1.5.3.13)	-	-	-	-	-	-	-	-	-	-	-	-	-	-	-	-	-	-	-	-	-	-	-	-	-	-	-	-	-	-	-	-	-	-	-	-	-	-	-
Glycine, serine and threonine metabolism	rxn01013	rxn01013	(1) NADP[0] + (1) Glycerate[0] <-> (1) NADPH[0] + (1) H+[0] + (1) Hydroxypyruvate[0]	-	OK	R01392	HYDROXYPYRUVATE-REDUCTASE-RXN.c.metaexp.NADP_NADPH|RXN0-300.c	Hydroxypyruvate reductase (NADPH)|hydroxypyruvate reductase (NADP+)		Hydroxypyruvate reductase, putative (EC 1.1.1.81)|Hydroxypyruvate reductase (EC 1.1.1.81)|glyoxylate reductase (NADP+) (EC 1.1.1.79)|hydroxypyruvate reductase (EC 1.1.1.81)	-	-	-	-	-	-	-	-	-	-	-	-	-	-	-	-	-	-	-	-	-	-	-	-	-	-	-	-	-	-	-	-	-	-	-	-	-	-	-
Glycine, serine and threonine metabolism	rxn01868	rxn01868	(1) H2O[0] + (1) NADP[0] + (1) Betaine aldehyde[0] <-> (1) NADPH[0] + (2) H+[0] + (1) BET[0]	-	OK	R02566				Betaine aldehyde dehydrogenase (EC 1.2.1.8)|beta-apo-4'-carotenal oxygenase (EC 1.2.1.82)	-	-	-	-	-	-	-	-	-	-	-	-	-	-	-	-	-	-	-	-	-	-	-	-	-	-	-	-	-	-	-	-	-	-	-	-	-	-	-
Glycine, serine and threonine metabolism	rxn01867	rxn01867	(1) H2O[0] + (1) NAD[0] + (1) Betaine aldehyde[0] <-> (1) NADH[0] + (2) H+[0] + (1) BET[0]	-	OK	R02565	BADH-RXN.c			Betaine aldehyde dehydrogenase (EC 1.2.1.8)|beta-apo-4'-carotenal oxygenase (EC 1.2.1.82)	-	-	-	-	-	-	-	-	-	-	-	-	-	-	-	-	-	-	-	-	-	-	-	-	-	-	-	-	-	-	-	-	-	-	-	-	-	-	-
Glycine, serine and threonine metabolism	rxn00742	rxn00742	(1) H2O[0] + (1) Cystathionine[0] <-> (1) NH3[0] + (1) L-Cysteine[0] + (1) 2-Oxobutyrate[0]	>	OK	R01001	CYSTAGLY-RXN.c	L-cystathionine cysteine-lyase (deaminating)|L-cystathionine cysteine-lyase (deaminating, 2-oxobutanoate-forming)|L-cystathionine cysteine-lyase (deaminating; 2-oxobutanoate-forming)|cystalysin|cystathionase|cystathionine g-lyase|cysteine desulfhydrase|cystine desulfhydrase|gamma-CTL|gamma-cystathionase|homoserine deaminase|homoserine deaminase-cystathionase|homoserine dehydratase		Cystathionine gamma-lyase (EC 4.4.1.1)|cysteine-S-conjugate beta-lyase (EC 4.4.1.13)	-	-	-	-	-	-	-	-	-	-	-	-	-	-	-	-	-	-	-	-	-	-	-	-	-	-	-	-	-	-	-	-	-	-	-	-	-	-	-
Glycine, serine and threonine metabolism	rxn05909	rxn05909	(1) L-Serine[0] + (1) H+[0] + (1) H2S[0] <-> (1) H2O[0] + (1) L-Cysteine[0]	-	OK|HB	R00891		L-serine hydro-lyase (adding hydrogen sulfide, L-cysteine-forming)		cystathionine beta-synthase (EC 4.2.1.22)	-	-	-	-	-	-	-	-	-	-	-	-	-	-	-	-	-	-	-	-	-	-	-	-	-	-	-	-	-	-	-	-	-	-	-	-	-	-	-
Glycine, serine and threonine metabolism	rxn01099	rxn01099	(1) H2O[0] + (1) 3-Phosphoglycerate[0] <-> (1) Phosphate[0] + (1) Glycerate[0]	-	OK|HB	R01511	3-PHOSPHOGLYCERATE-PHOSPHATASE-RXN.c	3-PGA phosphatase|3-phosphoglycerate phosphatase|D-3-Phosphoglycerate phosphatase|D-Glycerate-3-phosphate phosphohydrolase|D-glycerate-3-phosphate phosphohydrolase	3.1.3.38	4-nitrophenylphosphatase (EC 3.1.3.41)	-	-	-	-	-	-	-	-	-	-	-	-	-	-	-	-	-	-	-	-	-	-	-	-	-	-	-	-	-	-	-	-	-	-	-	-	-	-	-
Alanine, aspartate and glutamate metabolism	rxn00790	rxn00790	(1) PPi[0] + (1) L-Glutamate[0] + (1) H+[0] + (1) 5-Phosphoribosylamine[0] <-> (1) H2O[0] + (1) L-Glutamine[0] + (1) PRPP[0]	<	OK|HB	R01072	PRPPAMIDOTRANS-RXN.c	(glutamate-amidating)|(glutamate-amidating)|5-Phosphoribosylamine:pyrophosphate phosphoribosyltransferase|5-phospho-beta-D-ribosylamine:diphosphate phospho-alpha-D-ribosyltransferase (glutamate-amidating)|GLUPRT|glutaminephosphoribosyldiphosphateamidotransferase|phosphoribosyldiphosphate 5-amidotransferase|phosphoribosyldiphosphate amidotransferase		Amidophosphoribosyltransferase (EC 2.4.2.14)|anthranilate phosphoribosyltransferase (EC 2.4.2.18)	NegF/Negative/Negative/</GTP;Tetrahydrofolate;5-Methyltetrahydrofolate;Ubiquinone-8;10-Formyltetrahydrofolate;TPP;FAD;ATP//	NegF/Negative/Negative/</Ubiquinone-8;TPP;FAD;ATP;Tetrahydrofolate;10-Formyltetrahydrofolate;GTP;5-Methyltetrahydrofolate//	NegF/Negative/Negative/</S-Adenosyl-L-methionine;Tetrahydrofolate;GTP;TPP;5-Methyltetrahydrofolate;10-Formyltetrahydrofolate;Ubiquinone-8;dATP;FAD;dGTP;ATP//	NegF/Negative/Negative/</FAD;Ubiquinone-8;5-Methyltetrahydrofolate;S-Adenosyl-L-methionine;10-Formyltetrahydrofolate;TPP;Tetrahydrofolate;ATP;dATP;GTP;dGTP//	NegF/Negative/Negative/</FAD;ATP;10-Formyltetrahydrofolate;5-Methyltetrahydrofolate;Tetrahydrofolate;dGTP;S-Adenosyl-L-methionine;Ubiquinone-8;TPP;GTP//	NegF/Negative/Negative/</GTP;FAD;5-Methyltetrahydrofolate;ATP;TPP;10-Formyltetrahydrofolate;Ubiquinone-8;Tetrahydrofolate//	NegF/Negative/Negative/</GTP;FAD;TPP;ATP;10-Formyltetrahydrofolate;Tetrahydrofolate;Ubiquinone-8;CoA;5-Methyltetrahydrofolate//	NegF/Negative/Negative/</ATP;10-Formyltetrahydrofolate;dATP;FAD;TPP;Ubiquinone-8;Tetrahydrofolate;dGTP;S-Adenosyl-L-methionine;GTP;5-Methyltetrahydrofolate//	NegF/Negative/Negative/<///	NegF/Negative/Negative/<///	NegF/Negative/Negative/</dATP;Tetrahydrofolate;10-Formyltetrahydrofolate;dGTP;ATP;TPP;Ubiquinone-8;GTP;S-Adenosyl-L-methionine;FAD;5-Methyltetrahydrofolate//	NegF/Negative/Negative/</L-Tyrosine;phosphatidylethanolamine dioctadecanoyl;GTP;Menaquinone 8;ACP;dATP;GSH;L-Tryptophan;TPP;Diisoheptadecanoylphosphatidylethanolamine;CoA;L-Cysteine;L-Serine;ATP;Dianteisoheptadecanoylphosphatidylethanolamine;Ubiquinone-8;S-Adenosyl-L-methionine;dGTP//	NegF/Negative/Negative/</S-Adenosyl-L-methionine;dATP;FAD;Ubiquinone-8;TPP;CoA;5-Methyltetrahydrofolate;10-Formyltetrahydrofolate;dGTP;GTP;Tetrahydrofolate;ATP//	NegF/Negative/Negative/</dATP;TPP;FAD;10-Formyltetrahydrofolate;5-Methyltetrahydrofolate;GTP;Ubiquinone-8;S-Adenosyl-L-methionine;Tetrahydrofolate;ATP;dGTP;CoA//	NegF/Negative/Negative/</Ubiquinone-8;Tetrahydrofolate;dGTP;FAD;TPP;10-Formyltetrahydrofolate;GTP;5-Methyltetrahydrofolate;CoA;dATP;ATP//	NegF/Negative/Negative/</FAD;10-Formyltetrahydrofolate;S-Adenosyl-L-methionine;Tetrahydrofolate;CoA;ATP;5-Methyltetrahydrofolate;GTP;Ubiquinone-8;TPP//	NegF/Negative/Negative/</GTP;dGTP;TPP;Tetrahydrofolate;5-Methyltetrahydrofolate;10-Formyltetrahydrofolate;S-Adenosyl-L-methionine;dATP;Ubiquinone-8;ATP;FAD//	NegF/Negative/Negative/</Tetrahydrofolate;10-Formyltetrahydrofolate;Ubiquinone-8;TPP;5-Methyltetrahydrofolate;GTP;CoA;ATP;S-Adenosyl-L-methionine;FAD//	NegF/Negative/Negative/</Tetrahydrofolate;TPP;S-Adenosyl-L-methionine;5-Methyltetrahydrofolate;dGTP;ATP;dATP;FAD;10-Formyltetrahydrofolate;CoA;GTP;Ubiquinone-8//	NegF/Negative/Negative/</Ubiquinone-8;TPP;dATP;FAD;10-Formyltetrahydrofolate;GTP;CoA;Tetrahydrofolate;ATP;S-Adenosyl-L-methionine;5-Methyltetrahydrofolate//	NegF/Negative/Negative/</TPP;dATP;FAD;Ubiquinone-8;10-Formyltetrahydrofolate;dGTP;ATP;Tetrahydrofolate;5-Methyltetrahydrofolate;GTP;S-Adenosyl-L-methionine//	NegF/Negative/Negative/</5-Methyltetrahydrofolate;ATP;Ubiquinone-8;10-Formyltetrahydrofolate;Tetrahydrofolate;GTP;TPP;FAD;CoA//	NegF/Negative/Negative/</dGTP;GTP;CoA;dATP;10-Formyltetrahydrofolate;Tetrahydrofolate;ATP;FAD;5-Methyltetrahydrofolate;TPP;Ubiquinone-8//	NegF/Negative/Negative/</CoA;10-Formyltetrahydrofolate;dGTP;Ubiquinone-8;ATP;5-Methyltetrahydrofolate;FAD;Tetrahydrofolate;GTP;TPP//	NegF/Negative/Negative/</Ubiquinone-8;FAD;TPP;GTP;Tetrahydrofolate;ATP;10-Formyltetrahydrofolate;5-Methyltetrahydrofolate//	NegF/Negative/Negative/</ATP;GTP;FAD;10-Formyltetrahydrofolate;Tetrahydrofolate;5-Methyltetrahydrofolate;Ubiquinone-8;TPP//	NegF/Negative/Negative/</FAD;CoA;TPP;5-Methyltetrahydrofolate;10-Formyltetrahydrofolate;ATP;Tetrahydrofolate;Ubiquinone-8;GTP//	NegF/Negative/Negative/</CoA;dGTP;GTP;10-Formyltetrahydrofolate;ATP;Ubiquinone-8;5-Methyltetrahydrofolate;FAD;Tetrahydrofolate;TPP//	NegF/Negative/Negative/</S-Adenosyl-L-methionine;Ubiquinone-8;CoA;ATP;5-Methyltetrahydrofolate;Tetrahydrofolate;TPP;10-Formyltetrahydrofolate;FAD;GTP//	NegF/Negative/Negative/</FAD;5-Methyltetrahydrofolate;ATP;Ubiquinone-8;Tetrahydrofolate;S-Adenosyl-L-methionine;TPP;dGTP;dATP;10-Formyltetrahydrofolate;GTP//	NegF/Negative/Negative/</FAD;Calomide;TPP;dGTP;core oligosaccharide lipid A;ATP;Anteisoheptadecanoylcardiolipin (B. subtilis);GTP;Riboflavin;Tetrahydrofolate;Ubiquinone-8//	NegF/Negative/Negative/</FAD;dGTP;dATP;TPP;10-Formyltetrahydrofolate;CoA;5-Methyltetrahydrofolate;GTP;S-Adenosyl-L-methionine;Tetrahydrofolate;ATP;Ubiquinone-8//	NegF/Negative/Negative/</Tetrahydrofolate;Ubiquinone-8;10-Formyltetrahydrofolate;5-Methyltetrahydrofolate;dGTP;FAD;TPP;ATP;GTP;S-Adenosyl-L-methionine;dATP//	NegF/Negative/Negative/</Tetrahydrofolate;5-Methyltetrahydrofolate;dATP;GTP;FAD;10-Formyltetrahydrofolate;CoA;S-Adenosyl-L-methionine;TPP;ATP;Ubiquinone-8//	NegF/Negative/Negative/</FAD;5-Methyltetrahydrofolate;GTP;Ubiquinone-8;ATP;Tetrahydrofolate;10-Formyltetrahydrofolate;TPP//	NegF/Negative/Negative/</dGTP;ATP;TPP;10-Formyltetrahydrofolate;FAD;Ubiquinone-8;GTP;5-Methyltetrahydrofolate;Tetrahydrofolate;dATP;S-Adenosyl-L-methionine//	NegF/Negative/Negative/</10-Formyltetrahydrofolate;Tetrahydrofolate;TPP;dGTP;GTP;ATP;5-Methyltetrahydrofolate;FAD;Ubiquinone-8//	NegF/Negative/Negative/</5-Methyltetrahydrofolate;Tetrahydrofolate;GTP;Ubiquinone-8;10-Formyltetrahydrofolate;FAD;ATP;TPP//	NegF/Negative/Negative/</GTP;Anteisoheptadecanoylcardiolipin (B. subtilis);GSH;dGTP;S-Adenosyl-L-methionine;TPP;2-Demethylmenaquinone 8;FAD;Riboflavin;Bactoprenyl diphosphate;Dianteisoheptadecanoylphosphatidylethanolamine;Tetrahydrofolate;5-Methyltetrahydrofolate;L-Phenylalanine;dATP;ATP;Menaquinone 8;Ubiquinone-8;Glycine;Dianteisoheptadecanoylphosphatidylglycerol//
Alanine, aspartate and glutamate metabolism	rxn00260	rxn00260	(1) 2-Oxoglutarate[0] + (1) L-Aspartate[0] <-> (1) L-Glutamate[0] + (1) Oxaloacetate[0]	-	OK	R00355	ASPAMINOTRANS-RXN.c	ASPTA|L-aspartate:2-oxoglutarate aminotransferase|aspartate transaminase, mitochondrial|aspartatetransaminase|transaminase A		Aspartate aminotransferase (EC 2.6.1.1)|alanine---oxo-acid transaminase (EC 2.6.1.12)	NegF/Negative/Variable/=/GTP;core oligosaccharide lipid A;L-Methionine;Tetrahydrofolate;Dianteisoheptadecanoylphosphatidylglycerol;S-Adenosyl-L-methionine;phosphatidylethanolamine dioctadecanoyl;Anteisoheptadecanoylcardiolipin (B. subtilis);CoA;5-Methyltetrahydrofolate;NADP;ACP;L-Aspartate;L-Cysteine;L-Asparagine;dGTP;dATP;Dianteisoheptadecanoylphosphatidylethanolamine;L-Arginine;Stearoylcardioli…	NegF/Negative/Variable/-/L-Asparagine;L-Lysine;L-Leucine;L-Histidine;Glycine;Diisoheptadecanoylphosphatidylethanolamine;L-Tyrosine;Ubiquinone-8;Heme;L-Phenylalanine;CTP;Calomide;L-Isoleucine;NAD;Spermidine;L-Glutamine;TPP;Phosphatidylglycerol dioctadecanoyl;FAD;Siroheme;Putrescine;TTP;dCTP;ACP;L-Arginine;Menaquinone 8;L-Glutamate;Dianteisoheptadecanoylphosphatidylglycerol;L-Tryptophan;GSH;L-Proli…	NegF/Negative/Variable/-///	NegF/Negative/Variable/-///	NegF/Negative/Variable/-/L-Glutamine;Phosphatidylglycerol dioctadecanoyl;FAD;Heme;Riboflavin;NAD;Calomide;Menaquinone 8;Diisoheptadecanoylphosphatidylglycerol;L-Isoleucine;Stearoylcardiolipin (B. subtilis);ATP;L-Proline;L-Phenylalanine;ACP;10-Formyltetrahydrofolate;Glycine;5-Methyltetrahydrofolate;Tetrahydrofolate;dGTP;S-Adenosyl-L-methionine;L-Cysteine;L-Arginine;Spermidine;dATP;L-Lysine;phospha…	NegF/Negative/Variable/-/GTP;GSH;FAD;NADP;L-Methionine;TTP;5-Methyltetrahydrofolate;Isoheptadecanoylcardiolipin (B. subtilis);Diisoheptadecanoylphosphatidylglycerol;Siroheme;phosphatidylethanolamine dioctadecanoyl;Spermidine;UTP;L-Arginine;core oligosaccharide lipid A;Stearoylcardiolipin (B. subtilis);L-Phenylalanine;L-Cysteine;dCTP;L-Isoleucine;ATP;dATP;Dianteisoheptadecanoylphosphatidylethanola…	NegF/Negative/Variable/-///	NegF/Negative/Variable/-///	NegF/Negative/Variable/-///	NegF/Negative/Variable/-///	NegF/Negative/Variable/-///	NegF/Negative/Variable/-///	NegF/Negative/Variable/-/S-Adenosyl-L-methionine;L-Tryptophan;Stearoylcardiolipin (B. subtilis);Diisoheptadecanoylphosphatidylethanolamine;Glycine;Putrescine;L-Lysine;L-Glutamine;FAD;Peptidoglycan polymer (n subunits);Siroheme;Menaquinone 8;Ubiquinone-8;L-Leucine;ACP;Dianteisoheptadecanoylphosphatidylglycerol;Diisoheptadecanoylphosphatidylglycerol;UTP;L-Phenylalanine;Dianteisoheptadecanoylphospha…	NegF/Negative/Variable/-/2-Demethylmenaquinone 8;Dianteisoheptadecanoylphosphatidylglycerol;phosphatidylethanolamine dioctadecanoyl;Dianteisoheptadecanoylphosphatidylethanolamine;Spermidine;Riboflavin;L-Threonine;ACP;TPP;Bactoprenyl diphosphate;core oligosaccharide lipid A;Phosphatidylglycerol dioctadecanoyl;Diisoheptadecanoylphosphatidylethanolamine;FAD;Glycine;NADP;L-Methionine;L-Leucine;L-Aspa…	NegF/Negative/Variable/-/Ubiquinone-8;Putrescine;CTP;dCTP;Tetrahydrofolate;L-Phenylalanine;FAD;TPP;Diisoheptadecanoylphosphatidylethanolamine;NAD;ACP;10-Formyltetrahydrofolate;Glycine;L-Glutamine;L-Isoleucine;GTP;5-Methyltetrahydrofolate;Dianteisoheptadecanoylphosphatidylglycerol;Stearoylcardiolipin (B. subtilis);core oligosaccharide lipid A;Diisoheptadecanoylphosphatidylglycerol;L-Aspartate;L-Le…	NegF/Negative/Variable/-/NADP;L-Asparagine;L-Arginine;L-Proline;FAD;Isoheptadecanoylcardiolipin (B. subtilis);TTP;10-Formyltetrahydrofolate;L-Leucine;S-Adenosyl-L-methionine;Tetrahydrofolate;Anteisoheptadecanoylcardiolipin (B. subtilis);L-Lysine;GSH;Menaquinone 8;CoA;ACP;Diisoheptadecanoylphosphatidylethanolamine;L-Methionine;Dianteisoheptadecanoylphosphatidylethanolamine;ATP;Siroheme;Heme;Diante…	NegF/Negative/Variable/-/GTP;Dianteisoheptadecanoylphosphatidylethanolamine;L-Aspartate;L-Lysine;Calomide;Diisoheptadecanoylphosphatidylglycerol;Menaquinone 8;Heme;L-Phenylalanine;Anteisoheptadecanoylcardiolipin (B. subtilis);Phosphatidylglycerol dioctadecanoyl;TPP;core oligosaccharide lipid A;CoA;Glycine;L-Methionine;dCTP;L-Arginine;Isoheptadecanoylcardiolipin (B. subtilis);UTP;Stearoylcardiolip…	NegF/Negative/Variable/-/Calomide;NAD;Tetrahydrofolate;10-Formyltetrahydrofolate;L-Phenylalanine;dCTP;L-Lysine;5-Methyltetrahydrofolate;Peptidoglycan polymer (n subunits);GTP;L-Valine;L-Asparagine;L-Arginine;L-Tyrosine;Spermidine;CoA;ATP;UTP;NADP;CTP;Putrescine;S-Adenosyl-L-methionine;TTP;ACP;L-Aspartate;L-Methionine//	NegF/Negative/Variable/-///	NegF/Negative/Variable/-/2-Demethylmenaquinone 8;L-Proline;Ubiquinone-8;TPP;core oligosaccharide lipid A;FAD;Spermidine;10-Formyltetrahydrofolate;Stearoylcardiolipin (B. subtilis);dCTP;L-Isoleucine;Bactoprenyl diphosphate;L-Arginine;Phosphatidylglycerol dioctadecanoyl;L-Leucine;L-Tryptophan;Dianteisoheptadecanoylphosphatidylethanolamine;L-Tyrosine;Diisoheptadecanoylphosphatidylethanolamine;GTP;AC…	NegF/Negative/Variable/-/TPP;UTP;Bactoprenyl diphosphate;Stearoylcardiolipin (B. subtilis);Calomide;L-Methionine;ACP;L-Threonine;L-Glutamate;Glycine;Heme;Diisoheptadecanoylphosphatidylethanolamine;Siroheme;FAD;Ubiquinone-8;NADP;L-Isoleucine;L-Phenylalanine;Menaquinone 8;Putrescine;Isoheptadecanoylcardiolipin (B. subtilis);dCTP;phosphatidylethanolamine dioctadecanoyl;10-Formyltetrahydrofolate;Ribo…	NegF/Negative/Variable/-///	NegF/Negative/Variable/-/L-Arginine;L-Tyrosine;Putrescine;GTP;L-Threonine;Bactoprenyl diphosphate;CoA;phosphatidylethanolamine dioctadecanoyl;L-Isoleucine;GSH;Isoheptadecanoylcardiolipin (B. subtilis);Phosphatidylglycerol dioctadecanoyl;Siroheme;Spermidine;CTP;NAD;NADP;Anteisoheptadecanoylcardiolipin (B. subtilis);10-Formyltetrahydrofolate;L-Proline;Tetrahydrofolate;ATP;L-Methionine;Dianteisohept…	NegF/Negative/Variable/-/Stearoylcardiolipin (B. subtilis);L-Glutamate;Riboflavin;L-Proline;Siroheme;L-Cysteine;CoA;L-Isoleucine;L-Aspartate;2-Demethylmenaquinone 8;CTP;core oligosaccharide lipid A;Diisoheptadecanoylphosphatidylethanolamine;10-Formyltetrahydrofolate;L-Phenylalanine;UTP;L-Glutamine;dGTP;Peptidoglycan polymer (n subunits);Calomide;L-Asparagine;ATP;Phosphatidylglycerol dioctadecanoy…	NegF/Negative/Variable/-///	NegF/Negative/Variable/-///	NegF/Negative/Variable/-///	NegF/Negative/Variable/-///	NegF/Negative/Variable/-///	NegF/Negative/Variable/-///	NegF/Negative/Variable/-/L-Threonine;Putrescine;Phosphatidylglycerol dioctadecanoyl;L-Arginine;Peptidoglycan polymer (n subunits);ACP;UTP;Dianteisoheptadecanoylphosphatidylglycerol;CTP;Calomide;L-Asparagine;NAD;NADP;TTP;Heme;10-Formyltetrahydrofolate;L-Tyrosine;core oligosaccharide lipid A;Diisoheptadecanoylphosphatidylethanolamine;CoA;ATP;Stearoylcardiolipin (B. subtilis);Spermidine;dCTP;Diantei…	NegF/Negative/Variable/-/Isoheptadecanoylcardiolipin (B. subtilis);FAD;L-Arginine;Putrescine;TPP;phosphatidylethanolamine dioctadecanoyl;L-Tyrosine;L-Proline;UTP;10-Formyltetrahydrofolate;Calomide;CoA;TTP;2-Demethylmenaquinone 8;L-Phenylalanine;L-Leucine;NAD;core oligosaccharide lipid A;L-Methionine;L-Glutamate;L-Threonine;L-Lysine;ACP;NADP;Heme;L-Cysteine;L-Asparagine;CTP;Diisoheptadecanoylphosp…	NegF/Negative/Variable/-/Anteisoheptadecanoylcardiolipin (B. subtilis);Putrescine;Tetrahydrofolate;core oligosaccharide lipid A;Calomide;Ubiquinone-8;Menaquinone 8;10-Formyltetrahydrofolate;Spermidine;phosphatidylethanolamine dioctadecanoyl;CTP;5-Methyltetrahydrofolate;L-Proline;Dianteisoheptadecanoylphosphatidylglycerol;FAD;L-Asparagine;TPP;Glycine;L-Lysine;ATP;Diisoheptadecanoylphosphatidylglyc…	NegF/Negative/Variable/-/TTP;GSH;Tetrahydrofolate;L-Glutamine;Isoheptadecanoylcardiolipin (B. subtilis);L-Arginine;5-Methyltetrahydrofolate;Spermidine;GTP;Calomide;dCTP;Glycine;FAD;10-Formyltetrahydrofolate;Heme;Dianteisoheptadecanoylphosphatidylethanolamine;core oligosaccharide lipid A;Riboflavin;Putrescine;Bactoprenyl diphosphate;L-Asparagine;CoA;L-Glutamate;L-Threonine;L-Tryptophan;S-Adenosyl-…	NegF/Negative/Variable/-/L-Tryptophan;CTP;L-Aspartate;FAD;ACP;2-Demethylmenaquinone 8;Isoheptadecanoylcardiolipin (B. subtilis);Glycine;L-Histidine;Dianteisoheptadecanoylphosphatidylethanolamine;5-Methyltetrahydrofolate;L-Arginine;L-Methionine;L-Asparagine;GTP;Spermidine;Riboflavin;core oligosaccharide lipid A;L-Tyrosine;L-Glutamine;Ubiquinone-8;GSH;ATP;Putrescine;Dianteisoheptadecanoylphosphatid…	NegF/Negative/Variable/-///	NegF/Negative/Variable/-/Calomide;Heme;L-Tryptophan;L-Aspartate;10-Formyltetrahydrofolate;L-Methionine;L-Arginine;Tetrahydrofolate;TPP;L-Isoleucine;L-Lysine;Anteisoheptadecanoylcardiolipin (B. subtilis);Glycine;Stearoylcardiolipin (B. subtilis);Putrescine;GTP;ATP;5-Methyltetrahydrofolate;Diisoheptadecanoylphosphatidylethanolamine;GSH;UTP;FAD;L-Glutamine;L-Leucine;NAD;phosphatidylethanolamine dioc…	NegF/Negative/Variable/-///	NegF/Negative/Variable/-/Spermidine;GTP;phosphatidylethanolamine dioctadecanoyl;Diisoheptadecanoylphosphatidylglycerol;Anteisoheptadecanoylcardiolipin (B. subtilis);dCTP;Putrescine;GSH;Stearoylcardiolipin (B. subtilis);UTP;ACP;L-Methionine;S-Adenosyl-L-methionine;NAD;TPP;CTP;2-Demethylmenaquinone 8;Isoheptadecanoylcardiolipin (B. subtilis);L-Asparagine;NADP;L-Aspartate;FAD;Riboflavin;L-Tyrosine;C…
Alanine, aspartate and glutamate metabolism	rxn00555	rxn00555	(1) L-Glutamine[0] + (1) D-fructose-6-phosphate[0] <-> (1) L-Glutamate[0] + (1) D-Glucosamine phosphate[0]	-	OK	R00768		isomerizing)|GF6PTA|L-Glutamine:D-fructose-6-phosphate aminotransferase (hexose|glucosamine--fructose-6-phosphate aminotransferase (isomerizing)|glutamine-fructose-6-phosphate transaminase|glutamine-fructose-6-phosphatetransaminase|isomerizing)		Glucosamine--fructose-6-phosphate aminotransferase [isomerizing] (EC 2.6.1.16)|alanine transaminase (EC 2.6.1.2)	G/PosF/Positive/Positive variable/>/GTP;core oligosaccharide lipid A;L-Methionine;S-Adenosyl-L-methionine;CoA;ACP;L-Cysteine;GSH;Ubiquinone-8;L-Arginine;Putrescine;TPP;Peptidoglycan polymer (n subunits);FAD;Spermidine;ATP//	G/PosF/Positive/Positive variable/>/Ubiquinone-8;TPP;ACP;GSH;CoA;Peptidoglycan polymer (n subunits);L-Methionine;L-Cysteine;core oligosaccharide lipid A;S-Adenosyl-L-methionine//	G/PosF/Positive/Positive variable/>/core oligosaccharide lipid A;S-Adenosyl-L-methionine;L-Methionine;L-Cysteine;TPP;Ubiquinone-8;GSH;CoA;ACP;Peptidoglycan polymer (n subunits)//	G/PosF/Positive/Positive variable/>/GSH;L-Methionine;Ubiquinone-8;S-Adenosyl-L-methionine;TPP;core oligosaccharide lipid A;ACP;CoA;Peptidoglycan polymer (n subunits);L-Cysteine//	G/PosF/Positive/Positive variable/>/ACP;S-Adenosyl-L-methionine;L-Cysteine;L-Methionine;core oligosaccharide lipid A;GSH;CoA;Ubiquinone-8;TPP;Peptidoglycan polymer (n subunits)//	G/PosF/Positive/Positive variable/>/GSH;L-Methionine;core oligosaccharide lipid A;L-Cysteine;Peptidoglycan polymer (n subunits);TPP;S-Adenosyl-L-methionine;ACP;Ubiquinone-8;CoA//	G/PosF/Positive/Positive variable/>/TPP;L-Cysteine;L-Methionine;S-Adenosyl-L-methionine;core oligosaccharide lipid A;Peptidoglycan polymer (n subunits);GSH;Ubiquinone-8;CoA;ACP//	G/PosF/Positive/Positive variable/>/ACP;GSH;TPP;Ubiquinone-8;L-Methionine;Peptidoglycan polymer (n subunits);CoA;core oligosaccharide lipid A;S-Adenosyl-L-methionine;L-Cysteine//	G/PosF/Positive/Positive variable/>///	G/PosF/Positive/Positive variable/>///	G/PosF/Positive/Positive variable/>/L-Cysteine;ACP;TPP;Peptidoglycan polymer (n subunits);GSH;core oligosaccharide lipid A;Ubiquinone-8;S-Adenosyl-L-methionine;L-Methionine;CoA//	G/PosF/Positive/Positive variable/>/ACP;Peptidoglycan polymer (n subunits);GSH;TPP;CoA;L-Cysteine;L-Methionine;Ubiquinone-8;S-Adenosyl-L-methionine;core oligosaccharide lipid A//	G/PosF/Positive/Positive variable/>/S-Adenosyl-L-methionine;Peptidoglycan polymer (n subunits);Ubiquinone-8;ACP;TPP;CoA;GSH;L-Methionine;core oligosaccharide lipid A;L-Cysteine//	G/PosF/Positive/Positive variable/>/L-Cysteine;ACP;TPP;core oligosaccharide lipid A;L-Methionine;Ubiquinone-8;S-Adenosyl-L-methionine;GSH;CoA;Peptidoglycan polymer (n subunits)//	G/PosF/Positive/Positive variable/>/Ubiquinone-8;L-Cysteine;TPP;ACP;core oligosaccharide lipid A;S-Adenosyl-L-methionine;CoA;GSH;Peptidoglycan polymer (n subunits);L-Methionine//	G/PosF/Positive/Positive variable/>/S-Adenosyl-L-methionine;GSH;CoA;ACP;L-Methionine;Peptidoglycan polymer (n subunits);L-Cysteine;core oligosaccharide lipid A;Ubiquinone-8;TPP//	G/PosF/Positive/Positive variable/>/TPP;core oligosaccharide lipid A;CoA;L-Methionine;ACP;S-Adenosyl-L-methionine;Ubiquinone-8;L-Cysteine;Peptidoglycan polymer (n subunits);GSH//	G/PosF/Positive/Positive variable/>/L-Cysteine;Ubiquinone-8;GSH;core oligosaccharide lipid A;TPP;Peptidoglycan polymer (n subunits);CoA;S-Adenosyl-L-methionine;ACP;L-Methionine//	G/PosF/Positive/Positive variable/>/TPP;ACP;S-Adenosyl-L-methionine;L-Methionine;L-Cysteine;GSH;core oligosaccharide lipid A;Peptidoglycan polymer (n subunits);CoA;Ubiquinone-8//	G/PosF/Positive/Positive variable/>/Ubiquinone-8;TPP;core oligosaccharide lipid A;ACP;Peptidoglycan polymer (n subunits);CoA;L-Methionine;L-Cysteine;S-Adenosyl-L-methionine;GSH//	G/PosF/Positive/Positive variable/>/TPP;L-Methionine;ACP;Ubiquinone-8;L-Cysteine;GSH;CoA;Peptidoglycan polymer (n subunits);S-Adenosyl-L-methionine;core oligosaccharide lipid A//	G/PosF/Positive/Positive variable/>/Peptidoglycan polymer (n subunits);ACP;Ubiquinone-8;L-Methionine;GSH;core oligosaccharide lipid A;TPP;L-Cysteine;CoA;S-Adenosyl-L-methionine//	G/PosF/Positive/Positive variable/>/CoA;GSH;L-Cysteine;L-Methionine;S-Adenosyl-L-methionine;TPP;ACP;core oligosaccharide lipid A;Ubiquinone-8;Peptidoglycan polymer (n subunits)//	G/PosF/Positive/Positive variable/>/L-Cysteine;CoA;core oligosaccharide lipid A;Ubiquinone-8;Peptidoglycan polymer (n subunits);GSH;S-Adenosyl-L-methionine;TPP;ACP;L-Methionine//	G/PosF/Positive/Positive variable/>/S-Adenosyl-L-methionine;CoA;Peptidoglycan polymer (n subunits);Ubiquinone-8;TPP;ACP;GSH;L-Cysteine;core oligosaccharide lipid A;L-Methionine//	G/PosF/Positive/Positive variable/>/S-Adenosyl-L-methionine;L-Cysteine;Peptidoglycan polymer (n subunits);L-Methionine;Ubiquinone-8;GSH;TPP;CoA;ACP;core oligosaccharide lipid A//	G/PosF/Positive/Positive variable/>/CoA;TPP;L-Cysteine;S-Adenosyl-L-methionine;core oligosaccharide lipid A;L-Methionine;Peptidoglycan polymer (n subunits);Ubiquinone-8;ACP;GSH//	G/PosF/Positive/Positive variable/>/L-Methionine;CoA;Peptidoglycan polymer (n subunits);GSH;ACP;core oligosaccharide lipid A;Ubiquinone-8;S-Adenosyl-L-methionine;L-Cysteine;TPP//	G/PosF/Positive/Positive variable/>/S-Adenosyl-L-methionine;Peptidoglycan polymer (n subunits);ACP;Ubiquinone-8;CoA;L-Methionine;L-Cysteine;TPP;GSH;core oligosaccharide lipid A//	G/PosF/Positive/Positive variable/>/GSH;Peptidoglycan polymer (n subunits);Ubiquinone-8;L-Cysteine;CoA;S-Adenosyl-L-methionine;core oligosaccharide lipid A;TPP;ACP;L-Methionine//	G/PosF/Positive/Positive variable/>/Peptidoglycan polymer (n subunits);ACP;UTP;TPP;Heme;core oligosaccharide lipid A;CoA;Siroheme;L-Cysteine;Isoheptadecanoylcardiolipin (B. subtilis);GSH;Anteisoheptadecanoylcardiolipin (B. subtilis);L-Methionine;S-Adenosyl-L-methionine;Diisoheptadecanoylphosphatidylglycerol;Ubiquinone-8//	G/PosF/Positive/Positive variable/>/TPP;CoA;core oligosaccharide lipid A;L-Methionine;ACP;L-Cysteine;S-Adenosyl-L-methionine;GSH;Peptidoglycan polymer (n subunits);Ubiquinone-8//	G/PosF/Positive/Positive variable/>/core oligosaccharide lipid A;Ubiquinone-8;TPP;S-Adenosyl-L-methionine;GSH;Peptidoglycan polymer (n subunits);L-Cysteine;CoA;ACP;L-Methionine//	G/PosF/Positive/Positive variable/>/GSH;L-Cysteine;core oligosaccharide lipid A;CoA;S-Adenosyl-L-methionine;TPP;ACP;Ubiquinone-8;Peptidoglycan polymer (n subunits);L-Methionine//	G/PosF/Positive/Positive variable/>/ACP;L-Methionine;core oligosaccharide lipid A;Ubiquinone-8;GSH;L-Cysteine;Peptidoglycan polymer (n subunits);TPP;S-Adenosyl-L-methionine;CoA//	G/PosF/Positive/Positive variable/>/core oligosaccharide lipid A;TPP;ACP;GSH;Ubiquinone-8;CoA;Peptidoglycan polymer (n subunits);L-Cysteine;S-Adenosyl-L-methionine;L-Methionine//	G/PosF/Positive/Positive variable/>/L-Methionine;TPP;L-Cysteine;GSH;core oligosaccharide lipid A;CoA;S-Adenosyl-L-methionine;Peptidoglycan polymer (n subunits);Ubiquinone-8;ACP//	G/PosF/Positive/Positive variable/>/L-Cysteine;Peptidoglycan polymer (n subunits);Ubiquinone-8;S-Adenosyl-L-methionine;GSH;CoA;core oligosaccharide lipid A;TPP;ACP;L-Methionine//	G/PosF/Positive/Positive variable/>/Bactoprenyl diphosphate;core oligosaccharide lipid A//
Alanine, aspartate and glutamate metabolism	rxn01018	rxn01018	(1) L-Aspartate[0] + (1) Carbamoylphosphate[0] <-> (1) Phosphate[0] + (1) H+[0] + (1) N-Carbamoyl-L-aspartate[0]	-	OK|HB	R01397	ASPCARBTRANS-RXN.c	ASPCT|ATCase|Carbamoyl-phosphate:L-aspartate carbamoyltransferase|L-aspartate transcarbamoylase|L-aspartate transcarbamylase|aspartate carbamoyltransferase|aspartate carbamoyltransferase catalytic chain|aspartate carbamoyltransferase, nuclear|aspartate carbamyltransferase|aspartate transcarbamoylase|aspartate transcarbamylase|aspartatecarbamoyltransferase|aspartic acid transcarbamoylase|aspartic …		Aspartate carbamoyltransferase (EC 2.1.3.2)|Aspartate carbamoyltransferase regulatory chain (PyrI)|putrescine carbamoyltransferase (EC 2.1.3.6)	PosF/Positive/Positive/>/UTP;dCTP;TTP;CTP//	PosF/Positive/Positive/>/CTP;TTP;dCTP;UTP//	PosF/Positive/Positive/>/dCTP;TTP;CTP;UTP//	PosF/Positive/Positive/>/CTP;TTP;UTP;dCTP//	PosF/Positive/Positive/>/CTP;UTP;TTP;dCTP//	PosF/Positive/Positive/>/TTP;UTP;dCTP;CTP//	PosF/Positive/Positive/>/dCTP;CTP;TTP;UTP//	PosF/Positive/Positive/>/UTP;TTP;CTP;dCTP//	PosF/Positive/Positive/>///	PosF/Positive/Positive/>///	PosF/Positive/Positive/>/dCTP;CTP;UTP;TTP//	PosF/Positive/Positive/>/dCTP;UTP;CTP;TTP//	PosF/Positive/Positive/>/UTP;TTP;CTP;dCTP//	PosF/Positive/Positive/>/dCTP;TTP;UTP;CTP//	PosF/Positive/Positive/>/CTP;dCTP;UTP;TTP//	PosF/Positive/Positive/>/TTP;Peptidoglycan polymer (n subunits);core oligosaccharide lipid A;dCTP;UTP;CTP//	PosF/Positive/Positive/>/dCTP;UTP;CTP;TTP//	PosF/Positive/Positive/>/dCTP;UTP;CTP;TTP//	PosF/Positive/Positive/>/TTP;UTP;CTP;dCTP//	PosF/Positive/Positive/>/dCTP;TTP;CTP;UTP//	PosF/Positive/Positive/>/UTP;dCTP;CTP;TTP//	PosF/Positive/Positive/>/dCTP;CTP;UTP;TTP//	PosF/Positive/Positive/>/CTP;UTP;dCTP;TTP//	PosF/Positive/Positive/>/CTP;UTP;TTP;dCTP//	PosF/Positive/Positive/>/UTP;CTP;dCTP;TTP//	PosF/Positive/Positive/>/CTP;UTP;dCTP;TTP//	PosF/Positive/Positive/>/dCTP;CTP;UTP;TTP//	PosF/Positive/Positive/>/CTP;UTP;TTP;dCTP//	PosF/Positive/Positive/>/UTP;dCTP;CTP;TTP//	PosF/Positive/Positive/>/UTP;CTP;dCTP;TTP;core oligosaccharide lipid A//	PosF/Positive/Positive/>/Peptidoglycan polymer (n subunits);UTP;CTP;TTP;core oligosaccharide lipid A;dCTP//	PosF/Positive/Positive/>/UTP;TTP;CTP;dCTP//	PosF/Positive/Positive/>/CTP;TTP;UTP;dCTP//	PosF/Positive/Positive/>/TTP;dCTP;UTP;CTP//	PosF/Positive/Positive/>/CTP;TTP;UTP;dCTP//	PosF/Positive/Positive/>/CTP;TTP;UTP;dCTP//	PosF/Positive/Positive/>/UTP;TTP;CTP;dCTP//	PosF/Positive/Positive/>/UTP;dCTP;CTP;TTP//	PosF/Positive/Positive/>/dCTP;UTP;CTP;TTP//
Alanine, aspartate and glutamate metabolism	rxn00800	rxn00800	(1) Adenylosuccinate[0] <-> (1) AMP[0] + (1) Fumarate[0]	-	OK	R01083	AMPSYN-RXN.c	ADSL1r|N6-(1,2-Dicarboxyethyl)AMP AMP-lyase|N6-(1,2-dicarboxyethyl)AMP AMP-lyase (fumarate-forming)|adenylsuccinate lyase|adenylsuccinatelyase		Adenylosuccinate lyase (EC 4.3.2.2)|adenylosuccinate lyase (EC 4.3.2.2)	PosF/Positive/Positive/=/ATP//	PosF/Positive/Positive/-/L-Histidine;Calomide;NAD;FAD;ATP//	PosF/Positive/Positive/-/NAD;Calomide;NADP;CoA;FAD;ATP//	PosF/Positive/Positive/-/FAD;NADP;NAD;ATP;Calomide;CoA//	PosF/Positive/Positive/-/FAD;L-Histidine;NAD;Calomide;ATP//	PosF/Positive/Positive/-/FAD;NADP;L-Histidine;ATP//	PosF/Positive/Positive/-/FAD;NAD;ATP;NADP;S-Adenosyl-L-methionine;L-Histidine;Calomide;CoA//	PosF/Positive/Positive/-/ATP;dATP;L-Histidine;S-Adenosyl-L-methionine//	NoF/Blocked/Blocked/-///	NoF/Blocked/Blocked/-///	PosF/Positive/Positive/-/L-Histidine;dATP;ATP;S-Adenosyl-L-methionine//	PosF/Positive/Positive/-/L-Histidine;ATP//	PosF/Positive/Positive/-/S-Adenosyl-L-methionine;dATP;FAD;NADP;CoA;NAD;ATP;Calomide//	PosF/Positive/Positive/-/dATP;NADP;Calomide;S-Adenosyl-L-methionine;NAD;L-Histidine;ATP//	PosF/Positive/Positive/-/NAD;L-Histidine;NADP;S-Adenosyl-L-methionine;Calomide;CoA;dATP;ATP//	PosF/Positive/Positive/-/NADP;L-Histidine;FAD;S-Adenosyl-L-methionine;CoA;ATP;Calomide;NAD//	PosF/Positive/Positive/-/Calomide;L-Histidine;CoA;S-Adenosyl-L-methionine;dATP;ATP;FAD;NAD;NADP//	PosF/Positive/Positive/-/L-Histidine;ATP//	PosF/Positive/Positive/-/L-Histidine;NAD;ATP//	PosF/Positive/Positive/-/dATP;L-Histidine;ATP;S-Adenosyl-L-methionine//	PosF/Positive/Positive/-/dATP;ATP//	PosF/Positive/Positive/-/ATP;L-Histidine;dATP;S-Adenosyl-L-methionine//	PosF/Positive/Positive/-/CoA;dATP;NAD;NADP;ATP//	PosF/Positive/Positive/-/CoA;Calomide;ATP//	PosF/Positive/Positive/-/ATP;L-Histidine//	PosF/Positive/Positive/-/ATP;dATP;FAD;S-Adenosyl-L-methionine;Calomide;NAD;CoA;NADP//	PosF/Positive/Positive/-/dATP;S-Adenosyl-L-methionine;L-Histidine;ATP//	PosF/Positive/Positive/-/L-Histidine;ATP;S-Adenosyl-L-methionine;dATP//	PosF/Positive/Positive/-/S-Adenosyl-L-methionine;ATP;L-Histidine;dATP//	PosF/Positive/Positive/-/FAD;NADP;Calomide;NAD;ATP;CoA//	PosF/Positive/Positive/-/FAD;Calomide;NAD;NADP;ATP;Isoheptadecanoylcardiolipin (B. subtilis);Anteisoheptadecanoylcardiolipin (B. subtilis)//	PosF/Positive/Positive/-/FAD;dATP;Calomide;CoA;NAD;NADP;L-Histidine;S-Adenosyl-L-methionine;ATP//	PosF/Positive/Positive/-/Calomide;FAD;ATP//	PosF/Positive/Positive/-/L-Histidine;dATP;Calomide;FAD;CoA;S-Adenosyl-L-methionine;ATP;NADP;NAD//	PosF/Positive/Positive/-/L-Histidine;ATP;dATP;S-Adenosyl-L-methionine;CoA//	PosF/Positive/Positive/-/ATP;L-Histidine;dATP;S-Adenosyl-L-methionine//	PosF/Positive/Positive/-/Calomide;ATP;FAD;NAD;NADP;CoA//	PosF/Positive/Positive/-/L-Histidine;ATP//	PosF/Positive/Positive variable/-/Anteisoheptadecanoylcardiolipin (B. subtilis);GSH;S-Adenosyl-L-methionine;2-Demethylmenaquinone 8;FAD;Riboflavin;Bactoprenyl diphosphate;Dianteisoheptadecanoylphosphatidylethanolamine;L-Histidine;dATP;ATP;Glycine;Dianteisoheptadecanoylphosphatidylglycerol//
Alanine, aspartate and glutamate metabolism	rxn00838	rxn00838	(1) GTP[0] + (1) L-Aspartate[0] + (1) IMP[0] <-> (1) Phosphate[0] + (1) GDP[0] + (2) H+[0] + (1) Adenylosuccinate[0]	>	OK	R01135	ADENYLOSUCCINATE-SYNTHASE-RXN.c	ADSS|IMP-aspartate ligase|IMP:L-aspartate ligase (GDP-forming)|adenylosuccinate synthase|adenylosuccinate synthetase|adenylosuccinatesynthase|succino-AMP synthetase|succinoadenylic kinosynthetase		Adenylosuccinate synthetase (EC 6.3.4.4)|imidazoleacetate---phosphoribosyldiphosphate ligase (EC 6.3.4.8)	PosF/Positive/Positive/>/L-Histidine;ATP//	PosF/Positive/Positive/>/Calomide;NAD;FAD;ATP;dATP;CoA;NADP;S-Adenosyl-L-methionine//	PosF/Positive/Positive/>/S-Adenosyl-L-methionine;NAD;Calomide;NADP;dATP;CoA;FAD;ATP//	PosF/Positive/Positive/>/FAD;NADP;S-Adenosyl-L-methionine;NAD;ATP;dATP;Calomide;CoA//	PosF/Positive/Positive/>/FAD;NAD;Calomide;ATP;S-Adenosyl-L-methionine;dATP;NADP;CoA//	PosF/Positive/Positive/>/FAD;NADP;ATP;dATP;S-Adenosyl-L-methionine;Calomide;NAD;CoA//	PosF/Positive/Positive/>/FAD;NAD;ATP;NADP;S-Adenosyl-L-methionine;dATP;Calomide;CoA//	PosF/Positive/Positive/>/ATP;dATP;Calomide;FAD;NADP;NAD;CoA;S-Adenosyl-L-methionine//	-	-	PosF/Positive/Positive/>/dATP;Calomide;ATP;NAD;S-Adenosyl-L-methionine;CoA;FAD;NADP//	PosF/Positive/Positive/>/FAD;dATP;L-Histidine;CoA;Calomide;NAD;NADP;ATP;S-Adenosyl-L-methionine//	PosF/Positive/Positive/>/S-Adenosyl-L-methionine;dATP;FAD;NADP;CoA;L-Histidine;NAD;ATP;Calomide//	PosF/Positive/Positive/>/dATP;FAD;NADP;Calomide;S-Adenosyl-L-methionine;NAD;ATP;CoA//	PosF/Positive/Positive/>/FAD;NAD;NADP;S-Adenosyl-L-methionine;Calomide;CoA;dATP;ATP//	PosF/Positive/Positive/>/NADP;FAD;S-Adenosyl-L-methionine;CoA;ATP;Calomide;dATP;NAD//	PosF/Positive/Positive/>/Calomide;L-Histidine;CoA;S-Adenosyl-L-methionine;dATP;ATP;FAD;NAD;NADP//	PosF/Positive/Positive/>/Calomide;NAD;CoA;ATP;dATP;NADP;S-Adenosyl-L-methionine;FAD//	PosF/Positive/Positive/>/Calomide;S-Adenosyl-L-methionine;NAD;ATP;dATP;FAD;NADP;CoA//	PosF/Positive/Positive/>/dATP;FAD;CoA;NADP;NAD;ATP;Calomide;S-Adenosyl-L-methionine//	PosF/Positive/Positive/>/dATP;Calomide;FAD;NADP;CoA;ATP;L-Histidine;S-Adenosyl-L-methionine;NAD//	PosF/Positive/Positive/>/ATP;NAD;NADP;FAD;dATP;Calomide;CoA;S-Adenosyl-L-methionine//	PosF/Positive/Positive/>/L-Histidine;CoA;dATP;NAD;NADP;ATP;S-Adenosyl-L-methionine;FAD;Calomide//	PosF/Positive/Positive/>/CoA;Calomide;ATP;FAD;NADP;dATP;NAD;S-Adenosyl-L-methionine//	PosF/Positive/Positive/>/dATP;Calomide;S-Adenosyl-L-methionine;CoA;FAD;NAD;ATP;NADP//	PosF/Positive/Positive/>/ATP;dATP;FAD;S-Adenosyl-L-methionine;Calomide;NAD;CoA;NADP//	PosF/Positive/Positive/>/FAD;CoA;dATP;NAD;S-Adenosyl-L-methionine;ATP;Calomide;NADP//	PosF/Positive/Positive/>/NADP;CoA;ATP;FAD;S-Adenosyl-L-methionine;Calomide;dATP;NAD//	PosF/Positive/Positive/>/NAD;S-Adenosyl-L-methionine;CoA;ATP;NADP;Calomide;FAD;dATP//	PosF/Positive/Positive/>/FAD;NADP;Calomide;NAD;ATP;CoA;S-Adenosyl-L-methionine;dATP//	PosF/Positive/Positive/>/FAD;Calomide;NAD;NADP;ATP;Isoheptadecanoylcardiolipin (B. subtilis);Anteisoheptadecanoylcardiolipin (B. subtilis)//	PosF/Positive/Positive/>/FAD;dATP;Calomide;CoA;NAD;NADP;S-Adenosyl-L-methionine;ATP//	PosF/Positive/Positive/>/Calomide;FAD;ATP;S-Adenosyl-L-methionine;CoA;NADP;dATP;NAD//	PosF/Positive/Positive/>/L-Histidine;dATP;Calomide;FAD;CoA;S-Adenosyl-L-methionine;ATP;NADP;NAD//	PosF/Positive/Positive/>/FAD;ATP;Calomide;NADP;NAD;dATP;S-Adenosyl-L-methionine;CoA//	PosF/Positive/Positive/>/NADP;NAD;ATP;Calomide;FAD;CoA;dATP;S-Adenosyl-L-methionine//	PosF/Positive/Positive/>/Calomide;L-Histidine;ATP;dATP;FAD;NAD;NADP;CoA;S-Adenosyl-L-methionine//	PosF/Positive/Positive/>/S-Adenosyl-L-methionine;FAD;ATP;NAD;CoA;Calomide;dATP;NADP//	PosF/Positive/Positive variable/>/Anteisoheptadecanoylcardiolipin (B. subtilis);GSH;S-Adenosyl-L-methionine;2-Demethylmenaquinone 8;FAD;Riboflavin;Bactoprenyl diphosphate;Dianteisoheptadecanoylphosphatidylethanolamine;L-Isoleucine;L-Histidine;dATP;ATP;Dianteisoheptadecanoylphosphatidylglycerol//
[truncated: 2,110 more rows]
[truncated: 4 more columns]

## Sheet: Iron
Class	Role	Akkermansia muciniphila GP24	Akkermansia muciniphila GP22	Akkermansia muciniphila GP30	Akkermansia muciniphila GP12	Akkermansia muciniphila GP15	Akkermansia muciniphila GP11	Akkermansia muciniphila GP08	Akkermansia muciniphila GP07	Akkermansia muciniphila BSH05	Akkermansia muciniphila BSH01	Akkermansia muciniphila GP43	Akkermansia muciniphila GP36	Akkermansia muciniphila GP29	Akkermansia muciniphila GP21	Akkermansia muciniphila GP03	Akkermansia muciniphila GP01	Akkermansia muciniphila GP35	Akkermansia muciniphila GP27	Akkermansia muciniphila GP26	Akkermansia muciniphila GP23	Akkermansia muciniphila GP20	Akkermansia muciniphila GP19	Akkermansia muciniphila GP16	Akkermansia muciniphila GP14	Akkermansia muciniphila GP13	Akkermansia muciniphila GP02	Akkermansia muciniphila BSM09	Akkermansia muciniphila GP42	Akkermansia muciniphila GP25	Akkermansia muciniphila GP10	Akkermansia muciniphila GP39	Akkermansia muciniphila GP38	Akkermansia muciniphila GP06	Akkermansia muciniphila GP05	Akkermansia muciniphila GP04	Akkermansia muciniphila GP40	Akkermansia muciniphila GP28	Akkermansia muciniphila GP09
Iron	Yersiniabactin-like operon
Iron	Siderophore uptake system
Iron	Iron compound ABC transporter, periplasmic											CXU09_RS09145*, CXU09_RS09150*, CXU09_RS09155*, CXU09_RS09160*	CXU05_RS07650*, CXU05_RS07655*, CXU05_RS07660*, CXU05_RS07665*	CXU04_RS00590*, CXU04_RS00595*, CXU04_RS00600*, CXU04_RS00605*	CXU03_RS06425*, CXU03_RS06430*, CXU03_RS06435*, CXU03_RS06440*	CXT99_RS00810*, CXT99_RS00815*, CXT99_RS00820*, CXT99_RS00825*	CXT98_RS05720*, CXT98_RS05725*, CXT98_RS05730*, CXT98_RS05735*	CXT96_RS01125*, CXT96_RS01130*, CXT96_RS01135*, CXT96_RS01140*	CXT94_RS08290*, CXT94_RS08295*, CXT94_RS08300*, CXT94_RS08305*	CXT93_RS07230*, CXT93_RS07235*, CXT93_RS07240*, CXT93_RS07245*	CXT92_RS07895*, CXT92_RS07900*, CXT92_RS07905*, CXT92_RS07910*	CXT91_RS04400*, CXT91_RS04405*, CXT91_RS04410*, CXT91_RS04415*	CXT90_RS02675*, CXT90_RS02680*, CXT90_RS02685*, CXT90_RS02690*	CXT89_RS06960*, CXT89_RS06965*, CXT89_RS06970*, CXT89_RS06975*	CXT88_RS07235*, CXT88_RS07240*, CXT88_RS07245*, CXT88_RS07250*	CXT87_RS01440*, CXT87_RS01445*, CXT87_RS01450*, CXT87_RS01455*	CXT85_RS05375*, CXT85_RS05380*, CXT85_RS05385*, CXT85_RS05390*	CXT84_RS05515*, CXT84_RS05520*, CXT84_RS05525*, CXT84_RS05530*				CXU07_RS00800*, CXU07_RS00805*, CXU07_RS00810*, CXU07_RS00815*	CXU06_RS08460*, CXU06_RS08465*, CXU06_RS08470*, CXU06_RS08475*	CXU02_RS05965*, CXU02_RS05970*, CXU02_RS05975*, CXU02_RS05980*	CXU01_RS04600*, CXU01_RS04605*, CXU01_RS04610*, CXU01_RS04615*	CXU00_RS03190*, CXU00_RS03195*, CXU00_RS03200*, CXU00_RS03205*	CXT97_RS10480*, CXT97_RS10485*, CXT97_RS10490*, CXT97_RS10495*	CXT95_RS09925*, CXT95_RS09930*, CXT95_RS09935*, CXT95_RS09940*	CXT86_RS06830*, CXT86_RS06835*, CXT86_RS06840*, CXT86_RS06845*
Iron	Ferrichrome ABC transport / Ferrichrome binding periplasmic protein
Iron	putative ferric aerobactin receptor
Iron	putative enterobactin receptor
Iron	ABC transporter in pyoverdin gene cluster
Iron	TonB-dependent receptor
Iron	Ferric iron ABC uptake system
Iron	Ferrous iron transport AB	CXU22_RS04380*, CXU22_RS04385*, CXU22_RS06510*, CXU22_RS10490*, CXU22_RS10495*, CXU22_RS10500*	CXU21_RS00245*, CXU21_RS09350*, CXU21_RS09355*, CXU21_RS09360*, CXU21_RS11580*, CXU21_RS11585*	CXU19_RS02705*, CXU19_RS04725*, CXU19_RS04730*, CXU19_RS09120*, CXU19_RS09125*, CXU19_RS09130*	CXU16_RS00215*, CXU16_RS00220*, CXU16_RS07940*, CXU16_RS07945*, CXU16_RS07950*, CXU16_RS12400*	CXU17_RS02650*, CXU17_RS02655*, CXU17_RS02660*, CXU17_RS04985*, CXU17_RS08250*, CXU17_RS08255*	CXU15_RS00750*, CXU15_RS01850*, CXU15_RS01855*, CXU15_RS01860*, CXU15_RS04485*, CXU15_RS04490*	CXU13_RS04215*, CXU13_RS04220*, CXU13_RS06780*, CXU13_RS08470*, CXU13_RS08475*, CXU13_RS08480*	CXU12_RS03225*, CXU12_RS03230*, CXU12_RS03235*, CXU12_RS08260*, CXU12_RS09775*, CXU12_RS09780*	CXU11_RS03515*, CXU11_RS03520*, CXU11_RS03525*, CXU11_RS07355*, CXU11_RS08295*, CXU11_RS08300*	CXU10_RS05245*, CXU10_RS05250*, CXU10_RS08860*, CXU10_RS08865*, CXU10_RS08870*, CXU10_RS09975*	CXU09_RS00280*, CXU09_RS08405*, CXU09_RS08410*, CXU09_RS08415*	CXU05_RS09365*, CXU05_RS10765*, CXU05_RS10770*, CXU05_RS10775*	CXU04_RS01905*, CXU04_RS01910*, CXU04_RS01915*, CXU04_RS07675*	CXU03_RS08455*, CXU03_RS11835*, CXU03_RS11840*, CXU03_RS11845*	CXT99_RS04115*, CXT99_RS04120*, CXT99_RS04125*, CXT99_RS10015*	CXT98_RS01515*, CXT98_RS01520*, CXT98_RS01525*, CXT98_RS08160*	CXT96_RS09120*, CXT96_RS09125*, CXT96_RS09130*, CXT96_RS12355*	CXT94_RS05910*, CXT94_RS10360*, CXT94_RS10365*, CXT94_RS10370*	CXT93_RS00610*, CXT93_RS00615*, CXT93_RS00620*, CXT93_RS08605*	CXT92_RS04570*, CXT92_RS04575*, CXT92_RS04580*, CXT92_RS09135*	CXT91_RS09550*, CXT91_RS10790*, CXT91_RS10795*, CXT91_RS10800*	CXT90_RS00270*, CXT90_RS00275*, CXT90_RS00280*, CXT90_RS06170*	CXT89_RS02810*, CXT89_RS02815*, CXT89_RS02820*, CXT89_RS08115*	CXT88_RS03445*, CXT88_RS10320*, CXT88_RS10325*, CXT88_RS10330*	CXT87_RS06935*, CXT87_RS06940*, CXT87_RS06945*, CXT87_RS09400*	CXT85_RS02685*, CXT85_RS02690*, CXT85_RS02695*, CXT85_RS08620*	CXT84_RS06560*, CXT84_RS09190*, CXT84_RS09195*, CXT84_RS09200*	CXU20_RS00820*, CXU20_RS07155*, CXU20_RS07160*, CXU20_RS10515*, CXU20_RS10520*, CXU20_RS10525*	CXU18_RS00450*, CXU18_RS00455*, CXU18_RS05170*, CXU18_RS05175*, CXU18_RS05180*, CXU18_RS06690*	CXU14_RS00930*, CXU14_RS00935*, CXU14_RS00940*, CXU14_RS03225*, CXU14_RS03230*, CXU14_RS13465*	CXU07_RS08600*, CXU07_RS10830*, CXU07_RS10835*, CXU07_RS10840*	CXU06_RS02210*, CXU06_RS10365*, CXU06_RS10370*, CXU06_RS10375*	CXU02_RS04365*, CXU02_RS10660*, CXU02_RS10665*, CXU02_RS10670*	CXU01_RS10770*, CXU01_RS10775*, CXU01_RS10780*, CXU01_RS11455*	CXU00_RS00155*, CXU00_RS00160*, CXU00_RS00165*, CXU00_RS09605*	CXT97_RS00690*, CXT97_RS00695*, CXT97_RS00700*, CXT97_RS08545*	CXT95_RS01620*, CXT95_RS02965*, CXT95_RS02970*, CXT95_RS02975*	CXT86_RS02105*, CXT86_RS02110*, CXT86_RS02115*, CXT86_RS03385*
Iron	Iron(III) dicitrate transport system permease protein
Iron	FUR regulator; Ferric uptake regulation protein
Iron	Iron-dependent repressor	CXU22_RS02920*	CXU21_RS06000*	CXU19_RS12690*	CXU16_RS12160*	CXU17_RS12215*	CXU15_RS13075*	CXU13_RS12895*	CXU12_RS02580*	CXU11_RS10645*	CXU10_RS10510*	CXU09_RS03760*	CXU05_RS11460*	CXU04_RS10950*	CXU03_RS00420*	CXT99_RS11305*	CXT98_RS08860*	CXT96_RS11085*	CXT94_RS11020*	CXT93_RS11500*	CXT92_RS11945*	CXT91_RS11880*	CXT90_RS05825*	CXT89_RS10265*	CXT88_RS05145*	CXT87_RS11470*	CXT85_RS10995*		CXU20_RS04035*	CXU18_RS13060*	CXU14_RS08315*	CXU07_RS11810*	CXU06_RS00410*	CXU02_RS07700*	CXU01_RS09970*	CXU00_RS10850*	CXT97_RS08910*	CXT95_RS01965*	CXT86_RS04230*

## Sheet: Bile
Class	Role	Akkermansia muciniphila GP24	Akkermansia muciniphila GP22	Akkermansia muciniphila GP30	Akkermansia muciniphila GP12	Akkermansia muciniphila GP15	Akkermansia muciniphila GP11	Akkermansia muciniphila GP08	Akkermansia muciniphila GP07	Akkermansia muciniphila BSH05	Akkermansia muciniphila BSH01	Akkermansia muciniphila GP43	Akkermansia muciniphila GP36	Akkermansia muciniphila GP29	Akkermansia muciniphila GP21	Akkermansia muciniphila GP03	Akkermansia muciniphila GP01	Akkermansia muciniphila GP35	Akkermansia muciniphila GP27	Akkermansia muciniphila GP26	Akkermansia muciniphila GP23	Akkermansia muciniphila GP20	Akkermansia muciniphila GP19	Akkermansia muciniphila GP16	Akkermansia muciniphila GP14	Akkermansia muciniphila GP13	Akkermansia muciniphila GP02	Akkermansia muciniphila BSM09	Akkermansia muciniphila GP42	Akkermansia muciniphila GP25	Akkermansia muciniphila GP10	Akkermansia muciniphila GP39	Akkermansia muciniphila GP38	Akkermansia muciniphila GP06	Akkermansia muciniphila GP05	Akkermansia muciniphila GP04	Akkermansia muciniphila GP40	Akkermansia muciniphila GP28	Akkermansia muciniphila GP09
Bile	Bile acid transporter
Bile	choloylglycine hydrolase
Bile	Multi step bile acid breakdown operon
Bile	Bile acid 7-alpha-dehydratase - Bile acid 7-alpha-dehydroxylase
Bile	3-alpha-hydroxysteroid dehydrogenase
Bile	7-alpha-hydroxysteroid dehydrogenase
Bile	3-beta-hydroxysteroid dehydrogenase
Bile	L-carnitine dehydratase/bile acid-inducible protein F (BaiF)
Bile	Osmotically activated L-carnitine/choline ABC transporter
Bile	3-oxo-5-alpha-steroid 4-dehydrogenase
Bile	Steroid-17,20-desmolase operon

## Sheet: Butyrate
Class	Role	Akkermansia muciniphila GP24	Akkermansia muciniphila GP22	Akkermansia muciniphila GP30	Akkermansia muciniphila GP12	Akkermansia muciniphila GP15	Akkermansia muciniphila GP11	Akkermansia muciniphila GP08	Akkermansia muciniphila GP07	Akkermansia muciniphila BSH05	Akkermansia muciniphila BSH01	Akkermansia muciniphila GP43	Akkermansia muciniphila GP36	Akkermansia muciniphila GP29	Akkermansia muciniphila GP21	Akkermansia muciniphila GP03	Akkermansia muciniphila GP01	Akkermansia muciniphila GP35	Akkermansia muciniphila GP27	Akkermansia muciniphila GP26	Akkermansia muciniphila GP23	Akkermansia muciniphila GP20	Akkermansia muciniphila GP19	Akkermansia muciniphila GP16	Akkermansia muciniphila GP14	Akkermansia muciniphila GP13	Akkermansia muciniphila GP02	Akkermansia muciniphila BSM09	Akkermansia muciniphila GP42	Akkermansia muciniphila GP25	Akkermansia muciniphila GP10	Akkermansia muciniphila GP39	Akkermansia muciniphila GP38	Akkermansia muciniphila GP06	Akkermansia muciniphila GP05	Akkermansia muciniphila GP04	Akkermansia muciniphila GP40	Akkermansia muciniphila GP28	Akkermansia muciniphila GP09
Butyrate	L2Hgdh, 2-hydroxyglutarate dehydrogenase
Butyrate	Gct, glutaconate CoA transferase (alpha, beta subunits) (EC 2.8.3.12)
Butyrate	HgCoAd, 2-hydroxy-glutaryl-CoA dehydrogenase (alpha, beta, gamma subunits)
Butyrate	Gcd, glutaconyl-CoA decarboxylase (alpha, beta subunits) (EC 4.1.1.70)
Butyrate	gamma-aminobutyrate (GABA) permease
Butyrate	Gamma-aminobutyrate/alpha-ketoglutarate aminotransferase (EC 2.6.1.19)
Butyrate	AbfH, 4-hydroxybutyrate dehydrogenase (EC 1.1.1.61)
Butyrate	4Hbt, butyryl-CoA/4-hydroxybutyrate CoA transferase
Butyrate	AbfD, 4-hydroxybutyryl-CoA dehydratase
Butyrate	Isom, vinylacetyl-CoA 3,2-isomerase (same protein as AbfD
Butyrate	Glutamate decarboxylase (EC 4.1.1.15)	CXU22_RS01425*	CXU21_RS07170*	CXU19_RS07165*	CXU16_RS05830*	CXU17_RS03125*	CXU15_RS06400*	CXU13_RS07750*	CXU12_RS06255*	CXU11_RS05815*	CXU10_RS06905*	CXU09_RS04460*	CXU05_RS04680*	CXU04_RS04975*	CXU03_RS01485*	CXT99_RS02265*	CXT98_RS09510*	CXT96_RS07590*	CXT94_RS07265*	CXT93_RS02000*	CXT92_RS00540*	CXT91_RS05775*	CXT90_RS04350*	CXT89_RS05630*	CXT88_RS08550*	CXT87_RS05575*	CXT85_RS07010*	CXT84_RS01540*	CXU20_RS04740*	CXU18_RS08790*	CXU14_RS09765*	CXU07_RS06410*	CXU06_RS03630*	CXU02_RS02645*	CXU01_RS00725*	CXU00_RS01695*	CXT97_RS05715*	CXT95_RS08305*	CXT86_RS04735*
Butyrate	3-ketoacyl-CoA thiolase (EC 2.3.1.16)|Acetyl-CoA acetyltransferase (EC 2.3.1.9)
Butyrate	Hbd, beta-hydroxybutyryl-CoA dehydrogenase (EC 1.1.1.157 or EC 1.1.1.35)
Butyrate	Cro, crotonase/Enoyl-CoA hydratase (EC 4.2.1.17; EC 4.2.1.55)
Butyrate	KamA, lysine-2,3-aminomutase (EC 5.4.3.2)
Butyrate	KamD,E, beta-lysine-5,6-aminomutase (alpha, beta subunits) (EC 5.4.3.3, EC 5.4.3.4)
Butyrate	Kdd, 3,5-diaminohexanoate dehydrogenase (EC 1.4.1.11)
Butyrate	Kce, 3-keto-5-aminohexanoate cleavage enzyme (EC 2.3.1.247)
Butyrate	Kal, 3-aminobutyryl-CoA ammonia lyase (EC 4.3.1.14)
Butyrate	Bcd-alpha/beta, butyryl-CoA dehydrogenase (EC 1.3.1.86 or EC 1.3.1.44)
Butyrate	Butyryl-CoA dehydrogenase (EC 1.3.99.2) or (EC 1.3.8.1)														CXU03_RS04060*													CXT84_RS03075*
Butyrate	But, butyryl-CoA:acetate CoA transferase (EC 2.8.3.8) or Ato, butyryl-CoA:acetoacetate CoA transferase (alpha, beta subunits) (EC 2.8.3.5)
Butyrate	butanal dehydrogenase (EC 1.2.1.10)
Butyrate	Ptb, phosphate butyryltransferase (EC 2.3.1.19)
Butyrate	Buk, butyrate kinase (EC 2.7.2.7)

## Sheet: Propionate
Class	Role	Akkermansia muciniphila GP24	Akkermansia muciniphila GP22	Akkermansia muciniphila GP30	Akkermansia muciniphila GP12	Akkermansia muciniphila GP15	Akkermansia muciniphila GP11	Akkermansia muciniphila GP08	Akkermansia muciniphila GP07	Akkermansia muciniphila BSH05	Akkermansia muciniphila BSH01	Akkermansia muciniphila GP43	Akkermansia muciniphila GP36	Akkermansia muciniphila GP29	Akkermansia muciniphila GP21	Akkermansia muciniphila GP03	Akkermansia muciniphila GP01	Akkermansia muciniphila GP35	Akkermansia muciniphila GP27	Akkermansia muciniphila GP26	Akkermansia muciniphila GP23	Akkermansia muciniphila GP20	Akkermansia muciniphila GP19	Akkermansia muciniphila GP16	Akkermansia muciniphila GP14	Akkermansia muciniphila GP13	Akkermansia muciniphila GP02	Akkermansia muciniphila BSM09	Akkermansia muciniphila GP42	Akkermansia muciniphila GP25	Akkermansia muciniphila GP10	Akkermansia muciniphila GP39	Akkermansia muciniphila GP38	Akkermansia muciniphila GP06	Akkermansia muciniphila GP05	Akkermansia muciniphila GP04	Akkermansia muciniphila GP40	Akkermansia muciniphila GP28	Akkermansia muciniphila GP09	Akkermansia muciniphila ATCC BAA-835
[truncated: 15 more rows]

[truncated: 3 more sheets: Lantibiotic, Misc, ANI]
