# Supplementary material for: Rationally designed bacterial consortia to treat chronic immune-mediated colitis and restore intestinal homeostasis
Source: Nat Commun. 2021 May 28;12:3105. doi: 10.1038/s41467-021-23460-x (PMC8163890; doi:10.1038/s41467-021-23460-x)
Supplement: Supplementary file 4 — Supplementary Data 2 [file 41467_2021_23460_MOESM4_ESM.xls]

## Sheet: Overview
ID	Bacteroides_uniformis
Genome count	20
Indication	Unknown
Notes

## Sheet: Genomes
Genome ID	Genome name
820.37	Bacteroides uniformis DSM 6597
997889.3	Bacteroides uniformis CL03T00C23
820.25	Bacteroides uniformis 2789STDY5834844
1235787.3	Bacteroides uniformis dnLKV2
1339348.3	Bacteroides uniformis str. 3978 T3 i
820.24	Bacteroides uniformis 2789STDY5834847
820.40	Bacteroides uniformis An67
820.27	Bacteroides uniformis KLE1607
820.26	Bacteroides uniformis 2789STDY5834942
411479.10	Bacteroides uniformis ATCC 8492
820.81	Bacteroides uniformis Bacteroides uniformis CECT 77711
997890.3	Bacteroides uniformis CL03T12C37
820.44	Bacteroides uniformis UBA1695
820.22	Bacteroides uniformis 2789STDY5834898
820.20	Bacteroides uniformis 2a3A
820.38	Bacteroides uniformis 45_41
820.21	Bacteroides uniformis 2789STDY5608791
820.8	Bacteroides uniformis 2a7B
820.23	Bacteroides uniformis 2789STDY5608864
1339349.3	Bacteroides uniformis str. 3978 T3 ii

## Sheet: Auxotrophy table
Name	ID		cpd00264	cpd00051	cpd00129	cpd00033	cpd00054	cpd00161	cpd00035	cpd00041	cpd00132	cpd00023	cpd00065	cpd00069	cpd00066	cpd00156	cpd00322	cpd00107	cpd00119	cpd00039	cpd00084	cpd00060	cpd00017	cpd00393	cpd00053	cpd00644	cpd00218	cpd00028	cpd00635	cpd00305	cpd00220	cpd00215
		putrescine	Spermidine	L-Arginine	L-Proline	Glycine	L-Serine	L-Threonine	L-Alanine	L-Aspartate	L-Asparagine	L-Glutamate	L-Tryptophan	L-Tyrosine	L-Phenylalanine	L-Valine	L-Isoleucine	L-Leucine	L-Histidine	L-Lysine	L-Cysteine	L-Methionine	S-Adenosyl-L-methionine	Folate	L-Glutamine	PAN	Niacin	Heme	Cbl	Thiamin	Riboflavin	Pyridoxal
Bacteroides uniformis DSM 6597	820.37		AA																									AA
Bacteroides uniformis CL03T00C23	997889		AA																									AA				AA
Bacteroides uniformis 2789STDY5834844	820.25		AA																									AA
Bacteroides uniformis dnLKV2	1.23579e+06		AA																									AA				AA
Bacteroides uniformis str. 3978 T3 i	1.33935e+06		AA																									AA
Bacteroides uniformis 2789STDY5834847	820.24		AA																									AA
Bacteroides uniformis An67	820.4		AA																									AA
Bacteroides uniformis KLE1607	820.27		AA																									AA
Bacteroides uniformis 2789STDY5834942	820.26		AA																									AA
Bacteroides uniformis ATCC 8492	411479		AA																									AA				AA
Bacteroides uniformis Bacteroides uniformis CECT 77711	820.81		AA																									AA				AA
Bacteroides uniformis CL03T12C37	997890		AA																									AA				AA
Bacteroides uniformis UBA1695	820.44		AA																									AA
Bacteroides uniformis 2789STDY5834898	820.22		AA																									AA
Bacteroides uniformis 2a3A	820.2		AA																									AA
Bacteroides uniformis 45_41	820.38		AA																							AA		AA	AA
Bacteroides uniformis 2789STDY5608791	820.21		AA																									AA
Bacteroides uniformis 2789STDY5608864	820.23		AA																									AA
Bacteroides uniformis str. 3978 T3 ii	1.33935e+06		AA																									AA
Bacteroides uniformis - consensus			AA																									AA				aa

## Sheet: Pathway table
Pathway	Reaction	Equation	Reversibility	Status	KEGG ID	MetaCyc ID	Name	EC numbers	Roles	Bacteroides massiliensis B84634	Bacteroides stercoris ATCC 43183	Bacteroides uniformis DSM 6597	Bacteroides uniformis CL03T00C23	Bacteroides uniformis 2789STDY5834844	Bacteroides uniformis dnLKV2	Bacteroides uniformis str. 3978 T3 i	Bacteroides uniformis 2789STDY5834847	Bacteroides uniformis An67	Bacteroides uniformis KLE1607	Bacteroides uniformis 2789STDY5834942	Bacteroides uniformis ATCC 8492	Bacteroides uniformis Bacteroides uniformis CECT 77711	Bacteroides uniformis CL03T12C37	Bacteroides uniformis UBA1695	Bacteroides uniformis 2789STDY5834898	Bacteroides uniformis 2a3A	Bacteroides uniformis 45_41	Bacteroides uniformis 2789STDY5608791	Bacteroides uniformis 2789STDY5608864	Bacteroides uniformis str. 3978 T3 ii
Glycolysis / Gluconeogenesis	rxn01100	(1) ATP[0] + (1) 3-Phosphoglycerate[0] <-> (1) ADP[0] + (1) 1,3-Bisphospho-D-glycerate[0]	-	OK|HB	R01512	PHOSGLYPHOS-RXN.c	phosphoglyceratekinase		Phosphoglycerate kinase (EC 2.7.2.3)|butyrate kinase (EC 2.7.2.7)	NegF/Variable/Variable/=/dCTP;Diisoheptadecanoylphosphatidylethanolamine;Ubiquinone-8;Anteisoheptadecanoylcardiolipin (B. subtilis);NAD;L-Valine;Fe2+;core oligosaccharide lipid A;Isoheptadecanoylcardiolipin (B. subtilis);Phosphatidylglycerol dioctadecanoyl;L-Glutamate;GSH;L-Lysine;UTP;L-Isoleucine;Peptidoglycan polymer (n subunits);dGTP;Riboflavin;L-Glutamine;ACP;2-Demethylmenaquinone 8;TTP;dATP;…	NegF/Variable/Variable/=/Isoheptadecanoylcardiolipin (B. subtilis);L-Glutamine;Heme;NAD;2-Demethylmenaquinone 8;L-Threonine;Glycine;Diisoheptadecanoylphosphatidylethanolamine;L-Alanine;L-Proline;ATP;TTP;Spermidine;CTP;L-Phenylalanine;Menaquinone 8;L-Valine;Phosphatidylglycerol dioctadecanoyl;L-Lysine;UTP;10-Formyltetrahydrofolate;Pyridoxal phosphate;dCTP;L-Tyrosine;TPP;Peptidoglycan polymer (n su…	NegF/Negative/Variable/-/Peptidoglycan polymer (n subunits);S-Adenosyl-L-methionine;5-Methyltetrahydrofolate;NADP;core oligosaccharide lipid A;Dianteisoheptadecanoylphosphatidylethanolamine;Putrescine;L-Alanine;L-Leucine;Siroheme;L-Histidine;2-Demethylmenaquinone 8;L-Asparagine;L-Isoleucine;phosphatidylethanolamine dioctadecanoyl;dGTP;ACP;L-Glutamate;Anteisoheptadecanoylcardiolipin (B. subtilis);…	NegF/Variable/Variable/-/L-Threonine;GTP;Bactoprenyl diphosphate;NAD;FAD;Isoheptadecanoylcardiolipin (B. subtilis);Anteisoheptadecanoylcardiolipin (B. subtilis);CoA;Calomide;ACP;Diisoheptadecanoylphosphatidylglycerol;Tetrahydrofolate;dCTP;UTP;Peptidoglycan polymer (n subunits);L-Serine;5-Methyltetrahydrofolate;ATP;Riboflavin;L-Glutamine;L-Aspartate;L-Lysine;L-Tyrosine;Diisoheptadecanoylphosphatid…	NegF/Negative/Variable/-///	NegF/Negative/Variable/-///	NegF/Negative/Variable/-/Bactoprenyl diphosphate;Siroheme;L-Tyrosine;L-Phenylalanine;ACP;L-Valine;Riboflavin;Dianteisoheptadecanoylphosphatidylglycerol;Putrescine;NADP;CTP;Calomide;ATP;L-Proline;Dianteisoheptadecanoylphosphatidylethanolamine;L-Serine;L-Alanine;Menaquinone 8;dGTP;10-Formyltetrahydrofolate;dCTP;Anteisoheptadecanoylcardiolipin (B. subtilis);GSH;NAD;dATP;Tetrahydrofolate;L-Asparagine…	NegF/Negative/Variable/-/ACP;Calomide;Siroheme;L-Tryptophan;UTP;ATP;Diisoheptadecanoylphosphatidylglycerol;Glycine;Putrescine;L-Arginine;L-Glutamate;GSH;L-Aspartate;GTP;dATP;Dianteisoheptadecanoylphosphatidylglycerol;dGTP;L-Methionine;phosphatidylethanolamine dioctadecanoyl;2-Demethylmenaquinone 8;NADP;L-Isoleucine;L-Cysteine;Dianteisoheptadecanoylphosphatidylethanolamine;Stearoylcardiolipin (B. …	NegF/Variable/Variable/-/L-Asparagine;L-Serine;NADP;L-Tryptophan;L-Lysine;Peptidoglycan polymer (n subunits);Diisoheptadecanoylphosphatidylglycerol;Stearoylcardiolipin (B. subtilis);L-Glutamate;L-Valine;core oligosaccharide lipid A;Riboflavin;L-Leucine;5-Methyltetrahydrofolate;UTP;dCTP;Putrescine;GTP;Anteisoheptadecanoylcardiolipin (B. subtilis);dGTP;Ubiquinone-8;L-Cysteine;Heme;Calomide;Glycine;…	NegF/Negative/Variable/-/L-Asparagine;L-Methionine;dCTP;Dianteisoheptadecanoylphosphatidylethanolamine;Anteisoheptadecanoylcardiolipin (B. subtilis);TTP;L-Cysteine;L-Phenylalanine;L-Threonine;Diisoheptadecanoylphosphatidylethanolamine;5-Methyltetrahydrofolate;CTP;L-Histidine;L-Tyrosine;Spermidine;phosphatidylethanolamine dioctadecanoyl;Menaquinone 8;Heme;L-Alanine;Siroheme;L-Proline;10-Formyltetr…	NegF/Variable/Variable/-///	NegF/Negative/Variable/-/L-Valine;Bactoprenyl diphosphate;CoA;Menaquinone 8;Diisoheptadecanoylphosphatidylglycerol;Siroheme;Anteisoheptadecanoylcardiolipin (B. subtilis);NADP;dCTP;Diisoheptadecanoylphosphatidylethanolamine;UTP;Stearoylcardiolipin (B. subtilis);core oligosaccharide lipid A;dGTP;Heme;Isoheptadecanoylcardiolipin (B. subtilis);L-Alanine;L-Aspartate;L-Methionine;L-Proline;FAD;Ubiquino…	NegF/Negative/Variable/-/FAD;L-Methionine;2-Demethylmenaquinone 8;Putrescine;L-Leucine;GTP;L-Proline;L-Cysteine;Isoheptadecanoylcardiolipin (B. subtilis);Calomide;Pyridoxal phosphate;core oligosaccharide lipid A;L-Threonine;Glycine;dCTP;Diisoheptadecanoylphosphatidylglycerol;Peptidoglycan polymer (n subunits);L-Glutamine;dATP;TTP;S-Adenosyl-L-methionine;L-Phenylalanine;Riboflavin;10-Formyltetrahy…	NegF/Variable/Variable/-/TTP;L-Glutamate;2-Demethylmenaquinone 8;Siroheme;L-Lysine;Stearoylcardiolipin (B. subtilis);L-Tyrosine;Anteisoheptadecanoylcardiolipin (B. subtilis);L-Tryptophan;Calomide;dATP;10-Formyltetrahydrofolate;NAD;Heme;UTP;5-Methyltetrahydrofolate;Glycine;L-Valine;L-Phenylalanine;Menaquinone 8;GSH;Pyridoxal phosphate;L-Proline;TPP;Putrescine;Bactoprenyl diphosphate;Isoheptadecano…	NegF/Variable/Variable/-/Dianteisoheptadecanoylphosphatidylglycerol;Peptidoglycan polymer (n subunits);ACP;core oligosaccharide lipid A;Diisoheptadecanoylphosphatidylglycerol;Dianteisoheptadecanoylphosphatidylethanolamine;L-Alanine;UTP;S-Adenosyl-L-methionine;TPP;L-Phenylalanine;L-Glutamate;Bactoprenyl diphosphate;GSH;Diisoheptadecanoylphosphatidylethanolamine;CTP;phosphatidylethanolamine dioctad…	NegF/Negative/Variable/-/Diisoheptadecanoylphosphatidylglycerol;UTP;Bactoprenyl diphosphate;Menaquinone 8;2-Demethylmenaquinone 8;GSH;L-Isoleucine;Riboflavin;L-Histidine;Isoheptadecanoylcardiolipin (B. subtilis);Ubiquinone-8;Tetrahydrofolate;TTP;GTP;S-Adenosyl-L-methionine;L-Alanine;L-Cysteine;L-Arginine;Anteisoheptadecanoylcardiolipin (B. subtilis);L-Phenylalanine;L-Valine;NADP;dATP;Spermidine;H…	NegF/Negative/Variable/-/Ubiquinone-8;Calomide;L-Methionine;L-Glutamine;TTP;Dianteisoheptadecanoylphosphatidylethanolamine;Siroheme;L-Cysteine;GTP;Peptidoglycan polymer (n subunits);Menaquinone 8;L-Serine;L-Proline;L-Alanine;phosphatidylethanolamine dioctadecanoyl;Isoheptadecanoylcardiolipin (B. subtilis);Heme;dATP;Putrescine;10-Formyltetrahydrofolate;dCTP;L-Threonine;dGTP;Glycine;L-Arginine;CoA;…	NegF/Negative/Variable/-/L-Leucine;L-Valine;L-Alanine;L-Glutamate;core oligosaccharide lipid A;L-Threonine;Pyridoxal phosphate;ACP;L-Isoleucine;Riboflavin;L-Tyrosine;L-Glutamine;L-Methionine;Isoheptadecanoylcardiolipin (B. subtilis);L-Histidine;Heme;Glycine;Diisoheptadecanoylphosphatidylglycerol;dGTP;Diisoheptadecanoylphosphatidylethanolamine;Dianteisoheptadecanoylphosphatidylglycerol;TTP;NAD;L-A…	NegF/Variable/Variable/-/Menaquinone 8;Phosphatidylglycerol dioctadecanoyl;L-Alanine;L-Methionine;ACP;Diisoheptadecanoylphosphatidylethanolamine;L-Threonine;L-Arginine;Stearoylcardiolipin (B. subtilis);Bactoprenyl diphosphate;L-Isoleucine;Spermidine;Ubiquinone-8;L-Glutamate;TTP;GTP;Tetrahydrofolate;Putrescine;Riboflavin;L-Phenylalanine;Calomide;core oligosaccharide lipid A;S-Adenosyl-L-methionine…	NegF/Variable/Variable/-/L-Tryptophan;Siroheme;2-Demethylmenaquinone 8;Anteisoheptadecanoylcardiolipin (B. subtilis);CoA;Spermidine;NAD;Dianteisoheptadecanoylphosphatidylglycerol;dGTP;phosphatidylethanolamine dioctadecanoyl;Calomide;L-Glutamate;Phosphatidylglycerol dioctadecanoyl;L-Serine;Heme;L-Alanine;ACP;L-Leucine;10-Formyltetrahydrofolate;NADP;Stearoylcardiolipin (B. subtilis);Putrescine;Diis…	NoF/Blocked/Blocked/-///
Glycolysis / Gluconeogenesis	rxn00781	(1) NAD[0] + (1) Phosphate[0] + (1) Glyceraldehyde3-phosphate[0] <-> (1) NADH[0] + (1) H+[0] + (1) 1,3-Bisphospho-D-glycerate[0]	-	OK|HB	R01061	GAPDHSYNEC-RXN.c.metaexp.NAD_NADH|GAPOXNPHOSPHN-RXN.c	D-Glyceraldehyde-3-phosphate:NAD+ oxidoreductase(phosphorylating)|GAPD|glyceraldehyde 3-phosphate dehydrogenase|glyceraldehyde 3-phosphate dehydrogenase (phosphorylating)|glyceraldehyde-3-phosphate dehydrogenase|glyceraldehyde-3-phosphate dehydrogenase (NAD)|glyceraldehyde-3-phosphatedehydrogenase		NAD(P)-dependent glyceraldehyde 3-phosphate dehydrogenase archaeal (EC 1.2.1.59)|NAD-dependent glyceraldehyde-3-phosphate dehydrogenase (EC 1.2.1.12)|malonate-semialdehyde dehydrogenase (EC 1.2.1.15)|4-hydroxymuconic-semialdehyde dehydrogenase (EC 1.2.1.61)	PosF/Positive/Variable/=/dCTP;Diisoheptadecanoylphosphatidylethanolamine;Ubiquinone-8;Anteisoheptadecanoylcardiolipin (B. subtilis);NAD;L-Valine;Fe2+;core oligosaccharide lipid A;Isoheptadecanoylcardiolipin (B. subtilis);Phosphatidylglycerol dioctadecanoyl;L-Glutamate;GSH;L-Lysine;UTP;L-Isoleucine;Peptidoglycan polymer (n subunits);dGTP;Riboflavin;L-Glutamine;ACP;2-Demethylmenaquinone 8;TTP;dATP;…	PosF/Positive/Positive/=/Isoheptadecanoylcardiolipin (B. subtilis);L-Glutamine;Heme;NAD;2-Demethylmenaquinone 8;L-Threonine;Glycine;Diisoheptadecanoylphosphatidylethanolamine;L-Alanine;L-Proline;ATP;TTP;Spermidine;CTP;L-Phenylalanine;Menaquinone 8;L-Valine;Phosphatidylglycerol dioctadecanoyl;L-Lysine;UTP;10-Formyltetrahydrofolate;Pyridoxal phosphate;dCTP;L-Tyrosine;TPP;Peptidoglycan polymer (n su…	PosF/Positive/Variable/-/Peptidoglycan polymer (n subunits);S-Adenosyl-L-methionine;5-Methyltetrahydrofolate;NADP;core oligosaccharide lipid A;Dianteisoheptadecanoylphosphatidylethanolamine;Putrescine;L-Alanine;L-Leucine;Siroheme;L-Histidine;2-Demethylmenaquinone 8;L-Asparagine;L-Isoleucine;phosphatidylethanolamine dioctadecanoyl;dGTP;ACP;L-Glutamate;Anteisoheptadecanoylcardiolipin (B. subtilis);…	PosF/Variable/Variable/-/L-Threonine;GTP;Bactoprenyl diphosphate;NAD;FAD;Isoheptadecanoylcardiolipin (B. subtilis);Anteisoheptadecanoylcardiolipin (B. subtilis);CoA;Calomide;ACP;Diisoheptadecanoylphosphatidylglycerol;Tetrahydrofolate;dCTP;UTP;Peptidoglycan polymer (n subunits);L-Serine;5-Methyltetrahydrofolate;ATP;Riboflavin;L-Glutamine;L-Aspartate;L-Lysine;L-Tyrosine;Diisoheptadecanoylphosphatid…	PosF/Positive/Variable/-///	PosF/Positive/Variable/-///	PosF/Positive/Variable/-/Bactoprenyl diphosphate;Siroheme;L-Tyrosine;L-Phenylalanine;ACP;L-Valine;Riboflavin;Dianteisoheptadecanoylphosphatidylglycerol;Putrescine;NADP;CTP;Calomide;ATP;L-Proline;Dianteisoheptadecanoylphosphatidylethanolamine;L-Serine;L-Alanine;Menaquinone 8;dGTP;10-Formyltetrahydrofolate;dCTP;Anteisoheptadecanoylcardiolipin (B. subtilis);GSH;NAD;dATP;Tetrahydrofolate;L-Asparagine…	PosF/Positive/Variable/-/ACP;Calomide;Siroheme;L-Tryptophan;UTP;ATP;Diisoheptadecanoylphosphatidylglycerol;Glycine;Putrescine;L-Arginine;L-Glutamate;GSH;L-Aspartate;GTP;dATP;Dianteisoheptadecanoylphosphatidylglycerol;dGTP;L-Methionine;phosphatidylethanolamine dioctadecanoyl;2-Demethylmenaquinone 8;NADP;L-Isoleucine;L-Cysteine;Dianteisoheptadecanoylphosphatidylethanolamine;Stearoylcardiolipin (B. …	PosF/Variable/Variable/-/L-Asparagine;L-Serine;NADP;L-Tryptophan;L-Lysine;Peptidoglycan polymer (n subunits);Diisoheptadecanoylphosphatidylglycerol;Stearoylcardiolipin (B. subtilis);L-Glutamate;L-Valine;core oligosaccharide lipid A;Riboflavin;L-Leucine;5-Methyltetrahydrofolate;UTP;dCTP;Putrescine;GTP;Anteisoheptadecanoylcardiolipin (B. subtilis);dGTP;Ubiquinone-8;L-Cysteine;Heme;Calomide;Glycine;…	PosF/Positive/Variable/-/L-Asparagine;L-Methionine;dCTP;Dianteisoheptadecanoylphosphatidylethanolamine;Anteisoheptadecanoylcardiolipin (B. subtilis);TTP;L-Cysteine;L-Phenylalanine;L-Threonine;Diisoheptadecanoylphosphatidylethanolamine;5-Methyltetrahydrofolate;CTP;L-Histidine;L-Tyrosine;Spermidine;phosphatidylethanolamine dioctadecanoyl;Menaquinone 8;Heme;L-Alanine;Siroheme;L-Proline;10-Formyltetr…	PosF/Variable/Variable/-///	PosF/Positive/Variable/-/L-Valine;Bactoprenyl diphosphate;CoA;Menaquinone 8;Diisoheptadecanoylphosphatidylglycerol;Siroheme;Anteisoheptadecanoylcardiolipin (B. subtilis);NADP;dCTP;Diisoheptadecanoylphosphatidylethanolamine;UTP;Stearoylcardiolipin (B. subtilis);core oligosaccharide lipid A;dGTP;Heme;Isoheptadecanoylcardiolipin (B. subtilis);L-Alanine;L-Aspartate;L-Methionine;L-Proline;FAD;Ubiquino…	PosF/Positive/Variable/-/FAD;L-Methionine;2-Demethylmenaquinone 8;Putrescine;L-Leucine;GTP;L-Proline;L-Cysteine;Isoheptadecanoylcardiolipin (B. subtilis);Calomide;Pyridoxal phosphate;core oligosaccharide lipid A;L-Threonine;Glycine;dCTP;Diisoheptadecanoylphosphatidylglycerol;Peptidoglycan polymer (n subunits);L-Glutamine;dATP;TTP;S-Adenosyl-L-methionine;L-Phenylalanine;Riboflavin;10-Formyltetrahy…	PosF/Variable/Variable/-/TTP;L-Glutamate;2-Demethylmenaquinone 8;Siroheme;L-Lysine;Stearoylcardiolipin (B. subtilis);L-Tyrosine;Anteisoheptadecanoylcardiolipin (B. subtilis);L-Tryptophan;Calomide;dATP;10-Formyltetrahydrofolate;NAD;Heme;UTP;5-Methyltetrahydrofolate;Glycine;L-Valine;L-Phenylalanine;Menaquinone 8;GSH;Pyridoxal phosphate;L-Proline;TPP;Putrescine;Bactoprenyl diphosphate;Isoheptadecano…	PosF/Variable/Variable/-/Dianteisoheptadecanoylphosphatidylglycerol;Peptidoglycan polymer (n subunits);ACP;core oligosaccharide lipid A;Diisoheptadecanoylphosphatidylglycerol;Dianteisoheptadecanoylphosphatidylethanolamine;L-Alanine;UTP;S-Adenosyl-L-methionine;TPP;L-Phenylalanine;L-Glutamate;Bactoprenyl diphosphate;GSH;Diisoheptadecanoylphosphatidylethanolamine;CTP;phosphatidylethanolamine dioctad…	PosF/Positive/Variable/-/Diisoheptadecanoylphosphatidylglycerol;UTP;Bactoprenyl diphosphate;Menaquinone 8;2-Demethylmenaquinone 8;GSH;L-Isoleucine;Riboflavin;L-Histidine;Isoheptadecanoylcardiolipin (B. subtilis);Ubiquinone-8;Tetrahydrofolate;TTP;GTP;S-Adenosyl-L-methionine;L-Alanine;L-Cysteine;L-Arginine;Anteisoheptadecanoylcardiolipin (B. subtilis);L-Phenylalanine;L-Valine;NADP;dATP;Spermidine;H…	PosF/Positive/Variable/-/Ubiquinone-8;Calomide;L-Methionine;L-Glutamine;TTP;Dianteisoheptadecanoylphosphatidylethanolamine;Siroheme;L-Cysteine;GTP;Peptidoglycan polymer (n subunits);Menaquinone 8;L-Serine;L-Proline;L-Alanine;phosphatidylethanolamine dioctadecanoyl;Isoheptadecanoylcardiolipin (B. subtilis);Heme;dATP;Putrescine;10-Formyltetrahydrofolate;dCTP;L-Threonine;dGTP;Glycine;L-Arginine;CoA;…	PosF/Positive/Variable/-/L-Leucine;L-Valine;L-Alanine;L-Glutamate;core oligosaccharide lipid A;L-Threonine;Pyridoxal phosphate;ACP;L-Isoleucine;Riboflavin;L-Tyrosine;L-Glutamine;L-Methionine;Isoheptadecanoylcardiolipin (B. subtilis);L-Histidine;Heme;Glycine;Diisoheptadecanoylphosphatidylglycerol;dGTP;Diisoheptadecanoylphosphatidylethanolamine;Dianteisoheptadecanoylphosphatidylglycerol;TTP;NAD;L-A…	PosF/Variable/Variable/-/Menaquinone 8;Phosphatidylglycerol dioctadecanoyl;L-Alanine;L-Methionine;ACP;Diisoheptadecanoylphosphatidylethanolamine;L-Threonine;L-Arginine;Stearoylcardiolipin (B. subtilis);Bactoprenyl diphosphate;L-Isoleucine;Spermidine;Ubiquinone-8;L-Glutamate;TTP;GTP;Tetrahydrofolate;Putrescine;Riboflavin;L-Phenylalanine;Calomide;core oligosaccharide lipid A;S-Adenosyl-L-methionine…	PosF/Variable/Variable/-/L-Tryptophan;Siroheme;2-Demethylmenaquinone 8;Anteisoheptadecanoylcardiolipin (B. subtilis);CoA;Spermidine;NAD;Dianteisoheptadecanoylphosphatidylglycerol;dGTP;phosphatidylethanolamine dioctadecanoyl;Calomide;L-Glutamate;Phosphatidylglycerol dioctadecanoyl;L-Serine;Heme;L-Alanine;ACP;L-Leucine;10-Formyltetrahydrofolate;NADP;Stearoylcardiolipin (B. subtilis);Putrescine;Diis…	-
Glycolysis / Gluconeogenesis	rxn00747	(1) Glyceraldehyde3-phosphate[0] <-> (1) Glycerone-phosphate[0]	-	OK	R01015	TRIOSEPISOMERIZATION-RXN.c	D-Glyceraldehyde-3-phosphate ketol-isomerase|TPI|triose-phosphateisomerase|triosephosphate isomerase		Glyceraldehyde-3-phosphate ketol-isomerase (EC 5.3.1.1)|Triosephosphate isomerase (EC 5.3.1.1)|arabinose-5-phosphate isomerase (EC 5.3.1.13)	NegF/Variable/Variable/=/dCTP;Diisoheptadecanoylphosphatidylethanolamine;Ubiquinone-8;Anteisoheptadecanoylcardiolipin (B. subtilis);NAD;L-Valine;Fe2+;core oligosaccharide lipid A;Isoheptadecanoylcardiolipin (B. subtilis);Phosphatidylglycerol dioctadecanoyl;L-Glutamate;GSH;L-Lysine;UTP;L-Isoleucine;Peptidoglycan polymer (n subunits);dGTP;Riboflavin;L-Glutamine;ACP;2-Demethylmenaquinone 8;TTP;dATP;…	NegF/Variable/Variable/=/Isoheptadecanoylcardiolipin (B. subtilis);L-Glutamine;Heme;NAD;2-Demethylmenaquinone 8;L-Threonine;Glycine;Diisoheptadecanoylphosphatidylethanolamine;L-Alanine;L-Proline;ATP;TTP;Spermidine;CTP;L-Phenylalanine;Menaquinone 8;L-Valine;Phosphatidylglycerol dioctadecanoyl;L-Lysine;UTP;10-Formyltetrahydrofolate;Pyridoxal phosphate;dCTP;L-Tyrosine;TPP;Peptidoglycan polymer (n su…	NegF/Variable/Variable/-/Peptidoglycan polymer (n subunits);S-Adenosyl-L-methionine;Pyridoxal phosphate;5-Methyltetrahydrofolate;NADP;core oligosaccharide lipid A;Dianteisoheptadecanoylphosphatidylethanolamine;Putrescine;L-Alanine;L-Leucine;Siroheme;L-Histidine;2-Demethylmenaquinone 8;L-Asparagine;L-Isoleucine;phosphatidylethanolamine dioctadecanoyl;dGTP;ACP;L-Glutamate;Anteisoheptadecanoylcardio…	NegF/Variable/Variable/-/L-Threonine;GTP;Bactoprenyl diphosphate;NAD;FAD;Isoheptadecanoylcardiolipin (B. subtilis);Anteisoheptadecanoylcardiolipin (B. subtilis);CoA;Calomide;ACP;Diisoheptadecanoylphosphatidylglycerol;Tetrahydrofolate;dCTP;UTP;Peptidoglycan polymer (n subunits);L-Serine;5-Methyltetrahydrofolate;ATP;Riboflavin;L-Glutamine;L-Aspartate;L-Lysine;L-Tyrosine;Diisoheptadecanoylphosphatid…	NegF/Variable/Variable/-///	NegF/Variable/Variable/-///	NegF/Variable/Variable/-/Bactoprenyl diphosphate;Siroheme;L-Tyrosine;L-Phenylalanine;fe3;ACP;L-Valine;Riboflavin;Dianteisoheptadecanoylphosphatidylglycerol;Putrescine;NADP;CTP;Calomide;ATP;L-Proline;Dianteisoheptadecanoylphosphatidylethanolamine;L-Serine;L-Alanine;Menaquinone 8;dGTP;10-Formyltetrahydrofolate;dCTP;Anteisoheptadecanoylcardiolipin (B. subtilis);GSH;Pyridoxal phosphate;NAD;dATP;Tetra…	NegF/Variable/Variable/-/ACP;Calomide;Siroheme;L-Tryptophan;UTP;ATP;Diisoheptadecanoylphosphatidylglycerol;Glycine;Putrescine;L-Arginine;L-Glutamate;GSH;L-Aspartate;GTP;dATP;Dianteisoheptadecanoylphosphatidylglycerol;dGTP;L-Methionine;phosphatidylethanolamine dioctadecanoyl;2-Demethylmenaquinone 8;NADP;L-Isoleucine;L-Cysteine;Dianteisoheptadecanoylphosphatidylethanolamine;Stearoylcardiolipin (B. …	NegF/Variable/Variable/-/L-Asparagine;L-Serine;NADP;L-Tryptophan;L-Lysine;Peptidoglycan polymer (n subunits);Diisoheptadecanoylphosphatidylglycerol;Stearoylcardiolipin (B. subtilis);L-Glutamate;L-Valine;core oligosaccharide lipid A;Riboflavin;L-Leucine;5-Methyltetrahydrofolate;UTP;dCTP;fe3;Putrescine;GTP;Anteisoheptadecanoylcardiolipin (B. subtilis);dGTP;Ubiquinone-8;L-Cysteine;Heme;Calomide;Glyc…	NegF/Variable/Variable/-/L-Asparagine;L-Methionine;dCTP;Dianteisoheptadecanoylphosphatidylethanolamine;Anteisoheptadecanoylcardiolipin (B. subtilis);TTP;L-Cysteine;L-Phenylalanine;L-Threonine;Diisoheptadecanoylphosphatidylethanolamine;5-Methyltetrahydrofolate;CTP;L-Histidine;L-Tyrosine;Spermidine;phosphatidylethanolamine dioctadecanoyl;Menaquinone 8;Heme;L-Alanine;Siroheme;L-Proline;10-Formyltetr…	NegF/Variable/Variable/-///	NegF/Variable/Variable/-/L-Valine;Bactoprenyl diphosphate;CoA;Menaquinone 8;Diisoheptadecanoylphosphatidylglycerol;Siroheme;Anteisoheptadecanoylcardiolipin (B. subtilis);NADP;dCTP;Diisoheptadecanoylphosphatidylethanolamine;UTP;Stearoylcardiolipin (B. subtilis);core oligosaccharide lipid A;dGTP;Heme;Isoheptadecanoylcardiolipin (B. subtilis);L-Alanine;L-Aspartate;L-Methionine;L-Proline;FAD;Ubiquino…	NegF/Variable/Variable/-/FAD;L-Methionine;2-Demethylmenaquinone 8;Putrescine;L-Leucine;GTP;L-Proline;L-Cysteine;Isoheptadecanoylcardiolipin (B. subtilis);Calomide;Pyridoxal phosphate;core oligosaccharide lipid A;L-Threonine;Glycine;dCTP;Diisoheptadecanoylphosphatidylglycerol;Peptidoglycan polymer (n subunits);L-Glutamine;dATP;TTP;S-Adenosyl-L-methionine;L-Phenylalanine;Riboflavin;10-Formyltetrahy…	NegF/Variable/Variable/-/TTP;L-Glutamate;2-Demethylmenaquinone 8;Siroheme;L-Lysine;Stearoylcardiolipin (B. subtilis);L-Tyrosine;Anteisoheptadecanoylcardiolipin (B. subtilis);L-Tryptophan;Calomide;dATP;10-Formyltetrahydrofolate;NAD;Heme;UTP;5-Methyltetrahydrofolate;Glycine;L-Valine;L-Phenylalanine;Menaquinone 8;GSH;Pyridoxal phosphate;L-Proline;TPP;Putrescine;Bactoprenyl diphosphate;Isoheptadecano…	NegF/Variable/Variable/-/Dianteisoheptadecanoylphosphatidylglycerol;Peptidoglycan polymer (n subunits);ACP;core oligosaccharide lipid A;Diisoheptadecanoylphosphatidylglycerol;Dianteisoheptadecanoylphosphatidylethanolamine;L-Alanine;UTP;S-Adenosyl-L-methionine;TPP;L-Phenylalanine;L-Glutamate;Bactoprenyl diphosphate;GSH;Diisoheptadecanoylphosphatidylethanolamine;CTP;phosphatidylethanolamine dioctad…	NegF/Variable/Variable/-/Diisoheptadecanoylphosphatidylglycerol;UTP;Bactoprenyl diphosphate;Menaquinone 8;2-Demethylmenaquinone 8;GSH;L-Isoleucine;Riboflavin;L-Histidine;Isoheptadecanoylcardiolipin (B. subtilis);Ubiquinone-8;Tetrahydrofolate;TTP;GTP;S-Adenosyl-L-methionine;L-Alanine;L-Cysteine;L-Arginine;Anteisoheptadecanoylcardiolipin (B. subtilis);L-Phenylalanine;L-Valine;fe3;NADP;dATP;Spermidi…	NegF/Variable/Variable/-/fe3;Ubiquinone-8;Calomide;L-Methionine;L-Glutamine;TTP;Dianteisoheptadecanoylphosphatidylethanolamine;Siroheme;L-Cysteine;GTP;Peptidoglycan polymer (n subunits);Menaquinone 8;L-Serine;L-Proline;L-Alanine;phosphatidylethanolamine dioctadecanoyl;Isoheptadecanoylcardiolipin (B. subtilis);Heme;dATP;Putrescine;10-Formyltetrahydrofolate;dCTP;L-Threonine;dGTP;Glycine;L-Arginine;…	NegF/Negative/Variable/-/L-Leucine;L-Valine;L-Alanine;L-Glutamate;core oligosaccharide lipid A;L-Threonine;Pyridoxal phosphate;ACP;L-Isoleucine;Riboflavin;L-Tyrosine;L-Glutamine;L-Methionine;Isoheptadecanoylcardiolipin (B. subtilis);L-Histidine;Heme;Glycine;Diisoheptadecanoylphosphatidylglycerol;dGTP;Diisoheptadecanoylphosphatidylethanolamine;Dianteisoheptadecanoylphosphatidylglycerol;TTP;NAD;L-A…	NegF/Variable/Variable/-/Menaquinone 8;Phosphatidylglycerol dioctadecanoyl;L-Alanine;L-Methionine;ACP;Diisoheptadecanoylphosphatidylethanolamine;L-Threonine;L-Arginine;Pyridoxal phosphate;Stearoylcardiolipin (B. subtilis);Bactoprenyl diphosphate;L-Isoleucine;Spermidine;Ubiquinone-8;L-Glutamate;TTP;GTP;Tetrahydrofolate;fe3;Putrescine;Riboflavin;L-Phenylalanine;Calomide;core oligosaccharide lipid A…	NegF/Variable/Variable/-/L-Tryptophan;Siroheme;2-Demethylmenaquinone 8;Anteisoheptadecanoylcardiolipin (B. subtilis);CoA;Spermidine;NAD;Dianteisoheptadecanoylphosphatidylglycerol;dGTP;phosphatidylethanolamine dioctadecanoyl;Calomide;L-Glutamate;Phosphatidylglycerol dioctadecanoyl;L-Serine;Heme;L-Alanine;ACP;L-Leucine;10-Formyltetrahydrofolate;NADP;Stearoylcardiolipin (B. subtilis);Putrescine;dATP…	NegF/Variable/Variable/-/L-Glutamine;Heme;L-Tyrosine;2-Demethylmenaquinone 8;Glycine;CTP;dGTP;L-Valine;ATP;Riboflavin;TTP;L-Tryptophan;5-Methyltetrahydrofolate;dCTP;L-Histidine;CoA;L-Phenylalanine;FAD;ACP;UTP;L-Threonine;L-Leucine;GTP;Peptidoglycan polymer (n subunits);Menaquinone 8;L-Glutamate;Bactoprenyl diphosphate;GSH;Tetrahydrofolate;TPP;Ubiquinone-8;Siroheme;Pyridoxal phosphate;Calomide;10-…
Glycolysis / Gluconeogenesis	rxn01106	(1) 2-Phospho-D-glycerate[0] <-> (1) 3-Phosphoglycerate[0]	-	OK	R01518	3PGAREARR-RXN.c	2-Phospho-D-glycerate 2,3-phosphomutase|phosphoglyceratemutase		Phosphoglycerate mutase (EC 5.4.2.1)|2,3-bisphosphoglycerate-independent phosphoglycerate mutase (EC 5.4.2.1)|2,3-bisphosphoglycerate-independent phosphoglycerate mutase, archaeal type (EC 5.4.2.1)|bisphosphoglycerate mutase (EC 5.4.2.4)	NegF/Variable/Variable/=/dCTP;Diisoheptadecanoylphosphatidylethanolamine;Ubiquinone-8;Anteisoheptadecanoylcardiolipin (B. subtilis);NAD;L-Valine;core oligosaccharide lipid A;Isoheptadecanoylcardiolipin (B. subtilis);Phosphatidylglycerol dioctadecanoyl;L-Glutamate;GSH;L-Lysine;UTP;L-Isoleucine;Peptidoglycan polymer (n subunits);dGTP;Riboflavin;L-Glutamine;ACP;2-Demethylmenaquinone 8;TTP;L-Histidin…	NegF/Variable/Variable/=/Isoheptadecanoylcardiolipin (B. subtilis);L-Glutamine;Heme;NAD;2-Demethylmenaquinone 8;L-Threonine;Glycine;Diisoheptadecanoylphosphatidylethanolamine;L-Alanine;L-Proline;ATP;TTP;Spermidine;CTP;L-Phenylalanine;Menaquinone 8;L-Valine;Phosphatidylglycerol dioctadecanoyl;L-Lysine;UTP;10-Formyltetrahydrofolate;Pyridoxal phosphate;dCTP;L-Tyrosine;TPP;Peptidoglycan polymer (n su…	NegF/Variable/Variable/-/Peptidoglycan polymer (n subunits);S-Adenosyl-L-methionine;5-Methyltetrahydrofolate;NADP;core oligosaccharide lipid A;Dianteisoheptadecanoylphosphatidylethanolamine;Putrescine;L-Alanine;L-Leucine;Siroheme;L-Histidine;2-Demethylmenaquinone 8;L-Asparagine;L-Isoleucine;phosphatidylethanolamine dioctadecanoyl;dGTP;ACP;L-Glutamate;Anteisoheptadecanoylcardiolipin (B. subtilis);…	NegF/Variable/Variable/-/L-Threonine;GTP;Bactoprenyl diphosphate;NAD;FAD;Isoheptadecanoylcardiolipin (B. subtilis);Anteisoheptadecanoylcardiolipin (B. subtilis);CoA;Calomide;ACP;Diisoheptadecanoylphosphatidylglycerol;Tetrahydrofolate;dCTP;UTP;Peptidoglycan polymer (n subunits);L-Serine;5-Methyltetrahydrofolate;ATP;Riboflavin;L-Glutamine;L-Aspartate;L-Lysine;L-Tyrosine;Diisoheptadecanoylphosphatid…	NoF/Variable/Variable/-///	NegF/Variable/Variable/-///	NegF/Variable/Variable/-/Bactoprenyl diphosphate;Siroheme;L-Tyrosine;L-Phenylalanine;ACP;L-Valine;Riboflavin;Dianteisoheptadecanoylphosphatidylglycerol;Putrescine;NADP;CTP;Calomide;ATP;L-Proline;Dianteisoheptadecanoylphosphatidylethanolamine;L-Serine;L-Alanine;Menaquinone 8;dGTP;10-Formyltetrahydrofolate;dCTP;Anteisoheptadecanoylcardiolipin (B. subtilis);GSH;NAD;dATP;Tetrahydrofolate;L-Asparagine…	NegF/Variable/Variable/-/ACP;Calomide;Siroheme;L-Tryptophan;UTP;ATP;Diisoheptadecanoylphosphatidylglycerol;Glycine;Putrescine;L-Arginine;L-Glutamate;GSH;L-Aspartate;GTP;Dianteisoheptadecanoylphosphatidylglycerol;dGTP;L-Methionine;phosphatidylethanolamine dioctadecanoyl;2-Demethylmenaquinone 8;NADP;L-Isoleucine;L-Cysteine;Dianteisoheptadecanoylphosphatidylethanolamine;Stearoylcardiolipin (B. subti…	NegF/Variable/Variable/-/L-Asparagine;L-Serine;NADP;L-Tryptophan;L-Lysine;Peptidoglycan polymer (n subunits);Diisoheptadecanoylphosphatidylglycerol;Stearoylcardiolipin (B. subtilis);L-Glutamate;L-Valine;core oligosaccharide lipid A;Riboflavin;L-Leucine;5-Methyltetrahydrofolate;UTP;dCTP;Putrescine;GTP;Anteisoheptadecanoylcardiolipin (B. subtilis);dGTP;Ubiquinone-8;L-Cysteine;Heme;Calomide;Glycine;…	NegF/Variable/Variable/-/L-Asparagine;L-Methionine;dCTP;Dianteisoheptadecanoylphosphatidylethanolamine;Anteisoheptadecanoylcardiolipin (B. subtilis);TTP;L-Cysteine;L-Phenylalanine;L-Threonine;Diisoheptadecanoylphosphatidylethanolamine;5-Methyltetrahydrofolate;CTP;L-Histidine;L-Tyrosine;Spermidine;phosphatidylethanolamine dioctadecanoyl;Menaquinone 8;Heme;L-Alanine;Siroheme;L-Proline;10-Formyltetr…	NegF/Variable/Variable/-///	NegF/Variable/Variable/-/L-Valine;Bactoprenyl diphosphate;CoA;Menaquinone 8;Diisoheptadecanoylphosphatidylglycerol;Siroheme;Anteisoheptadecanoylcardiolipin (B. subtilis);NADP;dCTP;Diisoheptadecanoylphosphatidylethanolamine;UTP;Stearoylcardiolipin (B. subtilis);core oligosaccharide lipid A;dGTP;Heme;Isoheptadecanoylcardiolipin (B. subtilis);L-Alanine;L-Aspartate;L-Methionine;L-Proline;FAD;Ubiquino…	NegF/Variable/Variable/-/FAD;L-Methionine;2-Demethylmenaquinone 8;Putrescine;L-Leucine;GTP;L-Proline;L-Cysteine;Isoheptadecanoylcardiolipin (B. subtilis);Calomide;Pyridoxal phosphate;core oligosaccharide lipid A;L-Threonine;Glycine;dCTP;Diisoheptadecanoylphosphatidylglycerol;Peptidoglycan polymer (n subunits);L-Glutamine;TTP;S-Adenosyl-L-methionine;L-Phenylalanine;Riboflavin;10-Formyltetrahydrofo…	NegF/Variable/Variable/-/TTP;L-Glutamate;2-Demethylmenaquinone 8;Siroheme;L-Lysine;Stearoylcardiolipin (B. subtilis);L-Tyrosine;Anteisoheptadecanoylcardiolipin (B. subtilis);L-Tryptophan;Calomide;dATP;10-Formyltetrahydrofolate;NAD;Heme;UTP;5-Methyltetrahydrofolate;Glycine;L-Valine;L-Phenylalanine;Menaquinone 8;GSH;Pyridoxal phosphate;L-Proline;TPP;Putrescine;Bactoprenyl diphosphate;Isoheptadecano…	NegF/Variable/Variable/-/Dianteisoheptadecanoylphosphatidylglycerol;Peptidoglycan polymer (n subunits);ACP;core oligosaccharide lipid A;Diisoheptadecanoylphosphatidylglycerol;Dianteisoheptadecanoylphosphatidylethanolamine;L-Alanine;UTP;S-Adenosyl-L-methionine;TPP;L-Phenylalanine;L-Glutamate;Bactoprenyl diphosphate;GSH;Diisoheptadecanoylphosphatidylethanolamine;CTP;phosphatidylethanolamine dioctad…	NegF/Variable/Variable/-/Diisoheptadecanoylphosphatidylglycerol;UTP;Bactoprenyl diphosphate;Menaquinone 8;2-Demethylmenaquinone 8;GSH;L-Isoleucine;Riboflavin;L-Histidine;Isoheptadecanoylcardiolipin (B. subtilis);Ubiquinone-8;Tetrahydrofolate;TTP;GTP;S-Adenosyl-L-methionine;L-Alanine;L-Cysteine;L-Arginine;Anteisoheptadecanoylcardiolipin (B. subtilis);L-Phenylalanine;L-Valine;NADP;dATP;Spermidine;H…	NegF/Variable/Variable/-/Ubiquinone-8;Calomide;L-Methionine;L-Glutamine;TTP;Dianteisoheptadecanoylphosphatidylethanolamine;Siroheme;L-Cysteine;GTP;Peptidoglycan polymer (n subunits);Menaquinone 8;L-Serine;L-Proline;L-Alanine;phosphatidylethanolamine dioctadecanoyl;Isoheptadecanoylcardiolipin (B. subtilis);Heme;dATP;Putrescine;10-Formyltetrahydrofolate;dCTP;L-Threonine;dGTP;Glycine;L-Arginine;CoA;…	NegF/Variable/Variable/-/L-Leucine;L-Valine;L-Alanine;L-Glutamate;core oligosaccharide lipid A;L-Threonine;ACP;L-Isoleucine;Riboflavin;L-Tyrosine;L-Glutamine;L-Methionine;Isoheptadecanoylcardiolipin (B. subtilis);L-Histidine;Heme;Glycine;Diisoheptadecanoylphosphatidylglycerol;dGTP;Diisoheptadecanoylphosphatidylethanolamine;Dianteisoheptadecanoylphosphatidylglycerol;TTP;NAD;L-Arginine;Siroheme;5-M…	NegF/Variable/Variable/-/Menaquinone 8;Phosphatidylglycerol dioctadecanoyl;L-Alanine;L-Methionine;ACP;Diisoheptadecanoylphosphatidylethanolamine;L-Threonine;L-Arginine;Stearoylcardiolipin (B. subtilis);Bactoprenyl diphosphate;L-Isoleucine;Spermidine;Ubiquinone-8;L-Glutamate;TTP;GTP;Tetrahydrofolate;Putrescine;Riboflavin;L-Phenylalanine;Calomide;core oligosaccharide lipid A;S-Adenosyl-L-methionine…	NegF/Variable/Variable/-/L-Tryptophan;Siroheme;2-Demethylmenaquinone 8;Anteisoheptadecanoylcardiolipin (B. subtilis);CoA;Spermidine;NAD;Dianteisoheptadecanoylphosphatidylglycerol;dGTP;phosphatidylethanolamine dioctadecanoyl;Calomide;L-Glutamate;Phosphatidylglycerol dioctadecanoyl;L-Serine;Heme;L-Alanine;ACP;L-Leucine;10-Formyltetrahydrofolate;NADP;Stearoylcardiolipin (B. subtilis);Putrescine;Diis…	PosF/Positive/Variable/-/phosphatidylethanolamine dioctadecanoyl;L-Tyrosine;2-Demethylmenaquinone 8;NADP;Glycine;dGTP;Dianteisoheptadecanoylphosphatidylethanolamine;L-Valine;Anteisoheptadecanoylcardiolipin (B. subtilis);ATP;Dianteisoheptadecanoylphosphatidylglycerol;TTP;NAD;L-Tryptophan;Diisoheptadecanoylphosphatidylethanolamine;L-Histidine;CoA;L-Cysteine;L-Phenylalanine;ACP;L-Serine;S-Adenosyl-L…
Glycolysis / Gluconeogenesis	rxn00011	(1) CO2[0] + (1) 2-Hydroxyethyl-ThPP[0] <-> (1) Pyruvate[0] + (1) TPP[0] + (1) H+[0]	>	OK	R00014	RXN-12583.c	pyruvate:thiamin diphosphate acetaldehydetransferase|pyruvate:thiamin diphosphate acetaldehydetransferase (decarboxylating)		Pyruvate decarboxylase (EC 4.1.1.1)|Acetolactate synthase small subunit (EC 2.2.1.6), predicted, Archaeal type|Acetolactate synthase small subunit (EC 2.2.1.6)|Acetolactate synthase large subunit (EC 2.2.1.6)|Acetolactate synthase small subunit (EC 2.2.1.6), Xanthomonadales type|Acetolactate synthase small subunit (EC 2.2.1.6), predicted|Acetolactate synthase small subunit (EC 2.2.1.6), predicted…	NegF/Negative/Negative variable/</Diisoheptadecanoylphosphatidylethanolamine;Ubiquinone-8;Anteisoheptadecanoylcardiolipin (B. subtilis);NAD;L-Valine;core oligosaccharide lipid A;Isoheptadecanoylcardiolipin (B. subtilis);L-Isoleucine;ACP;2-Demethylmenaquinone 8;Calomide;Menaquinone 8;GTP;FAD;Dianteisoheptadecanoylphosphatidylethanolamine;CoA;NADP;Diisoheptadecanoylphosphatidylglycerol;L-Leucine;Di…	NegF/Negative/Negative/</Isoheptadecanoylcardiolipin (B. subtilis);FAD;Heme;2-Demethylmenaquinone 8;Diisoheptadecanoylphosphatidylethanolamine;Menaquinone 8;L-Valine;Diisoheptadecanoylphosphatidylglycerol;Siroheme;Riboflavin;ACP;Bactoprenyl diphosphate;Dianteisoheptadecanoylphosphatidylethanolamine;L-Leucine;Tetrahydrofolate;Dianteisoheptadecanoylphosphatidylglycerol;L-Isoleucine;5-Methyltetrahyd…	NegF/Negative/Negative variable/</core oligosaccharide lipid A;Dianteisoheptadecanoylphosphatidylethanolamine;L-Leucine;L-Isoleucine;ACP;Anteisoheptadecanoylcardiolipin (B. subtilis);Isoheptadecanoylcardiolipin (B. subtilis);Dianteisoheptadecanoylphosphatidylglycerol;CoA;L-Valine;Ubiquinone-8;Diisoheptadecanoylphosphatidylglycerol;Diisoheptadecanoylphosphatidylethanolamine;GSH;TPP;L-Cysteine//	NegF/Negative/Negative variable/</L-Threonine;GTP;Bactoprenyl diphosphate;NAD;FAD;Isoheptadecanoylcardiolipin (B. subtilis);Anteisoheptadecanoylcardiolipin (B. subtilis);CoA;Calomide;ACP;Diisoheptadecanoylphosphatidylglycerol;Tetrahydrofolate;dCTP;UTP;Peptidoglycan polymer (n subunits);5-Methyltetrahydrofolate;ATP;Riboflavin;L-Glutamine;Diisoheptadecanoylphosphatidylethanolamine;TPP;Putrescine;L-…	NegF/Negative/Negative variable/<///	NegF/Negative/Negative variable/<///	NegF/Negative/Negative variable/</Siroheme;L-Tyrosine;ACP;L-Valine;Riboflavin;Dianteisoheptadecanoylphosphatidylglycerol;Putrescine;NADP;CTP;Calomide;ATP;L-Proline;Dianteisoheptadecanoylphosphatidylethanolamine;Menaquinone 8;10-Formyltetrahydrofolate;Anteisoheptadecanoylcardiolipin (B. subtilis);GSH;NAD;Tetrahydrofolate;FAD;L-Leucine;CoA;L-Isoleucine;2-Demethylmenaquinone 8;Heme;L-Cysteine;core o…	NegF/Negative/Negative variable/</ACP;Calomide;UTP;ATP;Diisoheptadecanoylphosphatidylglycerol;Glycine;L-Arginine;GSH;GTP;Dianteisoheptadecanoylphosphatidylglycerol;phosphatidylethanolamine dioctadecanoyl;2-Demethylmenaquinone 8;L-Isoleucine;L-Cysteine;Dianteisoheptadecanoylphosphatidylethanolamine;Stearoylcardiolipin (B. subtilis);10-Formyltetrahydrofolate;Anteisoheptadecanoylcardiolipin (B. subt…	NegF/Negative/Negative variable/</L-Serine;NADP;L-Tryptophan;L-Lysine;Peptidoglycan polymer (n subunits);Diisoheptadecanoylphosphatidylglycerol;Stearoylcardiolipin (B. subtilis);L-Glutamate;L-Valine;core oligosaccharide lipid A;Riboflavin;L-Leucine;5-Methyltetrahydrofolate;UTP;dCTP;Putrescine;GTP;Anteisoheptadecanoylcardiolipin (B. subtilis);dGTP;Ubiquinone-8;L-Cysteine;Heme;Calomide;Glycine;L-Th…	NegF/Negative/Negative variable/</L-Asparagine;L-Methionine;Dianteisoheptadecanoylphosphatidylethanolamine;Anteisoheptadecanoylcardiolipin (B. subtilis);L-Cysteine;L-Phenylalanine;L-Threonine;Diisoheptadecanoylphosphatidylethanolamine;5-Methyltetrahydrofolate;L-Histidine;L-Tyrosine;Spermidine;phosphatidylethanolamine dioctadecanoyl;Menaquinone 8;Heme;Siroheme;L-Proline;10-Formyltetrahydrofolate;L…	NegF/Negative/Negative variable/<///	NegF/Negative/Negative variable/</L-Valine;Bactoprenyl diphosphate;CoA;Menaquinone 8;Diisoheptadecanoylphosphatidylglycerol;Siroheme;Anteisoheptadecanoylcardiolipin (B. subtilis);NADP;dCTP;Diisoheptadecanoylphosphatidylethanolamine;UTP;Stearoylcardiolipin (B. subtilis);core oligosaccharide lipid A;Heme;Isoheptadecanoylcardiolipin (B. subtilis);L-Proline;FAD;Ubiquinone-8;ACP;L-Leucine;Dianteisohep…	NegF/Negative/Negative variable/</FAD;2-Demethylmenaquinone 8;L-Leucine;GTP;Isoheptadecanoylcardiolipin (B. subtilis);Calomide;core oligosaccharide lipid A;L-Threonine;Glycine;dCTP;Diisoheptadecanoylphosphatidylglycerol;Peptidoglycan polymer (n subunits);L-Glutamine;S-Adenosyl-L-methionine;Riboflavin;10-Formyltetrahydrofolate;Heme;L-Isoleucine;Tetrahydrofolate;NADP;CTP;5-Methyltetrahydrofolate;L-…	NegF/Negative/Negative variable/</L-Glutamate;2-Demethylmenaquinone 8;Siroheme;Stearoylcardiolipin (B. subtilis);L-Tyrosine;Anteisoheptadecanoylcardiolipin (B. subtilis);L-Tryptophan;Calomide;10-Formyltetrahydrofolate;NAD;Heme;UTP;5-Methyltetrahydrofolate;Glycine;L-Valine;L-Phenylalanine;Menaquinone 8;GSH;L-Proline;TPP;Putrescine;Bactoprenyl diphosphate;Isoheptadecanoylcardiolipin (B. subtilis);D…	NegF/Negative/Negative variable/</Dianteisoheptadecanoylphosphatidylglycerol;Peptidoglycan polymer (n subunits);ACP;core oligosaccharide lipid A;Diisoheptadecanoylphosphatidylglycerol;Dianteisoheptadecanoylphosphatidylethanolamine;UTP;TPP;L-Phenylalanine;L-Glutamate;GSH;Diisoheptadecanoylphosphatidylethanolamine;CTP;phosphatidylethanolamine dioctadecanoyl;L-Tyrosine;L-Isoleucine;dATP;CoA;L-Histid…	NegF/Negative/Negative variable/</Diisoheptadecanoylphosphatidylglycerol;Bactoprenyl diphosphate;Menaquinone 8;2-Demethylmenaquinone 8;L-Isoleucine;Isoheptadecanoylcardiolipin (B. subtilis);Ubiquinone-8;L-Cysteine;Anteisoheptadecanoylcardiolipin (B. subtilis);L-Valine;core oligosaccharide lipid A;L-Leucine;Dianteisoheptadecanoylphosphatidylethanolamine;Dianteisoheptadecanoylphosphatidylglycerol;A…	NegF/Negative/Negative variable/</Ubiquinone-8;Calomide;L-Glutamine;Dianteisoheptadecanoylphosphatidylethanolamine;Siroheme;L-Cysteine;GTP;Peptidoglycan polymer (n subunits);Menaquinone 8;L-Proline;phosphatidylethanolamine dioctadecanoyl;Isoheptadecanoylcardiolipin (B. subtilis);Heme;Putrescine;10-Formyltetrahydrofolate;L-Threonine;dGTP;Glycine;L-Arginine;CoA;Spermidine;L-Histidine;FAD;L-Valine;B…	NegF/Negative/Negative variable/</L-Leucine;L-Valine;L-Glutamate;core oligosaccharide lipid A;L-Threonine;ACP;L-Isoleucine;Riboflavin;L-Glutamine;Isoheptadecanoylcardiolipin (B. subtilis);Heme;Glycine;Diisoheptadecanoylphosphatidylglycerol;Diisoheptadecanoylphosphatidylethanolamine;Dianteisoheptadecanoylphosphatidylglycerol;NAD;L-Arginine;Siroheme;5-Methyltetrahydrofolate;Menaquinone 8;GSH;Diante…	NegF/Negative/Negative variable/</Menaquinone 8;Phosphatidylglycerol dioctadecanoyl;ACP;Diisoheptadecanoylphosphatidylethanolamine;L-Threonine;L-Arginine;Stearoylcardiolipin (B. subtilis);Bactoprenyl diphosphate;L-Isoleucine;Spermidine;Ubiquinone-8;L-Glutamate;GTP;Tetrahydrofolate;Putrescine;Riboflavin;Calomide;core oligosaccharide lipid A;L-Proline;Diisoheptadecanoylphosphatidylglycerol;Heme;L-T…	NegF/Negative/Negative variable/</Anteisoheptadecanoylcardiolipin (B. subtilis);CoA;Dianteisoheptadecanoylphosphatidylglycerol;ACP;L-Leucine;Diisoheptadecanoylphosphatidylglycerol;L-Isoleucine;Isoheptadecanoylcardiolipin (B. subtilis);core oligosaccharide lipid A;Dianteisoheptadecanoylphosphatidylethanolamine;GSH;TPP;L-Valine;Ubiquinone-8;Diisoheptadecanoylphosphatidylethanolamine;L-Cysteine//	NegF/Negative/Negative variable/</Diisoheptadecanoylphosphatidylglycerol;NADP;Dianteisoheptadecanoylphosphatidylethanolamine;L-Valine;Anteisoheptadecanoylcardiolipin (B. subtilis);ATP;Dianteisoheptadecanoylphosphatidylglycerol;NAD;Diisoheptadecanoylphosphatidylethanolamine;CoA;L-Cysteine;ACP;L-Leucine;GTP;GSH;TPP;Ubiquinone-8;L-Isoleucine;Isoheptadecanoylcardiolipin (B. subtilis);core oligosaccha…
Glycolysis / Gluconeogenesis	rxn00459	(1) 2-Phospho-D-glycerate[0] <-> (1) H2O[0] + (1) Phosphoenolpyruvate[0]	-	OK	R00658	2PGADEHYDRAT-RXN.c	2-Phospho-D-glucerate hydro-lyase|2-Phospho-D-glycerate hydro-lyase|ENO		Enolase (EC 4.2.1.11)|o-succinylbenzoate synthase (EC 4.2.1.113)	PosF/Variable/Variable/=/dCTP;Diisoheptadecanoylphosphatidylethanolamine;Ubiquinone-8;Anteisoheptadecanoylcardiolipin (B. subtilis);NAD;L-Valine;core oligosaccharide lipid A;Isoheptadecanoylcardiolipin (B. subtilis);Phosphatidylglycerol dioctadecanoyl;L-Glutamate;GSH;L-Lysine;UTP;L-Isoleucine;Peptidoglycan polymer (n subunits);dGTP;Riboflavin;L-Glutamine;ACP;2-Demethylmenaquinone 8;TTP;L-Histidin…	PosF/Variable/Variable/=/Isoheptadecanoylcardiolipin (B. subtilis);L-Glutamine;Heme;NAD;2-Demethylmenaquinone 8;L-Threonine;Glycine;Diisoheptadecanoylphosphatidylethanolamine;L-Alanine;L-Proline;ATP;TTP;Spermidine;CTP;L-Phenylalanine;Menaquinone 8;L-Valine;Phosphatidylglycerol dioctadecanoyl;L-Lysine;UTP;10-Formyltetrahydrofolate;Pyridoxal phosphate;dCTP;L-Tyrosine;TPP;Peptidoglycan polymer (n su…	PosF/Variable/Variable/-/Peptidoglycan polymer (n subunits);S-Adenosyl-L-methionine;5-Methyltetrahydrofolate;NADP;core oligosaccharide lipid A;Dianteisoheptadecanoylphosphatidylethanolamine;Putrescine;L-Alanine;L-Leucine;Siroheme;L-Histidine;2-Demethylmenaquinone 8;L-Asparagine;L-Isoleucine;phosphatidylethanolamine dioctadecanoyl;dGTP;ACP;L-Glutamate;Anteisoheptadecanoylcardiolipin (B. subtilis);…	PosF/Variable/Variable/-/L-Threonine;GTP;Bactoprenyl diphosphate;NAD;FAD;Isoheptadecanoylcardiolipin (B. subtilis);Anteisoheptadecanoylcardiolipin (B. subtilis);CoA;Calomide;ACP;Diisoheptadecanoylphosphatidylglycerol;Tetrahydrofolate;dCTP;UTP;Peptidoglycan polymer (n subunits);L-Serine;5-Methyltetrahydrofolate;ATP;Riboflavin;L-Glutamine;L-Aspartate;L-Lysine;L-Tyrosine;Diisoheptadecanoylphosphatid…	NoF/Variable/Variable/-///	PosF/Variable/Variable/-///	PosF/Variable/Variable/-/Bactoprenyl diphosphate;Siroheme;L-Tyrosine;L-Phenylalanine;ACP;L-Valine;Riboflavin;Dianteisoheptadecanoylphosphatidylglycerol;Putrescine;NADP;CTP;Calomide;ATP;L-Proline;Dianteisoheptadecanoylphosphatidylethanolamine;L-Serine;L-Alanine;Menaquinone 8;dGTP;10-Formyltetrahydrofolate;dCTP;Anteisoheptadecanoylcardiolipin (B. subtilis);GSH;NAD;dATP;Tetrahydrofolate;L-Asparagine…	PosF/Variable/Variable/-/ACP;Calomide;Siroheme;L-Tryptophan;UTP;ATP;Diisoheptadecanoylphosphatidylglycerol;Glycine;Putrescine;L-Arginine;L-Glutamate;GSH;L-Aspartate;GTP;Dianteisoheptadecanoylphosphatidylglycerol;dGTP;L-Methionine;phosphatidylethanolamine dioctadecanoyl;2-Demethylmenaquinone 8;NADP;L-Isoleucine;L-Cysteine;Dianteisoheptadecanoylphosphatidylethanolamine;Stearoylcardiolipin (B. subti…	PosF/Variable/Variable/-/L-Asparagine;L-Serine;NADP;L-Tryptophan;L-Lysine;Peptidoglycan polymer (n subunits);Diisoheptadecanoylphosphatidylglycerol;Stearoylcardiolipin (B. subtilis);L-Glutamate;L-Valine;core oligosaccharide lipid A;Riboflavin;L-Leucine;5-Methyltetrahydrofolate;UTP;dCTP;Putrescine;GTP;Anteisoheptadecanoylcardiolipin (B. subtilis);dGTP;Ubiquinone-8;L-Cysteine;Heme;Calomide;Glycine;…	PosF/Variable/Variable/-/L-Asparagine;L-Methionine;dCTP;Dianteisoheptadecanoylphosphatidylethanolamine;Anteisoheptadecanoylcardiolipin (B. subtilis);TTP;L-Cysteine;L-Phenylalanine;L-Threonine;Diisoheptadecanoylphosphatidylethanolamine;5-Methyltetrahydrofolate;CTP;L-Histidine;L-Tyrosine;Spermidine;phosphatidylethanolamine dioctadecanoyl;Menaquinone 8;Heme;L-Alanine;Siroheme;L-Proline;10-Formyltetr…	PosF/Variable/Variable/-///	PosF/Variable/Variable/-/L-Valine;Bactoprenyl diphosphate;CoA;Menaquinone 8;Diisoheptadecanoylphosphatidylglycerol;Siroheme;Anteisoheptadecanoylcardiolipin (B. subtilis);NADP;dCTP;Diisoheptadecanoylphosphatidylethanolamine;UTP;Stearoylcardiolipin (B. subtilis);core oligosaccharide lipid A;dGTP;Heme;Isoheptadecanoylcardiolipin (B. subtilis);L-Alanine;L-Aspartate;L-Methionine;L-Proline;FAD;Ubiquino…	PosF/Variable/Variable/-/FAD;L-Methionine;2-Demethylmenaquinone 8;Putrescine;L-Leucine;GTP;L-Proline;L-Cysteine;Isoheptadecanoylcardiolipin (B. subtilis);Calomide;Pyridoxal phosphate;core oligosaccharide lipid A;L-Threonine;Glycine;dCTP;Diisoheptadecanoylphosphatidylglycerol;Peptidoglycan polymer (n subunits);L-Glutamine;TTP;S-Adenosyl-L-methionine;L-Phenylalanine;Riboflavin;10-Formyltetrahydrofo…	PosF/Variable/Variable/-/TTP;L-Glutamate;2-Demethylmenaquinone 8;Siroheme;L-Lysine;Stearoylcardiolipin (B. subtilis);L-Tyrosine;Anteisoheptadecanoylcardiolipin (B. subtilis);L-Tryptophan;Calomide;dATP;10-Formyltetrahydrofolate;NAD;Heme;UTP;5-Methyltetrahydrofolate;Glycine;L-Valine;L-Phenylalanine;Menaquinone 8;GSH;Pyridoxal phosphate;L-Proline;TPP;Putrescine;Bactoprenyl diphosphate;Isoheptadecano…	PosF/Variable/Variable/-/Dianteisoheptadecanoylphosphatidylglycerol;Peptidoglycan polymer (n subunits);ACP;core oligosaccharide lipid A;Diisoheptadecanoylphosphatidylglycerol;Dianteisoheptadecanoylphosphatidylethanolamine;L-Alanine;UTP;S-Adenosyl-L-methionine;TPP;L-Phenylalanine;L-Glutamate;Bactoprenyl diphosphate;GSH;Diisoheptadecanoylphosphatidylethanolamine;CTP;phosphatidylethanolamine dioctad…	PosF/Variable/Variable/-/Diisoheptadecanoylphosphatidylglycerol;UTP;Bactoprenyl diphosphate;Menaquinone 8;2-Demethylmenaquinone 8;GSH;L-Isoleucine;Riboflavin;L-Histidine;Isoheptadecanoylcardiolipin (B. subtilis);Ubiquinone-8;Tetrahydrofolate;TTP;GTP;S-Adenosyl-L-methionine;L-Alanine;L-Cysteine;L-Arginine;Anteisoheptadecanoylcardiolipin (B. subtilis);L-Phenylalanine;L-Valine;NADP;dATP;Spermidine;H…	PosF/Variable/Variable/-/Ubiquinone-8;Calomide;L-Methionine;L-Glutamine;TTP;Dianteisoheptadecanoylphosphatidylethanolamine;Siroheme;L-Cysteine;GTP;Peptidoglycan polymer (n subunits);Menaquinone 8;L-Serine;L-Proline;L-Alanine;phosphatidylethanolamine dioctadecanoyl;Isoheptadecanoylcardiolipin (B. subtilis);Heme;dATP;Putrescine;10-Formyltetrahydrofolate;dCTP;L-Threonine;dGTP;Glycine;L-Arginine;CoA;…	PosF/Variable/Variable/-/L-Leucine;L-Valine;L-Alanine;L-Glutamate;core oligosaccharide lipid A;L-Threonine;ACP;L-Isoleucine;Riboflavin;L-Tyrosine;L-Glutamine;L-Methionine;Isoheptadecanoylcardiolipin (B. subtilis);L-Histidine;Heme;Glycine;Diisoheptadecanoylphosphatidylglycerol;dGTP;Diisoheptadecanoylphosphatidylethanolamine;Dianteisoheptadecanoylphosphatidylglycerol;TTP;NAD;L-Arginine;Siroheme;5-M…	PosF/Variable/Variable/-/Menaquinone 8;Phosphatidylglycerol dioctadecanoyl;L-Alanine;L-Methionine;ACP;Diisoheptadecanoylphosphatidylethanolamine;L-Threonine;L-Arginine;Stearoylcardiolipin (B. subtilis);Bactoprenyl diphosphate;L-Isoleucine;Spermidine;Ubiquinone-8;L-Glutamate;TTP;GTP;Tetrahydrofolate;Putrescine;Riboflavin;L-Phenylalanine;Calomide;core oligosaccharide lipid A;S-Adenosyl-L-methionine…	PosF/Variable/Variable/-/L-Tryptophan;Siroheme;2-Demethylmenaquinone 8;Anteisoheptadecanoylcardiolipin (B. subtilis);CoA;Spermidine;NAD;Dianteisoheptadecanoylphosphatidylglycerol;dGTP;phosphatidylethanolamine dioctadecanoyl;Calomide;L-Glutamate;Phosphatidylglycerol dioctadecanoyl;L-Serine;Heme;L-Alanine;ACP;L-Leucine;10-Formyltetrahydrofolate;NADP;Stearoylcardiolipin (B. subtilis);Putrescine;Diis…	NegF/Negative/Variable/-/phosphatidylethanolamine dioctadecanoyl;L-Tyrosine;2-Demethylmenaquinone 8;NADP;Glycine;Dianteisoheptadecanoylphosphatidylethanolamine;L-Valine;Anteisoheptadecanoylcardiolipin (B. subtilis);ATP;Dianteisoheptadecanoylphosphatidylglycerol;TTP;NAD;L-Tryptophan;Diisoheptadecanoylphosphatidylethanolamine;L-Histidine;CoA;L-Cysteine;L-Phenylalanine;ACP;L-Serine;S-Adenosyl-L-meth…
Glycolysis / Gluconeogenesis	rxn00148	(1) ATP[0] + (1) Pyruvate[0] <-> (1) ADP[0] + (1) Phosphoenolpyruvate[0] + (1) H+[0]	-	OK|HB	R00200	PEPDEPHOS-RXN.c	ATP:pyruvate O2-phosphotransferase		Pyruvate kinase (EC 2.7.1.40)|galacturonokinase (EC 2.7.1.44)	NegF/Variable/Variable/=/Diisoheptadecanoylphosphatidylethanolamine;Anteisoheptadecanoylcardiolipin (B. subtilis);L-Valine;Isoheptadecanoylcardiolipin (B. subtilis);Peptidoglycan polymer (n subunits);Dianteisoheptadecanoylphosphatidylethanolamine;Diisoheptadecanoylphosphatidylglycerol;L-Leucine;Dianteisoheptadecanoylphosphatidylglycerol//	PosF/Variable/Variable/=/Isoheptadecanoylcardiolipin (B. subtilis);FAD;Heme;NAD;2-Demethylmenaquinone 8;ATP;Menaquinone 8;Phosphatidylglycerol dioctadecanoyl;10-Formyltetrahydrofolate;TPP;Calomide;Siroheme;Riboflavin;NADP;L-Tryptophan;dGTP;dATP;Dianteisoheptadecanoylphosphatidylethanolamine;Ubiquinone-8;Stearoylcardiolipin (B. subtilis);Tetrahydrofolate;core oligosaccharide lipid A;S-Adenosyl-L-m…	NegF/Variable/Variable/-/Peptidoglycan polymer (n subunits);core oligosaccharide lipid A;Dianteisoheptadecanoylphosphatidylethanolamine;L-Leucine;phosphatidylethanolamine dioctadecanoyl;Anteisoheptadecanoylcardiolipin (B. subtilis);Isoheptadecanoylcardiolipin (B. subtilis);Dianteisoheptadecanoylphosphatidylglycerol;L-Valine;Diisoheptadecanoylphosphatidylglycerol;Stearoylcardiolipin (B. subtilis);…	NegF/Variable/Variable/-/Isoheptadecanoylcardiolipin (B. subtilis);Diisoheptadecanoylphosphatidylglycerol;L-Glutamine;Diisoheptadecanoylphosphatidylethanolamine;L-Leucine;L-Glutamate;Stearoylcardiolipin (B. subtilis);Heme;core oligosaccharide lipid A;GSH//	PosF/Variable/Variable/-///	NoF/Variable/Variable/-///	NegF/Variable/Variable/-/L-Tyrosine;L-Phenylalanine;L-Valine;Riboflavin;Dianteisoheptadecanoylphosphatidylglycerol;NADP;ATP;Dianteisoheptadecanoylphosphatidylethanolamine;10-Formyltetrahydrofolate;Anteisoheptadecanoylcardiolipin (B. subtilis);GSH;NAD;Tetrahydrofolate;FAD;L-Leucine;CoA;Heme;core oligosaccharide lipid A;Phosphatidylglycerol dioctadecanoyl;phosphatidylethanolamine dioctadecanoyl;Iso…	NegF/Variable/Variable/-/ATP;Diisoheptadecanoylphosphatidylglycerol;GSH;Dianteisoheptadecanoylphosphatidylglycerol;phosphatidylethanolamine dioctadecanoyl;Dianteisoheptadecanoylphosphatidylethanolamine;Stearoylcardiolipin (B. subtilis);10-Formyltetrahydrofolate;Anteisoheptadecanoylcardiolipin (B. subtilis);L-Threonine;Tetrahydrofolate;L-Phenylalanine;Isoheptadecanoylcardiolipin (B. subtilis);L-Le…	NegF/Variable/Variable/-/NADP;L-Tryptophan;Peptidoglycan polymer (n subunits);Diisoheptadecanoylphosphatidylglycerol;Stearoylcardiolipin (B. subtilis);L-Glutamate;L-Valine;core oligosaccharide lipid A;Riboflavin;L-Leucine;5-Methyltetrahydrofolate;GTP;Anteisoheptadecanoylcardiolipin (B. subtilis);Heme;Glycine;L-Threonine;NAD;L-Phenylalanine;Tetrahydrofolate;Diisoheptadecanoylphosphatidylethanolami…	NegF/Variable/Variable/-/Dianteisoheptadecanoylphosphatidylethanolamine;Anteisoheptadecanoylcardiolipin (B. subtilis);L-Phenylalanine;L-Threonine;Diisoheptadecanoylphosphatidylethanolamine;5-Methyltetrahydrofolate;L-Tyrosine;phosphatidylethanolamine dioctadecanoyl;Heme;Siroheme;10-Formyltetrahydrofolate;L-Tryptophan;Diisoheptadecanoylphosphatidylglycerol;NAD;FAD;Phosphatidylglycerol dioctadecanoy…	NoF/Variable/Variable/-///	NegF/Variable/Variable/-/L-Valine;CoA;Diisoheptadecanoylphosphatidylglycerol;Anteisoheptadecanoylcardiolipin (B. subtilis);NADP;Diisoheptadecanoylphosphatidylethanolamine;Stearoylcardiolipin (B. subtilis);core oligosaccharide lipid A;Heme;Isoheptadecanoylcardiolipin (B. subtilis);FAD;L-Leucine;Dianteisoheptadecanoylphosphatidylglycerol;ATP;L-Glutamate;Phosphatidylglycerol dioctadecanoyl;L-Glutami…	NegF/Variable/Variable/-/FAD;L-Leucine;Isoheptadecanoylcardiolipin (B. subtilis);Pyridoxal phosphate;core oligosaccharide lipid A;L-Threonine;Diisoheptadecanoylphosphatidylglycerol;Peptidoglycan polymer (n subunits);L-Glutamine;Riboflavin;Heme;L-Isoleucine;L-Glutamate;phosphatidylethanolamine dioctadecanoyl;Siroheme;L-Valine;Anteisoheptadecanoylcardiolipin (B. subtilis);Dianteisoheptadecanoylphos…	NegF/Variable/Variable/-/L-Glutamate;Stearoylcardiolipin (B. subtilis);Heme;GSH;Isoheptadecanoylcardiolipin (B. subtilis);L-Glutamine;Diisoheptadecanoylphosphatidylglycerol;core oligosaccharide lipid A;L-Leucine;Diisoheptadecanoylphosphatidylethanolamine//	NegF/Variable/Variable/-/Dianteisoheptadecanoylphosphatidylglycerol;Peptidoglycan polymer (n subunits);core oligosaccharide lipid A;Diisoheptadecanoylphosphatidylglycerol;Dianteisoheptadecanoylphosphatidylethanolamine;L-Phenylalanine;L-Glutamate;GSH;Diisoheptadecanoylphosphatidylethanolamine;phosphatidylethanolamine dioctadecanoyl;L-Tyrosine;ATP;L-Valine;Heme;Anteisoheptadecanoylcardiolipin (B. s…	NegF/Variable/Variable/-/Diisoheptadecanoylphosphatidylglycerol;Isoheptadecanoylcardiolipin (B. subtilis);Anteisoheptadecanoylcardiolipin (B. subtilis);Stearoylcardiolipin (B. subtilis);core oligosaccharide lipid A;Phosphatidylglycerol dioctadecanoyl;L-Leucine;Dianteisoheptadecanoylphosphatidylethanolamine;Dianteisoheptadecanoylphosphatidylglycerol;Diisoheptadecanoylphosphatidylethanolamine;phosp…	NegF/Variable/Variable/-/L-Glutamine;Dianteisoheptadecanoylphosphatidylethanolamine;Peptidoglycan polymer (n subunits);phosphatidylethanolamine dioctadecanoyl;Isoheptadecanoylcardiolipin (B. subtilis);Heme;10-Formyltetrahydrofolate;L-Threonine;CoA;FAD;L-Valine;Stearoylcardiolipin (B. subtilis);NAD;GSH;Phosphatidylglycerol dioctadecanoyl;Diisoheptadecanoylphosphatidylglycerol;ATP;5-Methyltetrahydr…	PosF/Variable/Variable/-/L-Leucine;L-Glutamate;core oligosaccharide lipid A;L-Threonine;ACP;L-Isoleucine;Riboflavin;L-Tyrosine;L-Glutamine;L-Methionine;Isoheptadecanoylcardiolipin (B. subtilis);L-Histidine;Heme;Glycine;Diisoheptadecanoylphosphatidylglycerol;dGTP;Diisoheptadecanoylphosphatidylethanolamine;Dianteisoheptadecanoylphosphatidylglycerol;TTP;NAD;L-Arginine;Siroheme;5-Methyltetrahydrofola…	NegF/Variable/Variable/-/Phosphatidylglycerol dioctadecanoyl;Diisoheptadecanoylphosphatidylethanolamine;L-Threonine;Stearoylcardiolipin (B. subtilis);L-Glutamate;Tetrahydrofolate;Riboflavin;L-Phenylalanine;core oligosaccharide lipid A;Diisoheptadecanoylphosphatidylglycerol;Heme;L-Tyrosine;L-Leucine;L-Glutamine;NAD;5-Methyltetrahydrofolate;Peptidoglycan polymer (n subunits);Isoheptadecanoylcardiol…	PosF/Variable/Variable/-/Siroheme;2-Demethylmenaquinone 8;Anteisoheptadecanoylcardiolipin (B. subtilis);Heme;core oligosaccharide lipid A;Riboflavin;TPP;Menaquinone 8;Ubiquinone-8;FAD;Bactoprenyl diphosphate//	PosF/Variable/Variable/-/L-Glutamine;Heme;Diisoheptadecanoylphosphatidylglycerol;phosphatidylethanolamine dioctadecanoyl;L-Tyrosine;2-Demethylmenaquinone 8;NADP;Glycine;L-Arginine;Stearoylcardiolipin (B. subtilis);CTP;dGTP;Dianteisoheptadecanoylphosphatidylethanolamine;L-Valine;Anteisoheptadecanoylcardiolipin (B. subtilis);ATP;Riboflavin;L-Asparagine;L-Alanine;Dianteisoheptadecanoylphosphatidylgl…
Glycolysis / Gluconeogenesis	rxn00519	(1) Oxaloacetate[0] + (1) ITP[0] <-> (1) CO2[0] + (1) Phosphoenolpyruvate[0] + (1) IDP[0]	>	OK|HB	R00726	RXN-12481.c	ITP:oxaloacetate carboxy-lyase (adding ITP; phosphoenolpyruvate-forming)|ITP:oxaloacetate carboxy-lyase (transphosphorylating)|RXN-12481.c		phosphopantothenoylcysteine decarboxylase (EC 4.1.1.36)	NegF/Variable/Variable/=/dCTP;Diisoheptadecanoylphosphatidylethanolamine;Anteisoheptadecanoylcardiolipin (B. subtilis);NAD;core oligosaccharide lipid A;Isoheptadecanoylcardiolipin (B. subtilis);Phosphatidylglycerol dioctadecanoyl;L-Glutamate;GSH;L-Lysine;UTP;L-Isoleucine;Peptidoglycan polymer (n subunits);dGTP;L-Glutamine;ACP;2-Demethylmenaquinone 8;TTP;dATP;CTP;phosphatidylethanolamine dioctadec…	NegF/Variable/Variable/=/Isoheptadecanoylcardiolipin (B. subtilis);L-Glutamine;FAD;Heme;NAD;2-Demethylmenaquinone 8;Glycine;Diisoheptadecanoylphosphatidylethanolamine;L-Alanine;L-Proline;ATP;TTP;Spermidine;CTP;Menaquinone 8;L-Valine;Phosphatidylglycerol dioctadecanoyl;L-Lysine;UTP;10-Formyltetrahydrofolate;Pyridoxal phosphate;dCTP;L-Tyrosine;Peptidoglycan polymer (n subunits);Diisoheptadecanoylph…	-	-	-	-	-	-	-	-	-	-	-	-	-	-	-	-	-	-	-
Glycolysis / Gluconeogenesis	rxn00499	(1) NAD[0] + (1) L-Lactate[0] <-> (1) NADH[0] + (1) Pyruvate[0] + (1) H+[0]	-	OK	R00703	L-LACTATE-DEHYDROGENASE-RXN.c	(S)-Lactate:NAD+ oxidoreductase|(S)-lactate:NAD+ oxidoreductase|L(+)-nLDH|L-(+)-lactate dehydrogenase|L-lactic acid dehydrogenase|L-lactic dehydrogenase|NAD-lactate dehydrogenase|lactate dehydrogenase|lactate dehydrogenase NAD-dependent|lactic dehydrogenase		L-lactate dehydrogenase (EC 1.1.1.27)|L-lactate dehydrogenase (EC 1.1.1.27)	-	-	-	-	-	-	-	-	-	-	-	-	-	-	-	-	-	-	-	-	-
Glycolysis / Gluconeogenesis	rxn00704	(1) Glucose-1-phosphate[0] <-> (1) D-glucose-6-phosphate[0]	-	OK	R00959	5.4.2.5-RXN.c|PHOSPHOGLUCMUT-RXN.c	PGMT|alpha-D-Glucose 1-phosphate 1,6-phosphomutase		Phosphoglucomutase (EC 5.4.2.2)|beta-phosphoglucomutase (EC 5.4.2.6)|phosphoenolpyruvate mutase (EC 5.4.2.9)	NoF/Variable/Variable/=///	NegF/Variable/Variable/=/core oligosaccharide lipid A//	NegF/Negative/Negative/-/core oligosaccharide lipid A//	NegF/Negative/Negative/-/core oligosaccharide lipid A//	NegF/Negative/Negative/-///	NegF/Negative/Negative/-///	NegF/Negative/Negative/-/core oligosaccharide lipid A//	NegF/Negative/Negative/-/core oligosaccharide lipid A//	NegF/Negative/Negative/-/L-Tryptophan;core oligosaccharide lipid A;Heme;Tetrahydrofolate;FAD;10-Formyltetrahydrofolate;L-Tyrosine//	NegF/Negative/Negative/-/5-Methyltetrahydrofolate;10-Formyltetrahydrofolate;L-Tryptophan;NAD;FAD;Riboflavin;GTP;core oligosaccharide lipid A;Tetrahydrofolate;Calomide;NADP//	NegF/Negative/Negative/-///	NegF/Negative/Negative/-/core oligosaccharide lipid A//	NegF/Negative/Negative/-/core oligosaccharide lipid A//	NegF/Negative/Negative/-/core oligosaccharide lipid A//	NegF/Negative/Negative/-/core oligosaccharide lipid A;10-Formyltetrahydrofolate;Tetrahydrofolate;GTP;NADP;NAD;Riboflavin;5-Methyltetrahydrofolate;FAD;Calomide;L-Tryptophan//	NegF/Negative/Negative/-/core oligosaccharide lipid A//	NegF/Negative/Negative/-/core oligosaccharide lipid A//	NegF/Negative/Negative/-/L-Leucine;L-Valine;L-Alanine;L-Glutamate;core oligosaccharide lipid A;L-Threonine;Pyridoxal phosphate;ACP;L-Isoleucine;Riboflavin;L-Tyrosine;L-Glutamine;L-Methionine;Isoheptadecanoylcardiolipin (B. subtilis);L-Histidine;Heme;Glycine;Diisoheptadecanoylphosphatidylglycerol;dGTP;Diisoheptadecanoylphosphatidylethanolamine;Dianteisoheptadecanoylphosphatidylglycerol;TTP;NAD;L-A…	NegF/Negative/Negative/-/core oligosaccharide lipid A//	NegF/Negative/Negative/-/core oligosaccharide lipid A//	NegF/Negative/Negative/-/core oligosaccharide lipid A//
Glycolysis / Gluconeogenesis	rxn02380	(1) beta-D-Glucose 6-phosphate[0] <-> (1) D-fructose-6-phosphate[0]	-	OK	R03321	PGLUCISOM-RXN.c	beta-D-Glucose 6-phosphate ketol-isomerase		Glucose-6-phosphate isomerase, archaeal II (EC 5.3.1.9)|Glucose-6-phosphate isomerase (EC 5.3.1.9)|TDP-4-oxo-6-deoxy-alpha-D-glucose-3,4-oxoisomerase (dTDP-3-dehydro-6-deoxy-alpha-D-galactopyranose-forming) (EC 5.3.2.3)	NoF/Variable/Variable/=///	NoF/Variable/Variable/=///	PosF/Variable/Variable/-/Peptidoglycan polymer (n subunits);S-Adenosyl-L-methionine;5-Methyltetrahydrofolate;NADP;Siroheme;L-Histidine;2-Demethylmenaquinone 8;dGTP;ACP;NAD;CTP;FAD;L-Tyrosine;CoA;Heme;Calomide;Ubiquinone-8;Menaquinone 8;GTP;10-Formyltetrahydrofolate;ATP;Bactoprenyl diphosphate;GSH;L-Tryptophan;UTP;TPP//	NoF/Variable/Variable/-///	NoF/Variable/Variable/-///	PosF/Variable/Variable/-///	PosF/Variable/Variable/-/Bactoprenyl diphosphate;Siroheme;L-Tyrosine;L-Phenylalanine;fe3;ACP;L-Valine;Riboflavin;Dianteisoheptadecanoylphosphatidylglycerol;Putrescine;NADP;CTP;Calomide;ATP;L-Proline;Dianteisoheptadecanoylphosphatidylethanolamine;L-Serine;L-Alanine;Menaquinone 8;dGTP;10-Formyltetrahydrofolate;dCTP;Ca2+;Anteisoheptadecanoylcardiolipin (B. subtilis);GSH;Pyridoxal phosphate;NAD;Tetra…	PosF/Variable/Variable/-/ACP;Calomide;Siroheme;L-Tryptophan;UTP;ATP;Diisoheptadecanoylphosphatidylglycerol;Glycine;Putrescine;L-Arginine;L-Glutamate;GSH;L-Aspartate;GTP;Dianteisoheptadecanoylphosphatidylglycerol;dGTP;L-Methionine;phosphatidylethanolamine dioctadecanoyl;2-Demethylmenaquinone 8;NADP;L-Isoleucine;L-Cysteine;Dianteisoheptadecanoylphosphatidylethanolamine;Stearoylcardiolipin (B. subti…	PosF/Variable/Variable/-/L-Asparagine;L-Serine;NADP;L-Tryptophan;L-Lysine;Peptidoglycan polymer (n subunits);Diisoheptadecanoylphosphatidylglycerol;Stearoylcardiolipin (B. subtilis);L-Glutamate;L-Valine;core oligosaccharide lipid A;Riboflavin;L-Leucine;5-Methyltetrahydrofolate;UTP;dCTP;fe3;Putrescine;GTP;Anteisoheptadecanoylcardiolipin (B. subtilis);dGTP;Ubiquinone-8;L-Cysteine;Heme;Calomide;Glyc…	PosF/Variable/Variable/-/L-Asparagine;L-Methionine;dCTP;Dianteisoheptadecanoylphosphatidylethanolamine;Anteisoheptadecanoylcardiolipin (B. subtilis);TTP;L-Cysteine;L-Phenylalanine;L-Threonine;Diisoheptadecanoylphosphatidylethanolamine;5-Methyltetrahydrofolate;CTP;L-Histidine;L-Tyrosine;Spermidine;phosphatidylethanolamine dioctadecanoyl;Menaquinone 8;Heme;L-Alanine;Siroheme;L-Proline;10-Formyltetr…	NoF/Variable/Variable/-///	PosF/Variable/Variable/-/L-Valine;Bactoprenyl diphosphate;CoA;Menaquinone 8;Diisoheptadecanoylphosphatidylglycerol;Siroheme;Anteisoheptadecanoylcardiolipin (B. subtilis);NADP;dCTP;Diisoheptadecanoylphosphatidylethanolamine;Ca2+;UTP;Stearoylcardiolipin (B. subtilis);core oligosaccharide lipid A;dGTP;Heme;Isoheptadecanoylcardiolipin (B. subtilis);L-Alanine;L-Aspartate;L-Methionine;L-Proline;FAD;Ubi…	PosF/Variable/Variable/-/FAD;L-Methionine;2-Demethylmenaquinone 8;Putrescine;L-Leucine;GTP;L-Proline;L-Cysteine;Isoheptadecanoylcardiolipin (B. subtilis);Calomide;Pyridoxal phosphate;core oligosaccharide lipid A;L-Threonine;Glycine;dCTP;Diisoheptadecanoylphosphatidylglycerol;Peptidoglycan polymer (n subunits);L-Glutamine;dATP;TTP;S-Adenosyl-L-methionine;L-Phenylalanine;Riboflavin;10-Formyltetrahy…	NoF/Variable/Variable/-///	PosF/Variable/Variable/-/Dianteisoheptadecanoylphosphatidylglycerol;Peptidoglycan polymer (n subunits);ACP;core oligosaccharide lipid A;Diisoheptadecanoylphosphatidylglycerol;Dianteisoheptadecanoylphosphatidylethanolamine;L-Alanine;UTP;S-Adenosyl-L-methionine;TPP;L-Phenylalanine;L-Glutamate;Bactoprenyl diphosphate;GSH;Diisoheptadecanoylphosphatidylethanolamine;CTP;phosphatidylethanolamine dioctad…	PosF/Variable/Variable/-/UTP;Bactoprenyl diphosphate;Menaquinone 8;2-Demethylmenaquinone 8;L-Histidine;Ubiquinone-8;GTP;NADP;Heme;ATP;10-Formyltetrahydrofolate;L-Tyrosine;FAD;ACP;dGTP;L-Tryptophan;Siroheme;NAD;CoA;TPP;Peptidoglycan polymer (n subunits);Calomide//	PosF/Variable/Variable/-/fe3;Ubiquinone-8;Calomide;L-Methionine;L-Glutamine;TTP;Dianteisoheptadecanoylphosphatidylethanolamine;Siroheme;L-Cysteine;GTP;Peptidoglycan polymer (n subunits);Menaquinone 8;L-Serine;L-Proline;L-Alanine;phosphatidylethanolamine dioctadecanoyl;Isoheptadecanoylcardiolipin (B. subtilis);Heme;Putrescine;10-Formyltetrahydrofolate;dCTP;L-Threonine;dGTP;Glycine;L-Arginine;CoA;S…	-	PosF/Variable/Variable/-/Menaquinone 8;Phosphatidylglycerol dioctadecanoyl;L-Alanine;L-Methionine;ACP;Diisoheptadecanoylphosphatidylethanolamine;L-Threonine;L-Arginine;Pyridoxal phosphate;Stearoylcardiolipin (B. subtilis);Bactoprenyl diphosphate;L-Isoleucine;Spermidine;Ubiquinone-8;L-Glutamate;TTP;GTP;Tetrahydrofolate;fe3;Putrescine;Riboflavin;L-Phenylalanine;Calomide;core oligosaccharide lipid A…	PosF/Variable/Variable/-/L-Tryptophan;Siroheme;2-Demethylmenaquinone 8;CoA;NAD;dGTP;Calomide;ACP;10-Formyltetrahydrofolate;NADP;ATP;CTP;GTP;5-Methyltetrahydrofolate;L-Histidine;GSH;Peptidoglycan polymer (n subunits);TPP;Menaquinone 8;Ubiquinone-8;L-Phenylalanine;L-Tyrosine;FAD//	PosF/Variable/Variable/-/L-Glutamine;Heme;Diisoheptadecanoylphosphatidylglycerol;phosphatidylethanolamine dioctadecanoyl;L-Tyrosine;2-Demethylmenaquinone 8;NADP;Glycine;L-Arginine;Stearoylcardiolipin (B. subtilis);CTP;dGTP;Dianteisoheptadecanoylphosphatidylethanolamine;L-Valine;Anteisoheptadecanoylcardiolipin (B. subtilis);fe3;ATP;L-Asparagine;L-Alanine;Dianteisoheptadecanoylphosphatidylglycerol;…
Glycolysis / Gluconeogenesis	rxn01977	(1) D-glucose-6-phosphate[0] <-> (1) beta-D-Glucose 6-phosphate[0]	-	OK	R02739	GLUCOSE-6-PHOSPHATE-1-EPIMERASE-RXN.c	D-glucose-6-phosphate 1-epimerase|glucose-6-phosphate 1-epimerase		Glucose-6-phosphate isomerase (EC 5.3.1.9)|chondroitin-glucuronate 5-epimerase (EC 5.1.3.19)|TDP-4-oxo-6-deoxy-alpha-D-glucose-3,4-oxoisomerase (dTDP-3-dehydro-6-deoxy-alpha-D-galactopyranose-forming) (EC 5.3.2.3)	NoF/Variable/Variable/=///	NoF/Variable/Variable/=///	NegF/Variable/Variable/-/core oligosaccharide lipid A//	NoF/Variable/Variable/-///	NoF/Variable/Variable/-///	NegF/Variable/Variable/-///	NegF/Variable/Variable/-/core oligosaccharide lipid A//	NegF/Variable/Variable/-/core oligosaccharide lipid A//	NegF/Variable/Variable/-/L-Tryptophan;core oligosaccharide lipid A;Heme;Tetrahydrofolate;FAD;10-Formyltetrahydrofolate;L-Tyrosine//	NegF/Variable/Variable/-/10-Formyltetrahydrofolate;L-Tryptophan;NAD;FAD;GTP;core oligosaccharide lipid A;Tetrahydrofolate;Calomide;NADP//	NoF/Variable/Variable/-///	NegF/Variable/Variable/-/core oligosaccharide lipid A//	NegF/Variable/Variable/-/core oligosaccharide lipid A//	NoF/Variable/Variable/-///	NoF/Variable/Variable/-///	NegF/Variable/Variable/-/core oligosaccharide lipid A//	NegF/Variable/Variable/-/core oligosaccharide lipid A//	-	NoF/Variable/Variable/-///	NegF/Variable/Variable/-/core oligosaccharide lipid A//	NegF/Variable/Variable/-/core oligosaccharide lipid A//
Glycolysis / Gluconeogenesis	rxn01171	(1) D-Glucose[0] <-> (1) beta-D-Glucose[0]	-	OK	R01602	ALDOSE-1-EPIMERASE-RXN.c	D-glucose 1-epimerase|aldose mutarotase|alpha-D-Glucose 1-epimerase|galactose 1-epimerase|galactose mutarotase|mutarotase		Aldose 1-epimerase (EC 5.1.3.3)|UDP-N-acetylglucosamine 4-epimerase (EC 5.1.3.7)	NoF/Blocked/Blocked/=///	NoF/Blocked/Blocked/=///	NoF/Variable/Variable/-///	NoF/Blocked/Blocked/-///	NoF/Variable/Variable/-///	NoF/Variable/Variable/-///	NoF/Variable/Variable/-///	NoF/Blocked/Blocked/-///	NoF/Variable/Variable/-///	NoF/Blocked/Blocked/-///	NoF/Variable/Variable/-///	NoF/Variable/Variable/-///	NoF/Variable/Variable/-///	NoF/Blocked/Blocked/-///	NoF/Variable/Variable/-///	NoF/Variable/Variable/-///	NoF/Variable/Variable/-///	NoF/Blocked/Blocked/-///	NoF/Variable/Variable/-///	NoF/Variable/Variable/-///	NoF/Variable/Variable/-///
Glycolysis / Gluconeogenesis	rxn00305	(1) Oxaloacetate[0] + (1) GTP[0] <-> (1) CO2[0] + (1) GDP[0] + (1) Phosphoenolpyruvate[0]	>	OK|HB	R00431	4.1.1.32-RXN.c	GTP:oxaloacetate carboxy-lyase (adding GTP, phosphoenolpyruvate-forming)|GTP:oxaloacetate carboxy-lyase (adding GTP;phosphoenolpyruvate-forming)|GTP:oxaloacetate carboxy-lyase (transphosphorylating)|phosphoenolpyruvate carboxykinase (GTP)|phosphoenolpyruvic carboxykinase (GTP)|phosphoenolpyruvic carboxylase (GTP)|phosphopyruvate (guanosine triphosphate) carboxykinase|phosphopyruvate carboxylase (…		Phosphoenolpyruvate carboxykinase [GTP] (EC 4.1.1.32)|phosphopantothenoylcysteine decarboxylase (EC 4.1.1.36)	NoF/Positive variable/Positive variable/>///	NoF/Positive variable/Positive variable/>///	-	-	-	-	-	-	-	-	-	-	-	-	-	-	-	-	-	-	-
Glycolysis / Gluconeogenesis	rxn00247	(1) ATP[0] + (1) Oxaloacetate[0] <-> (1) ADP[0] + (1) CO2[0] + (1) Phosphoenolpyruvate[0]	>	OK|HB	R00341	PEPCARBOXYKIN-RXN.c	ATP:oxaloacetate carboxy-lyase (transphosphorylating)|ATP:oxaloacetate carboxy-lyase (transphosphorylating, phosphoenolpyruvate-forming)|ATP:oxaloacetate carboxy-lyase (transphosphorylating;phosphoenolpyruvate-forming)|PEPCK|PEPCK (ATP)|PEPK|phosphoenolpyruvate carboxykinase (ATP)|phosphoenolpyruvate carboxylase (ATP)|phosphopyruvate carboxykinase (adenosine triphosphate)|phosphopyruvate carboxyl…	4.1.1.49	Phosphoenolpyruvate carboxykinase [ATP] (EC 4.1.1.49)|6-methylsalicylate decarboxylase (EC 4.1.1.52)	NoF/Positive variable/Positive variable/>///	NoF/Positive variable/Positive variable/>///	NoF/Positive variable/Positive variable/>///	NoF/Positive variable/Positive variable/>///	NoF/Positive variable/Positive variable/>///	NoF/Positive variable/Positive variable/>///	NoF/Positive variable/Positive variable/>///	NoF/Positive variable/Positive variable/>///	NoF/Positive variable/Positive variable/>///	NoF/Positive variable/Positive variable/>///	NoF/Positive variable/Positive variable/>///	NoF/Positive variable/Positive variable/>///	G/NegF/Negative/Variable/-/FAD;L-Methionine;2-Demethylmenaquinone 8;Putrescine;L-Leucine;GTP;L-Proline;Isoheptadecanoylcardiolipin (B. subtilis);Calomide;core oligosaccharide lipid A;L-Threonine;Glycine;dCTP;Diisoheptadecanoylphosphatidylglycerol;Peptidoglycan polymer (n subunits);L-Glutamine;TTP;S-Adenosyl-L-methionine;Riboflavin;10-Formyltetrahydrofolate;Heme;L-Isoleucine;Tetrahydrofolate;NADP;…	NoF/Positive variable/Positive variable/>///	NoF/Positive variable/Positive variable/>///	G/NegF/Negative/Variable/-/Diisoheptadecanoylphosphatidylglycerol;UTP;Menaquinone 8;2-Demethylmenaquinone 8;GSH;L-Isoleucine;Riboflavin;Isoheptadecanoylcardiolipin (B. subtilis);Ubiquinone-8;Tetrahydrofolate;TTP;GTP;S-Adenosyl-L-methionine;L-Cysteine;L-Arginine;Anteisoheptadecanoylcardiolipin (B. subtilis);L-Phenylalanine;L-Valine;NADP;dATP;Spermidine;Heme;Stearoylcardiolipin (B. subtilis);ATP;Gl…	NoF/Positive variable/Positive variable/>///	NoF/Positive variable/Positive variable/>///	NoF/Positive variable/Positive variable/>///	NoF/Positive variable/Positive variable/>///	PosF/Positive variable/Positive variable/>/Diisoheptadecanoylphosphatidylglycerol;phosphatidylethanolamine dioctadecanoyl;L-Tyrosine;2-Demethylmenaquinone 8;Glycine;Stearoylcardiolipin (B. subtilis);dGTP;Dianteisoheptadecanoylphosphatidylethanolamine;L-Valine;Anteisoheptadecanoylcardiolipin (B. subtilis);ATP;L-Alanine;Dianteisoheptadecanoylphosphatidylglycerol;TTP;L-Tryptophan;Diisoheptadecanoylp…
Glycolysis / Gluconeogenesis	rxn00705	(2) H+[0] + (2) Glucose-1-phosphate[0] <-> (1) D-Glucose[0] + (1) alpha-D-glucose-1,6-biphosphate[0]	-	OK|HB	R00960				2-dehydro-3-deoxygluconokinase (EC 2.7.1.45)	NegF/Variable/Variable/=/core oligosaccharide lipid A//	NoF/Variable/Variable/=///	-	-	-	-	-	-	-	-	-	-	-	-	-	-	-	-	-	-	-
Glycolysis / Gluconeogenesis	rxn00543	(1) NAD[0] + (1) Ethanol[0] <-> (1) NADH[0] + (1) H+[0] + (1) Acetaldehyde[0]	-	OK	R00754	ALCOHOL-DEHYDROG-RXN.c|ALCOHOL-DEHYDROGENASE-NADP+-RXN.c.metaexp.ACETALD_ETOH_NAD_NADH	ALCOHOL-DEHYDROG-RXN.c|Alcohol dehydrogenase 1|Ethanol:NAD+ oxidoreductase|alcohol dehydrogenase (ethanol)|alcohol dehydrogenase (ethanol), mitochondrial|alcohol dehydrogenase, reverse rxn (acetaldehyde -> ethanol)|ethanol dehydroganase|ethanol:NAD+ oxidoreductase		Alcohol dehydrogenase (EC 1.1.1.1)|alcohol dehydrogenase (EC 1.1.1.1)|alcohol dehydrogenase [NAD(P)+] (EC 1.1.1.71)	NoF/Blocked/Blocked/=///	-	-	-	-	NoF/Blocked/Blocked/-///	-	-	-	-	-	-	-	-	-	-	-	-	-	-	-
Glycolysis / Gluconeogenesis	rxn01216	(1) H+[0] + (1) 1,3-Bisphospho-D-glycerate[0] <-> (1) DPG[0]	>	OK|HB	R01662	BISPHOSPHOGLYCERATE-MUTASE-RXN.c	2,3-bisphosphoglycerate mutase|2,3-diphosphoglycerate mutase|2,3-diphosphoglycerate synthase|2,3-diphosphoglyceromutase|3-Phospho-D-glyceroyl phosphate 2,3-phosphomutase|3-phospho-D-glycerate 1,2-phosphomutase|BPGM|DPGM|Diphosphoglyceromutase|Phosphoglycerate mutase 1|biphosphoglycerate synthase|bisphosphoglycerate mutase|bisphosphoglycerate synthase|diphosphoglyceric mutase|diphosphoglyceromutas…		bisphosphoglycerate mutase (EC 5.4.2.4)|phosphomannomutase (EC 5.4.2.8)	NoF/Blocked/Blocked/=///	NoF/Blocked/Blocked/=///	-	-	-	-	-	-	-	-	-	-	-	-	-	-	-	-	-	-	-
Glycolysis / Gluconeogenesis	rxn01169	(1) ATP[0] + (1) beta-D-Glucose[0] <-> (1) ADP[0] + (1) H+[0] + (1) beta-D-Glucose 6-phosphate[0]	>	OK|HB	R01600	GLUCOKIN-RXN.c	ATP:beta-D-glucose 6-phosphotransferase|Glucokinase GLK1|glucokinase|glucokinase (phosphorylating)		Glucokinase (EC 2.7.1.2)|Hexokinase (EC 2.7.1.1)|hamamelose kinase (EC 2.7.1.102)|NAD+ kinase (EC 2.7.1.23)	-	-	NoF/Variable/Variable/-///	-	NoF/Variable/Variable/-///	NoF/Variable/Variable/-///	NoF/Variable/Variable/-///	-	NoF/Variable/Variable/-///	-	NoF/Variable/Variable/-///	NoF/Variable/Variable/-///	NoF/Variable/Variable/-///	-	NoF/Variable/Variable/-///	NoF/Variable/Variable/-///	NoF/Variable/Variable/-///	-	NoF/Variable/Variable/-///	NoF/Variable/Variable/-///	NoF/Variable/Variable/-///
Glycolysis / Gluconeogenesis	rxn00506	(1) H2O[0] + (1) NAD[0] + (1) Acetaldehyde[0] <-> (1) NADH[0] + (1) Acetate[0] + (2) H+[0]	>	OK	R00710	ALDEHYDE-DEHYDROGENASE-NADORNOP+-RXN.c.metaexp.ACET_ACETALD_NAD_NADH|RXN66-3.c	Acetaldehyde:NAD+ oxidoreductase|Aldehyde dehydrogenase [NAD(P)+] 1|aldehyde dehydrogenase (acetaldehyde, NAD)		Aldehyde dehydrogenase (EC 1.2.1.3)|aminomuconate-semialdehyde dehydrogenase (EC 1.2.1.32)|oxoglutarate dehydrogenase (NADP+) (EC 1.2.1.52)	-	-	-	-	-	-	-	-	-	-	-	-	-	-	-	-	-	NoF/Positive variable/Positive variable/>///	-	-	-
Glycolysis / Gluconeogenesis	rxn03481	(1) H2O[0] + (1) Arbutin-6P[0] <-> (1) Quinol[0] + (1) beta-D-Glucose 6-phosphate[0]	>	OK	R05133	RXN0-5295.c	RXN0-5295.c		6-phospho-beta-glucosidase ascB (EC 3.2.1.86)|6-phospho-beta-glucosidase (EC 3.2.1.86)|6-phospho-beta-glucosidase (EC 3.2.1.86)	-	-	-	-	-	-	-	-	-	-	-	-	-	-	-	-	-	-	-	-	-
Glycolysis / Gluconeogenesis	rxn03482	(1) H2O[0] + (1) Salicin-6P[0] <-> (1) beta-D-Glucose 6-phosphate[0] + (1) Saligenin[0]	>	OK	R05134	RXN0-5297.c	RXN0-5297.c		6-phospho-beta-glucosidase ascB (EC 3.2.1.86)|6-phospho-beta-glucosidase (EC 3.2.1.86)|6-phospho-beta-glucosidase (EC 3.2.1.86)	-	-	-	-	-	-	-	-	-	-	-	-	-	-	-	-	-	-	-	-	-
Glycolysis / Gluconeogenesis	rxn01871	(1) Acetyl-CoA[0] + (1) Dihydrolipoamide[0] <-> (1) CoA[0] + (1) S-Acetyldihydrolipoamide[0]	-	OK	R02569		dihydrolipoamide acetyltransferase component of PDH complex|pyruvate dehydrogenase (dihydrolipoamide) reversible		Dihydrolipoamide acetyltransferase component of pyruvate dehydrogenase complex (EC 2.3.1.12)|Dihydrolipoamide acetyltransferase component (E2) of acetoin dehydrogenase complex (EC 2.3.1.-)|dolichol O-acyltransferase (EC 2.3.1.123)	-	-	-	-	-	-	-	-	-	-	-	-	-	-	-	-	-	-	-	-	-
Glycolysis / Gluconeogenesis	rxn08094	(1) NAD[0] + (1) CoA[0] + (1) 2-Oxoglutarate[0] <-> (1) NADH[0] + (1) CO2[0] + (1) Succinyl-CoA[0]	>	OK	R08549	2OXOGLUTARATEDEH-RXN.c	2-Oxoglutarate dehydrogenase complex|2-Oxogluterate dehydrogenase|2-oxoglutarare dehydrogenase system		2-oxoglutarate dehydrogenase E1 component (EC 1.2.4.2)|Dihydrolipoamide dehydrogenase of 2-oxoglutarate dehydrogenase (EC 1.8.1.4)|Dihydrolipoamide succinyltransferase component (E2) of 2-oxoglutarate dehydrogenase complex (EC 2.3.1.61)|pyruvate dehydrogenase (quinone) (EC 1.2.5.1)|protein-disulfide reductase (EC 1.8.1.8)|bile acid-CoA:amino acid N-acyltransferase (EC 2.3.1.65)	-	-	-	-	G/PosF/Positive/Positive variable/>///	G/PosF/Positive/Positive variable/>///	-	-	-	-	-	-	G/PosF/Positive/Positive variable/>/L-Methionine;S-Adenosyl-L-methionine;Heme;L-Isoleucine;Siroheme;Anteisoheptadecanoylcardiolipin (B. subtilis);Dianteisoheptadecanoylphosphatidylglycerol;Stearoylcardiolipin (B. subtilis);Dianteisoheptadecanoylphosphatidylethanolamine//	-	-	-	-	-	-	-	-
Glycolysis / Gluconeogenesis	rxn09272	(1) Succinate[0] + (1) Ubiquinone-8[0] <-> (1) Fumarate[0] + (1) Ubiquinol-8[0]	-	OK		SUCCINATE-DEHYDROGENASE-UBIQUINONE-RXN.c.metaexp.CPD-9956_UBIQUINONE-8	succinate dehydrogenase (irreversible)		Succinate dehydrogenase flavoprotein subunit (EC 1.3.99.1)|Fumarate reductase flavoprotein subunit (EC 1.3.99.1)|Fumarate reductase subunit D|Succinate dehydrogenase hydrophobic membrane anchor protein|Succinate dehydrogenase cytochrome b558 subunit|Succinate dehydrogenase cytochrome b-556 subunit|Fumarate reductase subunit C|Succinate dehydrogenase iron-sulfur protein (EC 1.3.99.1)	-	-	-	-	-	-	-	-	-	-	-	-	-	-	-	-	-	-	-	-	-
Glycolysis / Gluconeogenesis	rxn02342	(1) Lipoamide[0] + (1) 2-Hydroxyethyl-ThPP[0] <-> (1) TPP[0] + (1) S-Acetyldihydrolipoamide[0]	-	OK	R03270		2-(alpha-Hydroxyethyl)thiamine diphosphate:lipoamide|2-oxidoreductase(decarboxylating and acceptor-acetylating)|R03270		Pyruvate dehydrogenase E1 component (EC 1.2.4.1)|Pyruvate dehydrogenase E1 component alpha subunit (EC 1.2.4.1)|Pyruvate dehydrogenase E1 component beta subunit (EC 1.2.4.1)|3-methyl-2-oxobutanoate dehydrogenase (2-methylpropanoyl-transferring) (EC 1.2.4.4)	-	-	-	-	-	-	-	-	-	-	-	-	-	-	-	-	-	-	-	-	-
Glycolysis / Gluconeogenesis	rxn00782	(1) NADP[0] + (1) Phosphate[0] + (1) Glyceraldehyde3-phosphate[0] <-> (1) NADPH[0] + (1) H+[0] + (1) 1,3-Bisphospho-D-glycerate[0]	-	OK|HB	R01063	1.2.1.13-RXN.c|GAPDHSYNEC-RXN.c.metaexp.NADP_NADPH	D-Glyceraldehyde-3-phosphate:NADP+ oxidoreductase(phosphorylating)		NAD(P)-dependent glyceraldehyde 3-phosphate dehydrogenase archaeal (EC 1.2.1.59)|NADPH-dependent glyceraldehyde-3-phosphate dehydrogenase (EC 1.2.1.13)|succinate-semialdehyde dehydrogenase [NAD(P)+] (EC 1.2.1.16)|4-hydroxymuconic-semialdehyde dehydrogenase (EC 1.2.1.61)	-	-	-	-	-	-	-	-	-	-	-	-	-	-	-	-	-	-	-	-	-
Glycolysis / Gluconeogenesis	rxn08900	(1) L-Malate[0] + (1) Ubiquinone-8[0] <-> (1) Oxaloacetate[0] + (1) Ubiquinol-8[0]	-	OK		MALATE-DEHYDROGENASE-ACCEPTOR-RXN.c.metaexp.CPD-9956_UBIQUINONE-8	Malate dehydrogenase (ubiquinone 8 as acceptor)		Malate:quinone oxidoreductase (EC 1.1.5.4)	-	-	-	-	-	-	-	-	-	-	-	-	-	-	-	-	-	-	-	-	-
Citrate cycle (TCA cycle)	rxn00256	(1) CoA[0] + (1) H+[0] + (1) Citrate[0] <-> (1) H2O[0] + (1) Acetyl-CoA[0] + (1) Oxaloacetate[0]	<	OK	R00351	CITRATE-RE-SYNTHASE-RXN.c|CITSYN-RXN.c	CS|Citrate oxaloacetate-lyase ((pro-3S)-CH2COO- -> acetyl-CoA)|acetyl-CoA:oxaloacetate C-acetyltransferase (thioester-hydrolysing)|citrate (si)-synthase|citrate synthase, mitochondrial|citrate synthase, peroxisomal|citratesynthase	2.3.3.3|4.1.3.7	Citrate synthase, mitochondrial precursor (EC 2.3.3.1)|Citrate synthase (si) (EC 2.3.3.1)|2-isopropylmalate synthase (EC 2.3.3.13)|3-ethylmalate synthase (EC 2.3.3.7)	NegF/Negative/Negative variable/</L-Glutamate;GSH;Peptidoglycan polymer (n subunits);L-Glutamine;2-Demethylmenaquinone 8;L-Proline;Spermidine;Putrescine;Menaquinone 8;Tetrahydrofolate;10-Formyltetrahydrofolate;5-Methyltetrahydrofolate;L-Arginine//	NegF/Negative/Negative/</L-Glutamine;2-Demethylmenaquinone 8;L-Proline;Spermidine;Menaquinone 8;10-Formyltetrahydrofolate;Peptidoglycan polymer (n subunits);L-Glutamate;GSH;Putrescine;L-Arginine;Tetrahydrofolate;5-Methyltetrahydrofolate//	NegF/Negative/Negative variable/</Peptidoglycan polymer (n subunits);5-Methyltetrahydrofolate;Putrescine;Siroheme;2-Demethylmenaquinone 8;L-Glutamate;L-Proline;L-Glutamine;L-Arginine;Tetrahydrofolate;Heme;Menaquinone 8;10-Formyltetrahydrofolate;GSH;Spermidine//	NegF/Negative/Negative variable/</Tetrahydrofolate;Peptidoglycan polymer (n subunits);5-Methyltetrahydrofolate;L-Glutamine;Putrescine;L-Glutamate;Heme;2-Demethylmenaquinone 8;10-Formyltetrahydrofolate;L-Arginine;Menaquinone 8;Spermidine;L-Proline;GSH;Siroheme//	NegF/Negative/Negative variable/<///	NegF/Negative/Negative variable/<///	NegF/Negative variable/Negative variable/</Siroheme;Putrescine;L-Proline;Menaquinone 8;10-Formyltetrahydrofolate;Tetrahydrofolate;2-Demethylmenaquinone 8;Heme;L-Arginine;5-Methyltetrahydrofolate;L-Glutamate;Spermidine;L-Glutamine;Peptidoglycan polymer (n subunits)//	NoF/Negative variable/Negative variable/<///	NegF/Negative/Negative variable/</Peptidoglycan polymer (n subunits);L-Glutamate;5-Methyltetrahydrofolate;Putrescine;Heme;Tetrahydrofolate;Menaquinone 8;L-Proline;2-Demethylmenaquinone 8;10-Formyltetrahydrofolate;L-Arginine;Siroheme;L-Glutamine;GSH;Spermidine//	NegF/Negative/Negative variable/</5-Methyltetrahydrofolate;Spermidine;Menaquinone 8;Heme;Siroheme;L-Proline;10-Formyltetrahydrofolate;2-Demethylmenaquinone 8;L-Glutamine;L-Arginine;Peptidoglycan polymer (n subunits);GSH;Putrescine;Tetrahydrofolate;L-Glutamate//	NegF/Negative/Negative variable/<///	NegF/Negative/Negative variable/</Menaquinone 8;Siroheme;Heme;L-Proline;L-Glutamate;L-Glutamine;Putrescine;GSH;Peptidoglycan polymer (n subunits);L-Arginine;5-Methyltetrahydrofolate;Spermidine;Tetrahydrofolate;2-Demethylmenaquinone 8;10-Formyltetrahydrofolate//	NegF/Negative/Negative variable/</L-Methionine;2-Demethylmenaquinone 8;Putrescine;L-Proline;Peptidoglycan polymer (n subunits);L-Glutamine;S-Adenosyl-L-methionine;10-Formyltetrahydrofolate;Heme;L-Isoleucine;Tetrahydrofolate;5-Methyltetrahydrofolate;L-Glutamate;L-Arginine;Siroheme;Anteisoheptadecanoylcardiolipin (B. subtilis);GSH;Dianteisoheptadecanoylphosphatidylglycerol;Spermidine;Menaquinone 8;…	NegF/Negative/Negative variable/</L-Glutamate;2-Demethylmenaquinone 8;Siroheme;10-Formyltetrahydrofolate;Heme;5-Methyltetrahydrofolate;Menaquinone 8;GSH;L-Proline;Putrescine;L-Glutamine;Spermidine;L-Arginine;Peptidoglycan polymer (n subunits);Tetrahydrofolate//	NegF/Negative/Negative variable/</Peptidoglycan polymer (n subunits);L-Glutamate;GSH;L-Proline;Heme;Menaquinone 8;L-Arginine;L-Glutamine;10-Formyltetrahydrofolate;Tetrahydrofolate;Siroheme;2-Demethylmenaquinone 8;Putrescine;5-Methyltetrahydrofolate;Spermidine//	NegF/Negative/Negative variable/</Menaquinone 8;2-Demethylmenaquinone 8;GSH;Tetrahydrofolate;L-Arginine;Spermidine;Heme;L-Proline;L-Glutamine;10-Formyltetrahydrofolate;Siroheme;5-Methyltetrahydrofolate;L-Glutamate;Peptidoglycan polymer (n subunits);Putrescine//	NegF/Negative/Negative variable/</L-Glutamine;Siroheme;Peptidoglycan polymer (n subunits);Menaquinone 8;L-Proline;Heme;Putrescine;10-Formyltetrahydrofolate;L-Arginine;Spermidine;GSH;5-Methyltetrahydrofolate;2-Demethylmenaquinone 8;L-Glutamate;Tetrahydrofolate//	NegF/Negative/Negative variable/</L-Glutamate;L-Glutamine;L-Arginine;5-Methyltetrahydrofolate;Menaquinone 8;GSH;2-Demethylmenaquinone 8;Putrescine;Peptidoglycan polymer (n subunits);10-Formyltetrahydrofolate;L-Proline;Tetrahydrofolate;Spermidine//	NegF/Negative/Negative variable/</Menaquinone 8;L-Arginine;Spermidine;L-Glutamate;Tetrahydrofolate;Putrescine;L-Proline;Heme;L-Glutamine;5-Methyltetrahydrofolate;Peptidoglycan polymer (n subunits);GSH;10-Formyltetrahydrofolate;2-Demethylmenaquinone 8;Siroheme//	NegF/Negative/Negative variable/</Siroheme;2-Demethylmenaquinone 8;Spermidine;L-Glutamate;Heme;10-Formyltetrahydrofolate;Putrescine;L-Proline;5-Methyltetrahydrofolate;GSH;L-Arginine;Peptidoglycan polymer (n subunits);Menaquinone 8;Tetrahydrofolate;L-Glutamine//	NoF/Negative variable/Negative variable/<///
Citrate cycle (TCA cycle)	rxn01387	(1) NADP[0] + (1) Isocitrate[0] <-> (1) NADPH[0] + (1) H+[0] + (1) Oxalosuccinate[0]	-	OK	R01899				Isocitrate dehydrogenase [NADP] (EC 1.1.1.42)|isocitrate dehydrogenase (NADP+) (EC 1.1.1.42)	PosF/Positive/Positive variable/=/L-Glutamate;GSH;Peptidoglycan polymer (n subunits);L-Glutamine;2-Demethylmenaquinone 8;L-Proline;Spermidine;Putrescine;Menaquinone 8;Tetrahydrofolate;10-Formyltetrahydrofolate;5-Methyltetrahydrofolate;L-Arginine//	PosF/Positive/Positive/=/L-Glutamine;2-Demethylmenaquinone 8;L-Proline;Spermidine;Menaquinone 8;10-Formyltetrahydrofolate;Peptidoglycan polymer (n subunits);L-Glutamate;GSH;Putrescine;L-Arginine;Tetrahydrofolate;5-Methyltetrahydrofolate//	PosF/Positive/Positive variable/-/Peptidoglycan polymer (n subunits);5-Methyltetrahydrofolate;Putrescine;Siroheme;2-Demethylmenaquinone 8;L-Glutamate;L-Proline;L-Glutamine;L-Arginine;Tetrahydrofolate;Heme;Menaquinone 8;10-Formyltetrahydrofolate;GSH;Spermidine//	PosF/Positive/Positive variable/-/Tetrahydrofolate;Peptidoglycan polymer (n subunits);5-Methyltetrahydrofolate;L-Glutamine;Putrescine;L-Glutamate;Heme;2-Demethylmenaquinone 8;10-Formyltetrahydrofolate;L-Arginine;Menaquinone 8;Spermidine;L-Proline;GSH;Siroheme//	PosF/Positive/Positive variable/-///	PosF/Positive/Positive variable/-///	PosF/Positive/Positive variable/-/Siroheme;ACP;Putrescine;L-Proline;Menaquinone 8;10-Formyltetrahydrofolate;GSH;Tetrahydrofolate;CoA;2-Demethylmenaquinone 8;Heme;L-Cysteine;TPP;L-Arginine;5-Methyltetrahydrofolate;L-Glutamate;Ubiquinone-8;Spermidine;L-Glutamine;Peptidoglycan polymer (n subunits)//	PosF/Positive/Positive/-/ACP;Calomide;Siroheme;L-Tryptophan;ATP;Putrescine;L-Arginine;L-Glutamate;GSH;GTP;Dianteisoheptadecanoylphosphatidylglycerol;L-Methionine;2-Demethylmenaquinone 8;NADP;L-Isoleucine;L-Cysteine;Dianteisoheptadecanoylphosphatidylethanolamine;10-Formyltetrahydrofolate;Anteisoheptadecanoylcardiolipin (B. subtilis);CoA;NAD;Tetrahydrofolate;Riboflavin;Peptidoglycan polymer (n subu…	PosF/Positive/Positive variable/-/Peptidoglycan polymer (n subunits);L-Glutamate;5-Methyltetrahydrofolate;Putrescine;Heme;Tetrahydrofolate;Menaquinone 8;L-Proline;2-Demethylmenaquinone 8;10-Formyltetrahydrofolate;L-Arginine;Siroheme;L-Glutamine;GSH;Spermidine//	PosF/Positive/Positive variable/-/5-Methyltetrahydrofolate;Spermidine;Menaquinone 8;Heme;Siroheme;L-Proline;10-Formyltetrahydrofolate;2-Demethylmenaquinone 8;L-Glutamine;L-Arginine;Peptidoglycan polymer (n subunits);GSH;Putrescine;Tetrahydrofolate;L-Glutamate//	PosF/Positive/Positive variable/-///	PosF/Positive/Positive variable/-/Menaquinone 8;Siroheme;Heme;L-Proline;L-Glutamate;L-Glutamine;Putrescine;GSH;Peptidoglycan polymer (n subunits);L-Arginine;5-Methyltetrahydrofolate;Spermidine;Tetrahydrofolate;2-Demethylmenaquinone 8;10-Formyltetrahydrofolate//	PosF/Positive/Positive variable/-/L-Methionine;2-Demethylmenaquinone 8;Putrescine;L-Proline;Peptidoglycan polymer (n subunits);L-Glutamine;S-Adenosyl-L-methionine;10-Formyltetrahydrofolate;Heme;L-Isoleucine;Tetrahydrofolate;5-Methyltetrahydrofolate;L-Glutamate;L-Arginine;Siroheme;Anteisoheptadecanoylcardiolipin (B. subtilis);GSH;Dianteisoheptadecanoylphosphatidylglycerol;Spermidine;Menaquinone 8;…	PosF/Positive/Positive variable/-/L-Glutamate;2-Demethylmenaquinone 8;Siroheme;10-Formyltetrahydrofolate;Heme;5-Methyltetrahydrofolate;Menaquinone 8;GSH;L-Proline;Putrescine;L-Glutamine;Spermidine;L-Arginine;Peptidoglycan polymer (n subunits);Tetrahydrofolate//	PosF/Positive/Positive variable/-/Peptidoglycan polymer (n subunits);L-Glutamate;GSH;L-Proline;Heme;Menaquinone 8;L-Arginine;L-Glutamine;10-Formyltetrahydrofolate;Tetrahydrofolate;Siroheme;2-Demethylmenaquinone 8;Putrescine;5-Methyltetrahydrofolate;Spermidine//	PosF/Positive/Positive variable/-/Menaquinone 8;2-Demethylmenaquinone 8;GSH;Tetrahydrofolate;L-Arginine;Spermidine;Heme;L-Proline;L-Glutamine;10-Formyltetrahydrofolate;Siroheme;5-Methyltetrahydrofolate;L-Glutamate;Peptidoglycan polymer (n subunits);Putrescine//	PosF/Positive/Positive variable/-/L-Glutamine;Siroheme;Peptidoglycan polymer (n subunits);Menaquinone 8;L-Proline;Heme;Putrescine;10-Formyltetrahydrofolate;L-Arginine;Spermidine;GSH;5-Methyltetrahydrofolate;2-Demethylmenaquinone 8;L-Glutamate;Tetrahydrofolate//	-	PosF/Positive/Positive variable/-/Menaquinone 8;L-Arginine;Spermidine;L-Glutamate;Tetrahydrofolate;Putrescine;L-Proline;Heme;L-Glutamine;5-Methyltetrahydrofolate;Peptidoglycan polymer (n subunits);GSH;10-Formyltetrahydrofolate;2-Demethylmenaquinone 8;Siroheme//	PosF/Positive/Positive variable/-/Siroheme;2-Demethylmenaquinone 8;Spermidine;L-Glutamate;Heme;10-Formyltetrahydrofolate;Putrescine;L-Proline;5-Methyltetrahydrofolate;GSH;L-Arginine;Peptidoglycan polymer (n subunits);Menaquinone 8;Tetrahydrofolate;L-Glutamine//	NegF/Negative/Variable/-/L-Glutamine;Heme;Diisoheptadecanoylphosphatidylglycerol;phosphatidylethanolamine dioctadecanoyl;L-Tyrosine;2-Demethylmenaquinone 8;NADP;Glycine;L-Arginine;Stearoylcardiolipin (B. subtilis);CTP;dGTP;Dianteisoheptadecanoylphosphatidylethanolamine;L-Valine;Anteisoheptadecanoylcardiolipin (B. subtilis);ATP;Riboflavin;L-Asparagine;L-Alanine;Dianteisoheptadecanoylphosphatidylgl…
Citrate cycle (TCA cycle)	rxn00199	(1) H+[0] + (1) Oxalosuccinate[0] <-> (1) CO2[0] + (1) 2-Oxoglutarate[0]	>	OK	R00268	RXN-8642.c			Isocitrate dehydrogenase [NADP] (EC 1.1.1.42)|isocitrate dehydrogenase (NADP+) (EC 1.1.1.42)	PosF/Positive/Positive variable/>/L-Glutamate;GSH;Peptidoglycan polymer (n subunits);L-Glutamine;2-Demethylmenaquinone 8;L-Proline;Spermidine;Putrescine;Menaquinone 8;Tetrahydrofolate;10-Formyltetrahydrofolate;5-Methyltetrahydrofolate;L-Arginine//	PosF/Positive/Positive/>/L-Glutamine;2-Demethylmenaquinone 8;L-Proline;Spermidine;Menaquinone 8;10-Formyltetrahydrofolate;Peptidoglycan polymer (n subunits);L-Glutamate;GSH;Putrescine;L-Arginine;Tetrahydrofolate;5-Methyltetrahydrofolate//	PosF/Positive/Positive variable/>/Peptidoglycan polymer (n subunits);5-Methyltetrahydrofolate;Putrescine;Siroheme;2-Demethylmenaquinone 8;L-Glutamate;L-Proline;L-Glutamine;L-Arginine;Tetrahydrofolate;Heme;Menaquinone 8;10-Formyltetrahydrofolate;GSH;Spermidine//	PosF/Positive/Positive variable/>/Tetrahydrofolate;Peptidoglycan polymer (n subunits);5-Methyltetrahydrofolate;L-Glutamine;Putrescine;L-Glutamate;Heme;2-Demethylmenaquinone 8;10-Formyltetrahydrofolate;L-Arginine;Menaquinone 8;Spermidine;L-Proline;GSH;Siroheme//	PosF/Positive/Positive variable/>///	PosF/Positive/Positive variable/>///	PosF/Positive/Positive variable/>/Siroheme;ACP;Putrescine;L-Proline;Menaquinone 8;10-Formyltetrahydrofolate;GSH;Tetrahydrofolate;CoA;2-Demethylmenaquinone 8;Heme;L-Cysteine;TPP;L-Arginine;5-Methyltetrahydrofolate;L-Glutamate;Ubiquinone-8;Spermidine;L-Glutamine;Peptidoglycan polymer (n subunits)//	PosF/Positive/Positive/>/ACP;Calomide;Siroheme;L-Tryptophan;ATP;Putrescine;L-Arginine;L-Glutamate;GSH;GTP;Dianteisoheptadecanoylphosphatidylglycerol;L-Methionine;2-Demethylmenaquinone 8;NADP;L-Isoleucine;L-Cysteine;Dianteisoheptadecanoylphosphatidylethanolamine;10-Formyltetrahydrofolate;Anteisoheptadecanoylcardiolipin (B. subtilis);CoA;NAD;Tetrahydrofolate;Riboflavin;Peptidoglycan polymer (n subu…	PosF/Positive/Positive variable/>/Peptidoglycan polymer (n subunits);L-Glutamate;5-Methyltetrahydrofolate;Putrescine;Heme;Tetrahydrofolate;Menaquinone 8;L-Proline;2-Demethylmenaquinone 8;10-Formyltetrahydrofolate;L-Arginine;Siroheme;L-Glutamine;GSH;Spermidine//	PosF/Positive/Positive variable/>/5-Methyltetrahydrofolate;Spermidine;Menaquinone 8;Heme;Siroheme;L-Proline;10-Formyltetrahydrofolate;2-Demethylmenaquinone 8;L-Glutamine;L-Arginine;Peptidoglycan polymer (n subunits);GSH;Putrescine;Tetrahydrofolate;L-Glutamate//	PosF/Positive/Positive variable/>///	PosF/Positive/Positive variable/>/Menaquinone 8;Siroheme;Heme;L-Proline;L-Glutamate;L-Glutamine;Putrescine;GSH;Peptidoglycan polymer (n subunits);L-Arginine;5-Methyltetrahydrofolate;Spermidine;Tetrahydrofolate;2-Demethylmenaquinone 8;10-Formyltetrahydrofolate//	PosF/Positive/Positive variable/>/L-Methionine;2-Demethylmenaquinone 8;Putrescine;L-Proline;Peptidoglycan polymer (n subunits);L-Glutamine;S-Adenosyl-L-methionine;10-Formyltetrahydrofolate;Heme;L-Isoleucine;Tetrahydrofolate;5-Methyltetrahydrofolate;L-Glutamate;L-Arginine;Siroheme;Anteisoheptadecanoylcardiolipin (B. subtilis);GSH;Dianteisoheptadecanoylphosphatidylglycerol;Spermidine;Menaquinone 8;…	PosF/Positive/Positive variable/>/L-Glutamate;2-Demethylmenaquinone 8;Siroheme;10-Formyltetrahydrofolate;Heme;5-Methyltetrahydrofolate;Menaquinone 8;GSH;L-Proline;Putrescine;L-Glutamine;Spermidine;L-Arginine;Peptidoglycan polymer (n subunits);Tetrahydrofolate//	PosF/Positive/Positive variable/>/Peptidoglycan polymer (n subunits);L-Glutamate;GSH;L-Proline;Heme;Menaquinone 8;L-Arginine;L-Glutamine;10-Formyltetrahydrofolate;Tetrahydrofolate;Siroheme;2-Demethylmenaquinone 8;Putrescine;5-Methyltetrahydrofolate;Spermidine//	PosF/Positive/Positive variable/>/Menaquinone 8;2-Demethylmenaquinone 8;GSH;Tetrahydrofolate;L-Arginine;Spermidine;Heme;L-Proline;L-Glutamine;10-Formyltetrahydrofolate;Siroheme;5-Methyltetrahydrofolate;L-Glutamate;Peptidoglycan polymer (n subunits);Putrescine//	PosF/Positive/Positive variable/>/L-Glutamine;Siroheme;Peptidoglycan polymer (n subunits);Menaquinone 8;L-Proline;Heme;Putrescine;10-Formyltetrahydrofolate;L-Arginine;Spermidine;GSH;5-Methyltetrahydrofolate;2-Demethylmenaquinone 8;L-Glutamate;Tetrahydrofolate//	-	PosF/Positive/Positive variable/>/Menaquinone 8;L-Arginine;Spermidine;L-Glutamate;Tetrahydrofolate;Putrescine;L-Proline;Heme;L-Glutamine;5-Methyltetrahydrofolate;Peptidoglycan polymer (n subunits);GSH;10-Formyltetrahydrofolate;2-Demethylmenaquinone 8;Siroheme//	PosF/Positive/Positive variable/>/Siroheme;2-Demethylmenaquinone 8;Spermidine;L-Glutamate;Heme;10-Formyltetrahydrofolate;Putrescine;L-Proline;5-Methyltetrahydrofolate;GSH;L-Arginine;Peptidoglycan polymer (n subunits);Menaquinone 8;Tetrahydrofolate;L-Glutamine//	G/NegF/Negative/Variable/-/L-Glutamine;Heme;Diisoheptadecanoylphosphatidylglycerol;phosphatidylethanolamine dioctadecanoyl;L-Tyrosine;2-Demethylmenaquinone 8;NADP;Glycine;L-Arginine;Stearoylcardiolipin (B. subtilis);CTP;dGTP;Dianteisoheptadecanoylphosphatidylethanolamine;L-Valine;Anteisoheptadecanoylcardiolipin (B. subtilis);ATP;Riboflavin;L-Asparagine;L-Alanine;Dianteisoheptadecanoylphosphatidyl…
Citrate cycle (TCA cycle)	rxn00520	(1) CoA[0] + (1) Succinate[0] + (1) ITP[0] <-> (1) Phosphate[0] + (1) Succinyl-CoA[0] + (1) IDP[0]	-	OK	R00727	RXN-12511.c	RXN-12511.c		Succinyl-CoA ligase [GDP-forming] beta chain (EC 6.2.1.4)|oxalate---CoA ligase (EC 6.2.1.8)	G/PosF/Positive/Positive/>/Anteisoheptadecanoylcardiolipin (B. subtilis);L-Isoleucine;2-Demethylmenaquinone 8;Siroheme;L-Methionine;Dianteisoheptadecanoylphosphatidylethanolamine;S-Adenosyl-L-methionine;Dianteisoheptadecanoylphosphatidylglycerol;Heme//	G/PosF/Positive/Positive/>/Heme;2-Demethylmenaquinone 8;Siroheme;Dianteisoheptadecanoylphosphatidylethanolamine;L-Methionine;S-Adenosyl-L-methionine;Dianteisoheptadecanoylphosphatidylglycerol;L-Isoleucine;Anteisoheptadecanoylcardiolipin (B. subtilis)//	-	-	-	-	-	-	-	-	-	-	-	-	-	-	-	-	-	-	-
Citrate cycle (TCA cycle)	rxn00248	(1) NAD[0] + (1) L-Malate[0] <-> (1) NADH[0] + (1) Oxaloacetate[0] + (1) H+[0]	-	OK	R00342	MALATE-DEH-RXN.c|RXN-10813.c.metaexp.NAD_NADH|RXN-13408.c	malate dehydrogenase (other direction)		Malate dehydrogenase (EC 1.1.1.37), chloroplast precursor|Malate dehydrogenase (EC 1.1.1.37), mitochondrial precursor|Putative malate dehydrogenase (EC 1.1.1.37), similar to archaeal MJ1425|Malate dehydrogenase (EC 1.1.1.37)|malate dehydrogenase (EC 1.1.1.37)	NoF/Variable/Variable/=///	NoF/Negative variable/Negative variable/=///	PosF/Variable/Variable/-/S-Adenosyl-L-methionine;Putrescine;dGTP;dATP;FAD;L-Arginine;Calomide;GTP;ATP;Spermidine//	PosF/Positive/Variable/-/GTP;NAD;FAD;CoA;Calomide;ACP;Tetrahydrofolate;dCTP;UTP;Peptidoglycan polymer (n subunits);5-Methyltetrahydrofolate;ATP;Riboflavin;L-Glutamine;L-Aspartate;L-Lysine;Putrescine;L-Glutamate;Heme;2-Demethylmenaquinone 8;10-Formyltetrahydrofolate;TTP;S-Adenosyl-L-methionine;L-Asparagine;L-Arginine;Menaquinone 8;Spermidine;L-Proline;GSH;L-Methionine;NADP;Siroheme;CTP//	NoF/Variable/Variable/-///	NegF/Variable/Variable/-///	NegF/Variable/Variable/-/Siroheme;L-Tyrosine;L-Phenylalanine;Riboflavin;Dianteisoheptadecanoylphosphatidylglycerol;CTP;Dianteisoheptadecanoylphosphatidylethanolamine;10-Formyltetrahydrofolate;Anteisoheptadecanoylcardiolipin (B. subtilis);GSH;Tetrahydrofolate;FAD;L-Leucine;Heme;core oligosaccharide lipid A;Phosphatidylglycerol dioctadecanoyl;UTP;phosphatidylethanolamine dioctadecanoyl;Isoheptadeca…	PosF/Variable/Variable/-/Calomide;ATP;L-Arginine;GTP;FAD//	NegF/Variable/Variable/-/NADP;L-Tryptophan;Peptidoglycan polymer (n subunits);Diisoheptadecanoylphosphatidylglycerol;Stearoylcardiolipin (B. subtilis);L-Glutamate;core oligosaccharide lipid A;Riboflavin;L-Leucine;5-Methyltetrahydrofolate;UTP;GTP;Anteisoheptadecanoylcardiolipin (B. subtilis);Heme;Glycine;L-Threonine;NAD;L-Phenylalanine;Tetrahydrofolate;CTP;Diisoheptadecanoylphosphatidylethanolamin…	NegF/Variable/Variable/-/Dianteisoheptadecanoylphosphatidylethanolamine;Anteisoheptadecanoylcardiolipin (B. subtilis);L-Phenylalanine;L-Threonine;Diisoheptadecanoylphosphatidylethanolamine;5-Methyltetrahydrofolate;CTP;L-Tyrosine;phosphatidylethanolamine dioctadecanoyl;Heme;Siroheme;10-Formyltetrahydrofolate;L-Tryptophan;Diisoheptadecanoylphosphatidylglycerol;NAD;FAD;Phosphatidylglycerol dioctadec…	NegF/Variable/Variable/-///	NegF/Variable/Variable/-/Diisoheptadecanoylphosphatidylglycerol;Siroheme;Anteisoheptadecanoylcardiolipin (B. subtilis);Diisoheptadecanoylphosphatidylethanolamine;UTP;Stearoylcardiolipin (B. subtilis);core oligosaccharide lipid A;Heme;Isoheptadecanoylcardiolipin (B. subtilis);FAD;L-Leucine;Dianteisoheptadecanoylphosphatidylglycerol;Phosphatidylglycerol dioctadecanoyl;L-Glutamine;L-Threonine;CTP;GS…	NoF/Variable/Variable/-///	PosF/Positive/Variable/-/TTP;L-Glutamate;2-Demethylmenaquinone 8;Siroheme;L-Lysine;10-Formyltetrahydrofolate;NAD;Heme;UTP;5-Methyltetrahydrofolate;Menaquinone 8;GSH;L-Proline;Putrescine;ATP;FAD;L-Glutamine;Spermidine;NADP;Riboflavin;L-Arginine;L-Methionine;CTP;Peptidoglycan polymer (n subunits);L-Asparagine;CoA;L-Aspartate;Tetrahydrofolate;GTP;ACP;S-Adenosyl-L-methionine;dCTP//	NegF/Variable/Variable/-/Peptidoglycan polymer (n subunits);core oligosaccharide lipid A;Diisoheptadecanoylphosphatidylglycerol;Dianteisoheptadecanoylphosphatidylethanolamine;UTP;L-Phenylalanine;L-Glutamate;GSH;Diisoheptadecanoylphosphatidylethanolamine;CTP;phosphatidylethanolamine dioctadecanoyl;L-Tyrosine;Heme;Anteisoheptadecanoylcardiolipin (B. subtilis);L-Glutamine;10-Formyltetrahydrofolate;T…	NoF/Variable/Variable/-///	NegF/Variable/Variable/-/L-Glutamine;Dianteisoheptadecanoylphosphatidylethanolamine;Siroheme;Peptidoglycan polymer (n subunits);phosphatidylethanolamine dioctadecanoyl;Isoheptadecanoylcardiolipin (B. subtilis);Heme;10-Formyltetrahydrofolate;L-Threonine;FAD;Stearoylcardiolipin (B. subtilis);GSH;Phosphatidylglycerol dioctadecanoyl;Diisoheptadecanoylphosphatidylglycerol;5-Methyltetrahydrofolate;UTP;…	NegF/Variable/Variable/-/L-Leucine;L-Glutamate;core oligosaccharide lipid A;L-Threonine;Riboflavin;L-Glutamine;Isoheptadecanoylcardiolipin (B. subtilis);Heme;Glycine;Diisoheptadecanoylphosphatidylglycerol;Diisoheptadecanoylphosphatidylethanolamine;Dianteisoheptadecanoylphosphatidylglycerol;NAD;Siroheme;5-Methyltetrahydrofolate;GSH;Dianteisoheptadecanoylphosphatidylethanolamine;Stearoylcardiolipin…	NegF/Variable/Variable/-/Phosphatidylglycerol dioctadecanoyl;Diisoheptadecanoylphosphatidylethanolamine;L-Threonine;Stearoylcardiolipin (B. subtilis);Tetrahydrofolate;Riboflavin;L-Phenylalanine;core oligosaccharide lipid A;Diisoheptadecanoylphosphatidylglycerol;Heme;L-Tyrosine;L-Leucine;L-Glutamine;5-Methyltetrahydrofolate;Peptidoglycan polymer (n subunits);CTP;Isoheptadecanoylcardiolipin (B. sub…	PosF/Variable/Variable/-/CoA;Spermidine;NAD;dGTP;Calomide;10-Formyltetrahydrofolate;NADP;Putrescine;dATP;ATP;GTP;5-Methyltetrahydrofolate;L-Arginine;Riboflavin;Tetrahydrofolate;FAD//	PosF/Positive/Variable/-/L-Glutamine;Heme;Diisoheptadecanoylphosphatidylglycerol;phosphatidylethanolamine dioctadecanoyl;L-Tyrosine;2-Demethylmenaquinone 8;NADP;Glycine;L-Arginine;Stearoylcardiolipin (B. subtilis);CTP;Dianteisoheptadecanoylphosphatidylethanolamine;L-Valine;Anteisoheptadecanoylcardiolipin (B. subtilis);ATP;L-Asparagine;L-Alanine;Dianteisoheptadecanoylphosphatidylglycerol;TTP;NAD;L…
Citrate cycle (TCA cycle)	rxn00974	(1) Citrate[0] <-> (1) H2O[0] + (1) cis-Aconitate[0]	-	OK	R01325	ACONITATEDEHYDR-RXN.c|CITRATE-DEHYDRATASE-RXN.c	aconitase (citrate hydro-lyase)|aconitase (half-reaction A, Citrate hydro-lyase)|citrate hydro-lyase (cis-aconitate-forming)		Aconitate hydratase 2 (EC 4.2.1.3)|2-methylisocitrate dehydratase (EC 4.2.1.99)|Aconitate hydratase (EC 4.2.1.3)|Aconitate hydratase large subunit (EC 4.2.1.3)|Aconitate hydratase small subunit (EC 4.2.1.3)|3-isopropylmalate dehydratase (EC 4.2.1.33)|2-dehydro-3-deoxy-L-arabinonate dehydratase (EC 4.2.1.43)	NoF/Variable/Variable/=///	NoF/Variable/Variable/=///	NoF/Variable/Variable/-///	NoF/Variable/Variable/-///	NoF/Variable/Variable/-///	NoF/Variable/Variable/-///	NoF/Variable/Variable/-///	NoF/Variable/Variable/-///	NoF/Variable/Variable/-///	NoF/Variable/Variable/-///	NoF/Variable/Variable/-///	NoF/Variable/Variable/-///	NoF/Variable/Variable/-///	NoF/Variable/Variable/-///	NoF/Variable/Variable/-///	NoF/Variable/Variable/-///	NoF/Variable/Variable/-///	NoF/Variable/Variable/-///	NoF/Variable/Variable/-///	NoF/Variable/Variable/-///	NoF/Variable/Variable/-///
Citrate cycle (TCA cycle)	rxn01388	(1) Isocitrate[0] <-> (1) H2O[0] + (1) cis-Aconitate[0]	-	OK	R01900		aconitase (half-reaction B, Isocitrate hydro-lyase)|aconitase (isocitrate hydro-lyase)|isocitrate hydro-lyase		Aconitate hydratase 2 (EC 4.2.1.3)|2-methylisocitrate dehydratase (EC 4.2.1.99)|Aconitate hydratase (EC 4.2.1.3)|Aconitate hydratase large subunit (EC 4.2.1.3)|Aconitate hydratase small subunit (EC 4.2.1.3)|3-isopropylmalate dehydratase (EC 4.2.1.33)	NoF/Variable/Variable/=///	NoF/Variable/Variable/=///	NoF/Variable/Variable/-///	NoF/Variable/Variable/-///	NoF/Variable/Variable/-///	NoF/Variable/Variable/-///	NoF/Variable/Variable/-///	NoF/Variable/Variable/-///	NoF/Variable/Variable/-///	NoF/Variable/Variable/-///	NoF/Variable/Variable/-///	NoF/Variable/Variable/-///	NoF/Variable/Variable/-///	NoF/Variable/Variable/-///	NoF/Variable/Variable/-///	NoF/Variable/Variable/-///	NoF/Variable/Variable/-///	NoF/Variable/Variable/-///	NoF/Variable/Variable/-///	NoF/Variable/Variable/-///	NoF/Variable/Variable/-///
Citrate cycle (TCA cycle)	rxn00505	(1) NAD[0] + (1) Isocitrate[0] <-> (1) NADH[0] + (1) CO2[0] + (1) 2-Oxoglutarate[0]	>	OK	R00709		Isocitrate dehydrogenase (NAD+), mitochondrial		Isocitrate dehydrogenase 3 subunit alpha, mitochondrial precursor (EC 1.1.1.41)|Isocitrate dehydrogenase 3 subunit beta, mitochondrial precursor (EC 1.1.1.41)|Isocitrate dehydrogenase [NAD] (EC 1.1.1.41)|Isocitrate dehydrogenase 3 subunit gamma, mitochondrial precursor (EC 1.1.1.41)|Isocitrate dehydrogenase [NAD] subunit I, mitochondrial precursor (EC 1.1.1.41)|Isocitrate dehydrogenase [NAD] subu…	-	-	-	-	-	-	-	-	-	-	-	-	-	-	-	-	-	G/PosF/Positive/Positive variable/>/L-Glutamate;L-Glutamine;L-Arginine;5-Methyltetrahydrofolate;Menaquinone 8;GSH;2-Demethylmenaquinone 8;Putrescine;Peptidoglycan polymer (n subunits);10-Formyltetrahydrofolate;L-Proline;Tetrahydrofolate;Spermidine//	-	-	-
Citrate cycle (TCA cycle)	rxn00265	(1) Citrate[0] <-> (1) Acetate[0] + (1) Oxaloacetate[0]	-	OK	R00362	CITLY-RXN.c	Citrate lyase|Citrate lyase (reversible)|Citrate oxaloacetate-lyase ((pro-3S)-CH2COO- -->acetate)|citrase|citratase|citrate (pro-3S)-lyase|citrate aldolase|citrate lyase|citrate lyase beta chain|citrate oxaloacetate-lyase|citrate oxaloacetate-lyase (forming acetate from the pro-S carboxymethyl group of citrate)|citrate oxaloacetate-lyase [(pro-3S)-CH2COO-->acetate]|citric aldolase|citridesmolase|…	4.1.3.6	Citrate lyase beta chain (EC 4.1.3.6)|Citrate lyase alpha chain (EC 4.1.3.6)|Citrate lyase gamma chain, acyl carrier protein (EC 4.1.3.6)|citrate (pro-3S)-lyase (EC 4.1.3.6)	-	-	-	-	-	-	G/NegF/Negative/Negative variable/</ACP;GSH;CoA;L-Cysteine//	G/NegF/Negative/Negative/</ACP;Calomide;Siroheme;L-Tryptophan;ATP;Putrescine;L-Arginine;L-Glutamate;GSH;GTP;Dianteisoheptadecanoylphosphatidylglycerol;L-Methionine;2-Demethylmenaquinone 8;NADP;L-Isoleucine;L-Cysteine;Dianteisoheptadecanoylphosphatidylethanolamine;10-Formyltetrahydrofolate;Anteisoheptadecanoylcardiolipin (B. subtilis);CoA;NAD;Tetrahydrofolate;Riboflavin;Peptidoglycan polymer (n su…	-	-	-	-	-	-	-	-	-	-	-	-	-
Citrate cycle (TCA cycle)	rxn00257	(1) ATP[0] + (1) CoA[0] + (1) Citrate[0] <-> (1) ADP[0] + (1) Phosphate[0] + (1) Acetyl-CoA[0] + (1) Oxaloacetate[0]	-	OK	R00352	ATP-CITRATE-PRO-S--LYASE-RXN.c	(ATP-dephosphorylating)|(ATP-dephosphorylating)|ADP-phosphorylating)|ATP citrate (pro-S)-lyase|ATP citrate synthase|ATP-citric lyase|ATP:citrate oxaloacetate-lyase ((pro-3S)-CH2COO- ->acetyl-CoA)|ATP:citrate oxaloacetate-lyase [(pro-S)-CH2COO-->acetyl-CoA] (ATP-dephosphorylating)|acetyl-CoA:oxaloacetate C-acetyltransferase [(pro-S)-carboxymethyl-forming, ADP-phosphorylating]|acetyl-CoA:oxaloaceta…		Citrate lyase, subunit 1 (EC 2.3.3.8)|Citrate lyase, subunit 2 (EC 2.3.3.8)|levansucrase (EC 2.4.1.10)	-	-	-	-	-	-	-	-	-	-	-	-	-	-	-	-	-	-	-	-	G/PosF/Positive/Positive variable/>/L-Glutamine;Heme;Diisoheptadecanoylphosphatidylglycerol;phosphatidylethanolamine dioctadecanoyl;L-Tyrosine;2-Demethylmenaquinone 8;NADP;Glycine;L-Arginine;Stearoylcardiolipin (B. subtilis);CTP;dGTP;Dianteisoheptadecanoylphosphatidylethanolamine;L-Valine;Anteisoheptadecanoylcardiolipin (B. subtilis);ATP;Riboflavin;L-Asparagine;L-Alanine;Dianteisoheptadecanoylpho…
Citrate cycle (TCA cycle)	rxn00799	(1) L-Malate[0] <-> (1) H2O[0] + (1) Fumarate[0]	-	OK	R01082	FUMHYDR-RXN.c	(S)-Malate hydro-lyase|FUM|fumarase, mitochondrial		Fumarate hydratase class I, aerobic (EC 4.2.1.2)|Fumarate hydratase class I (EC 4.2.1.2)|Fumarate hydratase class I, anaerobic (EC 4.2.1.2)|Fumarate hydratase class II (EC 4.2.1.2)|fumarate hydratase (EC 4.2.1.2)	NoF/Variable/Variable/=///	-	NegF/Negative/Negative variable/-/S-Adenosyl-L-methionine;5-Methyltetrahydrofolate;NADP;Putrescine;dGTP;NAD;dATP;FAD;L-Arginine;Tetrahydrofolate;CoA;Calomide;GTP;ATP;Spermidine//	PosF/Variable/Variable/-/L-Threonine;GTP;FAD;Isoheptadecanoylcardiolipin (B. subtilis);Anteisoheptadecanoylcardiolipin (B. subtilis);Diisoheptadecanoylphosphatidylglycerol;Tetrahydrofolate;dCTP;UTP;Peptidoglycan polymer (n subunits);5-Methyltetrahydrofolate;Riboflavin;L-Glutamine;L-Tyrosine;Diisoheptadecanoylphosphatidylethanolamine;TPP;L-Leucine;L-Glutamate;Stearoylcardiolipin (B. subtilis);L-Tr…	NegF/Negative/Negative/-///	NegF/Negative/Negative/-///	PosF/Variable/Variable/-/Siroheme;L-Tyrosine;L-Phenylalanine;Riboflavin;Dianteisoheptadecanoylphosphatidylglycerol;CTP;Dianteisoheptadecanoylphosphatidylethanolamine;10-Formyltetrahydrofolate;Anteisoheptadecanoylcardiolipin (B. subtilis);GSH;Tetrahydrofolate;FAD;L-Leucine;Heme;core oligosaccharide lipid A;Phosphatidylglycerol dioctadecanoyl;UTP;phosphatidylethanolamine dioctadecanoyl;Isoheptadeca…	NegF/Negative/Negative variable/-/Calomide;ATP;L-Arginine;GTP;FAD//	PosF/Variable/Variable/-/NADP;L-Tryptophan;Peptidoglycan polymer (n subunits);Diisoheptadecanoylphosphatidylglycerol;Stearoylcardiolipin (B. subtilis);L-Glutamate;core oligosaccharide lipid A;Riboflavin;L-Leucine;5-Methyltetrahydrofolate;UTP;GTP;Anteisoheptadecanoylcardiolipin (B. subtilis);Heme;Glycine;L-Threonine;NAD;L-Phenylalanine;Tetrahydrofolate;CTP;Diisoheptadecanoylphosphatidylethanolamin…	PosF/Variable/Variable/-/Dianteisoheptadecanoylphosphatidylethanolamine;Anteisoheptadecanoylcardiolipin (B. subtilis);L-Phenylalanine;L-Threonine;Diisoheptadecanoylphosphatidylethanolamine;5-Methyltetrahydrofolate;CTP;L-Tyrosine;phosphatidylethanolamine dioctadecanoyl;Heme;Siroheme;10-Formyltetrahydrofolate;L-Tryptophan;Diisoheptadecanoylphosphatidylglycerol;NAD;FAD;Phosphatidylglycerol dioctadec…	PosF/Variable/Variable/-///	PosF/Variable/Variable/-/Diisoheptadecanoylphosphatidylglycerol;Siroheme;Anteisoheptadecanoylcardiolipin (B. subtilis);Diisoheptadecanoylphosphatidylethanolamine;UTP;Stearoylcardiolipin (B. subtilis);core oligosaccharide lipid A;Heme;Isoheptadecanoylcardiolipin (B. subtilis);FAD;L-Leucine;Dianteisoheptadecanoylphosphatidylglycerol;Phosphatidylglycerol dioctadecanoyl;L-Glutamine;L-Threonine;CTP;GS…	NegF/Negative/Negative/-/FAD;L-Methionine;GTP;core oligosaccharide lipid A;dATP;S-Adenosyl-L-methionine;10-Formyltetrahydrofolate;Tetrahydrofolate;5-Methyltetrahydrofolate;L-Arginine;dGTP;Stearoylcardiolipin (B. subtilis);ATP//	PosF/Variable/Variable/-/L-Glutamate;2-Demethylmenaquinone 8;Siroheme;Stearoylcardiolipin (B. subtilis);L-Tyrosine;Anteisoheptadecanoylcardiolipin (B. subtilis);L-Tryptophan;10-Formyltetrahydrofolate;Heme;UTP;5-Methyltetrahydrofolate;Glycine;L-Phenylalanine;Menaquinone 8;GSH;TPP;Isoheptadecanoylcardiolipin (B. subtilis);Dianteisoheptadecanoylphosphatidylethanolamine;Dianteisoheptadecanoylphosphat…	PosF/Variable/Variable/-/Peptidoglycan polymer (n subunits);core oligosaccharide lipid A;Diisoheptadecanoylphosphatidylglycerol;Dianteisoheptadecanoylphosphatidylethanolamine;UTP;L-Phenylalanine;L-Glutamate;GSH;Diisoheptadecanoylphosphatidylethanolamine;CTP;phosphatidylethanolamine dioctadecanoyl;L-Tyrosine;Heme;Anteisoheptadecanoylcardiolipin (B. subtilis);L-Glutamine;10-Formyltetrahydrofolate;T…	NegF/Negative/Negative variable/-/GTP;S-Adenosyl-L-methionine;L-Arginine;dATP;Spermidine;ATP;FAD;Putrescine//	PosF/Variable/Variable/-/L-Glutamine;Dianteisoheptadecanoylphosphatidylethanolamine;Siroheme;Peptidoglycan polymer (n subunits);phosphatidylethanolamine dioctadecanoyl;Isoheptadecanoylcardiolipin (B. subtilis);Heme;10-Formyltetrahydrofolate;L-Threonine;FAD;Stearoylcardiolipin (B. subtilis);GSH;Phosphatidylglycerol dioctadecanoyl;Diisoheptadecanoylphosphatidylglycerol;5-Methyltetrahydrofolate;UTP;…	PosF/Variable/Variable/-/L-Leucine;L-Glutamate;core oligosaccharide lipid A;L-Threonine;Riboflavin;L-Glutamine;Isoheptadecanoylcardiolipin (B. subtilis);Heme;Glycine;Diisoheptadecanoylphosphatidylglycerol;Diisoheptadecanoylphosphatidylethanolamine;Dianteisoheptadecanoylphosphatidylglycerol;NAD;Siroheme;5-Methyltetrahydrofolate;GSH;Dianteisoheptadecanoylphosphatidylethanolamine;Stearoylcardiolipin…	PosF/Variable/Variable/-/Phosphatidylglycerol dioctadecanoyl;Diisoheptadecanoylphosphatidylethanolamine;L-Threonine;Stearoylcardiolipin (B. subtilis);L-Glutamate;Tetrahydrofolate;Riboflavin;L-Phenylalanine;core oligosaccharide lipid A;Diisoheptadecanoylphosphatidylglycerol;Heme;L-Tyrosine;L-Leucine;5-Methyltetrahydrofolate;Peptidoglycan polymer (n subunits);CTP;Isoheptadecanoylcardiolipin (B. sub…	NegF/Negative/Negative variable/-/Spermidine;dGTP;Putrescine;dATP;ATP;GTP;L-Arginine;FAD//	NegF/Negative/Negative variable/-/L-Glutamine;Heme;Diisoheptadecanoylphosphatidylglycerol;phosphatidylethanolamine dioctadecanoyl;L-Tyrosine;2-Demethylmenaquinone 8;NADP;Glycine;L-Arginine;Stearoylcardiolipin (B. subtilis);CTP;Dianteisoheptadecanoylphosphatidylethanolamine;L-Valine;Anteisoheptadecanoylcardiolipin (B. subtilis);ATP;L-Asparagine;L-Alanine;Dianteisoheptadecanoylphosphatidylglycerol;…
Citrate cycle (TCA cycle)	rxn02376	(1) Lipoamide[0] + (1) 3-Carboxy-1-hydroxypropyl-ThPP[0] <-> (1) TPP[0] + (1) S-Succinyldihydrolipoamide[0]	-	OK	R03316		2-oxidoreductase(decarboxylating and acceptor-succinylating)|3-Carboxy-1-hydroxypropyl-ThPP:lipoamde|R03316		2-oxoglutarate dehydrogenase E1 component (EC 1.2.4.2)|pyruvate dehydrogenase (quinone) (EC 1.2.5.1)	-	-	-	-	-	-	-	-	-	-	-	-	-	-	-	-	-	-	-	-	-
Citrate cycle (TCA cycle)	rxn00441	(1) 2-Oxoglutarate[0] + (1) TPP[0] + (1) H+[0] <-> (1) CO2[0] + (1) 3-Carboxy-1-hydroxypropyl-ThPP[0]	>	OK	R00621		2-Oxoglutarate:Thiamin diphosphate 2-oxidoreductase(decarboxylating|R00621|and acceptor-succinylating)		2-oxoglutarate dehydrogenase E1 component (EC 1.2.4.2)|pyruvate dehydrogenase (quinone) (EC 1.2.5.1)	-	-	-	-	-	-	-	-	-	-	-	-	-	-	-	-	-	-	-	-	-
Citrate cycle (TCA cycle)	rxn00250	(1) ATP[0] + (1) Pyruvate[0] + (1) H2CO3[0] <-> (1) ADP[0] + (1) Phosphate[0] + (1) Oxaloacetate[0] + (1) H+[0]	-	OK	R00344	PYRUVATE-CARBOXYLASE-RXN.c	Pyruvate:carbon-dioxide ligase (ADP-forming)|pyruvate:carbon-dioxide ligase (ADP-forming)|pyruvic carboxylase		Pyruvate carboxyl transferase subunit B (EC 6.4.1.1)|Pyruvate carboxyl transferase subunit A (EC 6.4.1.1)|Pyruvate carboxyl transferase (EC 6.4.1.1)|geranoyl-CoA carboxylase (EC 6.4.1.5)	-	-	-	-	-	-	-	-	-	-	-	-	-	-	-	-	-	-	-	-	-
Citrate cycle (TCA cycle)	rxn01872	(1) Succinyl-CoA[0] + (1) Dihydrolipoamide[0] <-> (1) CoA[0] + (1) S-Succinyldihydrolipoamide[0]	-	OK	R02570		oxoglutarate dehydrogenase (dihydrolipoamide S-succinyltransferase) reversible|oxoglutarate dehydrogenase (dihydrolipoamide S-succinyltransferase), mitochondrial		Dihydrolipoamide succinyltransferase component (E2) of 2-oxoglutarate dehydrogenase complex (EC 2.3.1.61)|bile acid-CoA:amino acid N-acyltransferase (EC 2.3.1.65)	-	-	-	-	-	-	-	-	-	-	-	-	-	-	-	-	-	-	-	-	-
Arginine and proline metabolism	rxn00470	(1) Ornithine[0] + (1) H+[0] <-> (1) CO2[0] + (1) Putrescine[0]	>	OK	R00670	ORNDECARBOX-RXN.c	L-Ornithine carboxy-lyase|L-ornithine carboxy-lyase|L-ornithine carboxy-lyase (putrescine-forming)|SpeC|or nithine decarboxylase|ornithine decarboxylase		Ornithine decarboxylase (EC 4.1.1.17)|diaminopimelate decarboxylase (EC 4.1.1.20)	PosF/Positive/Positive variable/>/Spermidine;Putrescine//	PosF/Positive/Positive/>/Spermidine;Putrescine//	G/NoF/Negative variable/Negative variable/<///	G/PosF/Positive/Positive variable/>/Putrescine;Spermidine//	G/PosF/Positive/Positive variable/>///	G/PosF/Positive/Positive variable/>///	G/PosF/Positive/Positive variable/>/Putrescine;Spermidine//	G/PosF/Positive/Variable/-/Putrescine;Spermidine//	G/PosF/Positive/Positive variable/>/Putrescine;FAD;Spermidine//	G/PosF/Positive/Positive variable/>/Spermidine;Putrescine//	G/PosF/Positive/Variable/-///	G/PosF/Positive/Positive variable/>/Putrescine;Spermidine//	G/PosF/Positive/Positive variable/>/Putrescine;Spermidine//	G/PosF/Positive/Positive variable/>/Putrescine;Spermidine//	G/PosF/Positive/Positive variable/>/Putrescine;Spermidine;FAD//	G/NoF/Negative variable/Negative variable/<///	G/PosF/Positive/Positive variable/>/Putrescine;Spermidine//	G/PosF/Positive/Positive variable/>/Putrescine//	G/PosF/Positive/Positive variable/>/Spermidine;Putrescine//	G/NoF/Negative variable/Negative variable/<///	G/PosF/Positive/Positive variable/>/Spermidine;Putrescine//
Arginine and proline metabolism	rxn01434	(1) ATP[0] + (1) L-Aspartate[0] + (1) Citrulline[0] <-> (1) PPi[0] + (1) AMP[0] + (2) H+[0] + (1) L-Argininosuccinate[0]	>	OK|HB	R01954	ARGSUCCINSYN-RXN.c	ARGSS|L-Citrulline:L-aspartate ligase (AMP-forming)|L-citrulline:L-aspartate ligase (AMP-forming)|arginine succinate synthetase|argininosuccinate synthase, reversible|argininosuccinate synthetase|argininosuccinatesynthase|argininosuccinic acid synthetase|arginosuccinate synthetase|citrulline-aspartate ligase		Argininosuccinate synthase (EC 6.3.4.5)|biotin---[methylmalonyl-CoA-carboxytransferase] ligase (EC 6.3.4.9)	PosF/Positive/Variable/=/L-Arginine//	PosF/Positive/Positive/=/L-Arginine//	PosF/Positive/Positive variable/-/Putrescine;L-Arginine;Spermidine//	PosF/Positive/Positive variable/-/L-Arginine//	PosF/Positive/Positive variable/-///	PosF/Positive/Positive variable/-///	PosF/Positive/Positive variable/-/L-Arginine//	PosF/Positive/Positive variable/-/L-Arginine//	PosF/Positive/Positive variable/-/L-Tryptophan;L-Leucine;Heme;L-Arginine;Siroheme;GSH;ACP//	PosF/Positive/Positive variable/-/10-Formyltetrahydrofolate;L-Tryptophan;NAD;FAD;L-Arginine;NADP//	PosF/Positive/Positive variable/-///	PosF/Positive/Positive variable/-/L-Arginine//	PosF/Positive/Positive variable/-/L-Arginine//	PosF/Positive/Positive variable/-/L-Arginine//	PosF/Positive/Positive variable/-/L-Arginine;10-Formyltetrahydrofolate;Tetrahydrofolate;NADP;NAD;5-Methyltetrahydrofolate;FAD;L-Tryptophan//	PosF/Positive/Positive variable/-/L-Arginine;Spermidine;Putrescine//	PosF/Positive/Positive variable/-/L-Arginine//	G/PosF/Positive/Positive variable/>/L-Arginine;Stearoylcardiolipin (B. subtilis)//	PosF/Positive/Positive variable/-/L-Arginine//	PosF/Positive/Positive variable/-/Spermidine;Putrescine;L-Arginine//	PosF/Positive/Positive variable/-/L-Arginine//
Arginine and proline metabolism	rxn00802	(1) L-Argininosuccinate[0] <-> (1) L-Arginine[0] + (1) Fumarate[0]	-	OK	R01086	ARGSUCCINLYA-RXN.c	2-(Nomega-L-arginino)succinate arginine-lyase (fumarate-forming)|2-(omega-N-L-arginino)succinate arginine-lyase (fumarate-forming)|ARGSL|N-(L-Argininosuccinate) arginie-lyase|N-(L-argininosuccinate) arginine-lyase|arginine-succinate lyase|argininosuccinatelyase|argininosuccinic acid lyase|arginosuccinase|omega-N-(L-arginino)succinate arginine-lyase		Argininosuccinate lyase (EC 4.3.2.1)|peptidylamidoglycolate lyase (EC 4.3.2.5)	PosF/Positive/Variable/=/L-Arginine//	PosF/Positive/Positive/=/L-Arginine//	PosF/Positive/Positive variable/-/Putrescine;L-Arginine;Spermidine//	PosF/Positive/Positive variable/-/L-Arginine//	PosF/Positive/Positive variable/-///	PosF/Positive/Positive variable/-///	PosF/Positive/Positive variable/-/L-Arginine//	PosF/Positive/Positive variable/-/L-Arginine//	PosF/Positive/Positive variable/-/L-Tryptophan;L-Leucine;Heme;L-Arginine;Siroheme;GSH//	PosF/Positive/Positive variable/-/10-Formyltetrahydrofolate;L-Tryptophan;NAD;FAD;L-Arginine;Tetrahydrofolate;Calomide;NADP//	PosF/Positive/Positive variable/-///	PosF/Positive/Positive variable/-/L-Arginine//	PosF/Positive/Positive variable/-/L-Arginine//	PosF/Positive/Positive variable/-/L-Arginine//	PosF/Positive/Positive variable/-/L-Arginine;10-Formyltetrahydrofolate;Tetrahydrofolate;NADP;NAD;5-Methyltetrahydrofolate;FAD;Calomide;L-Tryptophan//	PosF/Positive/Positive variable/-/L-Arginine;Spermidine;Putrescine//	PosF/Positive/Positive variable/-/L-Arginine//	PosF/Positive/Positive variable/-/L-Arginine;Stearoylcardiolipin (B. subtilis)//	PosF/Positive/Positive variable/-/L-Arginine//	PosF/Positive/Positive variable/-/Spermidine;Putrescine;L-Arginine//	PosF/Positive/Positive variable/-/L-Arginine//
Arginine and proline metabolism	rxn02373	(1) NADP[0] + (1) Phosphate[0] + (1) L-Glutamate5-semialdehyde[0] <-> (1) NADPH[0] + (1) H+[0] + (1) L-Glutamyl 5-phosphate[0]	-	OK|HB	R03313	GLUTSEMIALDEHYDROG-RXN.c	L-Glutamate-5-semialdehyde:NADP+ 5-oxidoreductase (phosphorylationg)|L-glutamate-5-semialdehyde:NADP+ 5-oxidoreductase (phosphorylating)|beta-glutamylphosphate reductase|gamma-glutamyl phosphate reductase|glutamate semialdehyde dehydrogenase|glutamate-gamma-semialdehyde dehydrogenase		Gamma-glutamyl phosphate reductase (EC 1.2.1.41)|cinnamoyl-CoA reductase (EC 1.2.1.44)	NegF/Negative/Negative variable/</Spermidine;Putrescine;L-Arginine//	NegF/Negative/Negative/</L-Proline;Spermidine;Putrescine;L-Arginine//	NegF/Negative/Negative variable/</Putrescine;L-Proline;L-Arginine;Spermidine//	NegF/Negative/Negative variable/</L-Proline//	NegF/Negative/Negative variable/<///	NegF/Negative/Negative variable/<///	NegF/Negative/Negative variable/</Putrescine;L-Proline;L-Arginine;Spermidine//	NegF/Negative/Negative variable/</L-Proline//	NegF/Negative/Negative variable/</L-Tryptophan;Putrescine;Heme;L-Proline;10-Formyltetrahydrofolate;L-Arginine;Siroheme;L-Tyrosine;Spermidine//	NegF/Negative/Negative variable/</L-Proline;10-Formyltetrahydrofolate;L-Tryptophan;NAD;FAD;Tetrahydrofolate;Calomide;NADP//	NegF/Negative/Negative variable/<///	NegF/Negative/Negative variable/</L-Proline;Putrescine;L-Arginine;Spermidine//	NegF/Negative/Negative variable/</Putrescine;L-Proline;L-Arginine;Spermidine//	NegF/Negative/Negative variable/</L-Proline;Putrescine;Spermidine;L-Arginine//	NegF/Negative/Negative variable/</L-Proline;L-Arginine;10-Formyltetrahydrofolate;Tetrahydrofolate;NADP;NAD;Putrescine;5-Methyltetrahydrofolate;Spermidine;FAD;L-Tryptophan//	NegF/Negative/Negative variable/</L-Arginine;Spermidine;L-Proline;Putrescine//	NegF/Negative/Negative variable/</L-Proline;Putrescine;L-Arginine;Spermidine//	NegF/Negative/Negative variable/</L-Arginine;Putrescine;L-Proline//	NegF/Negative/Negative variable/</L-Proline//	NegF/Negative/Negative variable/</Spermidine;Putrescine;L-Proline;L-Arginine//	NegF/Negative/Negative variable/</L-Arginine;Spermidine;Putrescine;L-Proline//
Arginine and proline metabolism	rxn00113	(1) H2O[0] + (2) ATP[0] + (1) CO2[0] + (1) NH3[0] <-> (2) ADP[0] + (1) Phosphate[0] + (3) H+[0] + (1) Carbamoylphosphate[0]	>	OK|HB	R00149	6.3.4.16-RXN.c	(ADP-forming,carbamate-phosphorylating)|(ADP-forming,carbamate-phosphorylating)|Carbon-dioxide:ammonia ligase|Carbon-dioxide:ammonia ligase (ADP-forming,carbamate-phosphorylating)		CTP synthase (EC 6.3.4.2)	NoF/Variable/Variable/=///	PosF/Variable/Variable/=/TTP;CTP;UTP;dCTP;Anteisoheptadecanoylcardiolipin (B. subtilis)//	-	-	-	-	-	-	-	-	-	-	-	-	-	-	-	-	-	-	-
Arginine and proline metabolism	rxn00179	(1) ATP[0] + (1) L-Glutamate[0] <-> (1) ADP[0] + (1) L-Glutamyl 5-phosphate[0]	-	OK|HB	R00239	GLUTKIN-RXN.c	ATP-L-glutamate 5-phosphotransferase|ATP:L-glutamate 5-phosphotransferase|ATP:gamma-L-glutamate phosphotransferase|gamma-glutamate kinase|gamma-glutamyl kinase|glutamate 5-kinase|glutamate kinase		Glutamate 5-kinase (EC 2.7.2.11)|propionate kinase (EC 2.7.2.15)	PosF/Positive/Positive variable/=/Spermidine;Putrescine;L-Arginine//	PosF/Positive/Positive/=/L-Proline;Spermidine;Putrescine;L-Arginine//	PosF/Positive/Positive variable/-/Putrescine;L-Proline;L-Arginine;Spermidine//	PosF/Positive/Positive variable/-/L-Proline//	PosF/Positive/Positive variable/-///	PosF/Positive/Positive variable/-///	PosF/Positive/Positive variable/-/Putrescine;L-Proline;L-Arginine;Spermidine//	PosF/Positive/Positive variable/-/L-Proline//	PosF/Positive/Positive variable/-/L-Tryptophan;Putrescine;Heme;L-Proline;10-Formyltetrahydrofolate;L-Arginine;Siroheme;L-Tyrosine;Spermidine//	PosF/Positive/Positive variable/-/L-Proline;10-Formyltetrahydrofolate;L-Tryptophan;NAD;FAD;Tetrahydrofolate;Calomide;NADP//	PosF/Positive/Positive variable/-///	PosF/Positive/Positive variable/-/L-Proline;Putrescine;L-Arginine;Spermidine//	PosF/Positive/Positive variable/-/Putrescine;L-Proline;L-Arginine;Spermidine//	PosF/Positive/Positive variable/-/L-Proline;Putrescine;Spermidine;L-Arginine//	PosF/Positive/Positive variable/-/L-Proline;L-Arginine;10-Formyltetrahydrofolate;Tetrahydrofolate;NADP;NAD;Putrescine;5-Methyltetrahydrofolate;Spermidine;FAD;Calomide;L-Tryptophan//	PosF/Positive/Positive variable/-/L-Arginine;Spermidine;L-Proline;Putrescine//	PosF/Positive/Positive variable/-/L-Proline;Putrescine;L-Arginine;Spermidine//	PosF/Positive/Positive variable/-/L-Arginine;Putrescine;L-Proline//	PosF/Positive/Positive variable/-/L-Proline//	PosF/Positive/Positive variable/-/Spermidine;Putrescine;L-Proline;L-Arginine//	PosF/Positive/Positive variable/-/L-Arginine;Spermidine;Putrescine;L-Proline//
Arginine and proline metabolism	rxn02374	(1) L-Glutamate5-semialdehyde[0] <-> (1) H2O[0] + (1) H+[0] + (1) 1-Pyrroline-5-carboxylate[0]	>	OK	R03314	SPONTPRO-RXN.c	G5SADr|L-glutamate 5-semialdehyde dehydratase (spontaneous)|L-glutamate 5-semialdehyde dehydratase, reversible|L-glutamate5-semialdehydedehydratase-reversible|R03314|SPONTPRO-RXN.c|l-glutamate 5-semialdehyde dehydratase	PosF/Positive/Positive variable/>/L-Proline//	PosF/Positive/Positive variable/>/L-Proline//	NoF/Positive variable/Positive variable/>///	PosF/Positive/Positive/>/L-Proline//	PosF/Positive/Positive variable/>///	PosF/Positive/Positive variable/>///	PosF/Positive/Positive variable/>/L-Proline//	PosF/Positive/Positive variable/>/L-Proline//	PosF/Positive/Positive variable/>/NADP;5-Methyltetrahydrofolate;Calomide;NAD;Tetrahydrofolate;FAD;L-Proline;10-Formyltetrahydrofolate//	PosF/Positive/Positive variable/>/L-Proline;10-Formyltetrahydrofolate;L-Tryptophan;NAD;FAD;NADP//	PosF/Positive/Positive variable/>///	PosF/Positive/Positive variable/>/L-Proline//	PosF/Positive/Positive variable/>/L-Proline//	PosF/Positive/Positive variable/>/L-Proline//	PosF/Positive/Positive variable/>/L-Proline;10-Formyltetrahydrofolate;Tetrahydrofolate;NADP;NAD;5-Methyltetrahydrofolate;FAD;Calomide//	PosF/Positive/Positive variable/>/L-Proline//	PosF/Positive/Positive variable/>/L-Proline//	PosF/Positive/Positive variable/>/L-Proline//	PosF/Positive/Positive variable/>/L-Proline//	PosF/Positive/Positive variable/>/L-Proline//	PosF/Positive/Positive variable/>/L-Proline//
Arginine and proline metabolism	rxn01917	(1) ATP[0] + (1) N-Acetyl-L-glutamate[0] <-> (1) ADP[0] + (1) n-acetylglutamyl-phosphate[0]	-	OK|HB	R02649	ACETYLGLUTKIN-RXN.c	ATP:N-acetyl-L-glutamate 5-phosphotransferase|N-acetylglutamate 5-phosphotransferase|N-acetylglutamate kinase|N-acetylglutamate phosphokinase|N-acetylglutamic 5-phosphotransferase|acetylglutamate kinase|acetylglutamate phosphokinase		Acetylglutamate kinase (EC 2.7.2.8)|acetylglutamate kinase (EC 2.7.2.8)	NoF/Blocked/Blocked/=///	NoF/Blocked/Blocked/=///	NoF/Blocked/Blocked/-///	PosF/Positive/Positive variable/-/Putrescine;L-Arginine;Spermidine//	NoF/Blocked/Blocked/-///	NoF/Blocked/Blocked/-///	NoF/Blocked/Blocked/-///	PosF/Positive/Positive variable/-/Putrescine;L-Arginine;Spermidine//	NoF/Blocked/Blocked/-///	PosF/Positive/Positive variable/-/Spermidine;10-Formyltetrahydrofolate;L-Tryptophan;NAD;FAD;L-Arginine;Putrescine;NADP//	PosF/Positive/Positive variable/-///	NoF/Blocked/Blocked/-///	NoF/Blocked/Blocked/-///	NoF/Blocked/Blocked/-///	NoF/Blocked/Blocked/-///	NoF/Blocked/Blocked/-///	NoF/Blocked/Blocked/-///	NoF/Blocked/Blocked/-///	PosF/Positive/Positive variable/-/L-Arginine;Spermidine;Putrescine//	NoF/Blocked/Blocked/-///	NoF/Blocked/Blocked/-///
Arginine and proline metabolism	rxn02465	(1) NADP[0] + (1) Phosphate[0] + (1) 2-Acetamido-5-oxopentanoate[0] <-> (1) NADPH[0] + (1) H+[0] + (1) n-acetylglutamyl-phosphate[0]	-	OK|HB	R03443	N-ACETYLGLUTPREDUCT-RXN.c	(phosphrylating)|(phosphrylating)|N-Acetyl-L-glutamate-5-semialdehyde:NADP+ 5-oxidoreductase|N-acetyl-L-glutamate gamma-semialdehyde:NADP+ oxidoreductase (phosphorylating)|N-acetyl-L-glutamate-5-semialdehyde:NADP+ 5-oxidoreductase (phosphorylating)|N-acetyl-L-glutamate-5-semialdehyde:NADP+ 5-oxidoreductase (phosphrylating)|N-acetyl-g-glutamyl-phosphate reductase|N-acetylglutamate 5-semialdehyde d…		N-acetyl-gamma-glutamyl-phosphate reductase (EC 1.2.1.38)|3alpha,7alpha,12alpha-trihydroxycholestan-26-al 26-oxidoreductase (EC 1.2.1.40)	NoF/Blocked/Blocked/<///	NoF/Blocked/Blocked/<///	NoF/Blocked/Blocked/<///	NegF/Negative/Negative variable/</Putrescine;L-Arginine;Spermidine//	NoF/Blocked/Blocked/<///	NoF/Blocked/Blocked/<///	NoF/Blocked/Blocked/<///	NegF/Negative/Negative variable/</Putrescine;L-Arginine;Spermidine//	NoF/Blocked/Blocked/<///	NegF/Negative/Negative variable/</Spermidine;10-Formyltetrahydrofolate;L-Tryptophan;NAD;FAD;L-Arginine;Putrescine;Tetrahydrofolate;Calomide;NADP//	NegF/Negative/Negative variable/<///	NoF/Blocked/Blocked/<///	NoF/Blocked/Blocked/<///	NoF/Blocked/Blocked/<///	NoF/Blocked/Blocked/<///	NoF/Blocked/Blocked/<///	NoF/Blocked/Blocked/<///	-	NegF/Negative/Negative variable/</L-Arginine;Spermidine;Putrescine//	NoF/Blocked/Blocked/<///	NoF/Blocked/Blocked/<///
Arginine and proline metabolism	rxn01637	(1) 2-Oxoglutarate[0] + (1) N-Acetylornithine[0] <-> (1) L-Glutamate[0] + (1) 2-Acetamido-5-oxopentanoate[0]	-	OK	R02283	ACETYLORNTRANSAM-RXN.c	2-N-acetyl-L-ornithine:2-oxoglutarate 5-aminotransferase|ACOAT|N-acetylornithine aminotransferase|N-acetylornithine-delta-transaminase|N2-Acetyl-L-ornithine:2-oxoglutarate aminotransferase|N2-acetyl-L-ornithine:2-oxoglutarate 5-aminotransferase|N2-acetyl-L-ornithine:2-oxoglutarate aminotransferase|N2-acetylornithine 5-transaminase|acetylornithine 5-aminotransferase|acetylornithine aminotransferas…		Acetylornithine aminotransferase (EC 2.6.1.11)|Acetylornithine aminotransferase 1 (EC 2.6.1.11)|glutamine---pyruvate transaminase (EC 2.6.1.15)	NoF/Blocked/Blocked/=///	NoF/Blocked/Blocked/=///	NoF/Blocked/Blocked/-///	NegF/Negative/Negative variable/-/Putrescine;L-Arginine;Spermidine//	NoF/Blocked/Blocked/-///	NoF/Blocked/Blocked/-///	NoF/Blocked/Blocked/-///	NegF/Negative/Negative variable/-/Putrescine;L-Arginine;Spermidine//	NoF/Blocked/Blocked/-///	NegF/Negative/Negative variable/-/Spermidine;10-Formyltetrahydrofolate;L-Tryptophan;NAD;FAD;L-Arginine;Putrescine;Tetrahydrofolate;NADP//	NegF/Negative/Negative variable/-///	NoF/Blocked/Blocked/-///	NoF/Blocked/Blocked/-///	NoF/Blocked/Blocked/-///	NoF/Blocked/Blocked/-///	NoF/Blocked/Blocked/-///	NoF/Blocked/Blocked/-///	NoF/Blocked/Blocked/-///	NegF/Negative/Negative variable/-/L-Arginine;Spermidine;Putrescine//	NoF/Blocked/Blocked/-///	NoF/Blocked/Blocked/-///
Arginine and proline metabolism	rxn00929	(1) NAD[0] + (1) L-Proline[0] <-> (1) NADH[0] + (2) H+[0] + (1) 1-Pyrroline-5-carboxylate[0]	>	OK|HB	R01248	PYRROLINECARBREDUCT-RXN.c.metaexp.NAD_NADH	L-Proline:NAD+ 5-oxidoreductase|proline oxidase (L-proline, NAD)		Pyrroline-5-carboxylate reductase (EC 1.5.1.2), ProG-like|Pyrroline-5-carboxylate reductase (EC 1.5.1.2)|tauropine dehydrogenase (EC 1.5.1.23)	NegF/Variable/Variable/=/L-Proline//	NegF/Variable/Variable/=/L-Proline//	NegF/Variable/Variable/-/L-Proline//	NegF/Variable/Variable/-/L-Proline//	PosF/Variable/Variable/-///	NoF/Variable/Variable/-///	NegF/Variable/Variable/-/L-Proline//	NegF/Variable/Variable/-/L-Proline//	NoF/Variable/Variable/-///	NoF/Variable/Variable/-///	NoF/Variable/Variable/-///	NoF/Variable/Variable/-///	NegF/Variable/Variable/-/L-Proline//	NegF/Variable/Variable/-/L-Proline//	NoF/Variable/Variable/-///	NegF/Variable/Variable/-/L-Proline//	NegF/Variable/Variable/-/L-Proline//	NegF/Variable/Variable/-/L-Proline//	NoF/Variable/Variable/-///	NegF/Variable/Variable/-/L-Proline//	NoF/Variable/Variable/-///
Arginine and proline metabolism	rxn00184	(1) H2O[0] + (1) NADP[0] + (1) L-Glutamate[0] <-> (1) NADPH[0] + (1) NH3[0] + (1) 2-Oxoglutarate[0] + (1) H+[0]	-	OK	R00248	GLUTAMATE-DEHYDROGENASE-NADP+-RXN.c.metaexp.NADP_NADPH|GLUTDEHYD-RXN.c	GLUDy|L-Glutamate:NADP+ oxidoreductase (deaminating)|L-glutamate:NADP+ oxidoreductase (deaminating)|L-glutamic acid dehydrogenase|NAD(P)-glutamate dehydrogenase|NAD(P)H-dependent glutamate dehydrogenase|NADP-specific glutamate dehydrogenase 1|dehydrogenase, glutamate (nicotinamide adenine dinucleotide (phosphate))|glutamate dehydrogenase (NADP+)|glutamate dehydrogenase (nadp+)|glutamatedehydrogen…		NADP-specific glutamate dehydrogenase (EC 1.4.1.4)|serine 2-dehydrogenase (EC 1.4.1.7)|valine dehydrogenase (NADP+) (EC 1.4.1.8)	NoF/Variable/Variable/=///	NoF/Variable/Variable/=///	NegF/Variable/Variable/-/Peptidoglycan polymer (n subunits);5-Methyltetrahydrofolate;core oligosaccharide lipid A;Dianteisoheptadecanoylphosphatidylethanolamine;Siroheme;2-Demethylmenaquinone 8;phosphatidylethanolamine dioctadecanoyl;Anteisoheptadecanoylcardiolipin (B. subtilis);L-Proline;CTP;FAD;L-Glutamine;Isoheptadecanoylcardiolipin (B. subtilis);Tetrahydrofolate;Dianteisoheptadecanoylphosphat…	NoF/Variable/Variable/-///	NoF/Variable/Variable/-///	PosF/Variable/Variable/-///	NegF/Variable/Variable/-/Riboflavin;Dianteisoheptadecanoylphosphatidylglycerol;NADP;Calomide;ATP;Dianteisoheptadecanoylphosphatidylethanolamine;10-Formyltetrahydrofolate;Anteisoheptadecanoylcardiolipin (B. subtilis);NAD;Tetrahydrofolate;FAD;core oligosaccharide lipid A;GTP;5-Methyltetrahydrofolate//	NoF/Variable/Variable/-///	NegF/Variable/Variable/-/NADP;5-Methyltetrahydrofolate;Anteisoheptadecanoylcardiolipin (B. subtilis);Calomide;NAD;Tetrahydrofolate;FAD;10-Formyltetrahydrofolate;ATP//	NegF/Variable/Variable/-/Dianteisoheptadecanoylphosphatidylethanolamine;Anteisoheptadecanoylcardiolipin (B. subtilis);10-Formyltetrahydrofolate;NAD;FAD;ATP;Tetrahydrofolate;Calomide;NADP//	NoF/Variable/Variable/-///	NegF/Variable/Variable/-/Anteisoheptadecanoylcardiolipin (B. subtilis);NADP;FAD;5-Methyltetrahydrofolate;Riboflavin;GTP;NAD;Tetrahydrofolate;Dianteisoheptadecanoylphosphatidylethanolamine;10-Formyltetrahydrofolate;Calomide//	NoF/Variable/Variable/-///	NoF/Variable/Variable/-///	NegF/Variable/Variable/-/Dianteisoheptadecanoylphosphatidylglycerol;Dianteisoheptadecanoylphosphatidylethanolamine;ATP;Anteisoheptadecanoylcardiolipin (B. subtilis);10-Formyltetrahydrofolate;Tetrahydrofolate;NADP;NAD;5-Methyltetrahydrofolate;FAD;Calomide//	NegF/Variable/Variable/-/Diisoheptadecanoylphosphatidylglycerol;Riboflavin;Isoheptadecanoylcardiolipin (B. subtilis);Tetrahydrofolate;GTP;S-Adenosyl-L-methionine;L-Arginine;Anteisoheptadecanoylcardiolipin (B. subtilis);dATP;Spermidine;Heme;Stearoylcardiolipin (B. subtilis);ATP;core oligosaccharide lipid A;Phosphatidylglycerol dioctadecanoyl;L-Glutamine;10-Formyltetrahydrofolate;Dianteisoheptadeca…	NegF/Variable/Variable/-/Calomide;Dianteisoheptadecanoylphosphatidylethanolamine;GTP;10-Formyltetrahydrofolate;FAD;NAD;5-Methyltetrahydrofolate;Riboflavin;Anteisoheptadecanoylcardiolipin (B. subtilis);NADP;Dianteisoheptadecanoylphosphatidylglycerol;Tetrahydrofolate//	NoF/Variable/Variable/-///	NegF/Variable/Variable/-/GTP;Tetrahydrofolate;Riboflavin;Calomide;core oligosaccharide lipid A;NAD;5-Methyltetrahydrofolate;FAD;NADP;Anteisoheptadecanoylcardiolipin (B. subtilis);10-Formyltetrahydrofolate//	NegF/Variable/Variable/-/Anteisoheptadecanoylcardiolipin (B. subtilis);Spermidine;Dianteisoheptadecanoylphosphatidylglycerol;phosphatidylethanolamine dioctadecanoyl;Phosphatidylglycerol dioctadecanoyl;10-Formyltetrahydrofolate;Stearoylcardiolipin (B. subtilis);Putrescine;Pyridoxal phosphate;Diisoheptadecanoylphosphatidylglycerol;L-Proline;ATP;Isoheptadecanoylcardiolipin (B. subtilis);core oligosa…	NegF/Variable/Variable/-/L-Glutamine;Diisoheptadecanoylphosphatidylglycerol;NADP;L-Arginine;CTP;Dianteisoheptadecanoylphosphatidylethanolamine;Anteisoheptadecanoylcardiolipin (B. subtilis);ATP;Dianteisoheptadecanoylphosphatidylglycerol;NAD;Diisoheptadecanoylphosphatidylethanolamine;dCTP;S-Adenosyl-L-methionine;UTP;Isoheptadecanoylcardiolipin (B. subtilis);core oligosaccharide lipid A//
Arginine and proline metabolism	rxn01636	(1) L-Glutamate[0] + (1) N-Acetylornithine[0] <-> (1) Ornithine[0] + (1) N-Acetyl-L-glutamate[0]	-	OK	R02282	GLUTAMATE-N-ACETYLTRANSFERASE-RXN.c	2-N-acetyl-L-ornithine:L-glutamate N-acetyltransferase|N2-Acetyl-L-ornithine:L-glutamate N-acetyltransferase|N2-acetyl-L-ornithine:L-glutamate N-acetyltransferase|acetylglutamate synthetase|acetylglutamate-acetylornithine transacetylase|acetylglutamic-acetylornithine transacetylase|acetylornithine glutamate acetyltransferase|alpha-N-acetyl-L-ornithine:L-glutamate N-acetyltransferase|glutamate N-a…	2.3.1.35	Glutamate N-acetyltransferase (EC 2.3.1.35)|[acyl-carrier-protein] S-malonyltransferase (EC 2.3.1.39)	-	-	-	G/PosF/Positive/Positive variable/>/Putrescine;L-Arginine;Spermidine//	-	-	-	G/PosF/Positive/Positive variable/>/Putrescine;L-Arginine;Spermidine//	-	G/PosF/Positive/Positive variable/>/Spermidine;10-Formyltetrahydrofolate;L-Tryptophan;NAD;FAD;L-Arginine;Putrescine;Tetrahydrofolate;Calomide;NADP//	G/PosF/Positive/Positive variable/>///	-	-	-	-	-	-	-	G/PosF/Positive/Positive variable/>/L-Arginine;Spermidine;Putrescine//	-	-
Arginine and proline metabolism	rxn01019	(1) Ornithine[0] + (1) Carbamoylphosphate[0] <-> (1) Phosphate[0] + (1) H+[0] + (1) Citrulline[0]	-	OK|HB	R01398	ORNCARBAMTRANSFER-RXN.c	Carbamoyl-phosphate:L-ornithine carbamoyltransferase|OCBTi|ornithine carbamoyltransferase, irreversible|ornithinecarbamoyltransferase-irreversible		Ornithine carbamoyltransferase (EC 2.1.3.3)|3-hydroxymethylcephem carbamoyltransferase (EC 2.1.3.7)	-	-	-	G/PosF/Positive/Positive variable/>/L-Arginine//	G/PosF/Positive/Positive variable/>///	G/PosF/Positive/Positive variable/>///	G/PosF/Positive/Positive variable/>/L-Arginine//	-	G/PosF/Positive/Positive variable/>/L-Tryptophan;L-Leucine;Heme;L-Arginine;Siroheme;GSH//	G/PosF/Positive/Positive variable/>/10-Formyltetrahydrofolate;L-Tryptophan;NAD;FAD;L-Arginine;Tetrahydrofolate;Calomide;NADP//	-	G/PosF/Positive/Positive variable/>/L-Arginine//	G/PosF/Positive/Positive variable/>/L-Arginine//	G/PosF/Positive/Positive variable/>/L-Arginine//	G/PosF/Positive/Positive variable/>/L-Arginine;10-Formyltetrahydrofolate;Tetrahydrofolate;NADP;NAD;5-Methyltetrahydrofolate;FAD;L-Tryptophan//	-	G/PosF/Positive/Positive variable/>/L-Arginine//	G/PosF/Positive/Positive variable/>/L-Arginine;Stearoylcardiolipin (B. subtilis)//	G/PosF/Positive/Positive variable/>/L-Arginine//	-	G/PosF/Positive/Positive variable/>/L-Arginine//
Arginine and proline metabolism	rxn00931	(1) NADP[0] + (1) L-Proline[0] <-> (1) NADPH[0] + (2) H+[0] + (1) 1-Pyrroline-5-carboxylate[0]	>	OK|HB	R01251	PYRROLINECARBREDUCT-RXN.c.metaexp.NADP_NADPH	L-Proline:NADP+ 5-oxidoreductase|pyrroline-5-carboxylatereductase		Pyrroline-5-carboxylate reductase (EC 1.5.1.2), ProG-like|Pyrroline-5-carboxylate reductase (EC 1.5.1.2)|Late competence protein ComER, proline oxidase (EC 1.5.1.2)|tauropine dehydrogenase (EC 1.5.1.23)	NoF/Variable/Variable/=///	NoF/Variable/Variable/=///	NoF/Variable/Variable/-///	NoF/Variable/Variable/-///	NegF/Variable/Variable/-///	NegF/Variable/Variable/-///	NoF/Variable/Variable/-///	NoF/Variable/Variable/-///	NegF/Variable/Variable/-/NADP;L-Tryptophan;5-Methyltetrahydrofolate;NAD;Tetrahydrofolate;FAD;L-Proline;10-Formyltetrahydrofolate//	NegF/Variable/Variable/-/L-Proline;10-Formyltetrahydrofolate;L-Tryptophan;NAD;FAD;NADP//	NegF/Variable/Variable/-///	NegF/Variable/Variable/-/L-Proline//	NoF/Variable/Variable/-///	NoF/Variable/Variable/-///	NegF/Variable/Variable/-/L-Proline;10-Formyltetrahydrofolate;Tetrahydrofolate;NADP;NAD;5-Methyltetrahydrofolate;FAD;L-Tryptophan//	NoF/Variable/Variable/-///	NoF/Variable/Variable/-///	NoF/Variable/Variable/-///	NegF/Variable/Variable/-/L-Proline//	NoF/Variable/Variable/-///	NegF/Variable/Variable/-/L-Proline//
Arginine and proline metabolism	rxn00465	(1) H2O[0] + (2) H+[0] + (1) Citrulline[0] <-> (1) CO2[0] + (1) NH3[0] + (1) Ornithine[0]	>	OK	R00665	CITRULLINASE-RXN.c	L-Citrulline N5-carbamoyldihydrolase|L-citrulline 5-N-carbamoyldihydrolase|L-citrulline N5-carbamoyldihydrolase|citrullinase|citrulline hydrolase|citrulline ureidase		choloylglycine hydrolase (EC 3.5.1.24)	NegF/Negative/Variable/=/L-Arginine//	NegF/Negative/Negative/=/L-Arginine//	G/NegF/Negative/Negative variable/</Putrescine;L-Arginine;Spermidine//	-	-	-	-	G/NegF/Negative/Negative variable/</L-Arginine//	-	-	G/NegF/Negative/Negative variable/<///	-	-	-	-	G/NegF/Negative/Negative variable/</L-Arginine;Spermidine;Putrescine//	-	-	-	G/NegF/Negative/Negative variable/</Spermidine;Putrescine;L-Arginine//	-
Arginine and proline metabolism	rxn00187	(1) ATP[0] + (1) NH3[0] + (1) L-Glutamate[0] <-> (1) ADP[0] + (1) Phosphate[0] + (1) L-Glutamine[0] + (1) H+[0]	>	OK	R00253	GLUTAMINESYN-RXN.c	GLNS|Glutamine synthetase|L-Glutamate:ammonia ligase (ADP-forming)|glutamate--ammonia ligase|glutaminesynthetase		Putative glutamine synthetase, Rickettsiales type (EC 6.3.1.2)|Glutamine synthetase (EC 6.3.1.2)|Glutamine synthetase, clostridia type (EC 6.3.1.2)|Glutamine synthetase type III, GlnN (EC 6.3.1.2)|Glutamine synthetase type I (EC 6.3.1.2)|Glutamine synthetase type II, eukaryotic (EC 6.3.1.2)|glutamate---ethylamine ligase (EC 6.3.1.6)	NoF/Positive variable/Positive variable/>///	NoF/Positive variable/Positive variable/>///	NoF/Positive variable/Positive variable/>///	NoF/Positive variable/Positive variable/>///	PosF/Positive variable/Positive variable/>///	NoF/Positive variable/Positive variable/>///	NoF/Positive variable/Positive variable/>///	NoF/Positive variable/Positive variable/>///	NoF/Positive variable/Positive variable/>///	NoF/Positive variable/Positive variable/>///	PosF/Positive variable/Positive variable/>///	NoF/Positive variable/Positive variable/>///	NoF/Positive variable/Positive variable/>///	NoF/Positive variable/Positive variable/>///	NoF/Positive variable/Positive variable/>///	NoF/Positive variable/Positive variable/>///	NoF/Positive variable/Positive variable/>///	NoF/Positive variable/Positive variable/>///	NoF/Positive variable/Positive variable/>///	NoF/Positive variable/Positive variable/>///	NoF/Positive variable/Positive variable/>///
Arginine and proline metabolism	rxn01851	(1) H2O[0] + (1) NAD[0] + (1) 4-Aminobutanal[0] <-> (1) NADH[0] + (2) H+[0] + (1) GABA[0]	-	OK	R02549	AMINOBUTDEHYDROG-RXN.c	4-aminobutyraldehyde:NAD+ oxidoreductase|4-aminobutyraldehyde:NAD+ oxidoreductase|Aminobutyraldehyde dehydrogenase		Aldehyde dehydrogenase (EC 1.2.1.3)|4-aminobutyraldehyde dehydrogenase (EC 1.2.1.19)|aspartate-semialdehyde dehydrogenase (EC 1.2.1.11)|glycolaldehyde dehydrogenase (EC 1.2.1.21)|aminomuconate-semialdehyde dehydrogenase (EC 1.2.1.32)	NoF/Blocked/Blocked/>///	NoF/Blocked/Blocked/>///	-	-	-	-	-	-	-	-	-	-	-	-	-	-	-	NoF/Positive variable/Positive variable/>///	-	-	-
Arginine and proline metabolism	rxn05126	(1) H2O[0] + (1) NAD[0] + (1) gamma-glutamyl-gamma-butyraldehyde[0] <-> (1) NADH[0] + (2) H+[0] + (1) gamma-Glutamyl-GABA[0]	-	OK	R07417	RXN0-3922.c.metaexp.NAD_NADH	R07417|RXN0-3922.c.metaexp.NAD_NADH		Gamma-glutamyl-aminobutyraldehyde dehydrogenase (EC 1.2.1.-)|aspartate-semialdehyde dehydrogenase (EC 1.2.1.11)	NoF/Blocked/Blocked/>///	NoF/Blocked/Blocked/>///	-	-	-	-	-	-	-	-	-	-	-	-	-	-	-	-	-	-	-
Arginine and proline metabolism	rxn05127	(1) H2O[0] + (1) NADP[0] + (1) gamma-glutamyl-gamma-butyraldehyde[0] <-> (1) NADPH[0] + (2) H+[0] + (1) gamma-Glutamyl-GABA[0]	-	OK	R07418	RXN0-3922.c.metaexp.NADP_NADPH	R07418|RXN0-3922.c.metaexp.NADP_NADPH|gamma-glutamyl-gamma aminobutyric acid dehydrogenase|gammaglutamyl-gamma-aminobutyraldehyde dehydrogenase		Gamma-glutamyl-aminobutyraldehyde dehydrogenase (EC 1.2.1.-)|aspartate-semialdehyde dehydrogenase (EC 1.2.1.11)	NoF/Blocked/Blocked/>///	NoF/Blocked/Blocked/>///	-	-	-	-	-	-	-	-	-	-	-	-	-	-	-	-	-	-	-
Arginine and proline metabolism	rxn00189	(1) H2O[0] + (1) L-Glutamine[0] <-> (1) NH3[0] + (1) L-Glutamate[0]	>	OK	R00256	GLUTAMIN-RXN.c|GLUTAMINASE-ASPARAGIN-ASE-RXN.c	GLUN|Glutaminase A|L-Glutamine amidohydrolase		Glutaminase (EC 3.5.1.2)|Glutamine amidotransferase chain of NAD synthetase|ceramidase (EC 3.5.1.23)|chitin deacetylase (EC 3.5.1.41)|asparagine synthase (glutamine-hydrolysing) (EC 6.3.5.4)|hydrogenobyrinic acid a,c-diamide synthase (glutamine-hydrolysing) (EC 6.3.5.9)	NoF/Positive variable/Positive variable/>///	NoF/Positive variable/Positive variable/>///	NoF/Positive variable/Positive variable/>///	NoF/Positive variable/Positive variable/>///	NoF/Positive variable/Positive variable/>///	NoF/Positive variable/Positive variable/>///	NoF/Positive variable/Positive variable/>///	NoF/Positive variable/Positive variable/>///	NoF/Positive variable/Positive variable/>///	NoF/Positive variable/Positive variable/>///	NoF/Positive variable/Positive variable/>///	NoF/Positive variable/Positive variable/>///	NoF/Positive variable/Positive variable/>///	NoF/Positive variable/Positive variable/>///	NoF/Positive variable/Positive variable/>///	NoF/Positive variable/Positive variable/>///	NoF/Positive variable/Positive variable/>///	NoF/Positive variable/Positive variable/>///	NoF/Positive variable/Positive variable/>///	NoF/Positive variable/Positive variable/>///	NoF/Positive variable/Positive variable/>///
Arginine and proline metabolism	rxn00127	(1) S-Adenosyl-L-methionine[0] + (1) H+[0] <-> (1) CO2[0] + (1) S-Adenosylmethioninamine[0]	>	OK	R00178	SAMDECARB-RXN.c	ADMDCr|Adenosylmethioninedecarboxylase|S-Adenosyl-L-methionine carboxy-lyase|S-adenosyl-L-methionine carboxy-lyase|S-adenosyl-L-methionine carboxy-lyase [(5-deoxy-5-adenosyl)(3-aminopropyl)methylsulfonium-forming]|S-adenosyl-L-methionine carboxy-lyase [(5-deoxy-5-adenosyl)(3-aminopropyl)methylsulfonium-salt-forming]|S-adenosyl-L-methionine decarboxylase|S-adenosylmethionine decarboxylase|adenosyl…		S-adenosylmethionine decarboxylase proenzyme (EC 4.1.1.50), prokaryotic class 1A|S-adenosylmethionine decarboxylase proenzyme (EC 4.1.1.50), eukaryotic|S-adenosylmethionine decarboxylase proenzyme (EC 4.1.1.50), prokaryotic class 1B|dihydroxyfumarate decarboxylase (EC 4.1.1.54)	-	-	-	-	-	-	-	-	-	-	-	-	-	-	-	-	-	-	-	-	-
Arginine and proline metabolism	rxn01406	(1) Putrescine[0] + (1) S-Adenosylmethioninamine[0] <-> (1) H+[0] + (1) 5-Methylthioadenosine[0] + (1) Spermidine[0]	-	OK	R01920	SPERMIDINESYN-RXN.c	S-adenosylmethioninamine:putrescine 3-aminopropyltransferase|SPMS|SpeE|aminopropyltransferase|putrescine aminopropyltransferase|spermidine synthase|spermidine synthetase|spermidinesynthase		Spermidine synthase (EC 2.5.1.16)|thiamine pyridinylase (EC 2.5.1.2)	-	-	-	-	-	-	-	-	-	-	-	-	-	-	-	-	-	-	-	-	-
Arginine and proline metabolism	rxn00192	(1) Acetyl-CoA[0] + (1) L-Glutamate[0] <-> (1) CoA[0] + (1) H+[0] + (1) N-Acetyl-L-glutamate[0]	>	OK	R00259	N-ACETYLTRANSFER-RXN.c	AGAS|Acetyl-CoA:L-glutamate N-acetyltransferase|N-acteylglutamate synthase, mitochondrial|acetyl-CoA:L-glutamate N-acetyltransferase|acetylglutamate acetylglutamate synthetase|amino acid acetyltransferase|amino-acid N-acetyltransferase|amino-acid n-acetyltransferase		N-acetylglutamate synthase (EC 2.3.1.1)|N6-hydroxylysine O-acetyltransferase (EC 2.3.1.102)	-	-	-	-	-	-	-	-	-	-	-	-	-	-	-	-	-	-	-	-	-
Arginine and proline metabolism	rxn01461	(1) L-Arginine[0] + (1) GABA[0] <-> (1) Ornithine[0] + (1) 4-Guanidinobutanoate[0]	-	OK	R01989		L-Arginine:4-aminobutanoate amidinotransferase		transaldolase (EC 2.2.1.2)	NoF/Blocked/Blocked/=///	NoF/Blocked/Blocked/=///	-	-	-	-	-	-	-	-	-	-	-	-	-	-	-	-	-	-	-
Arginine and proline metabolism	rxn00404	(1) Glycine[0] + (1) L-Arginine[0] <-> (1) Ornithine[0] + (1) Glycocyamine[0]	-	OK	R00565	GLYCINE-AMIDINOTRANSFERASE-RXN.c			transaldolase (EC 2.2.1.2)	NoF/Blocked/Blocked/=///	NoF/Blocked/Blocked/=///	-	-	-	-	-	-	-	-	-	-	-	-	-	-	-	-	-	-	-
Arginine and proline metabolism	rxn00405	(1) L-Arginine[0] + (1) H+[0] <-> (1) CO2[0] + (1) Agmatine[0]	>	OK	R00566	ARGDECARBOX-RXN.c	ARGDC|L-Arginine carboxy-lyase|argininedecarboxylase		Arginine decarboxylase, catabolic (EC 4.1.1.19)|Biosynthetic arginine decarboxylase (EC 4.1.1.19)|Arginine decarboxylase (EC 4.1.1.19)|histidine decarboxylase (EC 4.1.1.22)	NoF/Blocked/Blocked/>///	NoF/Blocked/Blocked/>///	PosF/Positive/Positive variable/>/Putrescine;Spermidine//	NoF/Blocked/Blocked/>///	NoF/Blocked/Blocked/>///	NoF/Blocked/Blocked/>///	NoF/Blocked/Blocked/>///	NoF/Blocked/Blocked/>///	NoF/Blocked/Blocked/>///	NoF/Blocked/Blocked/>///	NoF/Blocked/Blocked/>///	NoF/Blocked/Blocked/>///	NoF/Blocked/Blocked/>///	NoF/Blocked/Blocked/>///	NoF/Blocked/Blocked/>///	PosF/Positive/Positive variable/>/Spermidine;Putrescine//	NoF/Blocked/Blocked/>///	NoF/Blocked/Blocked/>///	NoF/Blocked/Blocked/>///	PosF/Positive/Positive variable/>/Spermidine;Putrescine//	NoF/Blocked/Blocked/>///
Arginine and proline metabolism	rxn00469	(1) H2O[0] + (1) N-Acetylornithine[0] <-> (1) Acetate[0] + (1) Ornithine[0]	-	OK	R00669	ACETYLORNDEACET-RXN.c	2-N-acetyl-L-ornithine amidohydrolase|N2-Acetyl-L-ornithine amidohydrolase|N2-acetyl-L-ornithine amidohydrolase		Acetylornithine deacetylase (EC 3.5.1.16)|succinyl-diaminopimelate desuccinylase (EC 3.5.1.18)|glutaminase (EC 3.5.1.2)	NoF/Blocked/Blocked/=///	NoF/Blocked/Blocked/=///	NoF/Blocked/Blocked/-///	NoF/Blocked/Blocked/-///	NoF/Blocked/Blocked/-///	NoF/Blocked/Blocked/-///	NoF/Blocked/Blocked/-///	NoF/Blocked/Blocked/-///	NoF/Blocked/Blocked/-///	NoF/Blocked/Blocked/-///	NoF/Blocked/Blocked/-///	NoF/Blocked/Blocked/-///	NoF/Blocked/Blocked/-///	NoF/Blocked/Blocked/-///	NoF/Blocked/Blocked/-///	NoF/Blocked/Blocked/-///	NoF/Blocked/Blocked/-///	NoF/Blocked/Blocked/-///	NoF/Blocked/Blocked/-///	NoF/Blocked/Blocked/-///	NoF/Blocked/Blocked/-///
Arginine and proline metabolism	rxn01459	(1) H2O[0] + (1) NADP[0] + (1) 4-Aminobutanal[0] <-> (1) NADPH[0] + (2) H+[0] + (1) GABA[0]	-	OK	R01986				Aldehyde dehydrogenase (EC 1.2.1.3)|aminomuconate-semialdehyde dehydrogenase (EC 1.2.1.32)	-	-	-	-	-	-	-	-	-	-	-	-	-	-	-	-	-	G/NegF/Negative/Negative variable/-/Spermidine//	-	-	-
Arginine and proline metabolism	rxn00182	(1) H2O[0] + (1) NAD[0] + (1) L-Glutamate[0] <-> (1) NADH[0] + (1) NH3[0] + (1) 2-Oxoglutarate[0] + (1) H+[0]	-	OK	R00243	GLUTAMATE-DEHYDROGENASE-NADP+-RXN.c.metaexp.NAD_NADH|GLUTAMATE-DEHYDROGENASE-RXN.c	L-Glutamate:NAD+ oxidoreductase (deaminating)		NAD-specific glutamate dehydrogenase (EC 1.4.1.2), large form|NAD-specific glutamate dehydrogenase (EC 1.4.1.2)|NAD-specific glutamate dehydrogenase (EC 1.4.1.2), eukaryotic type|glutamate dehydrogenase [NAD(P)+] (EC 1.4.1.3)|serine 2-dehydrogenase (EC 1.4.1.7)	NegF/Variable/Variable/=/dCTP;Diisoheptadecanoylphosphatidylethanolamine;Ubiquinone-8;Anteisoheptadecanoylcardiolipin (B. subtilis);NAD;L-Valine;core oligosaccharide lipid A;L-Glutamate;GSH;L-Lysine;UTP;L-Isoleucine;Peptidoglycan polymer (n subunits);dGTP;Riboflavin;L-Glutamine;ACP;2-Demethylmenaquinone 8;TTP;dATP;L-Histidine;CTP;phosphatidylethanolamine dioctadecanoyl;Calomide;Siroheme;L-Cystein…	NegF/Variable/Variable/=/L-Glutamine;FAD;Heme;NAD;2-Demethylmenaquinone 8;L-Threonine;Glycine;L-Proline;ATP;TTP;Spermidine;CTP;L-Phenylalanine;L-Valine;L-Lysine;UTP;10-Formyltetrahydrofolate;Pyridoxal phosphate;dCTP;L-Tyrosine;TPP;Peptidoglycan polymer (n subunits);Calomide;Siroheme;Riboflavin;L-Glutamate;L-Aspartate;NADP;ACP;Bactoprenyl diphosphate;dGTP;dATP;Dianteisoheptadecanoylphosphatidyleth…	NegF/Variable/Variable/-/Putrescine;L-Leucine;Siroheme;L-Histidine;L-Isoleucine;dGTP;ACP;dATP;L-Tyrosine;L-Arginine;L-Serine;CoA;Heme;L-Lysine;GTP;ATP;GSH;L-Tryptophan;Spermidine//	NegF/Variable/Variable/-/L-Threonine;GTP;Bactoprenyl diphosphate;NAD;FAD;Isoheptadecanoylcardiolipin (B. subtilis);Anteisoheptadecanoylcardiolipin (B. subtilis);CoA;ACP;Diisoheptadecanoylphosphatidylglycerol;Tetrahydrofolate;dCTP;UTP;Peptidoglycan polymer (n subunits);L-Serine;5-Methyltetrahydrofolate;ATP;Riboflavin;L-Glutamine;L-Aspartate;L-Lysine;L-Tyrosine;Diisoheptadecanoylphosphatidylethanol…	NoF/Variable/Variable/-///	NegF/Variable/Variable/-///	NegF/Variable/Variable/-/Siroheme;L-Tyrosine;L-Phenylalanine;ACP;L-Valine;Riboflavin;Putrescine;NADP;ATP;L-Proline;Dianteisoheptadecanoylphosphatidylethanolamine;L-Serine;dGTP;10-Formyltetrahydrofolate;Anteisoheptadecanoylcardiolipin (B. subtilis);GSH;NAD;Tetrahydrofolate;FAD;L-Leucine;TTP;CoA;Heme;L-Cysteine;core oligosaccharide lipid A;GTP;Phosphatidylglycerol dioctadecanoyl;L-Lysine;Glycine;ph…	NegF/Variable/Variable/-/ACP;Siroheme;L-Tryptophan;UTP;ATP;Diisoheptadecanoylphosphatidylglycerol;Glycine;Putrescine;L-Arginine;L-Glutamate;GSH;L-Aspartate;GTP;Dianteisoheptadecanoylphosphatidylglycerol;dGTP;L-Methionine;phosphatidylethanolamine dioctadecanoyl;2-Demethylmenaquinone 8;NADP;L-Isoleucine;L-Cysteine;Dianteisoheptadecanoylphosphatidylethanolamine;Stearoylcardiolipin (B. subtilis);10-F…	NegF/Variable/Variable/-/L-Asparagine;L-Serine;NADP;L-Tryptophan;L-Lysine;Peptidoglycan polymer (n subunits);Diisoheptadecanoylphosphatidylglycerol;Stearoylcardiolipin (B. subtilis);L-Glutamate;L-Valine;core oligosaccharide lipid A;Riboflavin;L-Leucine;5-Methyltetrahydrofolate;UTP;dCTP;fe3;Putrescine;GTP;Anteisoheptadecanoylcardiolipin (B. subtilis);dGTP;Ubiquinone-8;L-Cysteine;Heme;Calomide;Glyc…	NegF/Variable/Variable/-/L-Asparagine;L-Methionine;Dianteisoheptadecanoylphosphatidylethanolamine;Anteisoheptadecanoylcardiolipin (B. subtilis);TTP;L-Cysteine;L-Phenylalanine;L-Threonine;Diisoheptadecanoylphosphatidylethanolamine;5-Methyltetrahydrofolate;CTP;L-Histidine;L-Tyrosine;Spermidine;phosphatidylethanolamine dioctadecanoyl;Menaquinone 8;Heme;Siroheme;L-Proline;10-Formyltetrahydrofolate;L-…	NegF/Variable/Variable/-///	NegF/Variable/Variable/-/L-Valine;CoA;Menaquinone 8;Diisoheptadecanoylphosphatidylglycerol;Siroheme;Anteisoheptadecanoylcardiolipin (B. subtilis);NADP;Diisoheptadecanoylphosphatidylethanolamine;Stearoylcardiolipin (B. subtilis);core oligosaccharide lipid A;dGTP;Heme;Isoheptadecanoylcardiolipin (B. subtilis);L-Aspartate;L-Methionine;L-Proline;FAD;Ubiquinone-8;ACP;L-Leucine;ATP;L-Lysine;L-Glutamate…	NegF/Variable/Variable/-/FAD;L-Methionine;2-Demethylmenaquinone 8;Putrescine;L-Leucine;GTP;L-Proline;L-Cysteine;Isoheptadecanoylcardiolipin (B. subtilis);Pyridoxal phosphate;core oligosaccharide lipid A;L-Threonine;Glycine;dCTP;Diisoheptadecanoylphosphatidylglycerol;Peptidoglycan polymer (n subunits);L-Glutamine;dATP;TTP;S-Adenosyl-L-methionine;L-Phenylalanine;Riboflavin;10-Formyltetrahydrofolate…	NegF/Variable/Variable/-/TTP;L-Glutamate;2-Demethylmenaquinone 8;Siroheme;L-Lysine;Stearoylcardiolipin (B. subtilis);L-Tyrosine;Anteisoheptadecanoylcardiolipin (B. subtilis);L-Tryptophan;10-Formyltetrahydrofolate;NAD;Heme;UTP;5-Methyltetrahydrofolate;Glycine;L-Valine;L-Phenylalanine;Menaquinone 8;GSH;Pyridoxal phosphate;L-Proline;TPP;Putrescine;Bactoprenyl diphosphate;Isoheptadecanoylcardiolipin …	NegF/Variable/Variable/-/Peptidoglycan polymer (n subunits);ACP;core oligosaccharide lipid A;Diisoheptadecanoylphosphatidylglycerol;Dianteisoheptadecanoylphosphatidylethanolamine;S-Adenosyl-L-methionine;TPP;L-Phenylalanine;L-Glutamate;GSH;Diisoheptadecanoylphosphatidylethanolamine;phosphatidylethanolamine dioctadecanoyl;L-Tyrosine;dATP;CoA;L-Methionine;L-Histidine;TTP;ATP;L-Valine;L-Proline;Heme;…	NegF/Variable/Variable/-/Menaquinone 8;2-Demethylmenaquinone 8;GSH;L-Isoleucine;L-Histidine;Ubiquinone-8;GTP;L-Phenylalanine;NADP;Heme;L-Lysine;10-Formyltetrahydrofolate;L-Tyrosine;L-Leucine;ACP;dGTP;L-Tryptophan;Siroheme;NAD;CoA;TPP;Peptidoglycan polymer (n subunits);L-Serine//	NegF/Variable/Variable/-/Ubiquinone-8;L-Methionine;L-Glutamine;TTP;Dianteisoheptadecanoylphosphatidylethanolamine;Siroheme;L-Cysteine;GTP;Peptidoglycan polymer (n subunits);Menaquinone 8;L-Serine;L-Proline;phosphatidylethanolamine dioctadecanoyl;Isoheptadecanoylcardiolipin (B. subtilis);Heme;dATP;Putrescine;10-Formyltetrahydrofolate;dCTP;L-Threonine;dGTP;Glycine;L-Arginine;CoA;Spermidine;L-Histid…	NegF/Variable/Variable/-/L-Leucine;L-Valine;L-Alanine;L-Glutamate;core oligosaccharide lipid A;L-Threonine;Pyridoxal phosphate;ACP;L-Isoleucine;Riboflavin;L-Tyrosine;L-Glutamine;L-Methionine;Isoheptadecanoylcardiolipin (B. subtilis);L-Histidine;Heme;Glycine;Diisoheptadecanoylphosphatidylglycerol;dGTP;Diisoheptadecanoylphosphatidylethanolamine;Dianteisoheptadecanoylphosphatidylglycerol;TTP;NAD;L-A…	NegF/Variable/Variable/-/Menaquinone 8;Phosphatidylglycerol dioctadecanoyl;L-Methionine;ACP;Diisoheptadecanoylphosphatidylethanolamine;L-Threonine;L-Arginine;Stearoylcardiolipin (B. subtilis);Spermidine;Ubiquinone-8;L-Glutamate;TTP;GTP;Tetrahydrofolate;fe3;Putrescine;Riboflavin;L-Phenylalanine;core oligosaccharide lipid A;S-Adenosyl-L-methionine;L-Proline;Diisoheptadecanoylphosphatidylglycerol;He…	NegF/Variable/Variable/-/L-Tryptophan;Siroheme;CoA;Spermidine;NAD;dGTP;L-Serine;Heme;ACP;L-Leucine;10-Formyltetrahydrofolate;NADP;Putrescine;dATP;L-Isoleucine;ATP;GTP;L-Histidine;L-Lysine;GSH;L-Arginine;Peptidoglycan polymer (n subunits);Tetrahydrofolate;L-Valine;FAD//	NegF/Variable/Variable/-/L-Glutamine;Heme;Diisoheptadecanoylphosphatidylglycerol;phosphatidylethanolamine dioctadecanoyl;L-Tyrosine;2-Demethylmenaquinone 8;NADP;Glycine;L-Arginine;Stearoylcardiolipin (B. subtilis);CTP;dGTP;Dianteisoheptadecanoylphosphatidylethanolamine;L-Valine;Anteisoheptadecanoylcardiolipin (B. subtilis);fe3;ATP;Riboflavin;L-Asparagine;L-Alanine;Dianteisoheptadecanoylphosphatid…
Arginine and proline metabolism	rxn02090	(1) H2O[0] + (1) H+[0] + (1) Creatinine[0] <-> (1) NH3[0] + (1) N-Methylhydantoin[0]	>	OK	R02922	CREATININE-DEAMINASE-RXN.c	Creatinine iminohydrolase|creatinine deaminase|creatinine desiminase|creatinine iminohydrolase		dCTP deaminase (EC 3.5.4.13)|GTP cyclohydrolase II (EC 3.5.4.25)	NoF/Blocked/Blocked/=///	NoF/Blocked/Blocked/=///	-	-	-	-	-	-	-	-	-	-	-	-	-	-	-	-	-	-	-
Arginine and proline metabolism	rxn01635	(1) H2O[0] + (1) H+[0] + (1) 1-Pyrroline-4-hydroxy-2-carboxylate[0] <-> (1) NH3[0] + (1) 2,5-Dioxopentanoate[0]	>	OK	R02280	3.5.4.22-RXN.c	1-Pyrroline-4-hydroxy-2-carboxylate aminohydrolase (decyclizing)|1-pyrroline-4-hydroxy-2-carboxylate aminohydrolase (decyclizing)|1-pyrroline-4-hydroxy-2-carboxylate deaminase|HPC deaminase	3.5.4.22	1-pyrroline-4-hydroxy-2-carboxylate deaminase (EC 3.5.4.22)|diaminohydroxyphosphoribosylaminopyrimidine deaminase (EC 3.5.4.26)	NoF/Blocked/Blocked/<///	NoF/Blocked/Blocked/<///	-	-	-	-	-	-	-	-	-	-	-	-	-	-	-	-	-	-	-
Arginine and proline metabolism	rxn05012	(1) Carbamoylphosphate[0] + (1) N-Acetylornithine[0] <-> (1) Phosphate[0] + (1) H+[0] + (1) N-Acetyl-L-citrulline[0]	-	OK|HB	R07245	2.1.3.9-RXN.c	AOTC|AOTCase|N-acetylornithine carbamoyltransferase|N-acetylornithine transcarbamylase|acetylornithine transcarbamylase|carbamoyl-phosphate:2-N-acetyl-L-ornithine carbamoyltransferase|carbamoyl-phosphate:N2-acetyl-L-ornithine carbamoyltransferase	2.1.3.9	N-acetylornithine carbamoyltransferase (EC 2.1.3.9)|transketolase (EC 2.2.1.1)	NoF/Blocked/Blocked/>///	NoF/Blocked/Blocked/>///	NoF/Blocked/Blocked/>///	NoF/Blocked/Blocked/>///	NoF/Blocked/Blocked/>///	NoF/Blocked/Blocked/>///	NoF/Blocked/Blocked/>///	NoF/Blocked/Blocked/>///	NoF/Blocked/Blocked/>///	NoF/Blocked/Blocked/>///	NoF/Blocked/Blocked/>///	NoF/Blocked/Blocked/>///	NoF/Blocked/Blocked/>///	NoF/Blocked/Blocked/>///	NoF/Blocked/Blocked/>///	NoF/Blocked/Blocked/>///	NoF/Blocked/Blocked/>///	NoF/Blocked/Blocked/>///	NoF/Blocked/Blocked/>///	NoF/Blocked/Blocked/>///	NoF/Blocked/Blocked/>///
Arginine and proline metabolism	rxn00114	(1) ATP[0] + (1) CO2[0] + (1) NH3[0] <-> (1) ADP[0] + (2) H+[0] + (1) Carbamoylphosphate[0]	<	OK|HB	R00150	CARBAMATE-KINASE-RXN.c	CKase|carbamate kinase|carbamoyl phosphokinase|carbamyl phosphokinase		Carbamate kinase (EC 2.7.2.2)|formate kinase (EC 2.7.2.6)	-	-	-	-	-	-	-	-	-	-	-	-	-	-	-	-	-	-	-	-	-
Arginine and proline metabolism	rxn00858	(1) H2O[0] + (1) Agmatine[0] <-> (1) Urea[0] + (1) Putrescine[0]	>	OK	R01157	AGMATIN-RXN.c	AGMT|Agmatine amidinohydrolase|SpeB|agmatinase|agmatine ureohydrolase		Agmatinase (EC 3.5.3.11)|protein-arginine deiminase (EC 3.5.3.15)	-	-	G/PosF/Positive/Positive variable/>/Putrescine;Spermidine//	-	-	-	-	-	-	-	-	-	-	-	-	G/PosF/Positive/Positive variable/>/Spermidine;Putrescine//	-	-	-	G/PosF/Positive/Positive variable/>/Spermidine;Putrescine//	-
Arginine and proline metabolism	rxn02273	(1) H2O[0] + (1) NAD[0] + (1) 4-Guanidinobutanal[0] <-> (1) NADH[0] + (2) H+[0] + (1) 4-Guanidinobutanoate[0]	-	OK	R03177	1.2.1.54-RXN.c	4-Guanidinobutanal:NAD+ 1-oxidoreductase|4-guanidinobutanal:NAD+ 1-oxidoreductase|4-guanidinobutyraldehyde dehydrogenase|GBAL dehydrogenase|alpha-guanidinobutyraldehyde dehydrogenase|gamma-guanidinobutyraldehyde dehydrogenase	1.2.1.54	butanal dehydrogenase (EC 1.2.1.57)	-	-	-	-	-	-	-	-	-	-	-	-	-	-	-	-	-	-	-	-	-
Arginine and proline metabolism	rxn00467	(1) 2-Oxoglutarate[0] + (1) Ornithine[0] <-> (1) L-Glutamate[0] + (1) L-Glutamate5-semialdehyde[0]	-	OK	R00667	ORNITHINE-GLU-AMINOTRANSFORASE-RXN.c	ORNTA|ornithinetransaminase		Ornithine aminotransferase (EC 2.6.1.13)|succinyldiaminopimelate transaminase (EC 2.6.1.17)	G/NegF/Negative/Negative variable/</Spermidine;Putrescine;L-Arginine//	G/NegF/Negative/Negative/</Spermidine;Putrescine;L-Arginine//	G/NegF/Negative/Negative variable/</Putrescine;L-Arginine;Spermidine//	-	G/NegF/Negative/Negative variable/<///	G/NegF/Negative/Negative variable/<///	G/NegF/Negative/Negative variable/</Putrescine;L-Arginine;Spermidine//	-	G/NegF/Negative/Negative variable/</L-Tryptophan;L-Leucine;Putrescine;Heme;L-Arginine;Siroheme;GSH;ACP;Spermidine//	-	-	G/NegF/Negative/Negative variable/</Putrescine;L-Arginine;Spermidine//	G/NegF/Negative/Negative variable/</Putrescine;L-Arginine;Spermidine//	G/NegF/Negative/Negative variable/</Putrescine;Spermidine;L-Arginine//	G/NegF/Negative/Negative variable/</L-Arginine;10-Formyltetrahydrofolate;Tetrahydrofolate;NADP;NAD;Putrescine;5-Methyltetrahydrofolate;Spermidine;FAD;Calomide;L-Tryptophan//	G/NegF/Negative/Negative variable/</L-Arginine;Spermidine;Putrescine//	G/NegF/Negative/Negative variable/</Putrescine;L-Arginine;Spermidine//	G/NegF/Negative/Negative variable/</L-Arginine;Stearoylcardiolipin (B. subtilis);Putrescine//	-	G/NegF/Negative/Negative variable/</Spermidine;Putrescine;L-Arginine//	G/NegF/Negative/Negative variable/</L-Arginine;Spermidine;Putrescine//
Arginine and proline metabolism	rxn00002	(1) H2O[0] + (3) H+[0] + (1) Allophanate[0] <-> (2) CO2[0] + (2) NH3[0]	>	OK	R00005	ALLOPHANATE-HYDROLASE-RXN.c	Allophanate hydrolase|AtzF|TrzF|Urea-1-carboxylate amidohydrolase|allophanate lyase|urea-1-carboxylate amidohydrolase	3.5.1.54	Allophanate hydrolase (EC 3.5.1.54)|Allophanate hydrolase 2 subunit 1 (EC 3.5.1.54)|Allophanate hydrolase 2 subunit 2 (EC 3.5.1.54)|N-benzyloxycarbonylglycine hydrolase (EC 3.5.1.58)	-	-	-	-	-	-	-	-	-	-	-	-	-	-	-	-	-	-	-	-	-
Arginine and proline metabolism	rxn00471	(1) Ornithine[0] <-> (1) NH3[0] + (1) L-Proline[0]	-	OK|HB	R00671		L-Ornithine ammonia-lyase(cyclizing)|L-ornithine ammonia-lyase (cyclizing; L-proline-forming)		Ornithine cyclodeaminase (EC 4.3.1.12)|threo-3-hydroxy-L-aspartate ammonia-lyase (EC 4.3.1.16)	-	-	-	-	-	-	-	-	-	-	-	-	-	-	-	-	-	-	-	-	-
Arginine and proline metabolism	rxn02275	(1) H2O[0] + (1) 4-Guanidinobutanamide[0] <-> (1) NH3[0] + (1) 4-Guanidinobutanoate[0]	>	OK	R03180	GUANIDINOBUTANAMIDE-NH3-RXN.c	4-Guanidinobutanamide amidohydrolase|GUANIDINOBUTANAMIDE-NH3-RXN.c		Aliphatic amidase amiE (EC 3.5.1.4)|peptidyl-glutaminase (EC 3.5.1.43)	NoF/Blocked/Blocked/>///	-	-	-	-	-	-	-	-	-	-	-	-	-	-	-	-	-	-	-	-
Arginine and proline metabolism	rxn00101	(1) H2O[0] + (2) H+[0] + (1) Urea[0] <-> (1) CO2[0] + (2) NH3[0]	>	OK	R00131	UREASE-RXN.c	UREA|urea amidohydrolase|urease		Urease alpha subunit (EC 3.5.1.5)|Urease beta subunit (EC 3.5.1.5)|Urease gamma subunit (EC 3.5.1.5)|Urease accessory protein UreG|Urease accessory protein UreD|Urease accessory protein UreF|Urease accessory protein UreE|N-carbamoylputrescine amidase (EC 3.5.1.53)	NoF/Blocked/Blocked/>///	NoF/Positive variable/Positive variable/>///	-	-	-	-	-	-	-	-	-	-	-	-	-	-	-	-	-	-	-
Arginine and proline metabolism	rxn00394	(1) H2O[0] + (1) L-Arginine[0] <-> (1) Ornithine[0] + (1) Urea[0]	>	OK	R00551	ARGINASE-RXN.c	ARGN|L-Arginine amidinohydrolase		Arginase (EC 3.5.3.1)|formimidoylglutamate deiminase (EC 3.5.3.13)	-	NoF/Positive variable/Positive variable/>///	-	-	-	-	-	-	-	-	-	-	-	-	-	-	-	-	-	-	-
Arginine and proline metabolism	rxn01029	(1) H2O[0] + (1) Agmatine[0] <-> (1) NH3[0] + (1) N-Carbamoylputrescine[0]	>	OK	R01416	AGMATINE-DEIMINASE-RXN.c	Agmatine iminohydrolase|agmatine deiminase|agmatine iminohydrolase		Agmatine deiminase (EC 3.5.3.12)|methylguanidinase (EC 3.5.3.16)	NoF/Blocked/Blocked/>///	NoF/Blocked/Blocked/>///	NoF/Blocked/Blocked/>///	NoF/Blocked/Blocked/>///	NoF/Blocked/Blocked/>///	NoF/Blocked/Blocked/>///	NoF/Blocked/Blocked/>///	NoF/Blocked/Blocked/>///	NoF/Blocked/Blocked/>///	NoF/Blocked/Blocked/>///	NoF/Blocked/Blocked/>///	NoF/Blocked/Blocked/>///	NoF/Blocked/Blocked/>///	NoF/Blocked/Blocked/>///	NoF/Blocked/Blocked/>///	NoF/Blocked/Blocked/>///	NoF/Blocked/Blocked/>///	NoF/Blocked/Blocked/>///	NoF/Blocked/Blocked/>///	NoF/Blocked/Blocked/>///	NoF/Blocked/Blocked/>///
Arginine and proline metabolism	rxn00503	(2) H2O[0] + (1) NAD[0] + (1) 1-Pyrroline-5-carboxylate[0] <-> (1) NADH[0] + (1) L-Glutamate[0] + (1) H+[0]	-	OK	R00707	PYRROLINECARBDEHYDROG-RXN.c|RXN-11632.c.metaexp.NAD_NADH	1-pyrroline-5-carboxylatedehydrogenase|P5CD		Succinyl-CoA ligase [GDP-forming] alpha chain (EC 6.2.1.4)|Delta-1-pyrroline-5-carboxylate dehydrogenase (EC 1.5.1.12)|D-lysopine dehydrogenase (EC 1.5.1.16)	NegF/Variable/Variable/=/L-Proline//	-	-	-	-	-	-	-	-	-	-	-	-	-	-	-	-	G/NoF/Positive variable/Positive variable/>///	-	-	G/NoF/Positive variable/Positive variable/>///
Arginine and proline metabolism	rxn02360	(1) trans-4-Hydroxy-L-proline[0] <-> (1) cis-4-Hydroxy-D-proline[0]	-	OK	R03296	4-HYDROXYPROLINE-EPIMERASE-RXN.c	4-hydroxyproline 2-epimerase|4-hydroxyproline epimerase|L-hydroxyproline epimerase|hydroxyproline 2-epimerase|hydroxyproline epimerase|trans-4-Hydroxy-L-proline 2-epimerase	5.1.1.8	4-hydroxyproline epimerase (EC 5.1.1.8)|mandelate racemase (EC 5.1.2.2)	-	-	-	-	-	-	-	-	-	-	-	-	-	-	-	-	-	-	-	-	-
Arginine and proline metabolism	rxn00933	(1) L-Proline[0] <-> (1) D-Proline[0]	-	OK	R01255	PROLINE-RACEMASE-RXN.c	L-Proline racemase|proline racemase	5.1.1.4	Proline racemase (EC 5.1.1.4)|4-hydroxyproline epimerase (EC 5.1.1.8)	-	-	-	-	-	-	-	-	-	-	-	-	-	-	-	-	-	-	-	-	-
Arginine and proline metabolism	rxn01462	(1) H2O[0] + (1) 4-Guanidinobutanoate[0] <-> (1) Urea[0] + (1) GABA[0]	>	OK	R01990	GUANIDINOBUTYRASE-RXN.c	4-Guanidinobutanoate amidinohydrolase|4-guanidinobutanoate amidinohydrolase|4-guanidinobutyrate amidinobutyrase|G-Base|GBH|gamma-guanidinobutyrate amidinohydrolase|gamma-guanidobutyrase|guanidinobutyrase|guanidinobutyrate ureahydrolase	3.5.3.7	cytosine deaminase (EC 3.5.4.1)	-	-	-	-	-	-	-	-	-	-	-	-	-	-	-	-	-	-	-	-	-
Arginine and proline metabolism	rxn02029	(1) 5-Aminopentanoate[0] + (1) Lipoate[0] <-> (1) D-Proline[0] + (1) Dihydrolipoate[0]	<	OK|HB	R02825				D-proline reductase, 26 kDa subunit (EC 1.21.4.1)|D-proline reductase, 45 kDa subunit (EC 1.21.4.1)|D-proline reductase, 23 kDa subunit (EC 1.21.4.1)|betaine reductase (EC 1.21.4.4)|diaminopimelate dehydrogenase (EC 1.4.1.16)	-	-	-	-	-	-	-	-	-	-	-	-	-	-	-	-	-	-	-	-	-
Arginine and proline metabolism	rxn00853	(1) H2O[0] + (2) H+[0] + (1) N-Carbamoylputrescine[0] <-> (1) CO2[0] + (1) NH3[0] + (1) Putrescine[0]	>	OK	R01152	N-CARBAMOYLPUTRESCINE-AMIDASE-RXN.c	N-Carbamoylputrescine amidohydrolase|N-carbamoylputrescine amidohydrolase|NCP|carbamoylputrescine hydrolase	3.5.1.53	N-carbamoylputrescine amidase (3.5.1.53)|tryptophanamidase (EC 3.5.1.57)	-	-	-	-	-	-	-	-	-	-	-	-	-	-	-	-	-	-	-	-	-
Arginine and proline metabolism	rxn00183	(1) H2O[0] + (1) NAD[0] + (1) L-Glutamate5-semialdehyde[0] <-> (1) NADH[0] + (1) L-Glutamate[0] + (2) H+[0]	-	OK	R00245		PUTA3		Delta-1-pyrroline-5-carboxylate dehydrogenase (EC 1.5.1.12)|D-lysopine dehydrogenase (EC 1.5.1.16)	NoF/Positive variable/Positive variable/>///	-	-	-	-	-	-	-	-	-	-	-	-	-	-	-	-	-	-	-	-
Arginine and proline metabolism	rxn02358	(1) NADP[0] + (1) trans-4-Hydroxy-L-proline[0] <-> (1) NADPH[0] + (2) H+[0] + (1) 3-Hydroxy-L-1-pyrroline-5-carboxylate[0]	>	OK|HB	R03293		L-hydroxyproline reductase (NADP)		Pyrroline-5-carboxylate reductase (EC 1.5.1.2), ProG-like|tauropine dehydrogenase (EC 1.5.1.23)	-	-	-	-	-	-	-	-	-	-	-	-	-	-	-	-	-	-	-	-	-
Arginine and proline metabolism	rxn02946	(1) O2[0] + (1) cis-4-Hydroxy-D-proline[0] <-> (1) H2O2[0] + (1) H+[0] + (1) 1-Pyrroline-4-hydroxy-2-carboxylate[0]	>	OK|HB	R04221		cis-4-Hydroxy-D-proline:oxygen oxidoreductase (deaminating)		D-amino-acid oxidase (EC 1.4.3.3)|D-glutamate oxidase (EC 1.4.3.7)	-	-	-	-	-	-	-	-	-	-	-	-	-	-	-	-	-	-	-	-	-
Arginine and proline metabolism	rxn02356	(1) NAD[0] + (1) trans-4-Hydroxy-L-proline[0] <-> (1) NADH[0] + (2) H+[0] + (1) 3-Hydroxy-L-1-pyrroline-5-carboxylate[0]	>	OK|HB	R03291		HPROa|HPROx|L-hydroxyproline reductase (NAD)|L-hydroxyprolineoxidase-NAD|L-hydroxyprolinereductase-NAD		Pyrroline-5-carboxylate reductase (EC 1.5.1.2), ProG-like|tauropine dehydrogenase (EC 1.5.1.23)	-	-	-	-	-	-	-	-	-	-	-	-	-	-	-	-	-	-	-	-	-
Arginine and proline metabolism	rxn02071	(1) O2[0] + (1) D-Proline[0] <-> (1) H2O2[0] + (1) H+[0] + (1) 1-Pyrroline-2-carboxylate[0]	>	OK|HB	R02894		D-Proline:oxygen oxidoreductase|D-Proline:oxygen oxidoreductase (deaminating)		D-amino-acid oxidase (EC 1.4.3.3)|D-glutamate oxidase (EC 1.4.3.7)	-	-	-	-	-	-	-	-	-	-	-	-	-	-	-	-	-	-	-	-	-
Arginine and proline metabolism	rxn00560	(1) ATP[0] + (1) Urea[0] + (1) H2CO3[0] <-> (1) ADP[0] + (1) Phosphate[0] + (1) H+[0] + (1) Allophanate[0]	>	OK	R00774		Urea:carbon-dioxide ligase (ADP-forming)		urea carboxylase (EC 6.3.4.6)	-	-	-	-	-	-	-	-	-	-	-	-	-	-	-	-	-	-	-	-	-
Arginine and proline metabolism	rxn01142	(1) H2O[0] + (1) Creatine[0] <-> (1) Urea[0] + (1) Sarcosine[0]	>	OK	R01566	CREATINASE-RXN.c	Creatine amidinohydrolase|creatinase|creatine amidinohydrolase	3.5.3.3	guanidinobutyrase (EC 3.5.3.7)	-	-	-	-	-	-	-	-	-	-	-	-	-	-	-	-	-	-	-	-	-
Arginine and proline metabolism	rxn00856	(1) 2-Oxoglutarate[0] + (1) Putrescine[0] <-> (1) L-Glutamate[0] + (1) 4-Aminobutanal[0]	-	OK	R01155	PUTTRANSAM-RXN.c	PUTTRANSAM-RXN.c|Putrescine Transaminase		Putrescine aminotransferase (EC 2.6.1.82)|valine---3-methyl-2-oxovalerate transaminase (EC 2.6.1.32)|2-amino-4-deoxychorismate synthase (EC 2.6.1.86)	-	-	-	-	-	-	-	-	-	-	-	-	-	-	-	-	-	-	-	-	-
Arginine and proline metabolism	rxn00291	(1) H2O[0] + (1) N-Succinyl-L-glutamate[0] <-> (1) L-Glutamate[0] + (1) Succinate[0]	-	OK	R00411	SUCCGLUDESUCC-RXN.c	AstE|N2-succinylglutamate desuccinylase|SGDS|Succinylglutamate desuccinylase|succinylglutamate desuccinylase		Succinylglutamate desuccinylase (EC 3.5.1.96)|succinylglutamate desuccinylase (EC 3.5.1.96)	-	-	-	-	-	-	-	-	-	-	-	-	-	-	-	-	-	-	-	-	-
Arginine and proline metabolism	rxn00395	(1) H2O[0] + (1) L-Arginine[0] <-> (1) NH3[0] + (1) Citrulline[0]	>	OK	R00552	ARGININE-DEIMINASE-RXN.c	L-Arginine iminohydrolase|L-arginine deiminase|L-arginine iminohydrolase|arginine dihydrolase|citrulline iminase		Arginine deiminase (EC 3.5.3.6)|arginine deiminase (EC 3.5.3.6)	-	-	-	-	-	-	-	-	-	-	-	-	-	-	-	-	-	-	-	-	-
Arginine and proline metabolism	rxn02927	(2) H2O[0] + (2) H+[0] + (1) N2-Succinyl-L-arginine[0] <-> (1) CO2[0] + (2) NH3[0] + (1) N2-Succinyl-L-ornithine[0]	>	OK	R04189	SUCCARGDIHYDRO-RXN.c	2-N-succinyl-L-arginine iminohydrolase (decarboxylating)|AruB|AstB|N-succinylarginine dihydrolase|N2-succinylarginine dihydrolase|SADH|arginine succinylhydrolase		Succinylarginine dihydrolase (EC 3.5.3.23)|arginine deiminase (EC 3.5.3.6)	-	-	-	-	-	-	-	-	-	-	-	-	-	-	-	-	-	-	-	-	-
Arginine and proline metabolism	rxn03422	(1) H2O[0] + (1) NAD[0] + (1) N-Succinyl-L-glutamate 5-semialdehyde[0] <-> (1) NADH[0] + (2) H+[0] + (1) N-Succinyl-L-glutamate[0]	-	OK	R05049	SUCCGLUALDDEHYD-RXN.c	AruD|AstD|N-succinylglutamate 5-semialdehyde dehydrogenase|SGSD|Succinylglutamic semialdehyde dehydrogenase|succinylglutamate-semialdehyde dehydrogenase|succinylglutamic semialdehyde dehydrogenase	1.2.1.71	Succinylglutamic semialdehyde dehydrogenase (EC 1.2.1.71)|abietadienal dehydrogenase (EC 1.2.1.74)	-	-	-	-	-	-	-	-	-	-	-	-	-	-	-	-	-	-	-	-	-
Arginine and proline metabolism	rxn02944	(1) 2-Oxoglutarate[0] + (1) N2-Succinyl-L-ornithine[0] <-> (1) L-Glutamate[0] + (1) N-Succinyl-L-glutamate 5-semialdehyde[0]	-	OK	R04217	SUCCORNTRANSAM-RXN.c	2-N-succinyl-L-ornithine:2-oxoglutarate 5-aminotransferase|AstC|N2-succinylornithine 5-aminotransferase|SOAT|Succinylornithine transaminase|succinylornithine transaminase		Succinylornithine transaminase (EC 2.6.1.81)|aminodeoxychorismate synthase (EC 2.6.1.85)	-	-	-	-	-	-	-	-	-	-	-	-	-	-	-	-	-	-	-	-	-
Arginine and proline metabolism	rxn02359	(1) FAD[0] + (1) trans-4-Hydroxy-L-proline[0] <-> (1) FADH2[0] + (1) 3-Hydroxy-L-1-pyrroline-5-carboxylate[0]	>	OK	R03295		trans-4-Hydroxy-L-proline:(FAD) oxidoreductase|trans-4-Hydroxy-L-proline:NAD+ oxidoreductase		Proline dehydrogenase (EC 1.5.99.8) (Proline oxidase)|D-octopine dehydrogenase (EC 1.5.1.11)	-	-	-	-	-	-	-	-	-	-	-	-	-	-	-	-	-	-	-	-	-
Arginine and proline metabolism	rxn00601	(1) L-Arginine[0] + (1) Succinyl-CoA[0] <-> (1) CoA[0] + (1) H+[0] + (1) N2-Succinyl-L-arginine[0]	>	OK	R00832	ARGININE-N-SUCCINYLTRANSFERASE-RXN.c	AOST|Arginine succinyltransferase|AstA|arginine N-succinyltransferase|arginine and ornithine N2-succinyltransferase|arginine n-succinyltransferase|arginine succinyltransferase|succinyl-CoA:L-arginine 2-N-succinyltransferase		Arginine N-succinyltransferase (EC 2.3.1.109)|D-tryptophan N-malonyltransferase (EC 2.3.1.112)	-	-	-	-	-	-	-	-	-	-	-	-	-	-	-	-	-	-	-	-	-
Glycine, serine and threonine metabolism	rxn01964	(1) L-Serine[0] + (1) Indoleglycerol phosphate[0] <-> (1) H2O[0] + (1) L-Tryptophan[0] + (1) Glyceraldehyde3-phosphate[0]	-	OK	R02722	TRYPSYN-RXN.c	L-serine hydro-lyase (adding indoleglycerol-phosphate)|L-serine hydro-lyase [adding 1-C-(indol-3-yl)glycerol 3-phosphate, L-tryptophan and glyceraldehyde-3-phosphate-forming]|L-serine hydro-lyase [adding 1-C-(indol-3-yl)glycerol 3-phosphate; L-tryptophan and glyceraldehyde-3-phosphate-forming]|L-tryptophan synthetase|TRPS1|indoleglycerol phosphate aldolase|tryptophan desmolase|tryptophan synthase…		Tryptophan synthase beta chain (EC 4.2.1.20)|Tryptophan synthase alpha chain (EC 4.2.1.20)|porphobilinogen synthase (EC 4.2.1.24)	PosF/Positive variable/Positive variable/>/L-Tryptophan//	PosF/Positive variable/Positive variable/>/L-Tryptophan//	PosF/Positive variable/Positive variable/>/L-Tryptophan//	PosF/Positive variable/Positive variable/>/L-Tryptophan//	PosF/Positive variable/Positive variable/>///	PosF/Positive variable/Positive variable/>///	PosF/Positive variable/Positive variable/>/L-Tryptophan//	PosF/Positive variable/Positive variable/>/L-Tryptophan//	PosF/Positive variable/Positive variable/>/L-Tryptophan//	PosF/Positive variable/Positive variable/>/L-Tryptophan//	PosF/Positive variable/Positive variable/>///	PosF/Positive variable/Positive variable/>/L-Tryptophan//	PosF/Positive variable/Positive variable/>/L-Tryptophan//	PosF/Positive variable/Positive variable/>/L-Tryptophan//	PosF/Positive variable/Positive variable/>/L-Tryptophan//	PosF/Positive variable/Positive variable/>/L-Tryptophan//	PosF/Positive variable/Positive variable/>/L-Tryptophan//	PosF/Positive variable/Positive variable/>/L-Tryptophan//	PosF/Positive variable/Positive variable/>/L-Tryptophan//	PosF/Positive variable/Positive variable/>/L-Tryptophan//	PosF/Positive variable/Positive variable/>/L-Tryptophan//
Glycine, serine and threonine metabolism	rxn01643	(1) NADP[0] + (1) Phosphate[0] + (1) L-Aspartate4-semialdehyde[0] <-> (1) NADPH[0] + (1) H+[0] + (1) 4-Phospho-L-aspartate[0]	-	OK|HB	R02291	ASPARTATE-SEMIALDEHYDE-DEHYDROGENASE-RXN.c	ASA dehydrogenase|ASAD|L-Aspartate-4-semialdehyde:NADP+ oxidoreductase (phosphorylating)|L-aspartate-4-semialdehyde:NADP+ oxidoreductase (phosphorylating)|L-aspartate-beta-semialdehyde:NADP+ oxidoreductase (phosphorylating)|aspartate semialdehyde dehydrogenase|aspartate-semialdehyde dehydrogenase|aspartate-semialdehyde dehydrogenase, irreversible|aspartate-semialdehydedehydrogenase|aspartic beta-…		Aspartate-semialdehyde dehydrogenase (EC 1.2.1.11)|aspartate-semialdehyde dehydrogenase (EC 1.2.1.11)	NegF/Negative/Negative/</L-Lysine;Peptidoglycan polymer (n subunits);Spermidine;L-Methionine;S-Adenosyl-L-methionine//	NegF/Negative/Negative/</Spermidine;L-Lysine;Peptidoglycan polymer (n subunits);L-Methionine;S-Adenosyl-L-methionine//	NegF/Negative/Negative variable/</Peptidoglycan polymer (n subunits);S-Adenosyl-L-methionine;5-Methyltetrahydrofolate;NADP;core oligosaccharide lipid A;Dianteisoheptadecanoylphosphatidylethanolamine;Putrescine;L-Leucine;Siroheme;L-Isoleucine;phosphatidylethanolamine dioctadecanoyl;ACP;L-Glutamate;Anteisoheptadecanoylcardiolipin (B. subtilis);L-Phenylalanine;NAD;L-Proline;CTP;FAD;L-Glutamine;L-Tyr…	NegF/Negative/Negative variable/</Peptidoglycan polymer (n subunits);L-Lysine;S-Adenosyl-L-methionine;Spermidine;L-Methionine//	NegF/Negative/Negative variable/<///	NegF/Negative/Negative variable/<///	NegF/Negative/Negative variable/</L-Lysine;S-Adenosyl-L-methionine;L-Methionine;Spermidine;Peptidoglycan polymer (n subunits)//	NegF/Negative/Negative variable/</ACP;Calomide;Siroheme;L-Tryptophan;ATP;Putrescine;L-Arginine;L-Glutamate;GSH;GTP;Dianteisoheptadecanoylphosphatidylglycerol;dGTP;L-Methionine;NADP;L-Isoleucine;L-Cysteine;Dianteisoheptadecanoylphosphatidylethanolamine;10-Formyltetrahydrofolate;Anteisoheptadecanoylcardiolipin (B. subtilis);CoA;NAD;Tetrahydrofolate;Riboflavin;Peptidoglycan polymer (n subunits);L-Gl…	NegF/Negative/Negative variable/</NADP;L-Tryptophan;L-Lysine;Peptidoglycan polymer (n subunits);5-Methyltetrahydrofolate;GTP;Calomide;NAD;Tetrahydrofolate;FAD;CoA;10-Formyltetrahydrofolate;S-Adenosyl-L-methionine;L-Methionine;Spermidine//	NegF/Negative/Negative variable/</L-Methionine;Spermidine;10-Formyltetrahydrofolate;L-Tryptophan;NAD;FAD;Peptidoglycan polymer (n subunits);GTP;S-Adenosyl-L-methionine;Tetrahydrofolate;Calomide;NADP;CoA;L-Lysine//	NegF/Negative/Negative variable/<///	NegF/Negative/Negative variable/</L-Methionine;L-Lysine;Peptidoglycan polymer (n subunits);S-Adenosyl-L-methionine;Spermidine//	NegF/Negative/Negative variable/</L-Methionine;Peptidoglycan polymer (n subunits);S-Adenosyl-L-methionine;L-Lysine;Spermidine//	NegF/Negative/Negative variable/</L-Lysine;Spermidine;L-Methionine;Peptidoglycan polymer (n subunits);S-Adenosyl-L-methionine//	NegF/Negative/Negative variable/</Peptidoglycan polymer (n subunits);S-Adenosyl-L-methionine;L-Methionine;10-Formyltetrahydrofolate;Tetrahydrofolate;GTP;NADP;NAD;L-Lysine;5-Methyltetrahydrofolate;Spermidine;FAD;Calomide;L-Tryptophan//	NegF/Negative/Negative variable/</Diisoheptadecanoylphosphatidylglycerol;UTP;GSH;L-Isoleucine;Riboflavin;Isoheptadecanoylcardiolipin (B. subtilis);Ubiquinone-8;Tetrahydrofolate;GTP;S-Adenosyl-L-methionine;L-Cysteine;L-Arginine;Anteisoheptadecanoylcardiolipin (B. subtilis);L-Phenylalanine;NADP;Spermidine;Heme;Stearoylcardiolipin (B. subtilis);ATP;Glycine;L-Lysine;L-Proline;core oligosaccharide lip…	NegF/Negative/Negative variable/</L-Methionine;Peptidoglycan polymer (n subunits);Spermidine;L-Lysine;S-Adenosyl-L-methionine//	NegF/Negative/Negative variable/</L-Methionine;NAD;ATP;FAD;NADP;Peptidoglycan polymer (n subunits);L-Lysine;S-Adenosyl-L-methionine;Calomide//	NegF/Negative/Negative variable/</L-Methionine;Spermidine;S-Adenosyl-L-methionine;L-Lysine;Peptidoglycan polymer (n subunits)//	NegF/Negative/Negative variable/</L-Tryptophan;Siroheme;Anteisoheptadecanoylcardiolipin (B. subtilis);CoA;Spermidine;NAD;Dianteisoheptadecanoylphosphatidylglycerol;phosphatidylethanolamine dioctadecanoyl;Calomide;L-Glutamate;Phosphatidylglycerol dioctadecanoyl;Heme;ACP;L-Leucine;10-Formyltetrahydrofolate;NADP;Stearoylcardiolipin (B. subtilis);Pyridoxal phosphate;Diisoheptadecanoylphosphatidylglyc…	NegF/Negative/Negative variable/</Dianteisoheptadecanoylphosphatidylethanolamine;Anteisoheptadecanoylcardiolipin (B. subtilis);Dianteisoheptadecanoylphosphatidylglycerol;CoA;L-Cysteine;Spermidine;ACP;S-Adenosyl-L-methionine;L-Methionine;Peptidoglycan polymer (n subunits);L-Lysine;GSH;TPP;Ubiquinone-8;L-Isoleucine//
Glycine, serine and threonine metabolism	rxn00337	(1) ATP[0] + (1) L-Aspartate[0] <-> (1) ADP[0] + (1) 4-Phospho-L-aspartate[0]	-	OK|HB	R00480	ASPARTATEKIN-RXN.c	ASPK|ATP:L-aspartate 4-phosphotransferase|aspartate kinase|aspartate kinase, irreversible|aspartatekinase|aspartic kinase|aspartokinase|beta-aspartokinase		Aspartokinase (EC 2.7.2.4)|acetylglutamate kinase (EC 2.7.2.8)	PosF/Positive/Positive/=/L-Lysine;Peptidoglycan polymer (n subunits);Spermidine;L-Methionine;S-Adenosyl-L-methionine//	PosF/Positive/Positive/=/Spermidine;L-Lysine;Peptidoglycan polymer (n subunits);L-Methionine;S-Adenosyl-L-methionine//	PosF/Positive/Positive variable/-/Peptidoglycan polymer (n subunits);S-Adenosyl-L-methionine;5-Methyltetrahydrofolate;NADP;core oligosaccharide lipid A;Dianteisoheptadecanoylphosphatidylethanolamine;L-Leucine;Siroheme;L-Isoleucine;phosphatidylethanolamine dioctadecanoyl;dGTP;ACP;L-Glutamate;Anteisoheptadecanoylcardiolipin (B. subtilis);L-Phenylalanine;NAD;L-Proline;CTP;FAD;L-Glutamine;L-Tyrosine;…	PosF/Positive/Positive variable/-/Peptidoglycan polymer (n subunits);L-Lysine;S-Adenosyl-L-methionine;Spermidine;L-Methionine//	PosF/Positive/Positive variable/-///	PosF/Positive/Positive variable/-///	PosF/Positive/Positive variable/-/L-Lysine;S-Adenosyl-L-methionine;L-Methionine;Spermidine;Peptidoglycan polymer (n subunits)//	PosF/Positive/Positive variable/-/ACP;Calomide;Siroheme;L-Tryptophan;ATP;Putrescine;L-Arginine;L-Glutamate;GSH;GTP;Dianteisoheptadecanoylphosphatidylglycerol;L-Methionine;NADP;L-Isoleucine;L-Cysteine;Dianteisoheptadecanoylphosphatidylethanolamine;10-Formyltetrahydrofolate;Anteisoheptadecanoylcardiolipin (B. subtilis);CoA;NAD;Tetrahydrofolate;Riboflavin;Peptidoglycan polymer (n subunits);L-Glutami…	PosF/Positive/Positive variable/-/NADP;L-Tryptophan;L-Lysine;Peptidoglycan polymer (n subunits);5-Methyltetrahydrofolate;GTP;Calomide;NAD;Tetrahydrofolate;FAD;10-Formyltetrahydrofolate;S-Adenosyl-L-methionine;L-Methionine;Spermidine//	PosF/Positive/Positive variable/-/L-Methionine;5-Methyltetrahydrofolate;Spermidine;10-Formyltetrahydrofolate;L-Tryptophan;NAD;FAD;Riboflavin;Peptidoglycan polymer (n subunits);GTP;S-Adenosyl-L-methionine;Tetrahydrofolate;Calomide;NADP;CoA;L-Lysine//	PosF/Positive/Positive variable/-///	PosF/Positive/Positive variable/-/L-Methionine;L-Lysine;Peptidoglycan polymer (n subunits);S-Adenosyl-L-methionine;Spermidine//	PosF/Positive/Positive variable/-/L-Methionine;Peptidoglycan polymer (n subunits);S-Adenosyl-L-methionine;L-Lysine;Spermidine//	PosF/Positive/Positive variable/-/L-Lysine;Spermidine;L-Methionine;Peptidoglycan polymer (n subunits);S-Adenosyl-L-methionine//	PosF/Positive/Positive variable/-/Peptidoglycan polymer (n subunits);S-Adenosyl-L-methionine;L-Methionine;10-Formyltetrahydrofolate;Tetrahydrofolate;GTP;NADP;NAD;Riboflavin;L-Lysine;5-Methyltetrahydrofolate;Spermidine;FAD;Calomide;L-Tryptophan//	PosF/Positive/Positive variable/-/Diisoheptadecanoylphosphatidylglycerol;UTP;GSH;L-Isoleucine;Riboflavin;Isoheptadecanoylcardiolipin (B. subtilis);Ubiquinone-8;Tetrahydrofolate;GTP;S-Adenosyl-L-methionine;L-Cysteine;L-Arginine;Anteisoheptadecanoylcardiolipin (B. subtilis);L-Phenylalanine;NADP;Spermidine;Heme;Stearoylcardiolipin (B. subtilis);ATP;Glycine;L-Lysine;L-Proline;core oligosaccharide lip…	PosF/Positive/Positive variable/-/L-Methionine;Peptidoglycan polymer (n subunits);Spermidine;L-Lysine;S-Adenosyl-L-methionine//	PosF/Positive/Positive variable/-/L-Methionine;NAD;ATP;FAD;NADP;Peptidoglycan polymer (n subunits);L-Lysine;S-Adenosyl-L-methionine;Calomide//	PosF/Positive/Positive variable/-/L-Methionine;Spermidine;S-Adenosyl-L-methionine;L-Lysine;Peptidoglycan polymer (n subunits)//	PosF/Positive/Positive variable/-/L-Tryptophan;Siroheme;Anteisoheptadecanoylcardiolipin (B. subtilis);CoA;Spermidine;NAD;Dianteisoheptadecanoylphosphatidylglycerol;phosphatidylethanolamine dioctadecanoyl;Calomide;L-Glutamate;Phosphatidylglycerol dioctadecanoyl;Heme;ACP;L-Leucine;10-Formyltetrahydrofolate;NADP;Stearoylcardiolipin (B. subtilis);Putrescine;Pyridoxal phosphate;Diisoheptadecanoylphosp…	PosF/Positive/Positive variable/-/Dianteisoheptadecanoylphosphatidylethanolamine;Anteisoheptadecanoylcardiolipin (B. subtilis);Dianteisoheptadecanoylphosphatidylglycerol;CoA;L-Cysteine;Spermidine;ACP;S-Adenosyl-L-methionine;L-Methionine;Peptidoglycan polymer (n subunits);L-Lysine;GSH;TPP;Ubiquinone-8;L-Isoleucine//
Glycine, serine and threonine metabolism	rxn00692	(1) H2O[0] + (1) Glycine[0] + (1) 5-10-Methylenetetrahydrofolate[0] <-> (1) L-Serine[0] + (1) Tetrahydrofolate[0]	-	OK	R00945	GLYOHMETRANS-RXN.c	GHMT2r|glycine hydroxymethyltransferase, reversible|glycine hydroxymethyltransferase, reversible, mitochondrial|glycinehydroxymethyltransferase-reversible		Serine hydroxymethyltransferase (EC 2.1.2.1)|UDP-4-amino-4-deoxy-L-arabinose formyltransferase (EC 2.1.2.13)	NegF/Variable/Variable/=/Ubiquinone-8;Anteisoheptadecanoylcardiolipin (B. subtilis);NAD;2-Demethylmenaquinone 8;dATP;Calomide;Siroheme;Menaquinone 8;ATP;5-Methyltetrahydrofolate;FAD;CoA;NADP;S-Adenosyl-L-methionine;TPP;Heme;Bactoprenyl diphosphate//	PosF/Variable/Variable/=/Isoheptadecanoylcardiolipin (B. subtilis);Diisoheptadecanoylphosphatidylethanolamine;TPP;Peptidoglycan polymer (n subunits);L-Cysteine;ACP;L-Tryptophan;Dianteisoheptadecanoylphosphatidylethanolamine;Ubiquinone-8;GSH;Stearoylcardiolipin (B. subtilis);core oligosaccharide lipid A;L-Serine;phosphatidylethanolamine dioctadecanoyl;CoA//	NegF/Negative/Variable/-/S-Adenosyl-L-methionine;5-Methyltetrahydrofolate;NADP;dGTP;NAD;dATP;FAD;Tetrahydrofolate;CoA;Calomide;Glycine;Ubiquinone-8;L-Threonine;GTP;10-Formyltetrahydrofolate;ATP;GSH;TPP//	NegF/Negative/Variable/-/L-Threonine;GTP;NAD;FAD;CoA;Calomide;ACP;Tetrahydrofolate;5-Methyltetrahydrofolate;ATP;Riboflavin;TPP;dGTP;10-Formyltetrahydrofolate;TTP;S-Adenosyl-L-methionine;Ubiquinone-8;Menaquinone 8;GSH;L-Methionine;L-Histidine;Glycine;Siroheme//	NegF/Negative/Variable/-///	NegF/Negative/Variable/-///	NegF/Negative/Variable/-/Siroheme;ACP;Riboflavin;NADP;Calomide;ATP;Menaquinone 8;dGTP;10-Formyltetrahydrofolate;GSH;Tetrahydrofolate;FAD;TTP;CoA;GTP;Glycine;S-Adenosyl-L-methionine;TPP;L-Methionine;L-Histidine;5-Methyltetrahydrofolate;L-Threonine;Ubiquinone-8//	NegF/Negative/Variable/-/Calomide;ATP;Glycine;GSH;GTP;L-Threonine;FAD;Ubiquinone-8;TPP//	NegF/Negative/Variable/-/Riboflavin;5-Methyltetrahydrofolate;GTP;dGTP;Ubiquinone-8;Glycine;L-Threonine;L-Histidine;Tetrahydrofolate;TPP;Menaquinone 8;FAD;CoA;10-Formyltetrahydrofolate;Siroheme;S-Adenosyl-L-methionine;GSH;ACP;L-Methionine;TTP;ATP;dATP//	NegF/Negative/Variable/-/L-Methionine;TTP;L-Threonine;5-Methyltetrahydrofolate;L-Histidine;Menaquinone 8;Siroheme;10-Formyltetrahydrofolate;FAD;ACP;Riboflavin;dGTP;GSH;GTP;S-Adenosyl-L-methionine;dATP;Glycine;Ubiquinone-8;ATP;Tetrahydrofolate;TPP;CoA//	NegF/Negative/Variable/-///	NegF/Negative/Variable/-/CoA;Menaquinone 8;Siroheme;NADP;dGTP;L-Methionine;FAD;Ubiquinone-8;ACP;ATP;L-Threonine;L-Histidine;GSH;5-Methyltetrahydrofolate;S-Adenosyl-L-methionine;Riboflavin;GTP;NAD;Tetrahydrofolate;TPP;TTP;10-Formyltetrahydrofolate;Glycine;Calomide//	NegF/Negative/Variable/-/FAD;GTP;Isoheptadecanoylcardiolipin (B. subtilis);core oligosaccharide lipid A;L-Threonine;Glycine;dATP;10-Formyltetrahydrofolate;Heme;Tetrahydrofolate;5-Methyltetrahydrofolate;TPP;Siroheme;GSH;dGTP;Stearoylcardiolipin (B. subtilis);ATP;Ubiquinone-8//	NegF/Negative/Variable/-/TTP;Siroheme;Calomide;dATP;10-Formyltetrahydrofolate;NAD;5-Methyltetrahydrofolate;Glycine;Menaquinone 8;GSH;TPP;ATP;FAD;L-Threonine;NADP;dGTP;Ubiquinone-8;Riboflavin;L-Methionine;CoA;Tetrahydrofolate;GTP;L-Histidine;ACP;S-Adenosyl-L-methionine//	NegF/Negative/Variable/-/ACP;S-Adenosyl-L-methionine;TPP;GSH;dATP;CoA;L-Methionine;L-Histidine;TTP;ATP;Menaquinone 8;10-Formyltetrahydrofolate;Tetrahydrofolate;Glycine;Siroheme;GTP;L-Threonine;Riboflavin;dGTP;5-Methyltetrahydrofolate;Ubiquinone-8;FAD//	NegF/Negative/Variable/-/GSH;Riboflavin;Ubiquinone-8;Tetrahydrofolate;GTP;S-Adenosyl-L-methionine;NADP;dATP;ATP;Glycine;10-Formyltetrahydrofolate;FAD;dGTP;5-Methyltetrahydrofolate;NAD;CoA;TPP;L-Threonine;Calomide//	NegF/Negative/Variable/-/Ubiquinone-8;Calomide;L-Methionine;TTP;Siroheme;GTP;Menaquinone 8;dATP;10-Formyltetrahydrofolate;L-Threonine;dGTP;Glycine;CoA;L-Histidine;FAD;NAD;GSH;ATP;5-Methyltetrahydrofolate;Riboflavin;TPP;NADP;Tetrahydrofolate;S-Adenosyl-L-methionine;ACP//	NegF/Negative/Variable/-/L-Leucine;core oligosaccharide lipid A;L-Threonine;ACP;Riboflavin;L-Methionine;Isoheptadecanoylcardiolipin (B. subtilis);L-Histidine;Heme;Glycine;dGTP;Diisoheptadecanoylphosphatidylethanolamine;TTP;Siroheme;5-Methyltetrahydrofolate;Menaquinone 8;GSH;ATP;Stearoylcardiolipin (B. subtilis);FAD;phosphatidylethanolamine dioctadecanoyl;dATP;Phosphatidylglycerol dioctadecanoyl;P…	NegF/Negative/Variable/-/Menaquinone 8;L-Methionine;ACP;L-Threonine;Ubiquinone-8;TTP;GTP;Tetrahydrofolate;Riboflavin;S-Adenosyl-L-methionine;CoA;L-Histidine;5-Methyltetrahydrofolate;TPP;FAD;dGTP;GSH;ATP;10-Formyltetrahydrofolate;Glycine;Siroheme//	NegF/Negative/Variable/-/CoA;dGTP;dATP;Diisoheptadecanoylphosphatidylglycerol;ATP;Isoheptadecanoylcardiolipin (B. subtilis);GTP;GSH;Glycine;TPP;L-Valine;Ubiquinone-8;Diisoheptadecanoylphosphatidylethanolamine;L-Threonine;S-Adenosyl-L-methionine//	NegF/Negative/Variable/-/L-Tyrosine;2-Demethylmenaquinone 8;NADP;Glycine;L-Valine;ATP;TTP;NAD;L-Tryptophan;5-Methyltetrahydrofolate;L-Histidine;CoA;L-Phenylalanine;ACP;S-Adenosyl-L-methionine;L-Methionine;L-Threonine;Peptidoglycan polymer (n subunits);Menaquinone 8;Bactoprenyl diphosphate;L-Lysine;GSH;TPP;Ubiquinone-8;Siroheme;10-Formyltetrahydrofolate//
Glycine, serine and threonine metabolism	rxn01301	(1) NAD[0] + (1) L-Homoserine[0] <-> (1) NADH[0] + (1) H+[0] + (1) L-Aspartate4-semialdehyde[0]	-	OK	R01773	HOMOSERDEHYDROG-RXN.c.metaexp.NAD_NADH	L-Homoserine:NAD+ oxidoreductase|homoserine dehydrogenase (NADH)|homoserine dehydrogenase (NADH), irreversible		Homoserine dehydrogenase (EC 1.1.1.3)|homoserine dehydrogenase (EC 1.1.1.3)	NegF/Variable/Variable/=/Spermidine;L-Methionine;S-Adenosyl-L-methionine//	NegF/Variable/Variable/=/Spermidine;L-Methionine;S-Adenosyl-L-methionine//	NegF/Variable/Variable/-/Peptidoglycan polymer (n subunits);S-Adenosyl-L-methionine;NADP;core oligosaccharide lipid A;Dianteisoheptadecanoylphosphatidylethanolamine;Putrescine;L-Leucine;Siroheme;L-Isoleucine;phosphatidylethanolamine dioctadecanoyl;ACP;L-Glutamate;Anteisoheptadecanoylcardiolipin (B. subtilis);L-Phenylalanine;NAD;L-Proline;dATP;FAD;L-Glutamine;L-Tyrosine;Isoheptadecanoylcardiolipin…	NegF/Variable/Variable/-/S-Adenosyl-L-methionine;Spermidine;L-Methionine//	NoF/Variable/Variable/-///	NegF/Variable/Variable/-///	NegF/Variable/Variable/-/S-Adenosyl-L-methionine;L-Methionine;Spermidine//	NegF/Variable/Variable/-/ACP;Calomide;Siroheme;L-Tryptophan;Putrescine;L-Arginine;L-Glutamate;GSH;GTP;Dianteisoheptadecanoylphosphatidylglycerol;L-Methionine;NADP;L-Isoleucine;L-Cysteine;Dianteisoheptadecanoylphosphatidylethanolamine;10-Formyltetrahydrofolate;Anteisoheptadecanoylcardiolipin (B. subtilis);CoA;NAD;Tetrahydrofolate;Peptidoglycan polymer (n subunits);L-Glutamine;L-Proline;FAD;Ubiquin…	NoF/Variable/Variable/-///	NoF/Variable/Variable/-///	NegF/Variable/Variable/-///	NoF/Variable/Variable/-///	NegF/Variable/Variable/-/L-Methionine;S-Adenosyl-L-methionine;Spermidine//	NegF/Variable/Variable/-/Spermidine;L-Methionine;S-Adenosyl-L-methionine//	NegF/Variable/Variable/-/S-Adenosyl-L-methionine;L-Methionine;10-Formyltetrahydrofolate;Tetrahydrofolate;NADP;NAD;5-Methyltetrahydrofolate;Spermidine;FAD;Calomide;L-Tryptophan//	NegF/Variable/Variable/-/Diisoheptadecanoylphosphatidylglycerol;2-Demethylmenaquinone 8;GSH;L-Isoleucine;Riboflavin;Isoheptadecanoylcardiolipin (B. subtilis);Tetrahydrofolate;GTP;S-Adenosyl-L-methionine;L-Cysteine;L-Arginine;Anteisoheptadecanoylcardiolipin (B. subtilis);L-Phenylalanine;NADP;Spermidine;Heme;Stearoylcardiolipin (B. subtilis);ATP;Glycine;L-Proline;core oligosaccharide lipid A;Phosph…	NoF/Variable/Variable/-///	NegF/Variable/Variable/-/L-Methionine;S-Adenosyl-L-methionine//	NegF/Variable/Variable/-/L-Methionine;Spermidine;S-Adenosyl-L-methionine//	NegF/Variable/Variable/-/L-Tryptophan;Siroheme;Anteisoheptadecanoylcardiolipin (B. subtilis);CoA;Spermidine;NAD;Dianteisoheptadecanoylphosphatidylglycerol;phosphatidylethanolamine dioctadecanoyl;Calomide;L-Glutamate;Phosphatidylglycerol dioctadecanoyl;Heme;ACP;L-Leucine;10-Formyltetrahydrofolate;NADP;Stearoylcardiolipin (B. subtilis);Putrescine;Diisoheptadecanoylphosphatidylglycerol;L-Isoleucine;…	NegF/Variable/Variable/-/Dianteisoheptadecanoylphosphatidylethanolamine;Anteisoheptadecanoylcardiolipin (B. subtilis);Dianteisoheptadecanoylphosphatidylglycerol;CoA;L-Cysteine;Spermidine;ACP;S-Adenosyl-L-methionine;L-Methionine;GSH;TPP;Ubiquinone-8;L-Isoleucine//
Glycine, serine and threonine metabolism	rxn00541	(1) L-Threonine[0] <-> (1) Glycine[0] + (1) Acetaldehyde[0]	-	OK	R00751	THREONINE-ALDOLASE-RXN.c	L-Threonine acetaldehyde-lyase|L-threonine acetaldehyde-lyase|L-threonine acetaldehyde-lyase (glycine-forming)		Low-specificity L-threonine aldolase (EC 4.1.2.5)|indole-3-glycerol-phosphate lyase (EC 4.1.2.8)	NoF/Positive variable/Variable/=///	NoF/Blocked/Blocked/=///	NoF/Blocked/Blocked/-///	NoF/Blocked/Blocked/-///	NoF/Blocked/Blocked/-///	NoF/Blocked/Blocked/-///	NoF/Blocked/Blocked/-///	NoF/Blocked/Blocked/-///	NegF/Negative/Negative variable/-/5-Methyltetrahydrofolate;Tetrahydrofolate;10-Formyltetrahydrofolate//	NoF/Blocked/Blocked/-///	NoF/Blocked/Blocked/-///	NoF/Blocked/Blocked/-///	NoF/Blocked/Blocked/-///	NoF/Blocked/Blocked/-///	NegF/Negative/Negative variable/-/10-Formyltetrahydrofolate;Tetrahydrofolate;5-Methyltetrahydrofolate//	NoF/Blocked/Blocked/-///	NoF/Blocked/Blocked/-///	NegF/Variable/Variable/-/5-Methyltetrahydrofolate;10-Formyltetrahydrofolate;Tetrahydrofolate//	NoF/Blocked/Blocked/-///	NoF/Blocked/Blocked/-///	NoF/Blocked/Blocked/-///
Glycine, serine and threonine metabolism	rxn00737	(1) L-Threonine[0] <-> (1) NH3[0] + (1) 2-Oxobutyrate[0]	>	OK	R00996	THREDEHYD-RXN.c	L-threonine ammonia-lyase|L-threonine ammonia-lyase (2-oxobutanoate-forming)|L-threonine deaminse reversible|L-threonine dehydratase|L-threonine hydro-lyase (deaminating)|L-threoninedeaminase|THRD_L|threonine deaminase|threonine dehydrase|threonine dehydratase		Threonine dehydratase, catabolic (EC 4.3.1.19)|Threonine dehydratase biosynthetic (EC 4.3.1.19)|Threonine dehydratase (EC 4.3.1.19)|L-serine dehydratase 1 (EC 4.3.1.17)|3,4-dihydroxyphenylalanine reductive deaminase (EC 4.3.1.22)	-	-	-	-	-	-	-	-	-	-	-	-	-	-	-	-	-	-	-	-	G/NoF/Negative variable/Negative variable/<///
Glycine, serine and threonine metabolism	rxn01101	(1) NAD[0] + (1) 3-Phosphoglycerate[0] <-> (1) NADH[0] + (1) H+[0] + (1) 3-Phosphonooxypyruvate[0]	-	OK	R01513	PGLYCDEHYDROG-RXN.c	3-Phospho-D-glycerate:NAD+ 2-oxidoreductase|3-Phosphoglycerate:NAD+ 2-oxidoreductase|D-3-phosphoglycerate dehydrogenase 1|PGCD|phosphoglycerate dehydrogenase reversible|phosphoglyceratedehydrogenase		D-3-phosphoglycerate dehydrogenase (EC 1.1.1.95)|phosphoglycerate dehydrogenase (EC 1.1.1.95)	PosF/Positive variable/Positive variable/=/Diisoheptadecanoylphosphatidylethanolamine;Ubiquinone-8;Anteisoheptadecanoylcardiolipin (B. subtilis);NAD;GSH;Peptidoglycan polymer (n subunits);ACP;2-Demethylmenaquinone 8;dATP;phosphatidylethanolamine dioctadecanoyl;Calomide;Siroheme;L-Cysteine;Menaquinone 8;ATP;L-Tryptophan;L-Methionine;5-Methyltetrahydrofolate;FAD;Dianteisoheptadecanoylphosphatidylet…	NoF/Positive variable/Positive variable/=///	PosF/Positive/Positive variable/-/S-Adenosyl-L-methionine;Dianteisoheptadecanoylphosphatidylethanolamine;L-Isoleucine;phosphatidylethanolamine dioctadecanoyl;dGTP;ACP;Anteisoheptadecanoylcardiolipin (B. subtilis);dATP;FAD;L-Serine;Dianteisoheptadecanoylphosphatidylglycerol;CoA;Glycine;Ubiquinone-8;L-Threonine;GTP;ATP;Diisoheptadecanoylphosphatidylethanolamine;GSH;L-Tryptophan;TPP;L-Cysteine//	PosF/Positive/Positive variable/-/L-Threonine;GTP;NAD;FAD;CoA;Calomide;ACP;Tetrahydrofolate;L-Serine;5-Methyltetrahydrofolate;ATP;Riboflavin;Diisoheptadecanoylphosphatidylethanolamine;TPP;dATP;dGTP;L-Tryptophan;L-Cysteine;phosphatidylethanolamine dioctadecanoyl;10-Formyltetrahydrofolate;TTP;S-Adenosyl-L-methionine;Ubiquinone-8;Menaquinone 8;Dianteisoheptadecanoylphosphatidylethanolamine;GSH;L-Met…	PosF/Positive/Positive variable/-///	PosF/Positive/Positive variable/-///	PosF/Positive/Positive variable/-/Siroheme;ACP;Riboflavin;NADP;Calomide;ATP;Dianteisoheptadecanoylphosphatidylethanolamine;L-Serine;Menaquinone 8;dGTP;10-Formyltetrahydrofolate;GSH;NAD;dATP;Tetrahydrofolate;FAD;TTP;CoA;L-Cysteine;GTP;Glycine;S-Adenosyl-L-methionine;phosphatidylethanolamine dioctadecanoyl;TPP;Diisoheptadecanoylphosphatidylethanolamine;L-Methionine;L-Histidine;5-Methyltetrahydrofol…	PosF/Positive/Positive variable/-/ACP;L-Tryptophan;ATP;Glycine;GSH;GTP;Dianteisoheptadecanoylphosphatidylglycerol;dGTP;phosphatidylethanolamine dioctadecanoyl;L-Isoleucine;L-Cysteine;Dianteisoheptadecanoylphosphatidylethanolamine;Anteisoheptadecanoylcardiolipin (B. subtilis);CoA;L-Threonine;Riboflavin;L-Serine;FAD;Diisoheptadecanoylphosphatidylethanolamine;Ubiquinone-8;TPP//	PosF/Positive/Positive variable/-/L-Serine;NADP;L-Tryptophan;Riboflavin;5-Methyltetrahydrofolate;GTP;dGTP;Ubiquinone-8;L-Cysteine;Calomide;Glycine;L-Threonine;L-Histidine;NAD;Tetrahydrofolate;TPP;Menaquinone 8;Diisoheptadecanoylphosphatidylethanolamine;FAD;CoA;Dianteisoheptadecanoylphosphatidylethanolamine;10-Formyltetrahydrofolate;Siroheme;phosphatidylethanolamine dioctadecanoyl;S-Adenosyl-L-met…	PosF/Positive/Positive variable/-/L-Methionine;Dianteisoheptadecanoylphosphatidylethanolamine;TTP;L-Cysteine;L-Threonine;Diisoheptadecanoylphosphatidylethanolamine;5-Methyltetrahydrofolate;L-Histidine;phosphatidylethanolamine dioctadecanoyl;Menaquinone 8;Siroheme;10-Formyltetrahydrofolate;L-Tryptophan;NAD;FAD;L-Serine;ACP;Riboflavin;Peptidoglycan polymer (n subunits);dGTP;GSH;GTP;S-Adenosyl-L-met…	PosF/Positive/Positive variable/-///	PosF/Positive/Positive variable/-/CoA;Menaquinone 8;Siroheme;NADP;Diisoheptadecanoylphosphatidylethanolamine;dGTP;L-Methionine;FAD;Ubiquinone-8;ACP;ATP;L-Threonine;L-Histidine;L-Cysteine;GSH;5-Methyltetrahydrofolate;S-Adenosyl-L-methionine;L-Serine;L-Tryptophan;Riboflavin;dATP;GTP;NAD;Tetrahydrofolate;TPP;TTP;phosphatidylethanolamine dioctadecanoyl;Dianteisoheptadecanoylphosphatidylethanolamine;1…	PosF/Positive/Positive variable/-/FAD;GTP;L-Cysteine;Isoheptadecanoylcardiolipin (B. subtilis);core oligosaccharide lipid A;L-Threonine;Glycine;dATP;S-Adenosyl-L-methionine;10-Formyltetrahydrofolate;Heme;Tetrahydrofolate;5-Methyltetrahydrofolate;TPP;L-Tryptophan;ACP;phosphatidylethanolamine dioctadecanoyl;Siroheme;GSH;dGTP;Stearoylcardiolipin (B. subtilis);Diisoheptadecanoylphosphatidylethanolami…	PosF/Positive/Positive variable/-/TTP;Siroheme;L-Tryptophan;Calomide;dATP;10-Formyltetrahydrofolate;NAD;5-Methyltetrahydrofolate;Glycine;Menaquinone 8;GSH;TPP;Dianteisoheptadecanoylphosphatidylethanolamine;ATP;FAD;L-Threonine;phosphatidylethanolamine dioctadecanoyl;NADP;dGTP;Ubiquinone-8;Riboflavin;L-Methionine;L-Serine;L-Cysteine;CoA;Tetrahydrofolate;GTP;L-Histidine;ACP;Diisoheptadecanoylphospha…	PosF/Positive/Positive variable/-/ACP;Dianteisoheptadecanoylphosphatidylethanolamine;S-Adenosyl-L-methionine;TPP;GSH;Diisoheptadecanoylphosphatidylethanolamine;phosphatidylethanolamine dioctadecanoyl;dATP;CoA;L-Methionine;L-Histidine;TTP;ATP;Menaquinone 8;10-Formyltetrahydrofolate;Tetrahydrofolate;Glycine;Siroheme;GTP;NADP;L-Serine;L-Cysteine;NAD;L-Threonine;Riboflavin;dGTP;5-Methyltetrahydrofola…	PosF/Positive/Positive variable/-/GSH;L-Isoleucine;Ubiquinone-8;GTP;S-Adenosyl-L-methionine;L-Cysteine;Anteisoheptadecanoylcardiolipin (B. subtilis);dATP;ATP;Glycine;Dianteisoheptadecanoylphosphatidylethanolamine;Dianteisoheptadecanoylphosphatidylglycerol;FAD;ACP;dGTP;L-Tryptophan;CoA;TPP;L-Threonine;Diisoheptadecanoylphosphatidylethanolamine;Peptidoglycan polymer (n subunits);phosphatidylethanol…	PosF/Positive/Positive variable/-/Ubiquinone-8;Calomide;L-Methionine;TTP;Dianteisoheptadecanoylphosphatidylethanolamine;Siroheme;L-Cysteine;GTP;Peptidoglycan polymer (n subunits);Menaquinone 8;L-Serine;phosphatidylethanolamine dioctadecanoyl;dATP;10-Formyltetrahydrofolate;L-Threonine;dGTP;Glycine;CoA;L-Histidine;FAD;NAD;GSH;ATP;5-Methyltetrahydrofolate;Riboflavin;L-Tryptophan;TPP;NADP;Tetrahydrof…	PosF/Positive/Positive variable/-/L-Leucine;core oligosaccharide lipid A;L-Threonine;ACP;Riboflavin;L-Methionine;Isoheptadecanoylcardiolipin (B. subtilis);L-Histidine;Heme;Glycine;Diisoheptadecanoylphosphatidylglycerol;dGTP;Diisoheptadecanoylphosphatidylethanolamine;TTP;Siroheme;5-Methyltetrahydrofolate;Menaquinone 8;GSH;Dianteisoheptadecanoylphosphatidylethanolamine;ATP;Stearoylcardiolipin (B. s…	PosF/Positive/Positive variable/-/Menaquinone 8;L-Methionine;ACP;Diisoheptadecanoylphosphatidylethanolamine;L-Threonine;Ubiquinone-8;TTP;GTP;Tetrahydrofolate;Riboflavin;Calomide;S-Adenosyl-L-methionine;CoA;L-Histidine;NAD;5-Methyltetrahydrofolate;TPP;Peptidoglycan polymer (n subunits);phosphatidylethanolamine dioctadecanoyl;FAD;NADP;dGTP;GSH;L-Cysteine;ATP;L-Serine;Dianteisoheptadecanoylphosphati…	PosF/Positive/Positive variable/-/L-Tryptophan;Anteisoheptadecanoylcardiolipin (B. subtilis);CoA;Dianteisoheptadecanoylphosphatidylglycerol;dGTP;phosphatidylethanolamine dioctadecanoyl;L-Serine;ACP;L-Leucine;10-Formyltetrahydrofolate;dATP;Diisoheptadecanoylphosphatidylglycerol;L-Isoleucine;ATP;Isoheptadecanoylcardiolipin (B. subtilis);GTP;5-Methyltetrahydrofolate;Dianteisoheptadecanoylphosphatidy…	PosF/Positive/Positive variable/-/phosphatidylethanolamine dioctadecanoyl;L-Tyrosine;2-Demethylmenaquinone 8;NADP;Glycine;dGTP;Dianteisoheptadecanoylphosphatidylethanolamine;L-Valine;Anteisoheptadecanoylcardiolipin (B. subtilis);ATP;Dianteisoheptadecanoylphosphatidylglycerol;TTP;NAD;L-Tryptophan;Diisoheptadecanoylphosphatidylethanolamine;5-Methyltetrahydrofolate;L-Histidine;CoA;L-Cysteine;L-Pheny…
Glycine, serine and threonine metabolism	rxn02914	(1) 2-Oxoglutarate[0] + (1) phosphoserine[0] <-> (1) L-Glutamate[0] + (1) 3-Phosphonooxypyruvate[0]	-	OK	R04173	PSERTRANSAM-RXN.c	3-Phosphoserine:2-oxoglutarate aminotransferase|PSERT|Phosphoserine aminotransferase|phosphoserine transaminase reversible|phosphoserinetransaminase		Phosphoserine aminotransferase (EC 2.6.1.52)|Phosphoserine aminotransferase, putative (EC 2.6.1.52)|1D-1-guanidino-3-amino-1,3-dideoxy-scyllo-inositol transaminase (EC 2.6.1.56)	NegF/Negative variable/Negative variable/=/Diisoheptadecanoylphosphatidylethanolamine;Ubiquinone-8;Anteisoheptadecanoylcardiolipin (B. subtilis);NAD;GSH;Peptidoglycan polymer (n subunits);ACP;2-Demethylmenaquinone 8;dATP;phosphatidylethanolamine dioctadecanoyl;Calomide;Siroheme;L-Cysteine;Menaquinone 8;ATP;L-Tryptophan;L-Methionine;5-Methyltetrahydrofolate;FAD;Dianteisoheptadecanoylphosphatidylet…	NoF/Negative variable/Negative variable/=///	NegF/Negative/Negative variable/-/S-Adenosyl-L-methionine;Dianteisoheptadecanoylphosphatidylethanolamine;L-Isoleucine;phosphatidylethanolamine dioctadecanoyl;dGTP;ACP;Anteisoheptadecanoylcardiolipin (B. subtilis);dATP;FAD;L-Serine;Dianteisoheptadecanoylphosphatidylglycerol;CoA;Glycine;Ubiquinone-8;L-Threonine;GTP;ATP;Diisoheptadecanoylphosphatidylethanolamine;GSH;L-Tryptophan;TPP;L-Cysteine//	NegF/Negative/Negative variable/-/L-Threonine;GTP;NAD;FAD;CoA;Calomide;ACP;Tetrahydrofolate;L-Serine;5-Methyltetrahydrofolate;ATP;Riboflavin;Diisoheptadecanoylphosphatidylethanolamine;TPP;dATP;dGTP;L-Tryptophan;L-Cysteine;phosphatidylethanolamine dioctadecanoyl;10-Formyltetrahydrofolate;TTP;S-Adenosyl-L-methionine;Ubiquinone-8;Menaquinone 8;Dianteisoheptadecanoylphosphatidylethanolamine;GSH;L-Met…	NegF/Negative/Negative variable/-///	NegF/Negative/Negative variable/-///	NegF/Negative/Negative variable/-/Siroheme;ACP;Riboflavin;NADP;Calomide;ATP;Dianteisoheptadecanoylphosphatidylethanolamine;L-Serine;Menaquinone 8;dGTP;10-Formyltetrahydrofolate;GSH;dATP;Tetrahydrofolate;FAD;TTP;CoA;L-Cysteine;GTP;Glycine;S-Adenosyl-L-methionine;phosphatidylethanolamine dioctadecanoyl;TPP;Diisoheptadecanoylphosphatidylethanolamine;L-Methionine;L-Histidine;5-Methyltetrahydrofolate;…	NegF/Negative/Negative variable/-/ACP;Calomide;L-Tryptophan;ATP;Glycine;GSH;GTP;Dianteisoheptadecanoylphosphatidylglycerol;phosphatidylethanolamine dioctadecanoyl;L-Isoleucine;L-Cysteine;Dianteisoheptadecanoylphosphatidylethanolamine;Anteisoheptadecanoylcardiolipin (B. subtilis);CoA;L-Threonine;L-Serine;FAD;Diisoheptadecanoylphosphatidylethanolamine;Ubiquinone-8;TPP//	NegF/Negative/Negative variable/-/L-Serine;NADP;L-Tryptophan;Riboflavin;5-Methyltetrahydrofolate;GTP;dGTP;Ubiquinone-8;L-Cysteine;Calomide;Glycine;L-Threonine;L-Histidine;NAD;Tetrahydrofolate;TPP;Menaquinone 8;Diisoheptadecanoylphosphatidylethanolamine;FAD;CoA;Dianteisoheptadecanoylphosphatidylethanolamine;10-Formyltetrahydrofolate;Siroheme;phosphatidylethanolamine dioctadecanoyl;S-Adenosyl-L-met…	NegF/Negative/Negative variable/-/L-Methionine;Dianteisoheptadecanoylphosphatidylethanolamine;TTP;L-Cysteine;L-Threonine;Diisoheptadecanoylphosphatidylethanolamine;5-Methyltetrahydrofolate;L-Histidine;phosphatidylethanolamine dioctadecanoyl;Menaquinone 8;Siroheme;10-Formyltetrahydrofolate;L-Tryptophan;NAD;FAD;L-Serine;ACP;Riboflavin;Peptidoglycan polymer (n subunits);dGTP;GSH;GTP;S-Adenosyl-L-met…	NegF/Negative/Negative variable/-///	NegF/Negative/Negative variable/-/CoA;Menaquinone 8;Siroheme;NADP;Diisoheptadecanoylphosphatidylethanolamine;dGTP;L-Methionine;FAD;Ubiquinone-8;ACP;ATP;L-Threonine;L-Histidine;L-Cysteine;GSH;5-Methyltetrahydrofolate;S-Adenosyl-L-methionine;L-Serine;L-Tryptophan;Riboflavin;GTP;NAD;Tetrahydrofolate;TPP;TTP;phosphatidylethanolamine dioctadecanoyl;Dianteisoheptadecanoylphosphatidylethanolamine;10-For…	NegF/Negative/Negative variable/-/FAD;GTP;L-Cysteine;Isoheptadecanoylcardiolipin (B. subtilis);core oligosaccharide lipid A;L-Threonine;Glycine;dATP;S-Adenosyl-L-methionine;10-Formyltetrahydrofolate;Heme;Tetrahydrofolate;5-Methyltetrahydrofolate;TPP;L-Tryptophan;ACP;phosphatidylethanolamine dioctadecanoyl;Siroheme;GSH;dGTP;Stearoylcardiolipin (B. subtilis);Diisoheptadecanoylphosphatidylethanolami…	NegF/Negative/Negative variable/-/TTP;Siroheme;L-Tryptophan;Calomide;dATP;10-Formyltetrahydrofolate;NAD;5-Methyltetrahydrofolate;Glycine;Menaquinone 8;GSH;TPP;Dianteisoheptadecanoylphosphatidylethanolamine;ATP;FAD;L-Threonine;phosphatidylethanolamine dioctadecanoyl;dGTP;Ubiquinone-8;Riboflavin;L-Methionine;L-Serine;L-Cysteine;CoA;Tetrahydrofolate;GTP;L-Histidine;ACP;Diisoheptadecanoylphosphatidyl…	NegF/Negative/Negative variable/-/ACP;Dianteisoheptadecanoylphosphatidylethanolamine;S-Adenosyl-L-methionine;TPP;GSH;Diisoheptadecanoylphosphatidylethanolamine;phosphatidylethanolamine dioctadecanoyl;dATP;CoA;L-Methionine;L-Histidine;TTP;ATP;Menaquinone 8;10-Formyltetrahydrofolate;Tetrahydrofolate;Glycine;Siroheme;GTP;NADP;L-Serine;L-Cysteine;NAD;L-Threonine;Riboflavin;dGTP;5-Methyltetrahydrofola…	NegF/Negative/Negative variable/-/GSH;L-Isoleucine;Riboflavin;Ubiquinone-8;GTP;S-Adenosyl-L-methionine;L-Cysteine;Anteisoheptadecanoylcardiolipin (B. subtilis);NADP;dATP;ATP;Glycine;Dianteisoheptadecanoylphosphatidylethanolamine;Dianteisoheptadecanoylphosphatidylglycerol;FAD;ACP;L-Tryptophan;CoA;TPP;L-Threonine;Diisoheptadecanoylphosphatidylethanolamine;Peptidoglycan polymer (n subunits);phosphat…	NegF/Negative/Negative variable/-/Ubiquinone-8;Calomide;L-Methionine;TTP;Dianteisoheptadecanoylphosphatidylethanolamine;Siroheme;L-Cysteine;GTP;Peptidoglycan polymer (n subunits);Menaquinone 8;L-Serine;phosphatidylethanolamine dioctadecanoyl;dATP;10-Formyltetrahydrofolate;L-Threonine;dGTP;Glycine;CoA;L-Histidine;FAD;NAD;GSH;ATP;5-Methyltetrahydrofolate;Riboflavin;L-Tryptophan;TPP;NADP;Tetrahydrof…	NegF/Negative/Negative variable/-/L-Leucine;core oligosaccharide lipid A;L-Threonine;ACP;Riboflavin;L-Methionine;Isoheptadecanoylcardiolipin (B. subtilis);L-Histidine;Heme;Glycine;Diisoheptadecanoylphosphatidylglycerol;dGTP;Diisoheptadecanoylphosphatidylethanolamine;TTP;Siroheme;5-Methyltetrahydrofolate;Menaquinone 8;GSH;Dianteisoheptadecanoylphosphatidylethanolamine;ATP;Stearoylcardiolipin (B. s…	NegF/Negative/Negative variable/-/Menaquinone 8;L-Methionine;ACP;Diisoheptadecanoylphosphatidylethanolamine;L-Threonine;Ubiquinone-8;TTP;GTP;Tetrahydrofolate;Riboflavin;Calomide;S-Adenosyl-L-methionine;CoA;L-Histidine;5-Methyltetrahydrofolate;TPP;Peptidoglycan polymer (n subunits);phosphatidylethanolamine dioctadecanoyl;FAD;dGTP;GSH;L-Cysteine;ATP;L-Serine;Dianteisoheptadecanoylphosphatidylethano…	NegF/Negative/Negative variable/-/L-Tryptophan;Anteisoheptadecanoylcardiolipin (B. subtilis);CoA;Dianteisoheptadecanoylphosphatidylglycerol;dGTP;phosphatidylethanolamine dioctadecanoyl;L-Serine;ACP;L-Leucine;10-Formyltetrahydrofolate;dATP;Diisoheptadecanoylphosphatidylglycerol;L-Isoleucine;ATP;Isoheptadecanoylcardiolipin (B. subtilis);GTP;Dianteisoheptadecanoylphosphatidylethanolamine;GSH;Glycine…	NegF/Negative/Negative variable/-/phosphatidylethanolamine dioctadecanoyl;L-Tyrosine;2-Demethylmenaquinone 8;NADP;Glycine;dGTP;Dianteisoheptadecanoylphosphatidylethanolamine;L-Valine;Anteisoheptadecanoylcardiolipin (B. subtilis);ATP;Dianteisoheptadecanoylphosphatidylglycerol;TTP;NAD;L-Tryptophan;Diisoheptadecanoylphosphatidylethanolamine;5-Methyltetrahydrofolate;L-Histidine;CoA;L-Cysteine;L-Pheny…
Glycine, serine and threonine metabolism	rxn00165	(1) L-Serine[0] <-> (1) NH3[0] + (1) Pyruvate[0]	>	OK	R00220	4.3.1.17-RXN.c	L-hydroxyaminoacid dehydratase|L-serine ammonia-lyase (pyruvate-forming)|L-serine deaminase (rev)|L-serine dehydratase alpha subunit|L-serine hydro-lyase (deaminating)|L-serinedeaminase|SERD_L|Serine ammonia-lyase	4.2.1.13	L-serine dehydratase 1 (EC 4.3.1.17)|L-serine dehydratase (EC 4.3.1.17)|L-serine dehydratase, beta subunit (EC 4.3.1.17)|L-serine dehydratase, alpha subunit (EC 4.3.1.17)|erythro-3-hydroxy-L-aspartate ammonia-lyase (EC 4.3.1.20)|3,4-dihydroxyphenylalanine reductive deaminase (EC 4.3.1.22)	NoF/Positive variable/Positive variable/>///	PosF/Positive variable/Positive variable/>/Isoheptadecanoylcardiolipin (B. subtilis);Stearoylcardiolipin (B. subtilis);core oligosaccharide lipid A//	NoF/Positive variable/Positive variable/>///	NoF/Positive variable/Positive variable/>///	NoF/Positive variable/Positive variable/>///	NoF/Positive variable/Positive variable/>///	NoF/Positive variable/Positive variable/>///	NoF/Positive variable/Positive variable/>///	NoF/Positive variable/Positive variable/>///	NoF/Positive variable/Positive variable/>///	NoF/Positive variable/Positive variable/>///	NoF/Positive variable/Positive variable/>///	NoF/Positive variable/Positive variable/>///	NoF/Positive variable/Positive variable/>///	NoF/Positive variable/Positive variable/>///	NoF/Positive variable/Positive variable/>///	NoF/Positive variable/Positive variable/>///	NoF/Positive variable/Positive variable/>///	NoF/Positive variable/Positive variable/>///	NoF/Positive variable/Positive variable/>///	NoF/Positive variable/Positive variable/>///
Glycine, serine and threonine metabolism	rxn01302	(1) NADP[0] + (1) L-Homoserine[0] <-> (1) NADPH[0] + (1) H+[0] + (1) L-Aspartate4-semialdehyde[0]	-	OK	R01775	HOMOSERDEHYDROG-RXN.c.metaexp.NADP_NADPH	HSDy|L-Homoserine:NADP+ oxidoreductase|L-homoserine:NADP+ oxidoreductase|homoserine dehydrogenase (NADP), irreversible|homoserine dehydrogenase (NADPH)|homoserinedehydrogenase-NADPH		Homoserine dehydrogenase (EC 1.1.1.3)|homoserine dehydrogenase (EC 1.1.1.3)	NoF/Variable/Variable/=///	NoF/Variable/Variable/=///	NoF/Variable/Variable/-///	NoF/Variable/Variable/-///	NegF/Variable/Variable/-///	NoF/Variable/Variable/-///	NoF/Variable/Variable/-///	NoF/Variable/Variable/-///	NegF/Variable/Variable/-/NADP;L-Tryptophan;5-Methyltetrahydrofolate;Calomide;NAD;Tetrahydrofolate;FAD;10-Formyltetrahydrofolate;S-Adenosyl-L-methionine;L-Methionine;Spermidine//	NegF/Variable/Variable/-/L-Methionine;Spermidine;10-Formyltetrahydrofolate;L-Tryptophan;NAD;FAD;S-Adenosyl-L-methionine;Calomide;NADP//	NoF/Variable/Variable/-///	NegF/Variable/Variable/-/L-Methionine;S-Adenosyl-L-methionine;Spermidine//	NoF/Variable/Variable/-///	NoF/Variable/Variable/-///	NoF/Variable/Variable/-///	NoF/Variable/Variable/-///	NegF/Variable/Variable/-/L-Methionine;Spermidine;S-Adenosyl-L-methionine//	NoF/Variable/Variable/-///	NoF/Variable/Variable/-///	NoF/Variable/Variable/-///	NoF/Variable/Variable/-///
Glycine, serine and threonine metabolism	rxn00599	(1) Glycine[0] + (1) H+[0] + (1) Succinyl-CoA[0] <-> (1) CoA[0] + (1) CO2[0] + (1) 5-Aminolevulinate[0]	>	OK	R00830	5-AMINOLEVULINIC-ACID-SYNTHASE-RXN.c	5-aminolevulinate synthetase|5-aminolevulinic acid synthetase|ALA synthase|ALA synthetase|ALAS|alpha-aminolevulinic acid synthase|aminolevulinate synthase|aminolevulinate synthetase|aminolevulinic acid synthase|aminolevulinic acid synthetase|aminolevulinic synthetase|delta-aminolevulinate synthase|delta-aminolevulinate synthetase|delta-aminolevulinic acid synthase|delta-aminolevulinic acid synthe…		5-aminolevulinate synthase (EC 2.3.1.37)|acyl-[acyl-carrier-protein]---phospholipid O-acyltransferase (EC 2.3.1.40)	G/PosF/Positive/Positive/>/Siroheme;Heme//	G/PosF/Positive/Positive/>/Heme;Siroheme//	-	-	G/PosF/Positive/Positive variable/>///	-	-	-	-	-	G/PosF/Positive/Positive variable/>///	-	G/PosF/Positive/Positive variable/>/Heme;Siroheme//	-	-	-	-	G/PosF/Positive/Positive variable/>/Heme;Siroheme//	-	-	-
Glycine, serine and threonine metabolism	rxn01102	(1) ATP[0] + (1) Glycerate[0] <-> (1) ADP[0] + (1) H+[0] + (1) 3-Phosphoglycerate[0]	>	OK|HB	R01514	GLY3KIN-RXN.c	ATP:(R)-glycerate 3-phosphotransferase|ATP:D-glycerate 2-phosphotransferase|D-glycerate 3-kinase|D-glycerate kinase|D-glyceric acid kinase|glycerate kinase (phosphorylating)|glycerate-3-kinase		D-glycerate 2-kinase (EC 2.7.1.-)|Glycerate kinase (EC 2.7.1.31)|pyridoxal kinase (EC 2.7.1.35)	NoF/Variable/Variable/=///	PosF/Positive/Positive/=/10-Formyltetrahydrofolate;TPP;Ubiquinone-8;Tetrahydrofolate;5-Methyltetrahydrofolate//	PosF/Positive/Positive variable/-/5-Methyltetrahydrofolate;Tetrahydrofolate;10-Formyltetrahydrofolate//	PosF/Positive/Positive variable/-/Tetrahydrofolate;5-Methyltetrahydrofolate;10-Formyltetrahydrofolate//	PosF/Positive/Positive variable/-///	PosF/Positive/Positive variable/-///	PosF/Positive/Positive variable/-/10-Formyltetrahydrofolate;Tetrahydrofolate;5-Methyltetrahydrofolate//	PosF/Positive/Positive variable/-/10-Formyltetrahydrofolate;Tetrahydrofolate;5-Methyltetrahydrofolate//	NoF/Blocked/Blocked/-///	PosF/Positive/Positive variable/-/5-Methyltetrahydrofolate;10-Formyltetrahydrofolate;Tetrahydrofolate//	PosF/Positive/Positive variable/-///	PosF/Positive/Positive variable/-/5-Methyltetrahydrofolate;Tetrahydrofolate;10-Formyltetrahydrofolate//	PosF/Positive/Positive variable/-/10-Formyltetrahydrofolate;Tetrahydrofolate;5-Methyltetrahydrofolate//	PosF/Positive/Positive variable/-/10-Formyltetrahydrofolate;5-Methyltetrahydrofolate;Tetrahydrofolate//	NoF/Blocked/Blocked/-///	PosF/Positive/Positive variable/-/Tetrahydrofolate;10-Formyltetrahydrofolate;5-Methyltetrahydrofolate//	PosF/Positive/Positive variable/-/10-Formyltetrahydrofolate;5-Methyltetrahydrofolate;Tetrahydrofolate//	NoF/Blocked/Blocked/-///	PosF/Positive/Positive variable/-/Tetrahydrofolate;5-Methyltetrahydrofolate;10-Formyltetrahydrofolate//	PosF/Positive/Positive variable/-/10-Formyltetrahydrofolate;5-Methyltetrahydrofolate;Tetrahydrofolate//	PosF/Positive/Positive variable/-/5-Methyltetrahydrofolate;Tetrahydrofolate;10-Formyltetrahydrofolate//
Glycine, serine and threonine metabolism	rxn01069	(1) H2O[0] + (1) O-Phospho-L-homoserine[0] <-> (1) Phosphate[0] + (1) L-Threonine[0]	-	OK|HB	R01466	THRESYN-RXN.c	O-Phospho-L-homoserine phospho-lyase (adding water)|O-phospho-L-homoserine phosphate-lyase (adding water, L-threonine-forming)|O-phospho-L-homoserine phosphate-lyase (adding water;L-threonine-forming)|O-phospho-L-homoserine phospho-lyase (adding water)|THRS|threonine synthase|threonine synthetase|threoninesynthase	4.2.99.2	Threonine synthase (EC 4.2.3.1)|sesquithujene synthase (EC 4.2.3.102)	NoF/Blocked/Blocked/>///	NoF/Blocked/Blocked/>///	NoF/Blocked/Blocked/>///	NoF/Blocked/Blocked/>///	NoF/Blocked/Blocked/>///	NoF/Blocked/Blocked/>///	NoF/Blocked/Blocked/>///	NoF/Blocked/Blocked/>///	NoF/Blocked/Blocked/>///	NoF/Blocked/Blocked/>///	NoF/Blocked/Blocked/>///	NoF/Blocked/Blocked/>///	NoF/Blocked/Blocked/>///	NoF/Blocked/Blocked/>///	NoF/Blocked/Blocked/>///	NoF/Blocked/Blocked/>///	NoF/Blocked/Blocked/>///	NoF/Blocked/Blocked/>///	NoF/Blocked/Blocked/>///	NoF/Blocked/Blocked/>///	NoF/Blocked/Blocked/>///
Glycine, serine and threonine metabolism	rxn08647	(1) ATP[0] + (1) Glycerate[0] <-> (1) ADP[0] + (1) H+[0] + (1) 2-Phospho-D-glycerate[0]	>	OK|HB	R08572	GKI-RXN.c	ATP:(R)-glycerate 2-phosphotransferase|D-glycerate-2-kinase|glycerate 2-kinase|glycerate kinase (2-phosphoglycerate forming)	2.7.1.165	tagatose kinase (EC 2.7.1.101)|pyridoxal kinase (EC 2.7.1.35)	PosF/Variable/Variable/=/Ubiquinone-8;Tetrahydrofolate;10-Formyltetrahydrofolate;5-Methyltetrahydrofolate;TPP//	-	-	-	-	-	-	-	-	-	-	-	-	-	-	-	-	-	-	-	-
Glycine, serine and threonine metabolism	rxn06600	(1) Tetrahydrofolate[0] + (1) S-Aminomethyldihydrolipoylprotein[0] <-> (1) NH3[0] + (1) 5-10-Methylenetetrahydrofolate[0] + (1) Dihydrolipolprotein[0]	>	OK	R04125		glycine cleavage complex		Glycine cleavage system H protein|Aminomethyltransferase (glycine cleavage system T protein) (EC 2.1.2.10)|phosphoribosylglycinamide formyltransferase (EC 2.1.2.2)	NoF/Positive variable/Positive variable/>///	NoF/Positive variable/Positive variable/>///	NoF/Positive variable/Positive variable/>///	NoF/Positive variable/Positive variable/>///	NoF/Positive variable/Positive variable/>///	NoF/Positive variable/Positive variable/>///	NoF/Positive variable/Positive variable/>///	NoF/Positive variable/Positive variable/>///	NoF/Positive variable/Positive variable/>///	NoF/Positive variable/Positive variable/>///	NoF/Positive variable/Positive variable/>///	NoF/Positive variable/Positive variable/>///	NoF/Positive variable/Positive variable/>///	NoF/Positive variable/Positive variable/>///	NoF/Positive variable/Positive variable/>///	NoF/Positive variable/Positive variable/>///	NoF/Positive variable/Positive variable/>///	NoF/Positive variable/Positive variable/>///	NoF/Positive variable/Positive variable/>///	NoF/Positive variable/Positive variable/>///	PosF/Positive variable/Positive variable/>/L-Tyrosine;2-Demethylmenaquinone 8;NADP;dGTP;ATP;TTP;NAD;L-Tryptophan;5-Methyltetrahydrofolate;CoA;L-Phenylalanine;ACP;S-Adenosyl-L-methionine;L-Methionine;GTP;Peptidoglycan polymer (n subunits);Menaquinone 8;Bactoprenyl diphosphate;TPP;Ubiquinone-8;L-Isoleucine;Siroheme;Calomide;10-Formyltetrahydrofolate//
Glycine, serine and threonine metabolism	rxn12191	(1) NADP[0] + (1) Choline[0] <-> (1) NADPH[0] + (1) H+[0] + (1) Betaine aldehyde[0]	-	OK	R08558	RXN-12582.c	R08558|choline monooxygenase (NADP)		alcohol dehydrogenase (EC 1.1.1.1)	NoF/Variable/Variable/=///	-	-	-	-	-	-	-	-	-	-	-	-	-	-	-	-	-	-	-	-
Glycine, serine and threonine metabolism	rxn10770	(1) NAD[0] + (1) Choline[0] <-> (1) NADH[0] + (1) H+[0] + (1) Betaine aldehyde[0]	-	OK	R08557	RXN-6021.c	R08557|RXN-6021.c		Choline dehydrogenase (EC 1.1.99.1)|alcohol dehydrogenase (EC 1.1.1.1)	NoF/Variable/Variable/=///	-	-	-	-	-	-	-	-	-	-	-	-	-	-	-	-	-	-	-	-
Glycine, serine and threonine metabolism	rxn00420	(1) H2O[0] + (1) phosphoserine[0] <-> (1) Phosphate[0] + (1) L-Serine[0]	-	OK|HB	R00582	PSERPHOSPHA-RXN.c.metaexp.3-P-SERINE_SER|RXN0-5114.c	L-O-Phosphoserine phosphohydrolase|O-phospho-L-serine phosphohydrolase|PSP_L|RXN0-5114.c|phosphoserine phosphatase (L-serine)|phosphoserinephosphatase-L-serine		Phosphoserine phosphatase rsbX (EC 3.1.3.3)|Phosphoserine phosphatase (EC 3.1.3.3)|polynucleotide 5'-phosphatase (EC 3.1.3.33)	PosF/Positive variable/Positive variable/>/Diisoheptadecanoylphosphatidylethanolamine;Ubiquinone-8;Anteisoheptadecanoylcardiolipin (B. subtilis);NAD;GSH;Peptidoglycan polymer (n subunits);ACP;2-Demethylmenaquinone 8;dATP;phosphatidylethanolamine dioctadecanoyl;Calomide;Siroheme;L-Cysteine;Menaquinone 8;ATP;L-Tryptophan;L-Methionine;5-Methyltetrahydrofolate;FAD;Dianteisoheptadecanoylphosphatidylet…	NoF/Positive variable/Positive variable/>///	PosF/Positive/Positive variable/>/S-Adenosyl-L-methionine;NADP;Dianteisoheptadecanoylphosphatidylethanolamine;L-Isoleucine;phosphatidylethanolamine dioctadecanoyl;dGTP;ACP;Anteisoheptadecanoylcardiolipin (B. subtilis);NAD;dATP;FAD;L-Serine;Dianteisoheptadecanoylphosphatidylglycerol;CoA;Calomide;Glycine;Ubiquinone-8;L-Threonine;GTP;ATP;Diisoheptadecanoylphosphatidylethanolamine;GSH;L-Tryptophan;TP…	PosF/Positive/Positive variable/>/L-Threonine;GTP;NAD;FAD;CoA;Calomide;ACP;Tetrahydrofolate;L-Serine;5-Methyltetrahydrofolate;ATP;Riboflavin;Diisoheptadecanoylphosphatidylethanolamine;TPP;dGTP;L-Tryptophan;L-Cysteine;phosphatidylethanolamine dioctadecanoyl;10-Formyltetrahydrofolate;TTP;S-Adenosyl-L-methionine;Ubiquinone-8;Menaquinone 8;Dianteisoheptadecanoylphosphatidylethanolamine;GSH;L-Methioni…	PosF/Positive/Positive variable/>///	PosF/Positive/Positive variable/>///	PosF/Positive/Positive variable/>/Siroheme;ACP;Riboflavin;ATP;Dianteisoheptadecanoylphosphatidylethanolamine;L-Serine;Menaquinone 8;dGTP;10-Formyltetrahydrofolate;GSH;Tetrahydrofolate;FAD;TTP;CoA;L-Cysteine;GTP;Glycine;S-Adenosyl-L-methionine;phosphatidylethanolamine dioctadecanoyl;TPP;Diisoheptadecanoylphosphatidylethanolamine;L-Methionine;L-Histidine;5-Methyltetrahydrofolate;L-Threonine;L-Trypt…	PosF/Positive/Positive variable/>/ACP;Calomide;L-Tryptophan;ATP;Glycine;GSH;GTP;Dianteisoheptadecanoylphosphatidylglycerol;dGTP;phosphatidylethanolamine dioctadecanoyl;NADP;L-Isoleucine;L-Cysteine;Dianteisoheptadecanoylphosphatidylethanolamine;10-Formyltetrahydrofolate;Anteisoheptadecanoylcardiolipin (B. subtilis);CoA;NAD;L-Threonine;Tetrahydrofolate;Riboflavin;L-Serine;FAD;Diisoheptadecanoylphos…	PosF/Positive/Positive variable/>/L-Serine;NADP;L-Tryptophan;Riboflavin;5-Methyltetrahydrofolate;GTP;dGTP;Ubiquinone-8;L-Cysteine;Calomide;Glycine;L-Threonine;L-Histidine;NAD;Tetrahydrofolate;TPP;Menaquinone 8;Diisoheptadecanoylphosphatidylethanolamine;FAD;CoA;Dianteisoheptadecanoylphosphatidylethanolamine;10-Formyltetrahydrofolate;Siroheme;phosphatidylethanolamine dioctadecanoyl;S-Adenosyl-L-met…	PosF/Positive/Positive variable/>/L-Methionine;Dianteisoheptadecanoylphosphatidylethanolamine;TTP;L-Cysteine;L-Threonine;Diisoheptadecanoylphosphatidylethanolamine;5-Methyltetrahydrofolate;L-Histidine;phosphatidylethanolamine dioctadecanoyl;Menaquinone 8;Siroheme;10-Formyltetrahydrofolate;L-Tryptophan;NAD;FAD;L-Serine;ACP;Riboflavin;Peptidoglycan polymer (n subunits);dGTP;GSH;GTP;S-Adenosyl-L-met…	PosF/Positive/Positive variable/>///	PosF/Positive/Positive variable/>/CoA;Menaquinone 8;Siroheme;NADP;Diisoheptadecanoylphosphatidylethanolamine;dGTP;L-Methionine;FAD;Ubiquinone-8;ACP;ATP;L-Threonine;L-Histidine;L-Cysteine;GSH;5-Methyltetrahydrofolate;S-Adenosyl-L-methionine;L-Serine;L-Tryptophan;Riboflavin;GTP;Tetrahydrofolate;TPP;TTP;phosphatidylethanolamine dioctadecanoyl;Dianteisoheptadecanoylphosphatidylethanolamine;10-Formylt…	PosF/Positive/Positive variable/>/FAD;GTP;L-Cysteine;Isoheptadecanoylcardiolipin (B. subtilis);core oligosaccharide lipid A;L-Threonine;Glycine;dATP;S-Adenosyl-L-methionine;Riboflavin;10-Formyltetrahydrofolate;Heme;Tetrahydrofolate;5-Methyltetrahydrofolate;TPP;L-Tryptophan;ACP;phosphatidylethanolamine dioctadecanoyl;Siroheme;GSH;dGTP;Stearoylcardiolipin (B. subtilis);Diisoheptadecanoylphosphatidy…	PosF/Positive/Positive variable/>/TTP;Siroheme;L-Tryptophan;10-Formyltetrahydrofolate;NAD;5-Methyltetrahydrofolate;Glycine;Menaquinone 8;GSH;TPP;Dianteisoheptadecanoylphosphatidylethanolamine;ATP;FAD;L-Threonine;phosphatidylethanolamine dioctadecanoyl;NADP;dGTP;Ubiquinone-8;Riboflavin;L-Methionine;L-Serine;L-Cysteine;CoA;Tetrahydrofolate;GTP;L-Histidine;ACP;Diisoheptadecanoylphosphatidylethanolam…	PosF/Positive/Positive variable/>/ACP;Dianteisoheptadecanoylphosphatidylethanolamine;S-Adenosyl-L-methionine;TPP;GSH;Diisoheptadecanoylphosphatidylethanolamine;phosphatidylethanolamine dioctadecanoyl;dATP;CoA;L-Methionine;L-Histidine;TTP;ATP;Menaquinone 8;10-Formyltetrahydrofolate;Tetrahydrofolate;Glycine;Siroheme;GTP;NADP;L-Serine;L-Cysteine;NAD;L-Threonine;Riboflavin;dGTP;5-Methyltetrahydrofola…	PosF/Positive/Positive variable/>/GSH;L-Isoleucine;Riboflavin;Ubiquinone-8;Tetrahydrofolate;GTP;S-Adenosyl-L-methionine;L-Cysteine;Anteisoheptadecanoylcardiolipin (B. subtilis);NADP;dATP;ATP;Glycine;Dianteisoheptadecanoylphosphatidylethanolamine;Dianteisoheptadecanoylphosphatidylglycerol;FAD;ACP;L-Tryptophan;CoA;TPP;L-Threonine;Diisoheptadecanoylphosphatidylethanolamine;Peptidoglycan polymer (n s…	PosF/Positive/Positive variable/>/Ubiquinone-8;L-Methionine;TTP;Dianteisoheptadecanoylphosphatidylethanolamine;Siroheme;L-Cysteine;GTP;Peptidoglycan polymer (n subunits);Menaquinone 8;L-Serine;phosphatidylethanolamine dioctadecanoyl;dATP;10-Formyltetrahydrofolate;L-Threonine;dGTP;Glycine;CoA;L-Histidine;FAD;NAD;GSH;ATP;5-Methyltetrahydrofolate;Riboflavin;L-Tryptophan;TPP;NADP;Tetrahydrofolate;Dii…	PosF/Positive/Positive variable/>/L-Leucine;core oligosaccharide lipid A;L-Threonine;ACP;Riboflavin;L-Methionine;Isoheptadecanoylcardiolipin (B. subtilis);L-Histidine;Heme;Glycine;Diisoheptadecanoylphosphatidylglycerol;dGTP;Diisoheptadecanoylphosphatidylethanolamine;TTP;Siroheme;5-Methyltetrahydrofolate;Menaquinone 8;GSH;Dianteisoheptadecanoylphosphatidylethanolamine;ATP;Stearoylcardiolipin (B. s…	PosF/Positive/Positive variable/>/Menaquinone 8;L-Methionine;ACP;Diisoheptadecanoylphosphatidylethanolamine;L-Threonine;Ubiquinone-8;TTP;GTP;Tetrahydrofolate;Riboflavin;Calomide;S-Adenosyl-L-methionine;CoA;L-Histidine;NAD;5-Methyltetrahydrofolate;TPP;Peptidoglycan polymer (n subunits);phosphatidylethanolamine dioctadecanoyl;FAD;NADP;dGTP;GSH;L-Cysteine;ATP;L-Serine;Dianteisoheptadecanoylphosphati…	PosF/Positive/Positive variable/>/L-Tryptophan;Anteisoheptadecanoylcardiolipin (B. subtilis);CoA;Dianteisoheptadecanoylphosphatidylglycerol;dGTP;phosphatidylethanolamine dioctadecanoyl;L-Serine;ACP;L-Leucine;10-Formyltetrahydrofolate;dATP;Diisoheptadecanoylphosphatidylglycerol;L-Isoleucine;ATP;Isoheptadecanoylcardiolipin (B. subtilis);GTP;Dianteisoheptadecanoylphosphatidylethanolamine;GSH;Glycine…	PosF/Positive/Positive variable/>/phosphatidylethanolamine dioctadecanoyl;L-Tyrosine;2-Demethylmenaquinone 8;NADP;Glycine;dGTP;Dianteisoheptadecanoylphosphatidylethanolamine;L-Valine;Anteisoheptadecanoylcardiolipin (B. subtilis);ATP;Dianteisoheptadecanoylphosphatidylglycerol;TTP;NAD;L-Tryptophan;Diisoheptadecanoylphosphatidylethanolamine;5-Methyltetrahydrofolate;L-Histidine;CoA;L-Cysteine;L-Pheny…
Glycine, serine and threonine metabolism	rxn01068	(1) NAD[0] + (1) L-Threonine[0] <-> (1) NADH[0] + (1) H+[0] + (1) L-2-Amino-acetoacetate[0]	-	OK	R01465	THREODEHYD-RXN.c	L-threonine 3-dehydrogenase|L-threonine dehydrogenase|L-threonine dehydrogenase (w/ AOBUTDs)|L-threonine:NAD+ oxidoreductase|threonine 3-dehydrogenase|threonine dehydrogenase		L-threonine 3-dehydrogenase (EC 1.1.1.103)|L-threonine 3-dehydrogenase (EC 1.1.1.103)	NegF/Negative/Variable/=/L-Threonine//	NegF/Negative/Negative/=/L-Threonine//	NegF/Negative/Variable/-/L-Threonine//	NegF/Negative/Variable/-/L-Threonine;FAD;CoA;Calomide;ACP;Tetrahydrofolate;5-Methyltetrahydrofolate;Riboflavin;TPP;10-Formyltetrahydrofolate;S-Adenosyl-L-methionine;Ubiquinone-8;Menaquinone 8;Siroheme//	NegF/Negative/Variable/-///	NegF/Negative/Variable/-///	NegF/Negative/Variable/-/Siroheme;Riboflavin;NADP;Calomide;dGTP;10-Formyltetrahydrofolate;FAD;CoA;S-Adenosyl-L-methionine;TPP;5-Methyltetrahydrofolate;L-Threonine;Ubiquinone-8//	NegF/Negative/Variable/-/L-Threonine//	NegF/Variable/Variable/-/Ubiquinone-8;Calomide;L-Threonine;NAD;TPP;Menaquinone 8;FAD;CoA;Siroheme;S-Adenosyl-L-methionine;dATP//	NegF/Negative/Variable/-/L-Threonine;5-Methyltetrahydrofolate;Siroheme;10-Formyltetrahydrofolate;NAD;FAD;Riboflavin;S-Adenosyl-L-methionine;Ubiquinone-8;Tetrahydrofolate;Calomide;NADP;TPP;CoA//	NegF/Negative/Variable/-///	NegF/Negative/Variable/-/CoA;Menaquinone 8;Siroheme;L-Methionine;FAD;Ubiquinone-8;ACP;L-Threonine;5-Methyltetrahydrofolate;S-Adenosyl-L-methionine;TPP;10-Formyltetrahydrofolate;Calomide//	NegF/Negative/Variable/-/L-Threonine//	NegF/Negative/Variable/-/Siroheme;Calomide;10-Formyltetrahydrofolate;NAD;5-Methyltetrahydrofolate;Menaquinone 8;TPP;FAD;L-Threonine;NADP;Ubiquinone-8;CoA;GTP;S-Adenosyl-L-methionine//	NegF/Variable/Variable/-/ACP;S-Adenosyl-L-methionine;TPP;dATP;CoA;Menaquinone 8;Siroheme;L-Threonine;Ubiquinone-8;FAD;Calomide//	NegF/Negative/Variable/-/L-Threonine//	NegF/Negative/Variable/-/Ubiquinone-8;Calomide;L-Methionine;Siroheme;10-Formyltetrahydrofolate;L-Threonine;CoA;FAD;5-Methyltetrahydrofolate;TPP;S-Adenosyl-L-methionine//	NegF/Variable/Variable/-/L-Threonine//	NegF/Negative/Variable/-/Menaquinone 8;L-Threonine;Ubiquinone-8;Tetrahydrofolate;Calomide;S-Adenosyl-L-methionine;CoA;NAD;5-Methyltetrahydrofolate;TPP;FAD;NADP;10-Formyltetrahydrofolate;Siroheme//	NegF/Negative/Variable/-/L-Threonine//	NegF/Variable/Variable/-/L-Threonine//
Glycine, serine and threonine metabolism	rxn06493	(1) NAD[0] + (1) Dihydrolipolprotein[0] <-> (1) NADH[0] + (1) H+[0] + (1) Lipoylprotein[0]	-	OK	R03815		dihydrolipoylprotein:NAD+ oxidoreductase		Dihydrolipoamide dehydrogenase (EC 1.8.1.4)|Glycine dehydrogenase [decarboxylating] (glycine cleavage system P protein) (EC 1.4.4.2)|Glycine cleavage system H protein|Glycine dehydrogenase [decarboxylating] (glycine cleavage system P2 protein) (EC 1.4.4.2)|Glycine dehydrogenase [decarboxylating] (glycine cleavage system P1 protein) (EC 1.4.4.2)|protein-disulfide reductase (EC 1.8.1.8)	NoF/Positive variable/Positive variable/=///	NoF/Positive variable/Positive variable/=///	NoF/Positive variable/Positive variable/-///	NoF/Positive variable/Positive variable/-///	NoF/Positive variable/Positive variable/-///	NoF/Positive variable/Positive variable/-///	NoF/Positive variable/Positive variable/-///	NoF/Positive variable/Positive variable/-///	NoF/Positive variable/Positive variable/-///	NoF/Positive variable/Positive variable/-///	NoF/Positive variable/Positive variable/-///	NoF/Positive variable/Positive variable/-///	NoF/Positive variable/Positive variable/-///	NoF/Positive variable/Positive variable/-///	NoF/Positive variable/Positive variable/-///	NoF/Positive variable/Positive variable/-///	NoF/Positive variable/Positive variable/-///	NoF/Positive variable/Positive variable/-///	NoF/Positive variable/Positive variable/-///	NoF/Positive variable/Positive variable/-///	PosF/Positive variable/Positive variable/-/L-Tyrosine;2-Demethylmenaquinone 8;NADP;dGTP;ATP;TTP;NAD;L-Tryptophan;L-Histidine;CoA;L-Phenylalanine;ACP;S-Adenosyl-L-methionine;L-Methionine;Peptidoglycan polymer (n subunits);Menaquinone 8;Bactoprenyl diphosphate;TPP;Ubiquinone-8;Siroheme//
Glycine, serine and threonine metabolism	rxn06377	(1) Glycine[0] + (1) H+[0] + (1) Lipoylprotein[0] <-> (1) CO2[0] + (1) S-Aminomethyldihydrolipoylprotein[0]	-	OK	R03425		acceptor-aminomethylating)|acceptor-aminomethylating)|glycine:lipoylprotein oxidoreductase (decarboxylating and		Glycine dehydrogenase [decarboxylating] (glycine cleavage system P protein) (EC 1.4.4.2)|Glycine dehydrogenase [decarboxylating] (glycine cleavage system P2 protein) (EC 1.4.4.2)|Glycine dehydrogenase [decarboxylating] (glycine cleavage system P1 protein) (EC 1.4.4.2)|D-amino-acid dehydrogenase (EC 1.4.99.1)	NoF/Positive variable/Positive variable/>///	NoF/Positive variable/Positive variable/>///	NoF/Positive variable/Positive variable/>///	NoF/Positive variable/Positive variable/>///	NoF/Positive variable/Positive variable/>///	NoF/Positive variable/Positive variable/>///	NoF/Positive variable/Positive variable/>///	NoF/Positive variable/Positive variable/>///	NoF/Positive variable/Positive variable/>///	NoF/Positive variable/Positive variable/>///	NoF/Positive variable/Positive variable/>///	NoF/Positive variable/Positive variable/>///	NoF/Positive variable/Positive variable/>///	NoF/Positive variable/Positive variable/>///	NoF/Positive variable/Positive variable/>///	NoF/Positive variable/Positive variable/>///	NoF/Positive variable/Positive variable/>///	NoF/Positive variable/Positive variable/>///	NoF/Positive variable/Positive variable/>///	NoF/Positive variable/Positive variable/>///	PosF/Positive variable/Positive variable/>/L-Tyrosine;2-Demethylmenaquinone 8;NADP;dGTP;L-Valine;ATP;TTP;NAD;CoA;ACP;S-Adenosyl-L-methionine;L-Methionine;Peptidoglycan polymer (n subunits);Menaquinone 8;Bactoprenyl diphosphate;TPP;Ubiquinone-8;Siroheme//
Glycine, serine and threonine metabolism	rxn01300	(1) ATP[0] + (1) L-Homoserine[0] <-> (1) ADP[0] + (1) H+[0] + (1) O-Phospho-L-homoserine[0]	>	OK|HB	R01771	HOMOSERKIN-RXN.c	homoserinekinase		Homoserine kinase (EC 2.7.1.39)|riboflavin phosphotransferase (EC 2.7.1.42)	-	-	-	-	-	-	-	-	-	-	-	-	-	-	-	-	-	-	-	-	-
Glycine, serine and threonine metabolism	rxn00274	(1) Acetyl-CoA[0] + (1) Glycine[0] <-> (1) CoA[0] + (1) L-2-Amino-acetoacetate[0]	-	OK	R00371	AKBLIG-RXN.c	2-amino-3-ketobutyrate CoA ligase|2-amino-3-ketobutyrate coenzyme A ligase|2-amino-3-ketobutyrate-CoA ligase|AKB ligase|KBL|acetyl-CoA:glycine C-acetyltransferase|aminoacetone synthase|aminoacetone synthetase|glycine C-acetyltransferase|glycine C-acetyltransferase (irreversible)|glycine acetyltransferase		2-amino-3-ketobutyrate coenzyme A ligase (EC 2.3.1.29)|lysine N-acetyltransferase (EC 2.3.1.32)	PosF/Positive/Variable/=/L-Threonine//	PosF/Positive/Positive/=/L-Threonine//	PosF/Positive/Variable/-/L-Threonine//	PosF/Positive/Variable/-/L-Threonine;FAD;CoA;5-Methyltetrahydrofolate;TPP;10-Formyltetrahydrofolate;S-Adenosyl-L-methionine;Ubiquinone-8;Menaquinone 8;L-Methionine;Siroheme//	PosF/Positive/Variable/-///	PosF/Positive/Variable/-///	PosF/Positive/Variable/-/Siroheme;Riboflavin;NADP;Calomide;dGTP;10-Formyltetrahydrofolate;NAD;FAD;CoA;S-Adenosyl-L-methionine;TPP;5-Methyltetrahydrofolate;L-Threonine;Ubiquinone-8//	PosF/Positive/Variable/-/L-Threonine//	PosF/Variable/Variable/-/Riboflavin;GTP;Ubiquinone-8;L-Threonine;TPP;FAD;CoA;Siroheme;S-Adenosyl-L-methionine//	PosF/Positive/Variable/-/L-Methionine;L-Threonine;5-Methyltetrahydrofolate;Menaquinone 8;Siroheme;10-Formyltetrahydrofolate;FAD;Riboflavin;S-Adenosyl-L-methionine;Ubiquinone-8;TPP;CoA//	PosF/Positive/Variable/-///	PosF/Positive/Variable/-/CoA;Siroheme;L-Methionine;FAD;Ubiquinone-8;ACP;L-Threonine;5-Methyltetrahydrofolate;S-Adenosyl-L-methionine;Riboflavin;TPP;10-Formyltetrahydrofolate//	PosF/Positive/Variable/-/L-Threonine//	PosF/Positive/Variable/-/Siroheme;10-Formyltetrahydrofolate;5-Methyltetrahydrofolate;TPP;FAD;L-Threonine;Ubiquinone-8;L-Methionine;CoA;S-Adenosyl-L-methionine//	PosF/Variable/Variable/-/S-Adenosyl-L-methionine;TPP;CoA;L-Methionine;Menaquinone 8;Siroheme;NADP;L-Threonine;Riboflavin;Ubiquinone-8;FAD//	PosF/Positive/Variable/-/L-Threonine//	PosF/Positive/Variable/-/Ubiquinone-8;Siroheme;GTP;Menaquinone 8;10-Formyltetrahydrofolate;L-Threonine;CoA;FAD;5-Methyltetrahydrofolate;Riboflavin;TPP;S-Adenosyl-L-methionine//	PosF/Variable/Variable/-/L-Threonine//	PosF/Positive/Variable/-/L-Threonine;Ubiquinone-8;GTP;Riboflavin;Calomide;S-Adenosyl-L-methionine;CoA;5-Methyltetrahydrofolate;TPP;FAD;10-Formyltetrahydrofolate;Siroheme//	PosF/Positive/Variable/-/L-Threonine//	PosF/Variable/Variable/-/L-Threonine//
Glycine, serine and threonine metabolism	rxn00422	(1) Pyruvate[0] + (1) L-Serine[0] <-> (1) L-Alanine[0] + (1) Hydroxypyruvate[0]	-	OK	R00585	SERINE--PYRUVATE-AMINOTRANSFERASE-RXN.c	L-Serine:pyruvate aminotransferase|serine-pyruvate aminotransferase,		L-alanine:glyoxylate aminotransferase (EC 2.6.1.44)|Serine--pyruvate aminotransferase (EC 2.6.1.51)|taurine---2-oxoglutarate transaminase (EC 2.6.1.55)	-	-	-	-	-	-	-	-	-	-	-	-	-	-	-	-	-	-	-	-	-
Glycine, serine and threonine metabolism	rxn00166	(1) D-Serine[0] <-> (1) NH3[0] + (1) Pyruvate[0]	>	OK	R00221	DSERDEAM-RXN.c	D-hydroxy amino acid dehydratase|D-hydroxyaminoacid dehydratase|D-serine ammonia-lyase (pyruvate-forming)|D-serine dehydrase|D-serine dehydratase (deaminating)|D-serine hydro-lyase (deaminating)|D-serine hydrolase|d-serine dehydratase		D-serine dehydratase (EC 4.3.1.18)|D-serine ammonia-lyase (EC 4.3.1.18)	-	-	-	-	-	-	-	-	-	-	-	-	-	-	-	-	-	-	-	-	-
Glycine, serine and threonine metabolism	rxn01011	(1) NAD[0] + (1) Glycerate[0] <-> (1) NADH[0] + (1) H+[0] + (1) Hydroxypyruvate[0]	-	OK	R01388	GLYCERATE-DEHYDROGENASE-RXN.c|HYDROXYPYRUVATE-REDUCTASE-RXN.c.metaexp.NAD_NADH	D-Glycerate:NAD+ 2-oxidoreductase|Hydroxypyruvate reductase (NADH)		Hydroxypyruvate reductase, putative (EC 1.1.1.81)|Hydroxypyruvate reductase (EC 1.1.1.81)|glyoxylate reductase (EC 1.1.1.26)|glycerate dehydrogenase (EC 1.1.1.29)|hydroxypyruvate reductase (EC 1.1.1.81)	G/NegF/Negative/Negative/</Ubiquinone-8;Tetrahydrofolate;10-Formyltetrahydrofolate;5-Methyltetrahydrofolate;TPP//	NegF/Negative/Negative/=/10-Formyltetrahydrofolate;TPP;Ubiquinone-8;Tetrahydrofolate;5-Methyltetrahydrofolate//	G/NegF/Negative/Negative variable/</5-Methyltetrahydrofolate;Tetrahydrofolate;10-Formyltetrahydrofolate//	-	-	-	-	-	-	-	G/NegF/Negative/Negative variable/<///	-	-	G/NegF/Negative/Negative variable/</10-Formyltetrahydrofolate;5-Methyltetrahydrofolate;Tetrahydrofolate//	-	-	-	-	-	-	-
Glycine, serine and threonine metabolism	rxn00433	(1) H2O[0] + (1) O2[0] + (1) Sarcosine[0] <-> (1) H2O2[0] + (1) Glycine[0] + (1) Formaldehyde[0]	>	OK	R00610	SARCOX-RXN.c	Sarcosine:oxygen oxidoreductase (demethylating)|sarcosine oxidase|sarcosine:oxygen oxidoreductase (demethylating)	1.5.3.1	Sarcosine oxidase beta subunit (EC 1.5.3.1)|Sarcosine oxidase alpha subunit (EC 1.5.3.1)|N1-acetylpolyamine oxidase (EC 1.5.3.13)	-	-	-	-	-	-	-	-	-	-	-	-	-	-	-	-	-	-	-	-	-
Glycine, serine and threonine metabolism	rxn01013	(1) NADP[0] + (1) Glycerate[0] <-> (1) NADPH[0] + (1) H+[0] + (1) Hydroxypyruvate[0]	-	OK	R01392	HYDROXYPYRUVATE-REDUCTASE-RXN.c.metaexp.NADP_NADPH|RXN0-300.c	Hydroxypyruvate reductase (NADPH)|hydroxypyruvate reductase (NADP+)		Hydroxypyruvate reductase, putative (EC 1.1.1.81)|Hydroxypyruvate reductase (EC 1.1.1.81)|glyoxylate reductase (NADP+) (EC 1.1.1.79)|hydroxypyruvate reductase (EC 1.1.1.81)	-	-	-	G/NegF/Negative/Negative variable/</Tetrahydrofolate;5-Methyltetrahydrofolate;10-Formyltetrahydrofolate//	G/NegF/Negative/Negative variable/<///	G/NegF/Negative/Negative variable/<///	G/NegF/Negative/Negative variable/</10-Formyltetrahydrofolate;Tetrahydrofolate;5-Methyltetrahydrofolate//	G/NegF/Negative/Negative variable/</10-Formyltetrahydrofolate;Tetrahydrofolate;5-Methyltetrahydrofolate//	-	G/NegF/Negative/Negative variable/</5-Methyltetrahydrofolate;10-Formyltetrahydrofolate;Tetrahydrofolate//	-	G/NegF/Negative/Negative variable/</5-Methyltetrahydrofolate;Tetrahydrofolate;10-Formyltetrahydrofolate//	G/NegF/Negative/Negative variable/</10-Formyltetrahydrofolate;Tetrahydrofolate;5-Methyltetrahydrofolate//	-	-	G/NegF/Negative/Negative variable/</Tetrahydrofolate;10-Formyltetrahydrofolate;5-Methyltetrahydrofolate//	G/NegF/Negative/Negative variable/</10-Formyltetrahydrofolate;5-Methyltetrahydrofolate;Tetrahydrofolate//	-	G/NegF/Negative/Negative variable/</Tetrahydrofolate;5-Methyltetrahydrofolate;10-Formyltetrahydrofolate//	G/NegF/Negative/Negative variable/</10-Formyltetrahydrofolate;5-Methyltetrahydrofolate;Tetrahydrofolate//	G/NegF/Negative/Negative variable/</5-Methyltetrahydrofolate;Tetrahydrofolate;10-Formyltetrahydrofolate//
Glycine, serine and threonine metabolism	rxn01868	(1) H2O[0] + (1) NADP[0] + (1) Betaine aldehyde[0] <-> (1) NADPH[0] + (2) H+[0] + (1) BET[0]	-	OK	R02566				Betaine aldehyde dehydrogenase (EC 1.2.1.8)|beta-apo-4'-carotenal oxygenase (EC 1.2.1.82)	-	-	-	-	-	-	-	-	-	-	-	-	-	-	-	-	-	-	-	-	-
Glycine, serine and threonine metabolism	rxn01867	(1) H2O[0] + (1) NAD[0] + (1) Betaine aldehyde[0] <-> (1) NADH[0] + (2) H+[0] + (1) BET[0]	-	OK	R02565	BADH-RXN.c			Betaine aldehyde dehydrogenase (EC 1.2.1.8)|beta-apo-4'-carotenal oxygenase (EC 1.2.1.82)	-	-	-	-	-	-	-	-	-	-	-	-	-	-	-	-	-	-	-	-	-
Glycine, serine and threonine metabolism	rxn00742	(1) H2O[0] + (1) Cystathionine[0] <-> (1) NH3[0] + (1) L-Cysteine[0] + (1) 2-Oxobutyrate[0]	>	OK	R01001	CYSTAGLY-RXN.c	L-cystathionine cysteine-lyase (deaminating)|L-cystathionine cysteine-lyase (deaminating, 2-oxobutanoate-forming)|L-cystathionine cysteine-lyase (deaminating; 2-oxobutanoate-forming)|cystalysin|cystathionase|cystathionine g-lyase|cysteine desulfhydrase|cystine desulfhydrase|gamma-CTL|gamma-cystathionase|homoserine deaminase|homoserine deaminase-cystathionase|homoserine dehydratase		Cystathionine gamma-lyase (EC 4.4.1.1)|cysteine-S-conjugate beta-lyase (EC 4.4.1.13)	-	-	G/PosF/Positive/Positive variable/>/Dianteisoheptadecanoylphosphatidylethanolamine;L-Isoleucine;ACP;Anteisoheptadecanoylcardiolipin (B. subtilis);Dianteisoheptadecanoylphosphatidylglycerol;CoA;Ubiquinone-8;GSH;TPP;L-Cysteine//	-	-	-	-	G/PosF/Positive/Positive variable/>/ACP;GSH;Dianteisoheptadecanoylphosphatidylglycerol;L-Isoleucine;L-Cysteine;Dianteisoheptadecanoylphosphatidylethanolamine;Anteisoheptadecanoylcardiolipin (B. subtilis);CoA;Ubiquinone-8;TPP//	-	-	-	-	-	-	-	G/PosF/Positive/Positive variable/>/GSH;L-Isoleucine;L-Cysteine;Anteisoheptadecanoylcardiolipin (B. subtilis);Dianteisoheptadecanoylphosphatidylethanolamine;Dianteisoheptadecanoylphosphatidylglycerol//	-	-	-	G/PosF/Positive/Positive variable/>/Anteisoheptadecanoylcardiolipin (B. subtilis);CoA;Dianteisoheptadecanoylphosphatidylglycerol;ACP;L-Isoleucine;Dianteisoheptadecanoylphosphatidylethanolamine;GSH;TPP;Ubiquinone-8;L-Cysteine//	G/PosF/Positive/Positive variable/>/Dianteisoheptadecanoylphosphatidylethanolamine;Anteisoheptadecanoylcardiolipin (B. subtilis);Dianteisoheptadecanoylphosphatidylglycerol;CoA;L-Cysteine;ACP;GSH;TPP;Ubiquinone-8;L-Isoleucine//
Glycine, serine and threonine metabolism	rxn05909	(1) L-Serine[0] + (1) H+[0] + (1) H2S[0] <-> (1) H2O[0] + (1) L-Cysteine[0]	-	OK|HB	R00891		L-serine hydro-lyase (adding hydrogen sulfide, L-cysteine-forming)		cystathionine beta-synthase (EC 4.2.1.22)	-	-	-	-	-	-	-	-	-	-	-	-	-	-	-	-	-	-	-	-	-
Glycine, serine and threonine metabolism	rxn01099	(1) H2O[0] + (1) 3-Phosphoglycerate[0] <-> (1) Phosphate[0] + (1) Glycerate[0]	-	OK|HB	R01511	3-PHOSPHOGLYCERATE-PHOSPHATASE-RXN.c	3-PGA phosphatase|3-phosphoglycerate phosphatase|D-3-Phosphoglycerate phosphatase|D-Glycerate-3-phosphate phosphohydrolase|D-glycerate-3-phosphate phosphohydrolase	3.1.3.38	4-nitrophenylphosphatase (EC 3.1.3.41)	-	-	-	-	-	-	-	-	-	-	-	-	-	-	-	-	-	-	-	-	-
Alanine, aspartate and glutamate metabolism	rxn00790	(1) PPi[0] + (1) L-Glutamate[0] + (1) H+[0] + (1) 5-Phosphoribosylamine[0] <-> (1) H2O[0] + (1) L-Glutamine[0] + (1) PRPP[0]	<	OK|HB	R01072	PRPPAMIDOTRANS-RXN.c	(glutamate-amidating)|(glutamate-amidating)|5-Phosphoribosylamine:pyrophosphate phosphoribosyltransferase|5-phospho-beta-D-ribosylamine:diphosphate phospho-alpha-D-ribosyltransferase (glutamate-amidating)|GLUPRT|glutaminephosphoribosyldiphosphateamidotransferase|phosphoribosyldiphosphate 5-amidotransferase|phosphoribosyldiphosphate amidotransferase		Amidophosphoribosyltransferase (EC 2.4.2.14)|anthranilate phosphoribosyltransferase (EC 2.4.2.18)	NegF/Negative/Negative/</Ubiquinone-8;Anteisoheptadecanoylcardiolipin (B. subtilis);core oligosaccharide lipid A;Phosphatidylglycerol dioctadecanoyl;L-Lysine;Peptidoglycan polymer (n subunits);dGTP;Riboflavin;2-Demethylmenaquinone 8;dATP;phosphatidylethanolamine dioctadecanoyl;Siroheme;L-Proline;Spermidine;Putrescine;Menaquinone 8;Tetrahydrofolate;ATP;GTP;Stearoylcardiolipin (B. subtilis);10-Form…	NegF/Negative/Negative/</FAD;Heme;ATP;10-Formyltetrahydrofolate;TPP;Calomide;Siroheme;Riboflavin;dGTP;Ubiquinone-8;Tetrahydrofolate;GTP;5-Methyltetrahydrofolate;Anteisoheptadecanoylcardiolipin (B. subtilis)//	NegF/Negative/Negative/</S-Adenosyl-L-methionine;5-Methyltetrahydrofolate;NADP;dGTP;NAD;dATP;FAD;Tetrahydrofolate;CoA;Calomide;Ubiquinone-8;GTP;10-Formyltetrahydrofolate;ATP;TPP//	NegF/Negative/Negative/</GTP;NAD;FAD;CoA;Calomide;Tetrahydrofolate;5-Methyltetrahydrofolate;ATP;Riboflavin;TPP;10-Formyltetrahydrofolate;S-Adenosyl-L-methionine;Ubiquinone-8;NADP//	NegF/Negative/Negative/<///	NegF/Negative/Negative/<///	NegF/Negative/Negative/</Riboflavin;NADP;Calomide;ATP;dGTP;10-Formyltetrahydrofolate;NAD;Tetrahydrofolate;FAD;CoA;GTP;TPP;5-Methyltetrahydrofolate;Ubiquinone-8//	NegF/Negative/Negative/</Calomide;ATP;GTP;dGTP;NADP;10-Formyltetrahydrofolate;CoA;NAD;Tetrahydrofolate;Riboflavin;FAD;Ubiquinone-8;S-Adenosyl-L-methionine;5-Methyltetrahydrofolate;TPP//	NegF/Negative/Negative/</NADP;Peptidoglycan polymer (n subunits);Riboflavin;L-Leucine;5-Methyltetrahydrofolate;GTP;dGTP;Ubiquinone-8;Heme;NAD;Tetrahydrofolate;TPP;Menaquinone 8;FAD;CoA;2-Demethylmenaquinone 8;10-Formyltetrahydrofolate;Siroheme;S-Adenosyl-L-methionine;ATP//	NegF/Negative/Negative/</5-Methyltetrahydrofolate;10-Formyltetrahydrofolate;FAD;dGTP;GTP;dATP;Ubiquinone-8;ATP;Tetrahydrofolate;TPP//	NegF/Negative/Negative/<///	NegF/Negative/Negative/</NADP;dGTP;FAD;Ubiquinone-8;ATP;5-Methyltetrahydrofolate;GTP;Tetrahydrofolate;TPP;10-Formyltetrahydrofolate//	NegF/Negative/Negative/</FAD;GTP;core oligosaccharide lipid A;dATP;Riboflavin;10-Formyltetrahydrofolate;Tetrahydrofolate;5-Methyltetrahydrofolate;TPP;dGTP;Stearoylcardiolipin (B. subtilis);ATP;Ubiquinone-8//	NegF/Negative/Negative/</Calomide;dATP;10-Formyltetrahydrofolate;NAD;5-Methyltetrahydrofolate;TPP;ATP;FAD;dGTP;Ubiquinone-8;Riboflavin;Tetrahydrofolate;GTP//	NegF/Negative/Negative/</S-Adenosyl-L-methionine;TPP;dATP;CoA;ATP;GTP;dGTP;Ubiquinone-8;FAD//	NegF/Negative/Negative/</Riboflavin;Ubiquinone-8;Tetrahydrofolate;GTP;NADP;dATP;ATP;10-Formyltetrahydrofolate;FAD;5-Methyltetrahydrofolate;NAD;CoA;TPP;Calomide//	NegF/Negative/Negative/</Ubiquinone-8;Calomide;GTP;dATP;10-Formyltetrahydrofolate;dGTP;CoA;FAD;NAD;ATP;5-Methyltetrahydrofolate;TPP;Tetrahydrofolate//	NegF/Negative/Negative/</L-Leucine;core oligosaccharide lipid A;Riboflavin;Isoheptadecanoylcardiolipin (B. subtilis);dGTP;5-Methyltetrahydrofolate;ATP;Stearoylcardiolipin (B. subtilis);FAD;phosphatidylethanolamine dioctadecanoyl;dATP;Phosphatidylglycerol dioctadecanoyl;Peptidoglycan polymer (n subunits);Ubiquinone-8;GTP;10-Formyltetrahydrofolate;TPP;CoA;L-Lysine;S-Adenosyl-L-methionine;Tetrahydro…	NegF/Negative/Negative/</Ubiquinone-8;GTP;Tetrahydrofolate;Riboflavin;Calomide;S-Adenosyl-L-methionine;CoA;NAD;5-Methyltetrahydrofolate;TPP;FAD;NADP;dGTP;ATP;10-Formyltetrahydrofolate//	NegF/Negative/Negative/</CoA;NAD;dGTP;Calomide;10-Formyltetrahydrofolate;NADP;dATP;ATP;GTP;5-Methyltetrahydrofolate;TPP;Tetrahydrofolate;Ubiquinone-8;FAD//	NegF/Negative/Negative/</ATP;5-Methyltetrahydrofolate;FAD;Tetrahydrofolate;TPP;Ubiquinone-8;10-Formyltetrahydrofolate//
Alanine, aspartate and glutamate metabolism	rxn00260	(1) 2-Oxoglutarate[0] + (1) L-Aspartate[0] <-> (1) L-Glutamate[0] + (1) Oxaloacetate[0]	-	OK	R00355	ASPAMINOTRANS-RXN.c	ASPTA|L-aspartate:2-oxoglutarate aminotransferase|aspartate transaminase, mitochondrial|aspartatetransaminase|transaminase A		Aspartate aminotransferase (EC 2.6.1.1)|alanine---oxo-acid transaminase (EC 2.6.1.12)	NegF/Variable/Variable/=/dCTP;Diisoheptadecanoylphosphatidylethanolamine;Anteisoheptadecanoylcardiolipin (B. subtilis);NAD;core oligosaccharide lipid A;Isoheptadecanoylcardiolipin (B. subtilis);Phosphatidylglycerol dioctadecanoyl;L-Lysine;UTP;L-Isoleucine;Peptidoglycan polymer (n subunits);ACP;2-Demethylmenaquinone 8;TTP;CTP;phosphatidylethanolamine dioctadecanoyl;Calomide;Siroheme;Spermidine;Ste…	NegF/Negative/Negative/=/Heme;NAD;2-Demethylmenaquinone 8;TTP;Spermidine;CTP;L-Lysine;UTP;dCTP;Peptidoglycan polymer (n subunits);Siroheme;L-Aspartate;NADP;ACP;Dianteisoheptadecanoylphosphatidylethanolamine;L-Asparagine;L-Methionine;S-Adenosyl-L-methionine;Dianteisoheptadecanoylphosphatidylglycerol;L-Isoleucine;CoA;Anteisoheptadecanoylcardiolipin (B. subtilis)//	NegF/Negative/Variable/-/Peptidoglycan polymer (n subunits);S-Adenosyl-L-methionine;NADP;core oligosaccharide lipid A;Dianteisoheptadecanoylphosphatidylethanolamine;Putrescine;L-Leucine;Siroheme;L-Asparagine;L-Isoleucine;phosphatidylethanolamine dioctadecanoyl;ACP;L-Glutamate;Anteisoheptadecanoylcardiolipin (B. subtilis);L-Phenylalanine;NAD;L-Proline;CTP;dATP;FAD;L-Glutamine;L-Tyrosine;Isoheptade…	NegF/Negative/Variable/-/GTP;NAD;FAD;Isoheptadecanoylcardiolipin (B. subtilis);Anteisoheptadecanoylcardiolipin (B. subtilis);CoA;Calomide;ACP;Diisoheptadecanoylphosphatidylglycerol;Tetrahydrofolate;dCTP;UTP;Peptidoglycan polymer (n subunits);L-Serine;5-Methyltetrahydrofolate;ATP;Riboflavin;L-Aspartate;L-Lysine;L-Tyrosine;Diisoheptadecanoylphosphatidylethanolamine;Stearoylcardiolipin (B. subtilis)…	NegF/Negative/Variable/-///	NegF/Negative/Variable/-///	NegF/Negative/Variable/-/Siroheme;L-Tyrosine;L-Phenylalanine;ACP;Dianteisoheptadecanoylphosphatidylglycerol;NADP;CTP;ATP;Dianteisoheptadecanoylphosphatidylethanolamine;L-Serine;dCTP;Anteisoheptadecanoylcardiolipin (B. subtilis);GSH;NAD;L-Asparagine;FAD;L-Leucine;TTP;CoA;Heme;L-Cysteine;core oligosaccharide lipid A;GTP;Phosphatidylglycerol dioctadecanoyl;L-Lysine;Glycine;UTP;S-Adenosyl-L-methionin…	NegF/Negative/Variable/-/ACP;Calomide;Siroheme;L-Tryptophan;UTP;ATP;Diisoheptadecanoylphosphatidylglycerol;Glycine;Putrescine;L-Arginine;L-Glutamate;GSH;L-Aspartate;GTP;Dianteisoheptadecanoylphosphatidylglycerol;L-Methionine;phosphatidylethanolamine dioctadecanoyl;2-Demethylmenaquinone 8;NADP;L-Isoleucine;L-Cysteine;Dianteisoheptadecanoylphosphatidylethanolamine;Stearoylcardiolipin (B. subtilis);…	NegF/Negative/Variable/-/L-Asparagine;L-Serine;NADP;L-Tryptophan;L-Lysine;Peptidoglycan polymer (n subunits);Diisoheptadecanoylphosphatidylglycerol;Stearoylcardiolipin (B. subtilis);L-Glutamate;L-Valine;core oligosaccharide lipid A;Riboflavin;L-Leucine;5-Methyltetrahydrofolate;UTP;dCTP;fe3;GTP;Anteisoheptadecanoylcardiolipin (B. subtilis);dGTP;Ubiquinone-8;L-Cysteine;Heme;Calomide;Glycine;L-Threo…	NegF/Negative/Variable/-/L-Asparagine;L-Methionine;dCTP;Dianteisoheptadecanoylphosphatidylethanolamine;Anteisoheptadecanoylcardiolipin (B. subtilis);TTP;L-Cysteine;L-Phenylalanine;L-Threonine;Diisoheptadecanoylphosphatidylethanolamine;5-Methyltetrahydrofolate;CTP;L-Histidine;L-Tyrosine;Spermidine;phosphatidylethanolamine dioctadecanoyl;Menaquinone 8;Heme;Siroheme;L-Proline;10-Formyltetrahydrofola…	NegF/Negative/Variable/-///	NegF/Negative/Variable/-/L-Valine;CoA;Menaquinone 8;Diisoheptadecanoylphosphatidylglycerol;Siroheme;Anteisoheptadecanoylcardiolipin (B. subtilis);NADP;dCTP;Diisoheptadecanoylphosphatidylethanolamine;UTP;Stearoylcardiolipin (B. subtilis);core oligosaccharide lipid A;Heme;Isoheptadecanoylcardiolipin (B. subtilis);L-Aspartate;L-Methionine;L-Proline;FAD;Ubiquinone-8;ACP;L-Leucine;Dianteisoheptadecano…	NegF/Negative/Variable/-/FAD;L-Methionine;Putrescine;L-Leucine;GTP;L-Proline;Isoheptadecanoylcardiolipin (B. subtilis);core oligosaccharide lipid A;L-Threonine;Glycine;dCTP;Diisoheptadecanoylphosphatidylglycerol;Peptidoglycan polymer (n subunits);L-Glutamine;TTP;S-Adenosyl-L-methionine;Riboflavin;10-Formyltetrahydrofolate;Heme;L-Isoleucine;Tetrahydrofolate;NADP;CTP;L-Glutamate;ACP;L-Lysine;phosph…	NegF/Negative/Variable/-/TTP;L-Lysine;Stearoylcardiolipin (B. subtilis);L-Tyrosine;Anteisoheptadecanoylcardiolipin (B. subtilis);L-Tryptophan;Calomide;10-Formyltetrahydrofolate;NAD;UTP;5-Methyltetrahydrofolate;Glycine;L-Phenylalanine;GSH;Pyridoxal phosphate;Isoheptadecanoylcardiolipin (B. subtilis);Dianteisoheptadecanoylphosphatidylethanolamine;Dianteisoheptadecanoylphosphatidylglycerol;ATP;FAD;D…	NegF/Negative/Variable/-/Dianteisoheptadecanoylphosphatidylglycerol;Peptidoglycan polymer (n subunits);ACP;core oligosaccharide lipid A;Diisoheptadecanoylphosphatidylglycerol;Dianteisoheptadecanoylphosphatidylethanolamine;UTP;S-Adenosyl-L-methionine;L-Phenylalanine;L-Glutamate;GSH;Diisoheptadecanoylphosphatidylethanolamine;CTP;phosphatidylethanolamine dioctadecanoyl;L-Tyrosine;L-Aspartate;CoA;L-M…	NegF/Negative/Variable/-/Diisoheptadecanoylphosphatidylglycerol;UTP;Menaquinone 8;2-Demethylmenaquinone 8;GSH;L-Isoleucine;Riboflavin;Isoheptadecanoylcardiolipin (B. subtilis);Ubiquinone-8;Tetrahydrofolate;TTP;GTP;S-Adenosyl-L-methionine;L-Cysteine;L-Arginine;Anteisoheptadecanoylcardiolipin (B. subtilis);L-Phenylalanine;L-Valine;NADP;dATP;Spermidine;Heme;Stearoylcardiolipin (B. subtilis);ATP;Glyc…	NegF/Negative/Variable/-/Ubiquinone-8;L-Methionine;TTP;Dianteisoheptadecanoylphosphatidylethanolamine;Siroheme;L-Cysteine;GTP;Peptidoglycan polymer (n subunits);Menaquinone 8;L-Serine;phosphatidylethanolamine dioctadecanoyl;Isoheptadecanoylcardiolipin (B. subtilis);Heme;dCTP;L-Threonine;Glycine;L-Arginine;CoA;Spermidine;FAD;L-Valine;L-Asparagine;Stearoylcardiolipin (B. subtilis);NAD;GSH;Phosphati…	NegF/Negative/Variable/-/L-Leucine;L-Valine;L-Glutamate;core oligosaccharide lipid A;L-Threonine;ACP;Riboflavin;L-Tyrosine;L-Glutamine;L-Methionine;Isoheptadecanoylcardiolipin (B. subtilis);L-Histidine;Heme;Diisoheptadecanoylphosphatidylglycerol;dGTP;Diisoheptadecanoylphosphatidylethanolamine;Dianteisoheptadecanoylphosphatidylglycerol;TTP;NAD;L-Arginine;Siroheme;5-Methyltetrahydrofolate;GSH;Diant…	NegF/Negative/Variable/-/Menaquinone 8;Phosphatidylglycerol dioctadecanoyl;L-Methionine;ACP;Diisoheptadecanoylphosphatidylethanolamine;L-Threonine;L-Arginine;Stearoylcardiolipin (B. subtilis);Spermidine;Ubiquinone-8;TTP;GTP;L-Phenylalanine;core oligosaccharide lipid A;S-Adenosyl-L-methionine;L-Proline;Diisoheptadecanoylphosphatidylglycerol;Heme;L-Tyrosine;CoA;L-Lysine;L-Leucine;NAD;TPP;Peptidogly…	NegF/Negative/Variable/-/L-Tryptophan;Siroheme;Anteisoheptadecanoylcardiolipin (B. subtilis);CoA;Spermidine;NAD;Dianteisoheptadecanoylphosphatidylglycerol;phosphatidylethanolamine dioctadecanoyl;Calomide;L-Glutamate;Phosphatidylglycerol dioctadecanoyl;Heme;ACP;L-Leucine;10-Formyltetrahydrofolate;NADP;Stearoylcardiolipin (B. subtilis);Putrescine;Diisoheptadecanoylphosphatidylglycerol;TTP;L-Isoleuc…	NegF/Negative/Variable/-/L-Glutamine;Heme;Diisoheptadecanoylphosphatidylglycerol;phosphatidylethanolamine dioctadecanoyl;L-Tyrosine;2-Demethylmenaquinone 8;NADP;Glycine;L-Arginine;Stearoylcardiolipin (B. subtilis);CTP;Dianteisoheptadecanoylphosphatidylethanolamine;L-Valine;Anteisoheptadecanoylcardiolipin (B. subtilis);fe3;ATP;L-Asparagine;L-Alanine;Dianteisoheptadecanoylphosphatidylglycerol;TTP;N…
Alanine, aspartate and glutamate metabolism	rxn00555	(1) L-Glutamine[0] + (1) D-fructose-6-phosphate[0] <-> (1) L-Glutamate[0] + (1) D-Glucosamine phosphate[0]	-	OK	R00768		isomerizing)|GF6PTA|L-Glutamine:D-fructose-6-phosphate aminotransferase (hexose|glucosamine--fructose-6-phosphate aminotransferase (isomerizing)|glutamine-fructose-6-phosphate transaminase|glutamine-fructose-6-phosphatetransaminase|isomerizing)		Glucosamine--fructose-6-phosphate aminotransferase [isomerizing] (EC 2.6.1.16)|alanine transaminase (EC 2.6.1.2)	G/PosF/Positive/Positive/>/core oligosaccharide lipid A;Peptidoglycan polymer (n subunits)//	PosF/Positive/Positive/=/Peptidoglycan polymer (n subunits);core oligosaccharide lipid A//	G/PosF/Positive/Positive/>/Peptidoglycan polymer (n subunits);core oligosaccharide lipid A//	G/PosF/Positive/Positive/>/Peptidoglycan polymer (n subunits);core oligosaccharide lipid A//	G/PosF/Positive/Positive/>///	G/PosF/Positive/Positive/>///	G/PosF/Positive/Positive/>/core oligosaccharide lipid A;Peptidoglycan polymer (n subunits)//	G/PosF/Positive/Positive/>/Peptidoglycan polymer (n subunits);core oligosaccharide lipid A//	G/PosF/Positive/Positive/>/NADP;L-Tryptophan;Peptidoglycan polymer (n subunits);core oligosaccharide lipid A;5-Methyltetrahydrofolate;GTP;Calomide;NAD;Tetrahydrofolate;FAD;CoA;10-Formyltetrahydrofolate;L-Tyrosine//	G/PosF/Positive/Positive/>/10-Formyltetrahydrofolate;L-Tryptophan;NAD;FAD;Riboflavin;Peptidoglycan polymer (n subunits);GTP;core oligosaccharide lipid A;Tetrahydrofolate;Calomide;NADP//	G/PosF/Positive/Positive/>///	G/PosF/Positive/Positive/>/core oligosaccharide lipid A;Peptidoglycan polymer (n subunits)//	G/PosF/Positive/Positive/>/core oligosaccharide lipid A;Peptidoglycan polymer (n subunits)//	G/PosF/Positive/Positive/>/Peptidoglycan polymer (n subunits);core oligosaccharide lipid A//	G/PosF/Positive/Positive/>/Peptidoglycan polymer (n subunits);core oligosaccharide lipid A;10-Formyltetrahydrofolate;Tetrahydrofolate;GTP;NADP;NAD;Riboflavin;5-Methyltetrahydrofolate;FAD;Calomide;L-Tryptophan//	G/PosF/Positive/Positive/>/core oligosaccharide lipid A;Peptidoglycan polymer (n subunits)//	G/PosF/Positive/Positive/>/Peptidoglycan polymer (n subunits);core oligosaccharide lipid A//	G/PosF/Positive/Positive/>/core oligosaccharide lipid A;NAD;FAD;NADP;Peptidoglycan polymer (n subunits);Calomide//	G/PosF/Positive/Positive/>/core oligosaccharide lipid A;Peptidoglycan polymer (n subunits)//	G/PosF/Positive/Positive/>/core oligosaccharide lipid A;Peptidoglycan polymer (n subunits)//	G/PosF/Positive/Positive/>/Peptidoglycan polymer (n subunits);core oligosaccharide lipid A//
Alanine, aspartate and glutamate metabolism	rxn01018	(1) L-Aspartate[0] + (1) Carbamoylphosphate[0] <-> (1) Phosphate[0] + (1) H+[0] + (1) N-Carbamoyl-L-aspartate[0]	-	OK|HB	R01397	ASPCARBTRANS-RXN.c	ASPCT|ATCase|Carbamoyl-phosphate:L-aspartate carbamoyltransferase|L-aspartate transcarbamoylase|L-aspartate transcarbamylase|aspartate carbamoyltransferase|aspartate carbamoyltransferase catalytic chain|aspartate carbamoyltransferase, nuclear|aspartate carbamyltransferase|aspartate transcarbamoylase|aspartate transcarbamylase|aspartatecarbamoyltransferase|aspartic acid transcarbamoylase|aspartic …		Aspartate carbamoyltransferase (EC 2.1.3.2)|Aspartate carbamoyltransferase regulatory chain (PyrI)|putrescine carbamoyltransferase (EC 2.1.3.6)	PosF/Positive/Positive variable/>/dCTP;UTP;TTP;CTP//	PosF/Positive/Positive variable/>/TTP;CTP;UTP;dCTP;Anteisoheptadecanoylcardiolipin (B. subtilis)//	PosF/Positive/Positive variable/>/CTP;TTP;dCTP;UTP//	PosF/Positive/Positive variable/>/dCTP;UTP;TTP;CTP//	PosF/Positive/Positive variable/>///	PosF/Positive/Positive variable/>///	PosF/Positive/Positive variable/>/CTP;dCTP;TTP;UTP//	PosF/Positive/Positive variable/>/UTP;dCTP;CTP;TTP//	PosF/Positive/Positive variable/>/UTP;dCTP;Heme;CTP;Siroheme;TTP//	PosF/Positive/Positive variable/>/dCTP;TTP;CTP;UTP//	PosF/Positive/Positive variable/>///	PosF/Positive/Positive variable/>/dCTP;UTP;CTP;TTP//	PosF/Positive/Positive variable/>/dCTP;TTP;CTP;UTP;Stearoylcardiolipin (B. subtilis)//	PosF/Positive/Positive variable/>/TTP;UTP;CTP;dCTP//	PosF/Positive/Positive variable/>/UTP;CTP;TTP;dCTP//	PosF/Positive/Positive variable/>/UTP;TTP;dCTP;CTP//	PosF/Positive/Positive variable/>/TTP;dCTP;UTP;CTP//	PosF/Positive/Positive variable/>/core oligosaccharide lipid A;TTP;Stearoylcardiolipin (B. subtilis);phosphatidylethanolamine dioctadecanoyl;Phosphatidylglycerol dioctadecanoyl;Peptidoglycan polymer (n subunits);UTP;dCTP;CTP//	PosF/Positive/Positive variable/>/TTP;CTP;UTP;dCTP//	PosF/Positive/Positive variable/>/TTP;CTP;dCTP;UTP//	PosF/Positive/Positive variable/>/CTP;TTP;dCTP;UTP//
Alanine, aspartate and glutamate metabolism	rxn00800	(1) Adenylosuccinate[0] <-> (1) AMP[0] + (1) Fumarate[0]	-	OK	R01083	AMPSYN-RXN.c	ADSL1r|N6-(1,2-Dicarboxyethyl)AMP AMP-lyase|N6-(1,2-dicarboxyethyl)AMP AMP-lyase (fumarate-forming)|adenylsuccinate lyase|adenylsuccinatelyase		Adenylosuccinate lyase (EC 4.3.2.2)|adenylosuccinate lyase (EC 4.3.2.2)	PosF/Positive/Positive variable/=/NAD;dATP;L-Histidine;Calomide;ATP;NADP;S-Adenosyl-L-methionine;Bactoprenyl diphosphate//	PosF/Positive/Positive variable/=/ATP;NADP;L-Histidine;S-Adenosyl-L-methionine;CoA//	PosF/Positive/Positive variable/-/NADP;NAD;FAD;CoA;Calomide;ATP//	PosF/Positive/Positive variable/-/NAD;FAD;CoA;Calomide;ATP;dATP;NADP//	PosF/Positive/Positive/-///	PosF/Positive/Positive/-///	PosF/Positive/Positive variable/-/NADP;Calomide;ATP;NAD;FAD;CoA;S-Adenosyl-L-methionine//	PosF/Positive/Positive variable/-/Calomide;ATP;NADP;CoA;NAD;FAD//	PosF/Positive/Positive variable/-/NADP;Heme;Calomide;L-Histidine;NAD;CoA;2-Demethylmenaquinone 8;Siroheme;S-Adenosyl-L-methionine;ATP//	PosF/Positive/Positive variable/-/NAD;FAD;S-Adenosyl-L-methionine;dATP;ATP;Calomide;NADP;CoA//	PosF/Positive/Positive/-///	PosF/Positive/Positive variable/-/CoA;NADP;FAD;ATP;S-Adenosyl-L-methionine;dATP;NAD;Calomide//	PosF/Positive/Positive/-/core oligosaccharide lipid A;dATP;L-Histidine;Stearoylcardiolipin (B. subtilis);ATP//	PosF/Positive/Positive variable/-/Calomide;NAD;ATP;FAD;NADP;CoA;S-Adenosyl-L-methionine//	PosF/Positive/Positive variable/-/L-Histidine;ATP;NADP;NAD;FAD;Calomide//	PosF/Positive/Positive variable/-/NADP;ATP;FAD;NAD;CoA;Calomide//	PosF/Positive/Positive variable/-/Calomide;dATP;CoA;FAD;NAD;ATP;NADP;S-Adenosyl-L-methionine//	PosF/Positive/Positive variable/-/L-Leucine;core oligosaccharide lipid A;L-Histidine;Heme;Siroheme;ATP;Stearoylcardiolipin (B. subtilis);phosphatidylethanolamine dioctadecanoyl;dATP;Phosphatidylglycerol dioctadecanoyl;Peptidoglycan polymer (n subunits);CoA;L-Lysine;S-Adenosyl-L-methionine//	PosF/Positive/Positive variable/-/Calomide;CoA;NAD;FAD;NADP;ATP//	PosF/Positive/Positive variable/-/CoA;NAD;Calomide;NADP;dATP;ATP;FAD//	PosF/Positive/Positive variable/-/L-Glutamine;Heme;Diisoheptadecanoylphosphatidylglycerol;phosphatidylethanolamine dioctadecanoyl;L-Tyrosine;2-Demethylmenaquinone 8;NADP;Glycine;L-Arginine;Stearoylcardiolipin (B. subtilis);CTP;Dianteisoheptadecanoylphosphatidylethanolamine;L-Valine;Anteisoheptadecanoylcardiolipin (B. subtilis);ATP;L-Asparagine;L-Alanine;Dianteisoheptadecanoylphosphatidylglycerol;…
Alanine, aspartate and glutamate metabolism	rxn00838	(1) GTP[0] + (1) L-Aspartate[0] + (1) IMP[0] <-> (1) Phosphate[0] + (1) GDP[0] + (2) H+[0] + (1) Adenylosuccinate[0]	>	OK	R01135	ADENYLOSUCCINATE-SYNTHASE-RXN.c	ADSS|IMP-aspartate ligase|IMP:L-aspartate ligase (GDP-forming)|adenylosuccinate synthase|adenylosuccinate synthetase|adenylosuccinatesynthase|succino-AMP synthetase|succinoadenylic kinosynthetase		Adenylosuccinate synthetase (EC 6.3.4.4)|imidazoleacetate---phosphoribosyldiphosphate ligase (EC 6.3.4.8)	PosF/Positive/Positive variable/>/NAD;dATP;L-Histidine;Calomide;ATP;NADP;S-Adenosyl-L-methionine;Bactoprenyl diphosphate//	PosF/Positive/Positive variable/>/ATP;L-Histidine//	PosF/Positive/Positive variable/>/S-Adenosyl-L-methionine;NADP;NAD;FAD;CoA;Calomide;ATP//	PosF/Positive/Positive variable/>/NAD;FAD;Calomide;ATP;NADP//	PosF/Positive/Positive/>///	PosF/Positive/Positive/>///	PosF/Positive/Positive variable/>/NADP;Calomide;ATP;NAD;FAD;CoA//	PosF/Positive/Positive variable/>/Calomide;ATP;NADP;CoA;NAD;FAD;S-Adenosyl-L-methionine//	PosF/Positive/Positive variable/>/NADP;Heme;Calomide;L-Histidine;NAD;CoA;2-Demethylmenaquinone 8;Siroheme;ATP//	PosF/Positive/Positive variable/>/NAD;FAD;ATP;Calomide;NADP;CoA//	PosF/Positive/Positive/>///	PosF/Positive/Positive variable/>/CoA;NADP;FAD;ATP;L-Histidine;NAD;Calomide//	PosF/Positive/Positive/>/core oligosaccharide lipid A;dATP;S-Adenosyl-L-methionine;L-Histidine;Stearoylcardiolipin (B. subtilis);ATP//	PosF/Positive/Positive variable/>/Calomide;NAD;ATP;FAD;NADP;CoA//	PosF/Positive/Positive variable/>/S-Adenosyl-L-methionine;L-Histidine;ATP;NADP;NAD;FAD;Calomide//	PosF/Positive/Positive variable/>/S-Adenosyl-L-methionine;NADP;ATP;FAD;NAD;CoA;Calomide//	PosF/Positive/Positive variable/>/Calomide;CoA;FAD;NAD;ATP;NADP//	PosF/Positive/Positive variable/>/L-Leucine;core oligosaccharide lipid A;L-Histidine;Heme;Siroheme;ATP;Stearoylcardiolipin (B. subtilis);phosphatidylethanolamine dioctadecanoyl;dATP;Phosphatidylglycerol dioctadecanoyl;Peptidoglycan polymer (n subunits);CoA;L-Lysine;S-Adenosyl-L-methionine//	PosF/Positive/Positive variable/>/Calomide;NAD;FAD;NADP;ATP//	PosF/Positive/Positive variable/>/CoA;NAD;NADP;ATP;FAD;S-Adenosyl-L-methionine//	PosF/Positive/Positive variable/>/L-Glutamine;Heme;Diisoheptadecanoylphosphatidylglycerol;phosphatidylethanolamine dioctadecanoyl;L-Tyrosine;2-Demethylmenaquinone 8;NADP;Glycine;L-Arginine;Stearoylcardiolipin (B. subtilis);CTP;Dianteisoheptadecanoylphosphatidylethanolamine;L-Valine;Anteisoheptadecanoylcardiolipin (B. subtilis);ATP;L-Asparagine;L-Alanine;Dianteisoheptadecanoylphosphatidylglycerol;…
Alanine, aspartate and glutamate metabolism	rxn00085	(1) NADP[0] + (2) L-Glutamate[0] <-> (1) NADPH[0] + (1) 2-Oxoglutarate[0] + (1) L-Glutamine[0] + (1) H+[0]	-	OK	R00114	GLUTAMATESYN-RXN.c	L-Glutamate:NADP+ oxidoreductase (transaminating)|L-glutamate:NADP+ oxidoreductase (transaminating)|L-glutamine:2-oxoglutarate aminotransferase, NADPH oxidizing|NADPH-linked glutamate synthase|glutamate (reduced nicotinamide adenine dinucleotide phosphate) synthase|glutamate synthase (NADPH) large chain|glutamate synthase (NADPH) small chain|glutamate synthetase (NADP)|glutamine amide-2-oxoglutar…		Glutamate synthase [NADPH] small chain (EC 1.4.1.13)|Glutamate synthase [NADPH] large chain (EC 1.4.1.13)|N-methylalanine dehydrogenase (EC 1.4.1.17)	PosF/Variable/Variable/=/dCTP;Ubiquinone-8;core oligosaccharide lipid A;Phosphatidylglycerol dioctadecanoyl;L-Lysine;UTP;L-Isoleucine;Peptidoglycan polymer (n subunits);dGTP;Riboflavin;L-Glutamine;2-Demethylmenaquinone 8;TTP;dATP;L-Histidine;CTP;phosphatidylethanolamine dioctadecanoyl;Siroheme;L-Threonine;L-Tyrosine;L-Proline;Spermidine;Putrescine;Menaquinone 8;Tetrahydrofolate;ATP;GTP;Stearoylca…	PosF/Variable/Variable/=/L-Glutamine;FAD;Heme;ATP;10-Formyltetrahydrofolate;TPP;Peptidoglycan polymer (n subunits);Calomide;Siroheme;Riboflavin;dGTP;Dianteisoheptadecanoylphosphatidylethanolamine;Ubiquinone-8;L-Histidine;Tetrahydrofolate;core oligosaccharide lipid A;GTP;Dianteisoheptadecanoylphosphatidylglycerol;5-Methyltetrahydrofolate;Anteisoheptadecanoylcardiolipin (B. subtilis)//	PosF/Variable/Variable/-/Peptidoglycan polymer (n subunits);S-Adenosyl-L-methionine;Pyridoxal phosphate;5-Methyltetrahydrofolate;NADP;core oligosaccharide lipid A;L-Histidine;dGTP;NAD;CTP;dATP;FAD;L-Glutamine;Tetrahydrofolate;CoA;TTP;Calomide;Ubiquinone-8;dCTP;GTP;10-Formyltetrahydrofolate;ATP;UTP;TPP;Riboflavin//	PosF/Variable/Variable/-/GTP;Bactoprenyl diphosphate;NAD;FAD;Isoheptadecanoylcardiolipin (B. subtilis);Anteisoheptadecanoylcardiolipin (B. subtilis);CoA;Calomide;Diisoheptadecanoylphosphatidylglycerol;Tetrahydrofolate;dCTP;UTP;Peptidoglycan polymer (n subunits);5-Methyltetrahydrofolate;ATP;Riboflavin;L-Glutamine;L-Tyrosine;Diisoheptadecanoylphosphatidylethanolamine;TPP;Stearoylcardiolipin (B. sub…	NoF/Variable/Variable/-///	PosF/Variable/Variable/-///	PosF/Variable/Variable/-/Riboflavin;NADP;CTP;Calomide;ATP;dGTP;10-Formyltetrahydrofolate;dCTP;Pyridoxal phosphate;NAD;Tetrahydrofolate;FAD;TTP;CoA;core oligosaccharide lipid A;GTP;UTP;TPP;L-Arginine;L-Histidine;5-Methyltetrahydrofolate;Ubiquinone-8;L-Glutamine;Peptidoglycan polymer (n subunits)//	PosF/Variable/Variable/-/UTP;ATP;Diisoheptadecanoylphosphatidylglycerol;GTP;dATP;Dianteisoheptadecanoylphosphatidylglycerol;dGTP;phosphatidylethanolamine dioctadecanoyl;2-Demethylmenaquinone 8;NADP;Dianteisoheptadecanoylphosphatidylethanolamine;Stearoylcardiolipin (B. subtilis);10-Formyltetrahydrofolate;Anteisoheptadecanoylcardiolipin (B. subtilis);dCTP;NAD;Tetrahydrofolate;L-Histidine;Isoheptade…	PosF/Variable/Variable/-/NADP;L-Tryptophan;L-Lysine;Peptidoglycan polymer (n subunits);core oligosaccharide lipid A;Riboflavin;L-Leucine;5-Methyltetrahydrofolate;UTP;dCTP;GTP;dGTP;Ubiquinone-8;Heme;L-Histidine;NAD;Tetrahydrofolate;CTP;TPP;Menaquinone 8;FAD;CoA;L-Proline;Pyridoxal phosphate;2-Demethylmenaquinone 8;10-Formyltetrahydrofolate;L-Arginine;Siroheme;L-Glutamine;S-Adenosyl-L-methionine;GS…	PosF/Variable/Variable/-/dCTP;TTP;5-Methyltetrahydrofolate;CTP;L-Histidine;Menaquinone 8;Heme;Siroheme;L-Proline;10-Formyltetrahydrofolate;L-Tryptophan;2-Demethylmenaquinone 8;NAD;FAD;L-Serine;ACP;Riboflavin;L-Glutamine;L-Leucine;L-Arginine;Peptidoglycan polymer (n subunits);dGTP;Pyridoxal phosphate;GSH;GTP;S-Adenosyl-L-methionine;dATP;core oligosaccharide lipid A;UTP;Ubiquinone-8;ATP;Tetrahydrof…	PosF/Variable/Variable/-///	PosF/Variable/Variable/-/CoA;Siroheme;NADP;dCTP;UTP;core oligosaccharide lipid A;dGTP;Heme;FAD;Ubiquinone-8;ACP;L-Leucine;Pyridoxal phosphate;ATP;L-Glutamine;L-Histidine;CTP;Peptidoglycan polymer (n subunits);L-Arginine;5-Methyltetrahydrofolate;Riboflavin;dATP;GTP;NAD;Tetrahydrofolate;2-Demethylmenaquinone 8;TPP;TTP;10-Formyltetrahydrofolate//	PosF/Variable/Variable/-/FAD;2-Demethylmenaquinone 8;GTP;Isoheptadecanoylcardiolipin (B. subtilis);Calomide;Pyridoxal phosphate;core oligosaccharide lipid A;dCTP;Diisoheptadecanoylphosphatidylglycerol;Peptidoglycan polymer (n subunits);L-Glutamine;TTP;Riboflavin;10-Formyltetrahydrofolate;Heme;L-Isoleucine;Tetrahydrofolate;NADP;CTP;5-Methyltetrahydrofolate;TPP;L-Histidine;phosphatidylethanolamine …	PosF/Variable/Variable/-/TTP;2-Demethylmenaquinone 8;Stearoylcardiolipin (B. subtilis);L-Tyrosine;Anteisoheptadecanoylcardiolipin (B. subtilis);L-Tryptophan;Calomide;10-Formyltetrahydrofolate;NAD;UTP;5-Methyltetrahydrofolate;L-Phenylalanine;Menaquinone 8;Pyridoxal phosphate;TPP;Bactoprenyl diphosphate;Isoheptadecanoylcardiolipin (B. subtilis);Dianteisoheptadecanoylphosphatidylethanolamine;Diantei…	PosF/Variable/Variable/-/Peptidoglycan polymer (n subunits);ACP;core oligosaccharide lipid A;UTP;TPP;GSH;CTP;dATP;CoA;L-Histidine;TTP;ATP;L-Proline;Heme;L-Arginine;L-Glutamine;10-Formyltetrahydrofolate;Tetrahydrofolate;Siroheme;GTP;NADP;L-Leucine;dCTP;NAD;Riboflavin;dGTP;5-Methyltetrahydrofolate;Ubiquinone-8;FAD;Calomide;Pyridoxal phosphate;L-Tryptophan//	PosF/Variable/Variable/-/UTP;Riboflavin;L-Histidine;Ubiquinone-8;Tetrahydrofolate;TTP;GTP;NADP;dATP;Pyridoxal phosphate;ATP;core oligosaccharide lipid A;dCTP;L-Glutamine;10-Formyltetrahydrofolate;FAD;dGTP;5-Methyltetrahydrofolate;CTP;NAD;CoA;TPP;Peptidoglycan polymer (n subunits);Calomide//	PosF/Variable/Variable/-/Ubiquinone-8;L-Glutamine;TTP;Siroheme;GTP;Peptidoglycan polymer (n subunits);Menaquinone 8;Heme;dATP;10-Formyltetrahydrofolate;dCTP;dGTP;L-Arginine;CoA;L-Histidine;FAD;NAD;ATP;5-Methyltetrahydrofolate;UTP;L-Leucine;Riboflavin;Pyridoxal phosphate;2-Demethylmenaquinone 8;CTP;TPP;NADP;core oligosaccharide lipid A;Tetrahydrofolate;ACP//	PosF/Variable/Variable/-/L-Leucine;L-Valine;L-Glutamate;core oligosaccharide lipid A;L-Threonine;Pyridoxal phosphate;ACP;Riboflavin;L-Glutamine;Isoheptadecanoylcardiolipin (B. subtilis);L-Histidine;Heme;Diisoheptadecanoylphosphatidylglycerol;dGTP;Diisoheptadecanoylphosphatidylethanolamine;TTP;L-Arginine;Siroheme;5-Methyltetrahydrofolate;Bactoprenyl diphosphate;Menaquinone 8;GSH;ATP;Stearoylcardio…	PosF/Variable/Variable/-/Menaquinone 8;ACP;L-Arginine;Pyridoxal phosphate;Ubiquinone-8;TTP;GTP;Tetrahydrofolate;Riboflavin;core oligosaccharide lipid A;Heme;CoA;L-Leucine;L-Histidine;L-Glutamine;NAD;5-Methyltetrahydrofolate;TPP;Peptidoglycan polymer (n subunits);CTP;FAD;NADP;dGTP;ATP;UTP;10-Formyltetrahydrofolate;2-Demethylmenaquinone 8;dATP;Siroheme;dCTP//	PosF/Variable/Variable/-/CoA;dGTP;10-Formyltetrahydrofolate;dATP;Pyridoxal phosphate;Diisoheptadecanoylphosphatidylglycerol;TTP;ATP;Isoheptadecanoylcardiolipin (B. subtilis);CTP;core oligosaccharide lipid A;GTP;5-Methyltetrahydrofolate;L-Histidine;Riboflavin;Peptidoglycan polymer (n subunits);TPP;Tetrahydrofolate;L-Valine;Ubiquinone-8;Diisoheptadecanoylphosphatidylethanolamine;dCTP;L-Glutamine;FA…	PosF/Variable/Variable/-/L-Glutamine;Heme;Diisoheptadecanoylphosphatidylglycerol;phosphatidylethanolamine dioctadecanoyl;L-Tyrosine;2-Demethylmenaquinone 8;NADP;Glycine;L-Arginine;Stearoylcardiolipin (B. subtilis);CTP;dGTP;Dianteisoheptadecanoylphosphatidylethanolamine;L-Valine;Anteisoheptadecanoylcardiolipin (B. subtilis);fe3;ATP;Riboflavin;L-Asparagine;L-Alanine;Dianteisoheptadecanoylphosphatid…
Alanine, aspartate and glutamate metabolism	rxn00340	(1) ATP[0] + (1) NH3[0] + (1) L-Aspartate[0] <-> (1) PPi[0] + (1) AMP[0] + (2) H+[0] + (1) L-Asparagine[0]	>	OK|HB	R00483	ASNSYNA-RXN.c	ASNS2|L-Aspartate:ammonia ligase (AMP-forming)|L-asparagine synthetase|L-aspartate:ammonia ligase (AMP-forming)|asparaginesynthetase|aspartate-ammonia ligase		Aspartate--ammonia ligase (EC 6.3.1.1)|L-cysteine:1D-myo-inositol 2-amino-2-deoxy-alpha-D-glucopyranoside ligase (EC 6.3.1.13)|asparagine synthase (glutamine-hydrolysing) (EC 6.3.5.4)	PosF/Positive variable/Positive variable/>/L-Asparagine//	PosF/Positive variable/Positive variable/>/L-Asparagine//	PosF/Positive variable/Positive variable/>/L-Asparagine//	PosF/Positive variable/Positive variable/>/L-Asparagine//	PosF/Positive variable/Positive variable/>///	PosF/Positive variable/Positive variable/>///	PosF/Positive variable/Positive variable/>/L-Asparagine//	PosF/Positive variable/Positive variable/>/L-Asparagine//	PosF/Positive variable/Positive variable/>/L-Asparagine//	PosF/Positive variable/Positive variable/>/L-Asparagine//	PosF/Positive variable/Positive variable/>///	PosF/Positive variable/Positive variable/>/L-Asparagine//	PosF/Positive variable/Positive variable/>/L-Asparagine//	PosF/Positive variable/Positive variable/>/L-Asparagine//	PosF/Positive variable/Positive variable/>/L-Asparagine//	PosF/Positive variable/Positive variable/>/L-Asparagine//	PosF/Positive variable/Positive variable/>/L-Asparagine//	-	PosF/Positive variable/Positive variable/>/L-Asparagine//	PosF/Positive variable/Positive variable/>/L-Asparagine//	PosF/Positive variable/Positive variable/>/L-Asparagine//
Alanine, aspartate and glutamate metabolism	rxn00278	(1) H2O[0] + (1) NAD[0] + (1) L-Alanine[0] <-> (1) NADH[0] + (1) NH3[0] + (1) Pyruvate[0] + (1) H+[0]	-	OK	R00396	ALANINE-DEHYDROGENASE-RXN.c	ALAD_L|AlaDH|L-alanine dehydrogenase|L-alanine:NAD+ oxidoreductase (deaminating)|L-alaninedehydrogenase|NAD-dependent alanine dehydrogenase|NAD-linked alanine dehydrogenase|NADH-dependent alanine dehydrogenase|alanine dehydrogenase|alanine oxidoreductase|alpha-alanine dehydrogenase		Alanine dehydrogenase (EC 1.4.1.1)|glutamate synthase (NADPH) (EC 1.4.1.13)	NegF/Negative/Variable/=/Peptidoglycan polymer (n subunits);L-Alanine//	NegF/Negative/Negative/=/L-Alanine;Peptidoglycan polymer (n subunits)//	NegF/Negative/Variable/-/Peptidoglycan polymer (n subunits);L-Alanine//	NegF/Negative/Variable/-/Peptidoglycan polymer (n subunits);L-Alanine//	NegF/Negative/Variable/-///	NegF/Negative/Variable/-///	NegF/Negative/Variable/-/L-Alanine;Peptidoglycan polymer (n subunits)//	NegF/Negative/Variable/-/Peptidoglycan polymer (n subunits);L-Alanine//	NegF/Negative/Variable/-/Peptidoglycan polymer (n subunits);FAD;L-Alanine//	NegF/Negative/Variable/-/L-Alanine;FAD;Peptidoglycan polymer (n subunits)//	NegF/Negative/Variable/-///	NegF/Negative/Variable/-/L-Alanine;Peptidoglycan polymer (n subunits)//	NegF/Negative/Variable/-/Peptidoglycan polymer (n subunits);L-Alanine//	NegF/Negative/Variable/-/Peptidoglycan polymer (n subunits);L-Alanine//	NegF/Negative/Variable/-/Peptidoglycan polymer (n subunits);L-Alanine;FAD//	NegF/Negative/Variable/-/L-Alanine;Peptidoglycan polymer (n subunits)//	NegF/Negative/Variable/-/Peptidoglycan polymer (n subunits);L-Alanine//	NegF/Negative/Variable/-/L-Alanine;Peptidoglycan polymer (n subunits)//	NegF/Negative/Variable/-/L-Alanine;Peptidoglycan polymer (n subunits)//	NegF/Negative/Variable/-/L-Alanine;Peptidoglycan polymer (n subunits)//	NegF/Negative/Variable/-/L-Alanine;Peptidoglycan polymer (n subunits)//
Alanine, aspartate and glutamate metabolism	rxn00414	(1) H2O[0] + (2) ATP[0] + (1) L-Glutamine[0] + (1) H2CO3[0] <-> (2) ADP[0] + (1) Phosphate[0] + (1) L-Glutamate[0] + (2) H+[0] + (1) Carbamoylphosphate[0]	>	OK|HB	R00575	CARBPSYN-RXN.c	carbamate-phosphorylating)|CBPS|CPS|Carbon-dioxide:L-glutamine amido-ligase (ADP-forming,|carbamate-phosphorylating)|carbamoyl phosphate synthetase|carbamoyl-phosphate synthase (glutamine-hydrolysing)|carbamoyl-phosphate synthase (glutamine-hydrolysing), nuclear|carbamoyl-phosphate synthetase (glutamine-hydrolysing)|carbamoyl-phosphatesynthase-glutamine-hydrolysing|carbamoylphosphate synthetase I…		Carbamoyl-phosphate synthase large chain (EC 6.3.5.5)|Carbamoyl-phosphate synthase small chain (EC 6.3.5.5)|hydrogenobyrinic acid a,c-diamide synthase (glutamine-hydrolysing) (EC 6.3.5.9)	PosF/Positive variable/Positive variable/>/dCTP;UTP;TTP;CTP//	NoF/Positive variable/Positive variable/>///	PosF/Positive/Positive variable/>/CTP;TTP;dCTP;UTP//	PosF/Positive/Positive variable/>/dCTP;UTP;TTP;L-Arginine;CTP//	PosF/Positive/Positive variable/>///	PosF/Positive/Positive variable/>///	PosF/Positive/Positive variable/>/CTP;dCTP;TTP;UTP;L-Arginine//	PosF/Positive/Positive variable/>/UTP;dCTP;CTP;TTP//	PosF/Positive/Positive variable/>/Peptidoglycan polymer (n subunits);L-Leucine;UTP;dCTP;Ubiquinone-8;Heme;CTP;TPP;Menaquinone 8;2-Demethylmenaquinone 8;L-Arginine;Siroheme;TTP//	PosF/Positive/Positive variable/>/dCTP;TTP;CTP;Menaquinone 8;Heme;Siroheme;2-Demethylmenaquinone 8;ACP;L-Leucine;L-Arginine;Peptidoglycan polymer (n subunits);UTP//	PosF/Positive/Positive variable/>///	PosF/Positive/Positive variable/>/dCTP;UTP;CTP;L-Arginine;TTP//	PosF/Positive/Positive variable/>/dCTP;TTP;CTP;L-Arginine;UTP;Stearoylcardiolipin (B. subtilis)//	PosF/Positive/Positive variable/>/TTP;UTP;L-Arginine;CTP;dCTP//	PosF/Positive/Positive variable/>/Peptidoglycan polymer (n subunits);UTP;GSH;CTP;TTP;Heme;L-Arginine;Siroheme;L-Leucine;dCTP//	PosF/Positive/Positive variable/>/UTP;TTP;dCTP;CTP//	PosF/Positive/Positive variable/>/TTP;dCTP;L-Arginine;UTP;CTP//	PosF/Positive/Positive variable/>/L-Leucine;core oligosaccharide lipid A;Heme;TTP;L-Arginine;Siroheme;Stearoylcardiolipin (B. subtilis);phosphatidylethanolamine dioctadecanoyl;Phosphatidylglycerol dioctadecanoyl;Peptidoglycan polymer (n subunits);UTP;dCTP;CTP//	PosF/Positive/Positive variable/>/L-Arginine;TTP;CTP;UTP;dCTP//	PosF/Positive/Positive variable/>/TTP;CTP;dCTP;UTP//	PosF/Positive/Positive variable/>/L-Arginine;CTP;TTP;dCTP;UTP//
Alanine, aspartate and glutamate metabolism	rxn00347	(1) L-Aspartate[0] <-> (1) NH3[0] + (1) Fumarate[0]	-	OK	R00490	ASPARTASE-RXN.c	ASPT|L-Aspartate ammonia-lyase|L-aspartate ammonia-lyase|L-aspartate ammonia-lyase (fumarate-forming)|aspartase|aspartate ammonia-lyase|fumaric aminase		Aspartate ammonia-lyase (EC 4.3.1.1)|chitin deacetylase (EC 3.5.1.41)|carbamoyl-serine ammonia-lyase (EC 4.3.1.13)	NegF/Variable/Variable/=/NAD;dATP;Calomide;ATP;FAD;NADP;S-Adenosyl-L-methionine;Bactoprenyl diphosphate//	NegF/Negative/Variable/=/FAD;ATP//	-	-	-	-	-	-	-	-	-	-	-	-	-	-	-	-	-	-	-
Alanine, aspartate and glutamate metabolism	rxn00262	(1) H2O[0] + (1) O2[0] + (1) L-Aspartate[0] <-> (1) NH3[0] + (1) H2O2[0] + (1) Oxaloacetate[0]	>	OK	R00357		l-aspartate oxidase (producing oxaloacetate)		L-aspartate oxidase (EC 1.4.3.16)|L-amino-acid oxidase (EC 1.4.3.2)|7-chloro-L-tryptophan oxidase (EC 1.4.3.23)	NoF/Positive variable/Positive variable/>///	NoF/Positive variable/Positive variable/>///	PosF/Positive variable/Positive variable/>/S-Adenosyl-L-methionine;5-Methyltetrahydrofolate;core oligosaccharide lipid A;Dianteisoheptadecanoylphosphatidylethanolamine;phosphatidylethanolamine dioctadecanoyl;dGTP;Anteisoheptadecanoylcardiolipin (B. subtilis);CTP;dATP;FAD;Isoheptadecanoylcardiolipin (B. subtilis);Tetrahydrofolate;Dianteisoheptadecanoylphosphatidylglycerol;CoA;TTP;Calomide;Diisohep…	PosF/Positive variable/Positive variable/>/GTP;FAD;Isoheptadecanoylcardiolipin (B. subtilis);Anteisoheptadecanoylcardiolipin (B. subtilis);CoA;Calomide;Diisoheptadecanoylphosphatidylglycerol;Tetrahydrofolate;dCTP;UTP;5-Methyltetrahydrofolate;ATP;Riboflavin;L-Tyrosine;Diisoheptadecanoylphosphatidylethanolamine;Stearoylcardiolipin (B. subtilis);L-Tryptophan;core oligosaccharide lipid A;Phosphatidyl…	PosF/Positive variable/Positive variable/>///	PosF/Positive variable/Positive variable/>///	PosF/Positive variable/Positive variable/>/Siroheme;L-Tyrosine;L-Phenylalanine;ACP;Dianteisoheptadecanoylphosphatidylglycerol;ATP;Dianteisoheptadecanoylphosphatidylethanolamine;Anteisoheptadecanoylcardiolipin (B. subtilis);GSH;FAD;L-Leucine;CoA;Heme;L-Cysteine;core oligosaccharide lipid A;GTP;Phosphatidylglycerol dioctadecanoyl;L-Lysine;phosphatidylethanolamine dioctadecanoyl;Isoheptadecanoylcard…	PosF/Positive variable/Positive variable/>/Calomide;ATP;Diisoheptadecanoylphosphatidylglycerol;GTP;dATP;Dianteisoheptadecanoylphosphatidylglycerol;phosphatidylethanolamine dioctadecanoyl;Dianteisoheptadecanoylphosphatidylethanolamine;Stearoylcardiolipin (B. subtilis);10-Formyltetrahydrofolate;Anteisoheptadecanoylcardiolipin (B. subtilis);CoA;Tetrahydrofolate;Isoheptadecanoylcardiolipin (B. subtil…	PosF/Positive variable/Positive variable/>/L-Serine;L-Tryptophan;L-Lysine;Peptidoglycan polymer (n subunits);Diisoheptadecanoylphosphatidylglycerol;Stearoylcardiolipin (B. subtilis);L-Glutamate;L-Valine;core oligosaccharide lipid A;Riboflavin;L-Leucine;5-Methyltetrahydrofolate;GTP;Anteisoheptadecanoylcardiolipin (B. subtilis);dGTP;Ubiquinone-8;L-Cysteine;Heme;Calomide;Glycine;L-Phenylalanine;Tetr…	PosF/Positive variable/Positive variable/>/Dianteisoheptadecanoylphosphatidylethanolamine;Anteisoheptadecanoylcardiolipin (B. subtilis);L-Cysteine;L-Phenylalanine;Diisoheptadecanoylphosphatidylethanolamine;5-Methyltetrahydrofolate;L-Tyrosine;phosphatidylethanolamine dioctadecanoyl;Menaquinone 8;Heme;Siroheme;L-Proline;10-Formyltetrahydrofolate;L-Tryptophan;Diisoheptadecanoylphosphatidylglycerol;2…	PosF/Positive variable/Positive variable/>///	PosF/Positive variable/Positive variable/>/CoA;Menaquinone 8;Diisoheptadecanoylphosphatidylglycerol;Siroheme;Anteisoheptadecanoylcardiolipin (B. subtilis);Diisoheptadecanoylphosphatidylethanolamine;Stearoylcardiolipin (B. subtilis);core oligosaccharide lipid A;dGTP;Heme;Isoheptadecanoylcardiolipin (B. subtilis);FAD;Ubiquinone-8;ACP;L-Leucine;Dianteisoheptadecanoylphosphatidylglycerol;ATP;L-Lysine…	PosF/Positive variable/Positive variable/>/FAD;GTP;Isoheptadecanoylcardiolipin (B. subtilis);Calomide;core oligosaccharide lipid A;Diisoheptadecanoylphosphatidylglycerol;Heme;L-Isoleucine;L-Histidine;phosphatidylethanolamine dioctadecanoyl;L-Arginine;Siroheme;Anteisoheptadecanoylcardiolipin (B. subtilis);dGTP;Dianteisoheptadecanoylphosphatidylglycerol;Stearoylcardiolipin (B. subtilis);Diisoheptad…	PosF/Positive variable/Positive variable/>/TTP;Stearoylcardiolipin (B. subtilis);L-Tyrosine;Anteisoheptadecanoylcardiolipin (B. subtilis);L-Tryptophan;Calomide;10-Formyltetrahydrofolate;UTP;5-Methyltetrahydrofolate;Isoheptadecanoylcardiolipin (B. subtilis);Dianteisoheptadecanoylphosphatidylethanolamine;Dianteisoheptadecanoylphosphatidylglycerol;ATP;FAD;Diisoheptadecanoylphosphatidylglycerol;phosp…	PosF/Positive variable/Positive variable/>/Dianteisoheptadecanoylphosphatidylglycerol;Peptidoglycan polymer (n subunits);ACP;core oligosaccharide lipid A;Diisoheptadecanoylphosphatidylglycerol;Dianteisoheptadecanoylphosphatidylethanolamine;L-Phenylalanine;L-Glutamate;GSH;Diisoheptadecanoylphosphatidylethanolamine;phosphatidylethanolamine dioctadecanoyl;L-Tyrosine;CoA;ATP;L-Proline;Heme;Anteisohep…	PosF/Positive variable/Positive variable/>/Diisoheptadecanoylphosphatidylglycerol;UTP;Riboflavin;Isoheptadecanoylcardiolipin (B. subtilis);Tetrahydrofolate;TTP;GTP;S-Adenosyl-L-methionine;Anteisoheptadecanoylcardiolipin (B. subtilis);dATP;Stearoylcardiolipin (B. subtilis);ATP;core oligosaccharide lipid A;Phosphatidylglycerol dioctadecanoyl;dCTP;10-Formyltetrahydrofolate;Dianteisoheptadecanoylphos…	PosF/Positive variable/Positive variable/>/Ubiquinone-8;TTP;Dianteisoheptadecanoylphosphatidylethanolamine;Siroheme;L-Cysteine;GTP;Peptidoglycan polymer (n subunits);Menaquinone 8;L-Serine;phosphatidylethanolamine dioctadecanoyl;Isoheptadecanoylcardiolipin (B. subtilis);Heme;dCTP;L-Threonine;Glycine;L-Arginine;CoA;FAD;L-Valine;Stearoylcardiolipin (B. subtilis);GSH;Phosphatidylglycerol dioctadecan…	PosF/Positive variable/Positive variable/>/L-Leucine;L-Glutamate;core oligosaccharide lipid A;ACP;Riboflavin;L-Tyrosine;L-Glutamine;Isoheptadecanoylcardiolipin (B. subtilis);Heme;Diisoheptadecanoylphosphatidylglycerol;dGTP;Diisoheptadecanoylphosphatidylethanolamine;Dianteisoheptadecanoylphosphatidylglycerol;L-Arginine;Siroheme;5-Methyltetrahydrofolate;GSH;Dianteisoheptadecanoylphosphatidylethanol…	PosF/Positive variable/Positive variable/>/Menaquinone 8;Phosphatidylglycerol dioctadecanoyl;ACP;Diisoheptadecanoylphosphatidylethanolamine;L-Arginine;Stearoylcardiolipin (B. subtilis);Ubiquinone-8;GTP;L-Phenylalanine;core oligosaccharide lipid A;Diisoheptadecanoylphosphatidylglycerol;Heme;L-Tyrosine;CoA;L-Lysine;L-Leucine;TPP;Peptidoglycan polymer (n subunits);Isoheptadecanoylcardiolipin (B. sub…	PosF/Positive variable/Positive variable/>/Anteisoheptadecanoylcardiolipin (B. subtilis);CoA;Dianteisoheptadecanoylphosphatidylglycerol;dGTP;phosphatidylethanolamine dioctadecanoyl;Phosphatidylglycerol dioctadecanoyl;10-Formyltetrahydrofolate;Stearoylcardiolipin (B. subtilis);dATP;Diisoheptadecanoylphosphatidylglycerol;TTP;ATP;Isoheptadecanoylcardiolipin (B. subtilis);CTP;core oligosaccharide lip…	PosF/Positive variable/Positive variable/>/Diisoheptadecanoylphosphatidylglycerol;phosphatidylethanolamine dioctadecanoyl;L-Tyrosine;L-Arginine;Stearoylcardiolipin (B. subtilis);dGTP;Dianteisoheptadecanoylphosphatidylethanolamine;L-Valine;Anteisoheptadecanoylcardiolipin (B. subtilis);ATP;Dianteisoheptadecanoylphosphatidylglycerol;L-Tryptophan;Diisoheptadecanoylphosphatidylethanolamine;L-Histidine…
Alanine, aspartate and glutamate metabolism	rxn00416	(1) H2O[0] + (1) ATP[0] + (1) L-Aspartate[0] + (1) L-Glutamine[0] <-> (1) PPi[0] + (1) AMP[0] + (1) L-Glutamate[0] + (2) H+[0] + (1) L-Asparagine[0]	>	OK|HB	R00578	ASNSYNB-RXN.c	AS|AS-B|L-aspartate:L-glutamine amido-ligase (AMP-forming)|asparagine synthase (glutamine-hydrolysing)|asparagine synthetase (glutamine-hydrolysing)|glutamine-dependent asparagine synthetase		Asparagine synthetase [glutamine-hydrolyzing] (EC 6.3.5.4)|asparagine synthase (glutamine-hydrolysing) (EC 6.3.5.4)	NoF/Positive variable/Positive variable/>///	NoF/Positive variable/Positive variable/>///	NoF/Positive variable/Positive variable/>///	NoF/Positive variable/Positive variable/>///	NoF/Positive variable/Positive variable/>///	NoF/Positive variable/Positive variable/>///	NoF/Positive variable/Positive variable/>///	NoF/Positive variable/Positive variable/>///	NoF/Positive variable/Positive variable/>///	NoF/Positive variable/Positive variable/>///	NoF/Positive variable/Positive variable/>///	NoF/Positive variable/Positive variable/>///	NoF/Positive variable/Positive variable/>///	NoF/Positive variable/Positive variable/>///	NoF/Positive variable/Positive variable/>///	NoF/Positive variable/Positive variable/>///	NoF/Positive variable/Positive variable/>///	PosF/Positive/Positive variable/>/Stearoylcardiolipin (B. subtilis);L-Asparagine//	NoF/Positive variable/Positive variable/>///	NoF/Positive variable/Positive variable/>///	NoF/Positive variable/Positive variable/>///
Alanine, aspartate and glutamate metabolism	rxn00345	(1) H2O[0] + (1) N-Acetyl-L-aspartate[0] <-> (1) Acetate[0] + (1) L-Aspartate[0]	-	OK	R00488		N-Acetyl-L-aspartate amidohydrolase		nicotinamidase (EC 3.5.1.19)	-	-	-	-	-	-	-	-	-	-	-	-	-	-	-	-	-	-	-	-	-
Alanine, aspartate and glutamate metabolism	rxn00194	(1) L-Glutamate[0] + (1) H+[0] <-> (1) CO2[0] + (1) GABA[0]	>	OK	R00261	GLUTDECARBOX-RXN.c	GLUDC|Glutamate Decarboxylase|GlutamateDecarboxylase|L-Glutamate 1-carboxy-lyase|L-aspartate-alpha-decarboxylase|L-glutamate 1-carboxy-lyase|L-glutamate 1-carboxy-lyase (4-aminobutanoate-forming)|L-glutamate alpha-decarboxylase|L-glutamic acid decarboxylase|L-glutamic decarboxylase|cysteic acid decarboxylase|gamma-glutamate decarboxylase|glutamate decarboxylase		Glutamate decarboxylase, mammalian 65 kDa isoform (EC 4.1.1.15)|Glutamate decarboxylase (EC 4.1.1.15)|Glutamate decarboxylase, eukaryotic type (EC 4.1.1.15)|arginine decarboxylase (EC 4.1.1.19)	NoF/Blocked/Blocked/>///	NoF/Blocked/Blocked/>///	NoF/Blocked/Blocked/>///	NoF/Blocked/Blocked/>///	NoF/Blocked/Blocked/>///	NoF/Blocked/Blocked/>///	NoF/Blocked/Blocked/>///	NoF/Blocked/Blocked/>///	NoF/Blocked/Blocked/>///	NoF/Blocked/Blocked/>///	NoF/Blocked/Blocked/>///	NoF/Blocked/Blocked/>///	NoF/Blocked/Blocked/>///	NoF/Blocked/Blocked/>///	NoF/Blocked/Blocked/>///	NoF/Blocked/Blocked/>///	NoF/Blocked/Blocked/>///	PosF/Positive/Positive variable/>/Spermidine//	NoF/Blocked/Blocked/>///	NoF/Blocked/Blocked/>///	NoF/Blocked/Blocked/>///
Alanine, aspartate and glutamate metabolism	rxn00342	(1) H2O[0] + (1) L-Asparagine[0] <-> (1) NH3[0] + (1) L-Aspartate[0]	>	OK	R00485	ASPARAGHYD-RXN.c	ASNN|L-Asparagine amidohydrolase|L-asparaginase 1		L-asparaginase (EC 3.5.1.1)|2-amino-5-formylamino-6-ribosylaminopyrimidin-4(3H)-one 5'-monophosphate deformylase (EC 3.5.1.102)|chitin deacetylase (EC 3.5.1.41)	NoF/Positive variable/Positive variable/>///	NoF/Positive variable/Positive variable/>///	-	-	-	-	-	-	-	-	-	-	-	-	-	-	-	-	-	-	-
Alanine, aspartate and glutamate metabolism	rxn00254	(1) H2O[0] + (1) 2-Oxosuccinamate[0] <-> (1) NH3[0] + (1) Oxaloacetate[0]	>	OK	R00348		2-Oxosuccinamate amidohydrolase|2-oxosuccinamate amidohydrolase		N-acetylglucosamine deacetylase (EC 3.5.1.33)	NoF/Blocked/Blocked/=///	NoF/Blocked/Blocked/=///	-	-	-	-	-	-	-	-	-	-	-	-	-	-	-	-	-	-	-
Alanine, aspartate and glutamate metabolism	rxn00200	(1) H2O[0] + (1) 2-Oxoglutaramate[0] <-> (1) NH3[0] + (1) 2-Oxoglutarate[0]	>	OK	R00269		2-oxoglutaramate amidohydrolase		N-acetylglucosamine deacetylase (EC 3.5.1.33)	NoF/Blocked/Blocked/=///	NoF/Blocked/Blocked/=///	-	-	-	-	-	-	-	-	-	-	-	-	-	-	-	-	-	-	-
Alanine, aspartate and glutamate metabolism	rxn00272	(1) L-Alanine[0] + (1) Glyoxalate[0] <-> (1) Pyruvate[0] + (1) Glycine[0]	-	OK	R00369	ALANINE--GLYOXYLATE-AMINOTRANSFERASE-RXN.c	Alanine--glyoxylate aminotransferase 1|L-Alanine:glyoxylate aminotransferase		L-alanine:glyoxylate aminotransferase (EC 2.6.1.44)|Serine--pyruvate aminotransferase (EC 2.6.1.51)|5-aminovalerate transaminase (EC 2.6.1.48)	-	-	-	-	-	-	-	-	-	-	-	-	-	-	-	-	-	-	-	-	-
Alanine, aspartate and glutamate metabolism	rxn00509	(1) H2O[0] + (1) NADP[0] + (1) 4-Oxobutanoate[0] <-> (1) NADPH[0] + (1) Succinate[0] + (2) H+[0]	-	OK	R00714	RXN0-5293.c.metaexp.NADP_NADPH|SUCCSEMIALDDEHYDROG-RXN.c	GabD|NADP-dependent succinate-semialdehyde dehydrogenase|Succinate-semialdehyde dehydrogenase [NADP+]|Succinate-semialdehyde:NADP+ oxidoreductase|succinate semialdehyde:NADP+ oxidoreductase|succinate-semialdehyde dehydrogenase (NADP)|succinate-semialdehyde dehydrogenase (NADP) reversible|succinate-semialdehyde dehydrogenase (NADP+)|succinate-semialdehyde dehydrogenase (nad(p)+)|succinate-semialde…	1.2.1.79	Succinate-semialdehyde dehydrogenase [NADP+] (EC 1.2.1.16)|aminobutyraldehyde dehydrogenase (EC 1.2.1.19)	-	-	-	-	-	-	-	-	-	-	-	-	-	-	-	-	-	-	-	-	-
Alanine, aspartate and glutamate metabolism	rxn01204	(1) 2-Oxoglutarate[0] + (1) GABA[0] <-> (1) L-Glutamate[0] + (1) 4-Oxobutanoate[0]	-	OK	R01648	GABATRANSAM-RXN.c	4-Aminobutanoate:2-oxoglutarate aminotransferase|4-aminobutyrate transaminase		Gamma-aminobutyrate:alpha-ketoglutarate aminotransferase (EC 2.6.1.19)|(S)-3-amino-2-methylpropionate transaminase (EC 2.6.1.22)	-	-	-	-	-	-	-	-	-	-	-	-	-	-	-	-	-	-	-	-	-
Alanine, aspartate and glutamate metabolism	rxn00508	(1) H2O[0] + (1) NAD[0] + (1) 4-Oxobutanoate[0] <-> (1) NADH[0] + (1) Succinate[0] + (2) H+[0]	-	OK	R00713	RXN0-5293.c.metaexp.NAD_NADH|SUCCINATE-SEMIALDEHYDE-DEHYDROGENASE-RXN.c	Succinate-semialdehyde:NAD+ oxidoreductase|succinate-semialdehyde dehydrogenase (NAD)		Succinate-semialdehyde dehydrogenase [NAD] (EC 1.2.1.24)|aminobutyraldehyde dehydrogenase (EC 1.2.1.19)|methylmalonate-semialdehyde dehydrogenase (acylating) (EC 1.2.1.27)	-	-	-	-	-	-	-	-	-	-	-	-	-	-	-	-	-	-	-	-	-
Phenylalanine, tyrosine and tryptophan biosynthesis	rxn01256	(1) Chorismate[0] <-> (1) Prephenate[0]	>	OK	R01715	CHORISMATEMUT-RXN.c	CHORM|Chorismate pyruvatemutase|chorismatemutase|putative chorismate mutase		Chorismate mutase III (EC 5.4.99.5)|Chorismate mutase II (EC 5.4.99.5)|Chorismate mutase (EC 5.4.99.5)|Periplasmic chorismate mutase I precursor (EC 5.4.99.5)|marneral synthase (EC 5.4.99.53)	G/PosF/Positive/Positive variable/>/Ubiquinone-8;L-Tyrosine;L-Phenylalanine;TPP//	G/PosF/Positive/Positive/>/L-Phenylalanine;L-Tyrosine;TPP;Ubiquinone-8;Anteisoheptadecanoylcardiolipin (B. subtilis)//	G/PosF/Positive/Positive variable/>/L-Phenylalanine;L-Tyrosine;Ubiquinone-8;TPP//	G/PosF/Positive/Positive variable/>/L-Tyrosine;TPP;L-Phenylalanine;Ubiquinone-8//	G/PosF/Positive/Positive variable/>///	G/PosF/Positive/Positive variable/>///	G/PosF/Positive/Positive variable/>/L-Tyrosine;L-Phenylalanine;TPP;Ubiquinone-8//	G/PosF/Positive/Positive variable/>/L-Phenylalanine;L-Tyrosine;Ubiquinone-8;TPP//	G/PosF/Positive/Positive variable/>/Ubiquinone-8;L-Phenylalanine;TPP;L-Tyrosine//	G/PosF/Positive/Positive variable/>/L-Phenylalanine;L-Tyrosine;Ubiquinone-8;TPP//	G/PosF/Positive/Positive variable/>///	G/PosF/Positive/Positive variable/>/Ubiquinone-8;L-Phenylalanine;L-Tyrosine;TPP//	G/PosF/Positive/Positive variable/>/core oligosaccharide lipid A;L-Phenylalanine;TPP;Ubiquinone-8;L-Tyrosine//	G/PosF/Positive/Positive variable/>/L-Tyrosine;L-Phenylalanine;TPP;Ubiquinone-8//	G/PosF/Positive/Positive variable/>/TPP;L-Phenylalanine;L-Tyrosine;Ubiquinone-8//	G/PosF/Positive/Positive variable/>/Ubiquinone-8;L-Phenylalanine;L-Tyrosine;TPP//	G/PosF/Positive/Positive variable/>/Ubiquinone-8;L-Tyrosine;L-Phenylalanine;TPP//	G/PosF/Positive/Positive variable/>/core oligosaccharide lipid A;L-Tyrosine;Ubiquinone-8;L-Phenylalanine;TPP//	G/PosF/Positive/Positive variable/>/Ubiquinone-8;L-Phenylalanine;L-Tyrosine;TPP//	G/PosF/Positive/Positive variable/>/TPP;Ubiquinone-8;L-Phenylalanine;L-Tyrosine//	G/PosF/Positive/Positive variable/>/L-Tyrosine;L-Phenylalanine;TPP;Ubiquinone-8//
Phenylalanine, tyrosine and tryptophan biosynthesis	rxn01000	(1) H+[0] + (1) Prephenate[0] <-> (1) H2O[0] + (1) CO2[0] + (1) Phenylpyruvate[0]	>	OK	R01373	PREPHENATEDEHYDRAT-RXN.c	PPNDH|Prephenate hydro-lyase (decarboxylating)|prephenate dehydratase|prephenate hydro-lyase (decarboxylating)|prephenate hydro-lyase (decarboxylating, phenylpyruvate-forming)|prephenate hydro-lyase (decarboxylating; phenylpyruvate-forming)|prephenatedehydratase		Prephenate dehydratase (EC 4.2.1.51)|Cyclohexadienyl dehydratase (EC 4.2.1.51)(EC 4.2.1.91)|3-hydroxybutyryl-CoA dehydratase (EC 4.2.1.55)|kievitone hydratase (EC 4.2.1.95)	PosF/Positive/Positive variable/>/L-Phenylalanine//	PosF/Positive/Positive/>/L-Phenylalanine;Anteisoheptadecanoylcardiolipin (B. subtilis)//	PosF/Positive/Positive variable/>/L-Phenylalanine//	PosF/Positive/Positive variable/>/L-Phenylalanine//	PosF/Positive/Positive variable/>///	PosF/Positive/Positive variable/>///	PosF/Positive/Positive variable/>/L-Phenylalanine//	PosF/Positive/Positive variable/>/L-Phenylalanine//	PosF/Positive/Positive variable/>/L-Phenylalanine//	PosF/Positive/Positive variable/>/L-Phenylalanine//	PosF/Positive/Positive variable/>///	PosF/Positive/Positive variable/>/L-Phenylalanine//	PosF/Positive/Positive variable/>/L-Phenylalanine//	PosF/Positive/Positive variable/>/L-Phenylalanine//	PosF/Positive/Positive variable/>/L-Phenylalanine//	PosF/Positive/Positive variable/>/L-Phenylalanine//	PosF/Positive/Positive variable/>/L-Phenylalanine//	PosF/Positive/Positive variable/>/L-Phenylalanine//	PosF/Positive/Positive variable/>/L-Phenylalanine//	PosF/Positive/Positive variable/>/L-Phenylalanine//	PosF/Positive/Positive variable/>/L-Phenylalanine//
Phenylalanine, tyrosine and tryptophan biosynthesis	rxn01740	(1) NADP[0] + (1) Shikimate[0] <-> (1) NADPH[0] + (1) H+[0] + (1) 3-Dehydroshikimate[0]	-	OK	R02413	RXN-7968.c.metaexp.NADP_NADPH|SHIKIMATE-5-DEHYDROGENASE-RXN.c	SHK3Dr|Shikimate dehydrogenase|Shikimate:NADP+ 3-oxidoreductase|shikimate dehdrogenase|shikimatedehydrogenase		Shikimate 5-dehydrogenase I alpha (EC 1.1.1.25)|Quinate/shikimate 5-dehydrogenase I delta (EC 1.1.1.25)|Shikimate/quinate 5-dehydrogenase I beta (EC 1.1.1.282)|Shikimate 5-dehydrogenase (EC 1.1.1.25)|Shikimate 5-dehydrogenase I gamma (EC 1.1.1.25)|shikimate dehydrogenase (EC 1.1.1.25)|quinate/shikimate dehydrogenase (EC 1.1.1.282)	NegF/Negative/Negative/=/Ubiquinone-8;2-Demethylmenaquinone 8;L-Tyrosine;Menaquinone 8;Tetrahydrofolate;L-Tryptophan;10-Formyltetrahydrofolate;5-Methyltetrahydrofolate;L-Phenylalanine;TPP//	NegF/Negative/Negative/=/2-Demethylmenaquinone 8;L-Phenylalanine;Menaquinone 8;10-Formyltetrahydrofolate;L-Tyrosine;TPP;L-Tryptophan;Ubiquinone-8;Tetrahydrofolate;5-Methyltetrahydrofolate;Anteisoheptadecanoylcardiolipin (B. subtilis)//	NegF/Negative/Negative/-/5-Methyltetrahydrofolate;2-Demethylmenaquinone 8;L-Phenylalanine;L-Tyrosine;Tetrahydrofolate;Ubiquinone-8;Menaquinone 8;10-Formyltetrahydrofolate;L-Tryptophan;TPP//	NegF/Negative/Negative/-/Tetrahydrofolate;5-Methyltetrahydrofolate;L-Tyrosine;TPP;L-Tryptophan;2-Demethylmenaquinone 8;10-Formyltetrahydrofolate;L-Phenylalanine;Ubiquinone-8;Menaquinone 8//	NegF/Negative/Negative/-///	NegF/Negative/Negative/-///	NegF/Negative/Negative/-/L-Tyrosine;L-Phenylalanine;Menaquinone 8;10-Formyltetrahydrofolate;Tetrahydrofolate;2-Demethylmenaquinone 8;TPP;5-Methyltetrahydrofolate;L-Tryptophan;Ubiquinone-8//	NegF/Negative/Negative/-/L-Tryptophan;2-Demethylmenaquinone 8;10-Formyltetrahydrofolate;Tetrahydrofolate;L-Phenylalanine;L-Tyrosine;Ubiquinone-8;5-Methyltetrahydrofolate;Menaquinone 8;TPP//	NegF/Negative/Negative/-/L-Tryptophan;5-Methyltetrahydrofolate;Ubiquinone-8;L-Phenylalanine;Tetrahydrofolate;TPP;Menaquinone 8;2-Demethylmenaquinone 8;10-Formyltetrahydrofolate;L-Tyrosine//	NegF/Negative/Negative/-/L-Phenylalanine;5-Methyltetrahydrofolate;L-Tyrosine;Menaquinone 8;10-Formyltetrahydrofolate;L-Tryptophan;2-Demethylmenaquinone 8;Ubiquinone-8;Tetrahydrofolate;TPP//	NegF/Negative/Negative/-///	NegF/Negative/Negative/-/Menaquinone 8;Ubiquinone-8;L-Phenylalanine;L-Tyrosine;5-Methyltetrahydrofolate;L-Tryptophan;Tetrahydrofolate;2-Demethylmenaquinone 8;TPP;10-Formyltetrahydrofolate//	NegF/Negative/Negative/-/2-Demethylmenaquinone 8;core oligosaccharide lipid A;L-Phenylalanine;10-Formyltetrahydrofolate;Tetrahydrofolate;5-Methyltetrahydrofolate;TPP;L-Tryptophan;Ubiquinone-8;Menaquinone 8;L-Tyrosine//	NegF/Negative/Negative/-/2-Demethylmenaquinone 8;L-Tyrosine;L-Tryptophan;10-Formyltetrahydrofolate;5-Methyltetrahydrofolate;L-Phenylalanine;Menaquinone 8;TPP;Ubiquinone-8;Tetrahydrofolate//	NegF/Negative/Negative/-/TPP;L-Phenylalanine;L-Tyrosine;Menaquinone 8;10-Formyltetrahydrofolate;Tetrahydrofolate;2-Demethylmenaquinone 8;5-Methyltetrahydrofolate;Ubiquinone-8;L-Tryptophan//	NegF/Negative/Negative/-/Menaquinone 8;2-Demethylmenaquinone 8;Ubiquinone-8;Tetrahydrofolate;L-Phenylalanine;10-Formyltetrahydrofolate;L-Tyrosine;L-Tryptophan;5-Methyltetrahydrofolate;TPP//	NegF/Negative/Negative/-/Ubiquinone-8;Menaquinone 8;10-Formyltetrahydrofolate;5-Methyltetrahydrofolate;L-Tyrosine;2-Demethylmenaquinone 8;L-Phenylalanine;L-Tryptophan;TPP;Tetrahydrofolate//	NegF/Negative/Negative/-/core oligosaccharide lipid A;L-Tyrosine;5-Methyltetrahydrofolate;Menaquinone 8;L-Tryptophan;2-Demethylmenaquinone 8;Ubiquinone-8;L-Phenylalanine;10-Formyltetrahydrofolate;TPP;Tetrahydrofolate//	NegF/Negative/Negative/-/Menaquinone 8;Ubiquinone-8;Tetrahydrofolate;L-Phenylalanine;L-Tyrosine;5-Methyltetrahydrofolate;TPP;10-Formyltetrahydrofolate;L-Tryptophan;2-Demethylmenaquinone 8//	NegF/Negative/Negative/-/L-Tryptophan;2-Demethylmenaquinone 8;10-Formyltetrahydrofolate;5-Methyltetrahydrofolate;TPP;Menaquinone 8;Tetrahydrofolate;Ubiquinone-8;L-Phenylalanine;L-Tyrosine//	NegF/Negative/Negative/-/L-Tyrosine;2-Demethylmenaquinone 8;L-Tryptophan;5-Methyltetrahydrofolate;L-Phenylalanine;Menaquinone 8;Tetrahydrofolate;TPP;Ubiquinone-8;10-Formyltetrahydrofolate//
Phenylalanine, tyrosine and tryptophan biosynthesis	rxn02508	(1) N-5-phosphoribosyl-anthranilate[0] <-> (1) 1-(2-carboxyphenylamino)-1-deoxyribulose 5-phosphate[0]	-	OK	R03509	PRAISOM-RXN.c	N-(5-Phospho-beta-D-ribosyl)anthranilate ketol-isomerase|N-(5-phospho-beta-D-ribosyl)anthranilate aldose-ketose-isomerase|PRAIi|phosphoribosylanthranilate isomerase (irreversible)|phosphoribosylanthranilateisomerase-irreversible|phosphorybosyl-anthranilate isomerase		Phosphoribosylanthranilate isomerase (EC 5.3.1.24)|D-sedoheptulose 7-phosphate isomerase (EC 5.3.1.28)	PosF/Positive/Positive variable/=/L-Tryptophan//	PosF/Positive/Positive/=/L-Tryptophan//	PosF/Positive/Positive variable/-/L-Tryptophan//	PosF/Positive/Positive variable/-/L-Tryptophan//	PosF/Positive/Positive variable/-///	PosF/Positive/Positive variable/-///	PosF/Positive/Positive variable/-/L-Tryptophan//	PosF/Positive/Positive variable/-/L-Tryptophan//	PosF/Positive/Positive variable/-/L-Tryptophan//	PosF/Positive/Positive variable/-/L-Tryptophan//	PosF/Positive/Positive variable/-///	G/PosF/Positive/Positive variable/>/L-Tryptophan//	PosF/Positive/Positive variable/-/L-Tryptophan//	PosF/Positive/Positive variable/-/L-Tryptophan//	PosF/Positive/Positive variable/-/L-Tryptophan//	PosF/Positive/Positive variable/-/L-Tryptophan//	PosF/Positive/Positive variable/-/L-Tryptophan//	G/PosF/Positive/Positive variable/>/L-Tryptophan//	PosF/Positive/Positive variable/-/L-Tryptophan//	PosF/Positive/Positive variable/-/L-Tryptophan//	PosF/Positive/Positive variable/-/L-Tryptophan//
Phenylalanine, tyrosine and tryptophan biosynthesis	rxn01739	(1) ATP[0] + (1) Shikimate[0] <-> (1) ADP[0] + (1) H+[0] + (1) 3-phosphoshikimate[0]	>	OK|HB	R02412	SHIKIMATE-KINASE-RXN.c	ATP:shikimate 3-phosphotransferase|SHKK|Shikimate kinase|shikimate kinase|shikimate kinase (phosphorylating)|shikimate kinase II|shikimate-kinase|shikimatekinase	2.7.1.71	Shikimate kinase I (EC 2.7.1.71)|Shikimate kinase II (EC 2.7.1.71)|Shikimate kinase III (EC 2.7.1.71)|shikimate kinase (EC 2.7.1.71)	PosF/Positive/Positive/=/Ubiquinone-8;2-Demethylmenaquinone 8;L-Tyrosine;Menaquinone 8;Tetrahydrofolate;L-Tryptophan;10-Formyltetrahydrofolate;5-Methyltetrahydrofolate;L-Phenylalanine;TPP//	PosF/Positive/Positive/=/2-Demethylmenaquinone 8;L-Phenylalanine;Menaquinone 8;10-Formyltetrahydrofolate;L-Tyrosine;TPP;L-Tryptophan;Ubiquinone-8;Tetrahydrofolate;5-Methyltetrahydrofolate;Anteisoheptadecanoylcardiolipin (B. subtilis)//	PosF/Positive/Positive/-/5-Methyltetrahydrofolate;2-Demethylmenaquinone 8;L-Phenylalanine;L-Tyrosine;Tetrahydrofolate;Ubiquinone-8;Menaquinone 8;10-Formyltetrahydrofolate;L-Tryptophan;TPP//	PosF/Positive/Positive/-/Tetrahydrofolate;5-Methyltetrahydrofolate;L-Tyrosine;TPP;L-Tryptophan;2-Demethylmenaquinone 8;10-Formyltetrahydrofolate;L-Phenylalanine;Ubiquinone-8;Menaquinone 8//	PosF/Positive/Positive/-///	PosF/Positive/Positive/-///	PosF/Positive/Positive/-/L-Tyrosine;L-Phenylalanine;Menaquinone 8;10-Formyltetrahydrofolate;Tetrahydrofolate;2-Demethylmenaquinone 8;TPP;5-Methyltetrahydrofolate;L-Tryptophan;Ubiquinone-8//	PosF/Positive/Positive/-/L-Tryptophan;2-Demethylmenaquinone 8;10-Formyltetrahydrofolate;Tetrahydrofolate;L-Phenylalanine;L-Tyrosine;Ubiquinone-8;5-Methyltetrahydrofolate;Menaquinone 8;TPP//	PosF/Positive/Positive/-/L-Tryptophan;5-Methyltetrahydrofolate;Ubiquinone-8;L-Phenylalanine;Tetrahydrofolate;TPP;Menaquinone 8;2-Demethylmenaquinone 8;10-Formyltetrahydrofolate;L-Tyrosine//	PosF/Positive/Positive/-/L-Phenylalanine;5-Methyltetrahydrofolate;L-Tyrosine;Menaquinone 8;10-Formyltetrahydrofolate;L-Tryptophan;2-Demethylmenaquinone 8;Ubiquinone-8;Tetrahydrofolate;TPP//	PosF/Positive/Positive/-///	PosF/Positive/Positive/-/Menaquinone 8;Ubiquinone-8;L-Phenylalanine;L-Tyrosine;5-Methyltetrahydrofolate;L-Tryptophan;Tetrahydrofolate;2-Demethylmenaquinone 8;TPP;10-Formyltetrahydrofolate//	PosF/Positive/Positive/-/2-Demethylmenaquinone 8;core oligosaccharide lipid A;L-Phenylalanine;10-Formyltetrahydrofolate;Tetrahydrofolate;5-Methyltetrahydrofolate;TPP;L-Tryptophan;Ubiquinone-8;Menaquinone 8;L-Tyrosine//	PosF/Positive/Positive/-/2-Demethylmenaquinone 8;L-Tyrosine;L-Tryptophan;10-Formyltetrahydrofolate;5-Methyltetrahydrofolate;L-Phenylalanine;Menaquinone 8;TPP;Ubiquinone-8;Tetrahydrofolate//	PosF/Positive/Positive/-/TPP;L-Phenylalanine;L-Tyrosine;Menaquinone 8;10-Formyltetrahydrofolate;Tetrahydrofolate;2-Demethylmenaquinone 8;5-Methyltetrahydrofolate;Ubiquinone-8;L-Tryptophan//	PosF/Positive/Positive/-/Menaquinone 8;2-Demethylmenaquinone 8;Ubiquinone-8;Tetrahydrofolate;L-Phenylalanine;10-Formyltetrahydrofolate;L-Tyrosine;L-Tryptophan;5-Methyltetrahydrofolate;TPP//	PosF/Positive/Positive/-/Ubiquinone-8;Menaquinone 8;10-Formyltetrahydrofolate;5-Methyltetrahydrofolate;L-Tyrosine;2-Demethylmenaquinone 8;L-Phenylalanine;L-Tryptophan;TPP;Tetrahydrofolate//	PosF/Positive/Positive/-/core oligosaccharide lipid A;L-Tyrosine;5-Methyltetrahydrofolate;Menaquinone 8;L-Tryptophan;2-Demethylmenaquinone 8;Ubiquinone-8;L-Phenylalanine;10-Formyltetrahydrofolate;TPP;Tetrahydrofolate//	PosF/Positive/Positive/-/Menaquinone 8;Ubiquinone-8;Tetrahydrofolate;L-Phenylalanine;L-Tyrosine;5-Methyltetrahydrofolate;TPP;10-Formyltetrahydrofolate;L-Tryptophan;2-Demethylmenaquinone 8//	PosF/Positive/Positive/-/L-Tryptophan;2-Demethylmenaquinone 8;10-Formyltetrahydrofolate;5-Methyltetrahydrofolate;TPP;Menaquinone 8;Tetrahydrofolate;Ubiquinone-8;L-Phenylalanine;L-Tyrosine//	PosF/Positive/Positive/-/L-Tyrosine;2-Demethylmenaquinone 8;L-Tryptophan;5-Methyltetrahydrofolate;L-Phenylalanine;Menaquinone 8;Tetrahydrofolate;TPP;Ubiquinone-8;10-Formyltetrahydrofolate//
Phenylalanine, tyrosine and tryptophan biosynthesis	rxn02213	(1) 5-Dehydroquinate[0] <-> (1) H2O[0] + (1) 3-Dehydroshikimate[0]	>	OK	R03084	3-DEHYDROQUINATE-DEHYDRATASE-RXN.c	3-Dehydroquinate hydro-lyase|3-dehydroquinate dehydratase, irreversible|3-dehydroquinatedehydratase|DHQD		3-dehydroquinate dehydratase I (EC 4.2.1.10)|3-dehydroquinate dehydratase II (EC 4.2.1.10)|3-dehydroquinate dehydratase (EC 4.2.1.10)|cyclohexyl-isocyanide hydratase (EC 4.2.1.103)	PosF/Positive/Positive/>/Ubiquinone-8;2-Demethylmenaquinone 8;L-Tyrosine;Menaquinone 8;Tetrahydrofolate;L-Tryptophan;10-Formyltetrahydrofolate;5-Methyltetrahydrofolate;L-Phenylalanine;TPP//	PosF/Positive/Positive/>/2-Demethylmenaquinone 8;L-Phenylalanine;Menaquinone 8;10-Formyltetrahydrofolate;L-Tyrosine;TPP;L-Tryptophan;Ubiquinone-8;Tetrahydrofolate;5-Methyltetrahydrofolate;Anteisoheptadecanoylcardiolipin (B. subtilis)//	PosF/Positive/Positive/>/5-Methyltetrahydrofolate;2-Demethylmenaquinone 8;L-Phenylalanine;L-Tyrosine;Tetrahydrofolate;Ubiquinone-8;Menaquinone 8;10-Formyltetrahydrofolate;L-Tryptophan;TPP//	PosF/Positive/Positive/>/Tetrahydrofolate;5-Methyltetrahydrofolate;L-Tyrosine;TPP;L-Tryptophan;2-Demethylmenaquinone 8;10-Formyltetrahydrofolate;L-Phenylalanine;Ubiquinone-8;Menaquinone 8//	PosF/Positive/Positive/>///	PosF/Positive/Positive/>///	PosF/Positive/Positive/>/L-Tyrosine;L-Phenylalanine;Menaquinone 8;10-Formyltetrahydrofolate;Tetrahydrofolate;2-Demethylmenaquinone 8;TPP;5-Methyltetrahydrofolate;L-Tryptophan;Ubiquinone-8//	PosF/Positive/Positive/>/L-Tryptophan;2-Demethylmenaquinone 8;10-Formyltetrahydrofolate;Tetrahydrofolate;L-Phenylalanine;L-Tyrosine;Ubiquinone-8;5-Methyltetrahydrofolate;Menaquinone 8;TPP//	PosF/Positive/Positive/>/L-Tryptophan;5-Methyltetrahydrofolate;Ubiquinone-8;L-Phenylalanine;Tetrahydrofolate;TPP;Menaquinone 8;2-Demethylmenaquinone 8;10-Formyltetrahydrofolate;L-Tyrosine//	PosF/Positive/Positive/>/L-Phenylalanine;5-Methyltetrahydrofolate;L-Tyrosine;Menaquinone 8;10-Formyltetrahydrofolate;L-Tryptophan;2-Demethylmenaquinone 8;Ubiquinone-8;Tetrahydrofolate;TPP//	PosF/Positive/Positive/>///	PosF/Positive/Positive/>/Menaquinone 8;Ubiquinone-8;L-Phenylalanine;L-Tyrosine;5-Methyltetrahydrofolate;L-Tryptophan;Tetrahydrofolate;2-Demethylmenaquinone 8;TPP;10-Formyltetrahydrofolate//	PosF/Positive/Positive/>/2-Demethylmenaquinone 8;core oligosaccharide lipid A;L-Phenylalanine;10-Formyltetrahydrofolate;Tetrahydrofolate;5-Methyltetrahydrofolate;TPP;L-Tryptophan;Ubiquinone-8;Menaquinone 8;L-Tyrosine//	PosF/Positive/Positive/>/2-Demethylmenaquinone 8;L-Tyrosine;L-Tryptophan;10-Formyltetrahydrofolate;5-Methyltetrahydrofolate;L-Phenylalanine;Menaquinone 8;TPP;Ubiquinone-8;Tetrahydrofolate//	PosF/Positive/Positive/>/TPP;L-Phenylalanine;L-Tyrosine;Menaquinone 8;10-Formyltetrahydrofolate;Tetrahydrofolate;2-Demethylmenaquinone 8;5-Methyltetrahydrofolate;Ubiquinone-8;L-Tryptophan//	PosF/Positive/Positive/>/Menaquinone 8;2-Demethylmenaquinone 8;Ubiquinone-8;Tetrahydrofolate;L-Phenylalanine;10-Formyltetrahydrofolate;L-Tyrosine;L-Tryptophan;5-Methyltetrahydrofolate;TPP//	PosF/Positive/Positive/>/Ubiquinone-8;Menaquinone 8;10-Formyltetrahydrofolate;5-Methyltetrahydrofolate;L-Tyrosine;2-Demethylmenaquinone 8;L-Phenylalanine;L-Tryptophan;TPP;Tetrahydrofolate//	PosF/Positive/Positive/>/core oligosaccharide lipid A;L-Tyrosine;5-Methyltetrahydrofolate;Menaquinone 8;L-Tryptophan;2-Demethylmenaquinone 8;Ubiquinone-8;L-Phenylalanine;10-Formyltetrahydrofolate;TPP;Tetrahydrofolate//	PosF/Positive/Positive/>/Menaquinone 8;Ubiquinone-8;Tetrahydrofolate;L-Phenylalanine;L-Tyrosine;5-Methyltetrahydrofolate;TPP;10-Formyltetrahydrofolate;L-Tryptophan;2-Demethylmenaquinone 8//	PosF/Positive/Positive/>/L-Tryptophan;2-Demethylmenaquinone 8;10-Formyltetrahydrofolate;5-Methyltetrahydrofolate;TPP;Menaquinone 8;Tetrahydrofolate;Ubiquinone-8;L-Phenylalanine;L-Tyrosine//	PosF/Positive/Positive/>/L-Tyrosine;2-Demethylmenaquinone 8;L-Tryptophan;5-Methyltetrahydrofolate;L-Phenylalanine;Menaquinone 8;Tetrahydrofolate;TPP;Ubiquinone-8;10-Formyltetrahydrofolate//
Phenylalanine, tyrosine and tryptophan biosynthesis	rxn01255	(1) 5-O--1-Carboxyvinyl-3-phosphoshikimate[0] <-> (1) Phosphate[0] + (1) Chorismate[0]	>	OK|HB	R01714	CHORISMATE-SYNTHASE-RXN.c	5-O-(1-Carboxyvinyl)-3-phosphoshikimate phosphate-lyase|5-O-(1-Carboxyvinyl)-3-phosphoshikimate phosphate-lyase (chorismate-forming)|5-O-(1-carboxyvinyl)-3-phosphoshikimate phosphate-lyase|5-O-(1-carboxyvinyl)-3-phosphoshikimate phosphate-lyase (chorismate-forming)|CHORS|chorismate synthase|chorismatesynthase		Chorismate synthase (EC 4.2.3.5)|(+)-endo-beta-bergamotene synthase [(2Z,6Z)-farnesyl diphosphate cyclizing] (EC 4.2.3.53)	PosF/Positive/Positive/>/Ubiquinone-8;2-Demethylmenaquinone 8;L-Tyrosine;Menaquinone 8;Tetrahydrofolate;L-Tryptophan;10-Formyltetrahydrofolate;5-Methyltetrahydrofolate;L-Phenylalanine;TPP//	PosF/Positive/Positive/>/2-Demethylmenaquinone 8;L-Phenylalanine;Menaquinone 8;10-Formyltetrahydrofolate;L-Tyrosine;TPP;L-Tryptophan;Ubiquinone-8;Tetrahydrofolate;5-Methyltetrahydrofolate;Anteisoheptadecanoylcardiolipin (B. subtilis)//	PosF/Positive/Positive/>/5-Methyltetrahydrofolate;2-Demethylmenaquinone 8;L-Phenylalanine;L-Tyrosine;Tetrahydrofolate;Ubiquinone-8;Menaquinone 8;10-Formyltetrahydrofolate;L-Tryptophan;TPP//	PosF/Positive/Positive/>/Tetrahydrofolate;5-Methyltetrahydrofolate;L-Tyrosine;TPP;L-Tryptophan;2-Demethylmenaquinone 8;10-Formyltetrahydrofolate;L-Phenylalanine;Ubiquinone-8;Menaquinone 8//	PosF/Positive/Positive/>///	PosF/Positive/Positive/>///	PosF/Positive/Positive/>/L-Tyrosine;L-Phenylalanine;Menaquinone 8;10-Formyltetrahydrofolate;Tetrahydrofolate;2-Demethylmenaquinone 8;TPP;5-Methyltetrahydrofolate;L-Tryptophan;Ubiquinone-8//	PosF/Positive/Positive/>/L-Tryptophan;2-Demethylmenaquinone 8;10-Formyltetrahydrofolate;Tetrahydrofolate;L-Phenylalanine;L-Tyrosine;Ubiquinone-8;5-Methyltetrahydrofolate;Menaquinone 8;TPP//	PosF/Positive/Positive/>/L-Tryptophan;5-Methyltetrahydrofolate;Ubiquinone-8;L-Phenylalanine;Tetrahydrofolate;TPP;Menaquinone 8;2-Demethylmenaquinone 8;10-Formyltetrahydrofolate;L-Tyrosine//	PosF/Positive/Positive/>/L-Phenylalanine;5-Methyltetrahydrofolate;L-Tyrosine;Menaquinone 8;10-Formyltetrahydrofolate;L-Tryptophan;2-Demethylmenaquinone 8;Ubiquinone-8;Tetrahydrofolate;TPP//	PosF/Positive/Positive/>///	PosF/Positive/Positive/>/Menaquinone 8;Ubiquinone-8;L-Phenylalanine;L-Tyrosine;5-Methyltetrahydrofolate;L-Tryptophan;Tetrahydrofolate;2-Demethylmenaquinone 8;TPP;10-Formyltetrahydrofolate//	PosF/Positive/Positive/>/2-Demethylmenaquinone 8;core oligosaccharide lipid A;L-Phenylalanine;10-Formyltetrahydrofolate;Tetrahydrofolate;5-Methyltetrahydrofolate;TPP;L-Tryptophan;Ubiquinone-8;Menaquinone 8;L-Tyrosine//	PosF/Positive/Positive/>/2-Demethylmenaquinone 8;L-Tyrosine;L-Tryptophan;10-Formyltetrahydrofolate;5-Methyltetrahydrofolate;L-Phenylalanine;Menaquinone 8;TPP;Ubiquinone-8;Tetrahydrofolate//	PosF/Positive/Positive/>/TPP;L-Phenylalanine;L-Tyrosine;Menaquinone 8;10-Formyltetrahydrofolate;Tetrahydrofolate;2-Demethylmenaquinone 8;5-Methyltetrahydrofolate;Ubiquinone-8;L-Tryptophan//	PosF/Positive/Positive/>/Menaquinone 8;2-Demethylmenaquinone 8;Ubiquinone-8;Tetrahydrofolate;L-Phenylalanine;10-Formyltetrahydrofolate;L-Tyrosine;L-Tryptophan;5-Methyltetrahydrofolate;TPP//	PosF/Positive/Positive/>/Ubiquinone-8;Menaquinone 8;10-Formyltetrahydrofolate;5-Methyltetrahydrofolate;L-Tyrosine;2-Demethylmenaquinone 8;L-Phenylalanine;L-Tryptophan;TPP;Tetrahydrofolate//	PosF/Positive/Positive/>/core oligosaccharide lipid A;L-Tyrosine;5-Methyltetrahydrofolate;Menaquinone 8;L-Tryptophan;2-Demethylmenaquinone 8;Ubiquinone-8;L-Phenylalanine;10-Formyltetrahydrofolate;TPP;Tetrahydrofolate//	PosF/Positive/Positive/>/Menaquinone 8;Ubiquinone-8;Tetrahydrofolate;L-Phenylalanine;L-Tyrosine;5-Methyltetrahydrofolate;TPP;10-Formyltetrahydrofolate;L-Tryptophan;2-Demethylmenaquinone 8//	PosF/Positive/Positive/>/L-Tryptophan;2-Demethylmenaquinone 8;10-Formyltetrahydrofolate;5-Methyltetrahydrofolate;TPP;Menaquinone 8;Tetrahydrofolate;Ubiquinone-8;L-Phenylalanine;L-Tyrosine//	PosF/Positive/Positive/>/L-Tyrosine;2-Demethylmenaquinone 8;L-Tryptophan;5-Methyltetrahydrofolate;L-Phenylalanine;Menaquinone 8;Tetrahydrofolate;TPP;Ubiquinone-8;10-Formyltetrahydrofolate//
Phenylalanine, tyrosine and tryptophan biosynthesis	rxn00527	(1) 2-Oxoglutarate[0] + (1) L-Tyrosine[0] <-> (1) L-Glutamate[0] + (1) p-hydroxyphenylpyruvate[0]	-	OK	R00734	2.6.1.57-RXN.c.metaexp.P-HYDROXY-PHENYLPYRUVATE_TYR|TYRAMINOTRANS-RXN.c|TYROSINE-AMINOTRANSFERASE-RXN.c	L-Tyrosine:2-oxoglutarate aminotransferase|L-tyrosine:2-oxoglutarate aminotransferase|TYRTA|tyrosine aminotransferase|tyrosine transaminase|tyrosine transaminase, irreversible|tyrosine transaminase, mitochondrial|tyrosine transaminase, peroxisomal|tyrosinetransaminase		Aspartate aminotransferase (EC 2.6.1.1)|Biosynthetic Aromatic amino acid aminotransferase alpha (EC 2.6.1.57)|Aromatic amino acid aminotransferase gamma (EC 2.6.1.57)|Biosynthetic Aromatic amino acid aminotransferase beta (EC 2.6.1.57)|Histidinol-phosphate aminotransferase (EC 2.6.1.9)|alanine---oxo-acid transaminase (EC 2.6.1.12)|tyrosine transaminase (EC 2.6.1.5)|aromatic-amino-acid---glyoxylat…	NegF/Negative/Negative variable/=/Ubiquinone-8;L-Tyrosine;TPP//	NegF/Negative/Negative/=/L-Tyrosine;TPP;Ubiquinone-8//	NegF/Negative/Negative variable/-/L-Tyrosine;Ubiquinone-8;TPP//	NegF/Negative/Negative variable/-/L-Tyrosine;TPP;Ubiquinone-8//	NegF/Negative/Negative variable/-///	NegF/Negative/Negative variable/-///	NegF/Negative/Negative variable/-/L-Tyrosine;TPP;Ubiquinone-8//	NegF/Negative/Negative variable/-/L-Tyrosine;Ubiquinone-8;TPP//	NegF/Negative/Negative variable/-/Ubiquinone-8;TPP;L-Tyrosine//	NegF/Negative/Negative variable/-/L-Tyrosine;Ubiquinone-8;TPP//	NegF/Negative/Negative variable/-///	NegF/Negative/Negative variable/-/Ubiquinone-8;L-Tyrosine;TPP//	NegF/Negative/Negative variable/-/TPP;Ubiquinone-8;L-Tyrosine//	NegF/Negative/Negative variable/-/L-Tyrosine;TPP;Ubiquinone-8//	NegF/Negative/Negative variable/-/TPP;L-Tyrosine;Ubiquinone-8//	NegF/Negative/Negative variable/-/Ubiquinone-8;L-Tyrosine;TPP//	NegF/Negative/Negative variable/-/Ubiquinone-8;L-Tyrosine;TPP//	NegF/Negative/Negative variable/-/L-Tyrosine;Ubiquinone-8;TPP//	NegF/Negative/Negative variable/-/Ubiquinone-8;L-Tyrosine;TPP//	NegF/Negative/Negative variable/-/TPP;Ubiquinone-8;L-Tyrosine//	NegF/Negative/Negative variable/-/L-Tyrosine;TPP;Ubiquinone-8//
Phenylalanine, tyrosine and tryptophan biosynthesis	rxn01332	(1) H2O[0] + (1) Phosphoenolpyruvate[0] + (1) D-Erythrose4-phosphate[0] <-> (1) Phosphate[0] + (1) DAHP[0]	>	OK|HB	R01826	DAHPSYN-RXN.c	2-carboxy-2-oxoethyl-forming)| C-(1-carboxyvinyl)transferase (phosphate hydrolysing,|2-carboxy-2-oxoethyl-forming)|2-dehydro-3-deoxy-phosphoheptonate aldolase|2-keto-3-deoxy-D-arabino-heptonic acid 7-phosphate synthetase|3-deoxy-7-phosphoheptulonate synthase|3-deoxy-D-arabino-2-heptulosonic acid 7-phosphate synthetase|3-deoxy-D-arabino-heptolosonate-7-phosphate synthetase|3-deoxy-D-arabino-heptul…		2-keto-3-deoxy-D-arabino-heptulosonate-7-phosphate synthase II (EC 2.5.1.54)|2-keto-3-deoxy-D-arabino-heptulosonate-7-phosphate synthase I alpha (EC 2.5.1.54)|2-keto-3-deoxy-D-arabino-heptulosonate-7-phosphate synthase I beta (EC 2.5.1.54)|protein farnesyltransferase (EC 2.5.1.58)	PosF/Positive/Positive/>/Ubiquinone-8;2-Demethylmenaquinone 8;L-Tyrosine;Menaquinone 8;Tetrahydrofolate;L-Tryptophan;10-Formyltetrahydrofolate;5-Methyltetrahydrofolate;L-Phenylalanine;TPP//	PosF/Positive/Positive/>/2-Demethylmenaquinone 8;L-Phenylalanine;Menaquinone 8;10-Formyltetrahydrofolate;L-Tyrosine;TPP;L-Tryptophan;Ubiquinone-8;Tetrahydrofolate;5-Methyltetrahydrofolate;Anteisoheptadecanoylcardiolipin (B. subtilis)//	PosF/Positive/Positive/>/5-Methyltetrahydrofolate;2-Demethylmenaquinone 8;L-Phenylalanine;L-Tyrosine;Tetrahydrofolate;Ubiquinone-8;Menaquinone 8;10-Formyltetrahydrofolate;L-Tryptophan;TPP//	PosF/Positive/Positive/>/Tetrahydrofolate;5-Methyltetrahydrofolate;L-Tyrosine;TPP;L-Tryptophan;2-Demethylmenaquinone 8;10-Formyltetrahydrofolate;L-Phenylalanine;Ubiquinone-8;Menaquinone 8//	PosF/Positive/Positive/>///	PosF/Positive/Positive/>///	PosF/Positive/Positive/>/L-Tyrosine;L-Phenylalanine;Menaquinone 8;10-Formyltetrahydrofolate;Tetrahydrofolate;2-Demethylmenaquinone 8;TPP;5-Methyltetrahydrofolate;L-Tryptophan;Ubiquinone-8//	PosF/Positive/Positive/>/L-Tryptophan;2-Demethylmenaquinone 8;10-Formyltetrahydrofolate;Tetrahydrofolate;L-Phenylalanine;L-Tyrosine;Ubiquinone-8;5-Methyltetrahydrofolate;Menaquinone 8;TPP//	PosF/Positive/Positive/>/L-Tryptophan;5-Methyltetrahydrofolate;Ubiquinone-8;L-Phenylalanine;Tetrahydrofolate;TPP;Menaquinone 8;2-Demethylmenaquinone 8;10-Formyltetrahydrofolate;L-Tyrosine//	PosF/Positive/Positive/>/L-Phenylalanine;5-Methyltetrahydrofolate;L-Tyrosine;Menaquinone 8;10-Formyltetrahydrofolate;L-Tryptophan;2-Demethylmenaquinone 8;Ubiquinone-8;Tetrahydrofolate;TPP//	PosF/Positive/Positive/>///	PosF/Positive/Positive/>/Menaquinone 8;Ubiquinone-8;L-Phenylalanine;L-Tyrosine;5-Methyltetrahydrofolate;L-Tryptophan;Tetrahydrofolate;2-Demethylmenaquinone 8;TPP;10-Formyltetrahydrofolate//	PosF/Positive/Positive/>/2-Demethylmenaquinone 8;core oligosaccharide lipid A;L-Phenylalanine;10-Formyltetrahydrofolate;Tetrahydrofolate;5-Methyltetrahydrofolate;TPP;L-Tryptophan;Ubiquinone-8;Menaquinone 8;L-Tyrosine//	PosF/Positive/Positive/>/2-Demethylmenaquinone 8;L-Tyrosine;L-Tryptophan;10-Formyltetrahydrofolate;5-Methyltetrahydrofolate;L-Phenylalanine;Menaquinone 8;TPP;Ubiquinone-8;Tetrahydrofolate//	PosF/Positive/Positive/>/TPP;L-Phenylalanine;L-Tyrosine;Menaquinone 8;10-Formyltetrahydrofolate;Tetrahydrofolate;2-Demethylmenaquinone 8;5-Methyltetrahydrofolate;Ubiquinone-8;L-Tryptophan//	PosF/Positive/Positive/>/Menaquinone 8;2-Demethylmenaquinone 8;Ubiquinone-8;Tetrahydrofolate;L-Phenylalanine;10-Formyltetrahydrofolate;L-Tyrosine;L-Tryptophan;5-Methyltetrahydrofolate;TPP//	PosF/Positive/Positive/>/Ubiquinone-8;Menaquinone 8;10-Formyltetrahydrofolate;5-Methyltetrahydrofolate;L-Tyrosine;2-Demethylmenaquinone 8;L-Phenylalanine;L-Tryptophan;TPP;Tetrahydrofolate//	PosF/Positive/Positive/>/core oligosaccharide lipid A;L-Tyrosine;5-Methyltetrahydrofolate;Menaquinone 8;L-Tryptophan;2-Demethylmenaquinone 8;Ubiquinone-8;L-Phenylalanine;10-Formyltetrahydrofolate;TPP;Tetrahydrofolate//	PosF/Positive/Positive/>/Menaquinone 8;Ubiquinone-8;Tetrahydrofolate;L-Phenylalanine;L-Tyrosine;5-Methyltetrahydrofolate;TPP;10-Formyltetrahydrofolate;L-Tryptophan;2-Demethylmenaquinone 8//	PosF/Positive/Positive/>/L-Tryptophan;2-Demethylmenaquinone 8;10-Formyltetrahydrofolate;5-Methyltetrahydrofolate;TPP;Menaquinone 8;Tetrahydrofolate;Ubiquinone-8;L-Phenylalanine;L-Tyrosine//	PosF/Positive/Positive/>/L-Tyrosine;2-Demethylmenaquinone 8;L-Tryptophan;5-Methyltetrahydrofolate;L-Phenylalanine;Menaquinone 8;Tetrahydrofolate;TPP;Ubiquinone-8;10-Formyltetrahydrofolate//
Phenylalanine, tyrosine and tryptophan biosynthesis	rxn02507	(1) H+[0] + (1) 1-(2-carboxyphenylamino)-1-deoxyribulose 5-phosphate[0] <-> (1) H2O[0] + (1) CO2[0] + (1) Indoleglycerol phosphate[0]	>	OK	R03508	IGPSYN-RXN.c	carboxy-lyase(cyclizing)|1-(2-Carboxyphenylamino)-1-deoxy-D-ribulose-5-phosphate|1-(2-Carboxyphenylamino)-1-deoxy-D-ribulose-5-phosphate carboxy-lyase(cyclizing)|1-(2-carboxyphenylamino)-1-deoxy-D-ribulose-5-phosphate carboxy-lyase (cyclizing)|1-(2-carboxyphenylamino)-1-deoxy-D-ribulose-5-phosphate carboxy-lyase [cyclizing, 1-C-(indol-3-yl)glycerol-3-phosphate-forming]|IGPS|carboxy-lyase(cyclizin…		Indole-3-glycerol phosphate synthase (EC 4.1.1.48)|3-hydroxy-2-methylpyridine-4,5-dicarboxylate 4-decarboxylase (EC 4.1.1.51)	PosF/Positive/Positive variable/>/L-Tryptophan//	PosF/Positive/Positive/>/L-Tryptophan//	PosF/Positive/Positive variable/>/L-Tryptophan//	PosF/Positive/Positive variable/>/L-Tryptophan//	PosF/Positive/Positive variable/>///	PosF/Positive/Positive variable/>///	PosF/Positive/Positive variable/>/L-Tryptophan//	PosF/Positive/Positive variable/>/L-Tryptophan//	PosF/Positive/Positive variable/>/L-Tryptophan//	PosF/Positive/Positive variable/>/L-Tryptophan//	PosF/Positive/Positive variable/>///	PosF/Positive/Positive variable/>/L-Tryptophan//	PosF/Positive/Positive variable/>/L-Tryptophan//	PosF/Positive/Positive variable/>/L-Tryptophan//	PosF/Positive/Positive variable/>/L-Tryptophan//	PosF/Positive/Positive variable/>/L-Tryptophan//	PosF/Positive/Positive variable/>/L-Tryptophan//	PosF/Positive/Positive variable/>/L-Tryptophan//	PosF/Positive/Positive variable/>/L-Tryptophan//	PosF/Positive/Positive variable/>/L-Tryptophan//	PosF/Positive/Positive variable/>/L-Tryptophan//
Phenylalanine, tyrosine and tryptophan biosynthesis	rxn02212	(1) DAHP[0] <-> (1) Phosphate[0] + (1) 5-Dehydroquinate[0]	>	OK|HB	R03083	3-DEHYDROQUINATE-SYNTHASE-RXN.c	(cyclyzing)|(cyclyzing)|2-Dehydro-3-deoxy-D-arabino-heptonate 7-phosphate phosphate-lyase|2-Dehydro-3-deoxy-D-arabino-heptonate 7-phosphate phosphate-lyase (cyclyzing)|3-dehydroquinate synthetase|3-dehydroquinate-forming)|3-dehydroquinatesynthase|3-deoxy-D-arabino-hept-2-ulosonate-7-phosphate phosphate-lyase (cyclizing, 3-dehydroquinate-forming)|3-deoxy-arabino-heptulonate-7-phosphate phosphate-l…	4.2.3.4	3-dehydroquinate synthase (EC 4.2.3.4)|3,7-dideoxy-D-threo-hepto-2, 6-diulosonate synthase (EC 4.2.3.-)|fusicocca-2,10(14)-diene synthase (EC 4.2.3.43)	PosF/Positive/Positive/>/Ubiquinone-8;2-Demethylmenaquinone 8;L-Tyrosine;Menaquinone 8;Tetrahydrofolate;L-Tryptophan;10-Formyltetrahydrofolate;5-Methyltetrahydrofolate;L-Phenylalanine;TPP//	PosF/Positive/Positive/>/2-Demethylmenaquinone 8;L-Phenylalanine;Menaquinone 8;10-Formyltetrahydrofolate;L-Tyrosine;TPP;L-Tryptophan;Ubiquinone-8;Tetrahydrofolate;5-Methyltetrahydrofolate;Anteisoheptadecanoylcardiolipin (B. subtilis)//	PosF/Positive/Positive/>/5-Methyltetrahydrofolate;2-Demethylmenaquinone 8;L-Phenylalanine;L-Tyrosine;Tetrahydrofolate;Ubiquinone-8;Menaquinone 8;10-Formyltetrahydrofolate;L-Tryptophan;TPP//	PosF/Positive/Positive/>/Tetrahydrofolate;5-Methyltetrahydrofolate;L-Tyrosine;TPP;L-Tryptophan;2-Demethylmenaquinone 8;10-Formyltetrahydrofolate;L-Phenylalanine;Ubiquinone-8;Menaquinone 8//	PosF/Positive/Positive/>///	PosF/Positive/Positive/>///	PosF/Positive/Positive/>/L-Tyrosine;L-Phenylalanine;Menaquinone 8;10-Formyltetrahydrofolate;Tetrahydrofolate;2-Demethylmenaquinone 8;TPP;5-Methyltetrahydrofolate;L-Tryptophan;Ubiquinone-8//	PosF/Positive/Positive/>/L-Tryptophan;2-Demethylmenaquinone 8;10-Formyltetrahydrofolate;Tetrahydrofolate;L-Phenylalanine;L-Tyrosine;Ubiquinone-8;5-Methyltetrahydrofolate;Menaquinone 8;TPP//	PosF/Positive/Positive/>/L-Tryptophan;5-Methyltetrahydrofolate;Ubiquinone-8;L-Phenylalanine;Tetrahydrofolate;TPP;Menaquinone 8;2-Demethylmenaquinone 8;10-Formyltetrahydrofolate;L-Tyrosine//	PosF/Positive/Positive/>/L-Phenylalanine;5-Methyltetrahydrofolate;L-Tyrosine;Menaquinone 8;10-Formyltetrahydrofolate;L-Tryptophan;2-Demethylmenaquinone 8;Ubiquinone-8;Tetrahydrofolate;TPP//	PosF/Positive/Positive/>///	PosF/Positive/Positive/>/Menaquinone 8;Ubiquinone-8;L-Phenylalanine;L-Tyrosine;5-Methyltetrahydrofolate;L-Tryptophan;Tetrahydrofolate;2-Demethylmenaquinone 8;TPP;10-Formyltetrahydrofolate//	PosF/Positive/Positive/>/2-Demethylmenaquinone 8;core oligosaccharide lipid A;L-Phenylalanine;10-Formyltetrahydrofolate;Tetrahydrofolate;5-Methyltetrahydrofolate;TPP;L-Tryptophan;Ubiquinone-8;Menaquinone 8;L-Tyrosine//	PosF/Positive/Positive/>/2-Demethylmenaquinone 8;L-Tyrosine;L-Tryptophan;10-Formyltetrahydrofolate;5-Methyltetrahydrofolate;L-Phenylalanine;Menaquinone 8;TPP;Ubiquinone-8;Tetrahydrofolate//	PosF/Positive/Positive/>/TPP;L-Phenylalanine;L-Tyrosine;Menaquinone 8;10-Formyltetrahydrofolate;Tetrahydrofolate;2-Demethylmenaquinone 8;5-Methyltetrahydrofolate;Ubiquinone-8;L-Tryptophan//	PosF/Positive/Positive/>/Menaquinone 8;2-Demethylmenaquinone 8;Ubiquinone-8;Tetrahydrofolate;L-Phenylalanine;10-Formyltetrahydrofolate;L-Tyrosine;L-Tryptophan;5-Methyltetrahydrofolate;TPP//	PosF/Positive/Positive/>/Ubiquinone-8;Menaquinone 8;10-Formyltetrahydrofolate;5-Methyltetrahydrofolate;L-Tyrosine;2-Demethylmenaquinone 8;L-Phenylalanine;L-Tryptophan;TPP;Tetrahydrofolate//	PosF/Positive/Positive/>/core oligosaccharide lipid A;L-Tyrosine;5-Methyltetrahydrofolate;Menaquinone 8;L-Tryptophan;2-Demethylmenaquinone 8;Ubiquinone-8;L-Phenylalanine;10-Formyltetrahydrofolate;TPP;Tetrahydrofolate//	PosF/Positive/Positive/>/Menaquinone 8;Ubiquinone-8;Tetrahydrofolate;L-Phenylalanine;L-Tyrosine;5-Methyltetrahydrofolate;TPP;10-Formyltetrahydrofolate;L-Tryptophan;2-Demethylmenaquinone 8//	PosF/Positive/Positive/>/L-Tryptophan;2-Demethylmenaquinone 8;10-Formyltetrahydrofolate;5-Methyltetrahydrofolate;TPP;Menaquinone 8;Tetrahydrofolate;Ubiquinone-8;L-Phenylalanine;L-Tyrosine//	PosF/Positive/Positive/>/L-Tyrosine;2-Demethylmenaquinone 8;L-Tryptophan;5-Methyltetrahydrofolate;L-Phenylalanine;Menaquinone 8;Tetrahydrofolate;TPP;Ubiquinone-8;10-Formyltetrahydrofolate//
Phenylalanine, tyrosine and tryptophan biosynthesis	rxn08333	(1) 1-4-Dihydroxy-2-naphthoate[0] + (1) Farnesylfarnesylgeraniol[0] <-> (1) CO2[0] + (1) PPi[0] + (1) 2-Demethylmenaquinol 8[0]	-	OK|HB		DMK-RXN.c	DMK-RXN.c		1,4-dihydroxy-2-naphthoate octaprenyltransferase (EC 2.5.1.74)	G/PosF/Positive/Positive/>/2-Demethylmenaquinone 8;Menaquinone 8//	G/PosF/Positive/Positive/>/2-Demethylmenaquinone 8;Menaquinone 8//	G/PosF/Positive/Positive/>/2-Demethylmenaquinone 8;Menaquinone 8//	G/PosF/Positive/Positive/>/2-Demethylmenaquinone 8;Menaquinone 8//	G/PosF/Positive/Positive/>///	G/PosF/Positive/Positive/>///	G/PosF/Positive/Positive/>/Menaquinone 8;2-Demethylmenaquinone 8//	G/PosF/Positive/Positive/>/2-Demethylmenaquinone 8;Menaquinone 8//	G/PosF/Positive/Positive/>/Menaquinone 8;FAD;2-Demethylmenaquinone 8;10-Formyltetrahydrofolate//	G/PosF/Positive/Positive/>/Menaquinone 8;10-Formyltetrahydrofolate;2-Demethylmenaquinone 8;FAD//	G/PosF/Positive/Positive/>///	G/PosF/Positive/Positive/>/Menaquinone 8;2-Demethylmenaquinone 8//	G/PosF/Positive/Positive/>/2-Demethylmenaquinone 8;Menaquinone 8//	G/PosF/Positive/Positive/>/2-Demethylmenaquinone 8;Menaquinone 8//	G/PosF/Positive/Positive/>/Menaquinone 8;10-Formyltetrahydrofolate;2-Demethylmenaquinone 8;FAD//	G/PosF/Positive/Positive/>/Menaquinone 8;2-Demethylmenaquinone 8//	G/PosF/Positive/Positive/>/Menaquinone 8;2-Demethylmenaquinone 8//	G/PosF/Positive/Positive/>/Menaquinone 8;2-Demethylmenaquinone 8//	G/PosF/Positive/Positive/>/Menaquinone 8;2-Demethylmenaquinone 8//	G/PosF/Positive/Positive/>/2-Demethylmenaquinone 8;Menaquinone 8//	G/PosF/Positive/Positive/>/2-Demethylmenaquinone 8;Menaquinone 8//
Phenylalanine, tyrosine and tryptophan biosynthesis	rxn00493	(1) 2-Oxoglutarate[0] + (1) L-Phenylalanine[0] <-> (1) L-Glutamate[0] + (1) Phenylpyruvate[0]	-	OK	R00694	PHEAMINOTRANS-RXN.c|RXN-10814.c	L-Phenylalanine:2-oxoglutarate aminotransferase|PHETA1|phenylalanine aminotransferase|phenylalaninetransaminase		Biosynthetic Aromatic amino acid aminotransferase alpha (EC 2.6.1.57)|Aromatic amino acid aminotransferase gamma (EC 2.6.1.57)|Biosynthetic Aromatic amino acid aminotransferase beta (EC 2.6.1.57)|Histidinol-phosphate aminotransferase (EC 2.6.1.9)|Periplasmic aromatic amino acid aminotransferase beta precursor (EC 2.6.1.57)|Aromatic-amino-acid aminotransferase (EC 2.6.1.57)|alanine---oxo-acid tran…	NegF/Negative/Negative variable/=/L-Phenylalanine//	NegF/Negative/Negative/=/L-Phenylalanine;Anteisoheptadecanoylcardiolipin (B. subtilis)//	NegF/Negative/Negative variable/-/L-Phenylalanine//	NegF/Negative/Negative variable/-/L-Phenylalanine//	NegF/Negative/Negative variable/-///	NegF/Negative/Negative variable/-///	NegF/Negative/Negative variable/-/L-Phenylalanine//	NegF/Negative/Negative variable/-/L-Phenylalanine//	NegF/Negative/Negative variable/-/L-Phenylalanine//	NegF/Negative/Negative variable/-/L-Phenylalanine//	NegF/Negative/Negative variable/-///	NegF/Negative/Negative variable/-/L-Phenylalanine//	NegF/Negative/Negative variable/-/L-Phenylalanine//	NegF/Negative/Negative variable/-/L-Phenylalanine//	NegF/Negative/Negative variable/-/L-Phenylalanine//	NegF/Negative/Negative variable/-/L-Phenylalanine//	NegF/Negative/Negative variable/-/L-Phenylalanine//	NegF/Negative/Negative variable/-/L-Phenylalanine//	NegF/Negative/Negative variable/-/L-Phenylalanine//	NegF/Negative/Negative variable/-/L-Phenylalanine//	NegF/Negative/Negative variable/-/L-Phenylalanine//
Phenylalanine, tyrosine and tryptophan biosynthesis	rxn02476	(1) Phosphoenolpyruvate[0] + (1) 3-phosphoshikimate[0] <-> (1) Phosphate[0] + (1) 5-O--1-Carboxyvinyl-3-phosphoshikimate[0]	<	OK|HB	R03460	2.5.1.19-RXN.c	5-O-(1-carboxyvinyl)-transferase|3-enolpyruvylshikimate 5-phosphate synthase|3-enolpyruvylshikimic acid-5-phosphate synthetase|3-phosphoshikimate 1-carboxyvinyltransferase, irreversible|3-phosphoshikimate1-carboxyvinyltransferase|5'-enolpyruvylshikimate-3-phosphate synthase|5-O-(1-carboxyvinyl)-transferase|5-enolpyruvyl-3-phosphoshikimate synthase|5-enolpyruvylshikimate-3-phosphate synthase|5-eno…		5-Enolpyruvylshikimate-3-phosphate synthase (EC 2.5.1.19)|spermine synthase (EC 2.5.1.22)	PosF/Positive/Positive/=/Ubiquinone-8;2-Demethylmenaquinone 8;L-Tyrosine;Menaquinone 8;Tetrahydrofolate;L-Tryptophan;10-Formyltetrahydrofolate;5-Methyltetrahydrofolate;L-Phenylalanine;TPP//	PosF/Positive/Positive/=/2-Demethylmenaquinone 8;L-Phenylalanine;Menaquinone 8;10-Formyltetrahydrofolate;L-Tyrosine;TPP;L-Tryptophan;Ubiquinone-8;Tetrahydrofolate;5-Methyltetrahydrofolate;Anteisoheptadecanoylcardiolipin (B. subtilis)//	G/PosF/Positive/Positive/>/5-Methyltetrahydrofolate;2-Demethylmenaquinone 8;L-Phenylalanine;L-Tyrosine;Tetrahydrofolate;Ubiquinone-8;Menaquinone 8;10-Formyltetrahydrofolate;L-Tryptophan;TPP//	G/PosF/Positive/Positive/>/Tetrahydrofolate;5-Methyltetrahydrofolate;L-Tyrosine;TPP;L-Tryptophan;2-Demethylmenaquinone 8;10-Formyltetrahydrofolate;L-Phenylalanine;Ubiquinone-8;Menaquinone 8//	G/PosF/Positive/Positive/>///	G/PosF/Positive/Positive/>///	G/PosF/Positive/Positive/>/L-Tyrosine;L-Phenylalanine;Menaquinone 8;10-Formyltetrahydrofolate;Tetrahydrofolate;2-Demethylmenaquinone 8;TPP;5-Methyltetrahydrofolate;L-Tryptophan;Ubiquinone-8//	G/PosF/Positive/Positive/>/L-Tryptophan;2-Demethylmenaquinone 8;10-Formyltetrahydrofolate;Tetrahydrofolate;L-Phenylalanine;L-Tyrosine;Ubiquinone-8;5-Methyltetrahydrofolate;Menaquinone 8;TPP//	G/PosF/Positive/Positive/>/L-Tryptophan;5-Methyltetrahydrofolate;Ubiquinone-8;L-Phenylalanine;Tetrahydrofolate;TPP;Menaquinone 8;2-Demethylmenaquinone 8;10-Formyltetrahydrofolate;L-Tyrosine//	G/PosF/Positive/Positive/>/L-Phenylalanine;5-Methyltetrahydrofolate;L-Tyrosine;Menaquinone 8;10-Formyltetrahydrofolate;L-Tryptophan;2-Demethylmenaquinone 8;Ubiquinone-8;Tetrahydrofolate;TPP//	G/PosF/Positive/Positive/>///	G/PosF/Positive/Positive/>/Menaquinone 8;Ubiquinone-8;L-Phenylalanine;L-Tyrosine;5-Methyltetrahydrofolate;L-Tryptophan;Tetrahydrofolate;2-Demethylmenaquinone 8;TPP;10-Formyltetrahydrofolate//	G/PosF/Positive/Positive/>/2-Demethylmenaquinone 8;core oligosaccharide lipid A;L-Phenylalanine;10-Formyltetrahydrofolate;Tetrahydrofolate;5-Methyltetrahydrofolate;TPP;L-Tryptophan;Ubiquinone-8;Menaquinone 8;L-Tyrosine//	G/PosF/Positive/Positive/>/2-Demethylmenaquinone 8;L-Tyrosine;L-Tryptophan;10-Formyltetrahydrofolate;5-Methyltetrahydrofolate;L-Phenylalanine;Menaquinone 8;TPP;Ubiquinone-8;Tetrahydrofolate//	G/PosF/Positive/Positive/>/TPP;L-Phenylalanine;L-Tyrosine;Menaquinone 8;10-Formyltetrahydrofolate;Tetrahydrofolate;2-Demethylmenaquinone 8;5-Methyltetrahydrofolate;Ubiquinone-8;L-Tryptophan//	G/PosF/Positive/Positive/>/Menaquinone 8;2-Demethylmenaquinone 8;Ubiquinone-8;Tetrahydrofolate;L-Phenylalanine;10-Formyltetrahydrofolate;L-Tyrosine;L-Tryptophan;5-Methyltetrahydrofolate;TPP//	G/PosF/Positive/Positive/>/Ubiquinone-8;Menaquinone 8;10-Formyltetrahydrofolate;5-Methyltetrahydrofolate;L-Tyrosine;2-Demethylmenaquinone 8;L-Phenylalanine;L-Tryptophan;TPP;Tetrahydrofolate//	G/PosF/Positive/Positive/>/core oligosaccharide lipid A;L-Tyrosine;5-Methyltetrahydrofolate;Menaquinone 8;L-Tryptophan;2-Demethylmenaquinone 8;Ubiquinone-8;L-Phenylalanine;10-Formyltetrahydrofolate;TPP;Tetrahydrofolate//	G/PosF/Positive/Positive/>/Menaquinone 8;Ubiquinone-8;Tetrahydrofolate;L-Phenylalanine;L-Tyrosine;5-Methyltetrahydrofolate;TPP;10-Formyltetrahydrofolate;L-Tryptophan;2-Demethylmenaquinone 8//	G/PosF/Positive/Positive/>/L-Tryptophan;2-Demethylmenaquinone 8;10-Formyltetrahydrofolate;5-Methyltetrahydrofolate;TPP;Menaquinone 8;Tetrahydrofolate;Ubiquinone-8;L-Phenylalanine;L-Tyrosine//	G/PosF/Positive/Positive/>/L-Tyrosine;2-Demethylmenaquinone 8;L-Tryptophan;5-Methyltetrahydrofolate;L-Phenylalanine;Menaquinone 8;Tetrahydrofolate;TPP;Ubiquinone-8;10-Formyltetrahydrofolate//
Phenylalanine, tyrosine and tryptophan biosynthesis	rxn00791	(1) PPi[0] + (1) H+[0] + (1) N-5-phosphoribosyl-anthranilate[0] <-> (1) Anthranilate[0] + (1) PRPP[0]	<	OK|HB	R01073	PRTRANS-RXN.c	phosphoribosyl-transferase|ANPRT|N-(5-Phospho-D-ribosyl)anthranilate:pyrophosphate|N-(5-Phospho-D-ribosyl)anthranilate:pyrophosphate phosphoribosyl-transferase|N-(5-phospho-D-ribosyl)-anthranilate:diphosphate phospho-alpha-D-ribosyltransferase|PRT|anthranilate 5-phosphoribosylpyrophosphate phosphoribosyltransferase|anthranilate phosphoribosylpyrophosphate phosphoribosyltransferase|anthranilate ph…		Anthranilate phosphoribosyltransferase (EC 2.4.2.18)|nicotinate-nucleotide---dimethylbenzimidazole phosphoribosyltransferase (EC 2.4.2.21)	NegF/Negative/Negative variable/</L-Tryptophan//	NegF/Negative/Negative/</L-Tryptophan//	NegF/Negative/Negative variable/</L-Tryptophan//	NegF/Negative/Negative variable/</L-Tryptophan//	NegF/Negative/Negative variable/<///	NegF/Negative/Negative variable/<///	NegF/Negative/Negative variable/</L-Tryptophan//	NegF/Negative/Negative variable/</L-Tryptophan//	NegF/Negative/Negative variable/</L-Tryptophan//	NegF/Negative/Negative variable/</L-Tryptophan//	NegF/Negative/Negative variable/<///	NegF/Negative/Negative variable/</L-Tryptophan//	NegF/Negative/Negative variable/</L-Tryptophan//	NegF/Negative/Negative variable/</L-Tryptophan//	NegF/Negative/Negative variable/</L-Tryptophan//	NegF/Negative/Negative variable/</L-Tryptophan//	NegF/Negative/Negative variable/</L-Tryptophan//	NegF/Negative/Negative variable/</L-Tryptophan//	NegF/Negative/Negative variable/</L-Tryptophan//	NegF/Negative/Negative variable/</L-Tryptophan//	NegF/Negative/Negative variable/</L-Tryptophan//
Phenylalanine, tyrosine and tryptophan biosynthesis	rxn00299	(1) H2O[0] + (1) GTP[0] <-> (1) Formate[0] + (1) H+[0] + (1) 7,8-Dihydroneopterin 3'-triphosphate[0]	>	OK	R00424	GTP-CYCLOHYDRO-I-RXN.c	GTP 8-formylhydrolase|GTP cyclohydrolase|GTP cyclohydrolase I|GTPCI|GTPcyclohydrolaseI|dihydroneopterin triphosphate synthase|guanosine triphosphate 8-deformylase|guanosine triphosphate cyclohydrolase		GTP cyclohydrolase I (EC 3.5.4.16) type 1|GTP cyclohydrolase I (EC 3.5.4.16) type 2|adenine deaminase (EC 3.5.4.2)	PosF/Positive variable/Positive variable/>/Tetrahydrofolate;10-Formyltetrahydrofolate;5-Methyltetrahydrofolate//	PosF/Positive variable/Positive variable/>/10-Formyltetrahydrofolate;Tetrahydrofolate;5-Methyltetrahydrofolate//	PosF/Positive variable/Positive variable/>/5-Methyltetrahydrofolate;Tetrahydrofolate;10-Formyltetrahydrofolate//	PosF/Positive variable/Positive variable/>/Tetrahydrofolate;5-Methyltetrahydrofolate;10-Formyltetrahydrofolate//	PosF/Positive variable/Positive variable/>///	PosF/Positive variable/Positive variable/>///	PosF/Positive variable/Positive variable/>/10-Formyltetrahydrofolate;Tetrahydrofolate;5-Methyltetrahydrofolate//	PosF/Positive variable/Positive variable/>/10-Formyltetrahydrofolate;Tetrahydrofolate;5-Methyltetrahydrofolate//	PosF/Positive variable/Positive variable/>/5-Methyltetrahydrofolate;Tetrahydrofolate;10-Formyltetrahydrofolate//	PosF/Positive variable/Positive variable/>/5-Methyltetrahydrofolate;10-Formyltetrahydrofolate;Tetrahydrofolate//	PosF/Positive variable/Positive variable/>///	PosF/Positive variable/Positive variable/>/5-Methyltetrahydrofolate;Tetrahydrofolate;10-Formyltetrahydrofolate//	PosF/Positive variable/Positive variable/>/10-Formyltetrahydrofolate;Tetrahydrofolate;5-Methyltetrahydrofolate//	PosF/Positive variable/Positive variable/>/10-Formyltetrahydrofolate;5-Methyltetrahydrofolate;Tetrahydrofolate//	PosF/Positive variable/Positive variable/>/10-Formyltetrahydrofolate;Tetrahydrofolate;5-Methyltetrahydrofolate//	PosF/Positive variable/Positive variable/>/Tetrahydrofolate;10-Formyltetrahydrofolate;5-Methyltetrahydrofolate//	PosF/Positive variable/Positive variable/>/10-Formyltetrahydrofolate;5-Methyltetrahydrofolate;Tetrahydrofolate//	PosF/Positive variable/Positive variable/>/5-Methyltetrahydrofolate;10-Formyltetrahydrofolate;Tetrahydrofolate//	PosF/Positive variable/Positive variable/>/Tetrahydrofolate;5-Methyltetrahydrofolate;10-Formyltetrahydrofolate//	PosF/Positive variable/Positive variable/>/10-Formyltetrahydrofolate;5-Methyltetrahydrofolate;Tetrahydrofolate//	PosF/Positive variable/Positive variable/>/5-Methyltetrahydrofolate;Tetrahydrofolate;10-Formyltetrahydrofolate//
Phenylalanine, tyrosine and tryptophan biosynthesis	rxn01269	(1) NADP[0] + (1) Prephenate[0] <-> (1) NADPH[0] + (1) CO2[0] + (1) p-hydroxyphenylpyruvate[0]	>	OK	R01730	PREPHENATE-DEHYDROGENASE-NADP+-RXN.c	Prephenate dehydrogenase [NADP+]|Prephenate:NADP+ oxidoreductase(decarboxylating)|prephenate (nicotinamide adenine dinucleotide phosphate) dehydrogenase|prephenate dehydrogenase (NADP)|prephenate dehydrogenase (NADP+)|prephenate:NADP+ oxidoreductase (decarboxylating)		Cyclohexadienyl dehydrogenase (EC 1.3.1.12)(EC 1.3.1.43)|Prephenate and/or arogenate dehydrogenase (unknown specificity) (EC 1.3.1.12)(EC 1.3.1.43)|Prephenate dehydrogenase (EC 1.3.1.12)|beta-nitroacrylate reductase (EC 1.3.1.16)	PosF/Positive variable/Positive variable/>/Ubiquinone-8;L-Tyrosine;TPP//	PosF/Positive variable/Positive variable/>/L-Tyrosine;TPP;Ubiquinone-8//	NoF/Positive variable/Positive variable/>///	PosF/Positive variable/Positive variable/>/L-Tyrosine;TPP;Ubiquinone-8//	NoF/Positive variable/Positive variable/>///	NoF/Positive variable/Positive variable/>///	PosF/Positive variable/Positive variable/>/L-Tyrosine;TPP;Ubiquinone-8//	PosF/Positive variable/Positive variable/>/L-Tyrosine;Ubiquinone-8;TPP//	NoF/Positive variable/Positive variable/>///	PosF/Positive variable/Positive variable/>/L-Tyrosine;Ubiquinone-8;TPP//	PosF/Positive variable/Positive variable/>///	NoF/Positive variable/Positive variable/>///	PosF/Positive variable/Positive variable/>/TPP;Ubiquinone-8;L-Tyrosine//	PosF/Positive variable/Positive variable/>/L-Tyrosine;TPP;Ubiquinone-8//	PosF/Positive variable/Positive variable/>/TPP;L-Tyrosine;Ubiquinone-8//	PosF/Positive variable/Positive variable/>/Ubiquinone-8;L-Tyrosine;TPP//	NoF/Positive variable/Positive variable/>///	PosF/Positive variable/Positive variable/>/L-Tyrosine;Ubiquinone-8;TPP//	PosF/Positive variable/Positive variable/>/Ubiquinone-8;L-Tyrosine;TPP//	PosF/Positive variable/Positive variable/>/TPP;Ubiquinone-8;L-Tyrosine//	PosF/Positive variable/Positive variable/>/L-Tyrosine;TPP;Ubiquinone-8//
Phenylalanine, tyrosine and tryptophan biosynthesis	rxn00726	(1) NH3[0] + (1) Chorismate[0] <-> (1) H2O[0] + (1) Pyruvate[0] + (1) H+[0] + (1) Anthranilate[0]	>	OK	R00985		ANS2|anthranilatesynthase2		Anthranilate synthase, aminase component (EC 4.1.3.27)|Anthranilate synthase, amidotransferase component (EC 4.1.3.27)|methylisocitrate lyase (EC 4.1.3.30)	PosF/Positive variable/Positive variable/>/L-Tryptophan//	PosF/Positive variable/Positive variable/>/L-Tryptophan//	PosF/Positive variable/Positive variable/>/L-Tryptophan//	PosF/Positive variable/Positive variable/>/L-Tryptophan//	PosF/Positive variable/Positive variable/>///	NoF/Positive variable/Positive variable/>///	PosF/Positive variable/Positive variable/>/L-Tryptophan//	PosF/Positive variable/Positive variable/>/L-Tryptophan//	PosF/Positive variable/Positive variable/>/L-Tryptophan//	PosF/Positive variable/Positive variable/>/L-Tryptophan//	PosF/Positive variable/Positive variable/>///	PosF/Positive variable/Positive variable/>/L-Tryptophan//	PosF/Positive variable/Positive variable/>/L-Tryptophan//	PosF/Positive variable/Positive variable/>/L-Tryptophan//	PosF/Positive variable/Positive variable/>/L-Tryptophan//	PosF/Positive variable/Positive variable/>/L-Tryptophan//	PosF/Positive variable/Positive variable/>/L-Tryptophan//	PosF/Positive variable/Positive variable/>/L-Tryptophan//	PosF/Positive variable/Positive variable/>/L-Tryptophan//	PosF/Positive variable/Positive variable/>/L-Tryptophan//	PosF/Positive variable/Positive variable/>/L-Tryptophan//
Phenylalanine, tyrosine and tryptophan biosynthesis	rxn01268	(1) NAD[0] + (1) Prephenate[0] <-> (1) NADH[0] + (1) CO2[0] + (1) p-hydroxyphenylpyruvate[0]	>	OK	R01728	PREPHENATEDEHYDROG-RXN.c	PPND|Prephanate dehydrogenase|Prephenate:NAD+ oxidoreductase(decarboxylating)|chorismate mutase-prephenate dehydrogenase|prephenate:NAD+ oxidoreductase (decarboxylating)|prephenatedehydrogenase		Cyclohexadienyl dehydrogenase (EC 1.3.1.12)(EC 1.3.1.43)|Prephenate and/or arogenate dehydrogenase (unknown specificity) (EC 1.3.1.12)(EC 1.3.1.43)|Prephenate dehydrogenase (EC 1.3.1.12)|dihydroorotate dehydrogenase (NADP+) (EC 1.3.1.15)	NoF/Positive variable/Positive variable/>///	NoF/Positive variable/Positive variable/>///	PosF/Positive variable/Positive variable/>/L-Tyrosine;Ubiquinone-8;TPP//	NoF/Positive variable/Positive variable/>///	PosF/Positive variable/Positive variable/>///	PosF/Positive variable/Positive variable/>///	NoF/Positive variable/Positive variable/>///	NoF/Positive variable/Positive variable/>///	PosF/Positive variable/Positive variable/>/Ubiquinone-8;TPP;L-Tyrosine//	NoF/Positive variable/Positive variable/>///	NoF/Positive variable/Positive variable/>///	PosF/Positive variable/Positive variable/>/Ubiquinone-8;L-Tyrosine;TPP//	NoF/Positive variable/Positive variable/>///	NoF/Positive variable/Positive variable/>///	NoF/Positive variable/Positive variable/>///	NoF/Positive variable/Positive variable/>///	PosF/Positive variable/Positive variable/>/Ubiquinone-8;L-Tyrosine;TPP//	NoF/Positive variable/Positive variable/>///	NoF/Positive variable/Positive variable/>///	NoF/Positive variable/Positive variable/>///	NoF/Positive variable/Positive variable/>///
Phenylalanine, tyrosine and tryptophan biosynthesis	rxn00727	(1) L-Glutamine[0] + (1) Chorismate[0] <-> (1) Pyruvate[0] + (1) L-Glutamate[0] + (1) H+[0] + (1) Anthranilate[0]	>	OK	R00986	ANTHRANSYN-RXN.c	anthranilate synthase component II|anthranilatesynthase|chorismate pyruvate-lyase (amino-accepting, anthranilate-forming)		Anthranilate synthase, aminase component (EC 4.1.3.27)|Anthranilate synthase, amidotransferase component (EC 4.1.3.27)|methylisocitrate lyase (EC 4.1.3.30)	NoF/Positive variable/Positive variable/>///	NoF/Positive variable/Positive variable/>///	NoF/Positive variable/Positive variable/>///	NoF/Positive variable/Positive variable/>///	NoF/Positive variable/Positive variable/>///	PosF/Positive variable/Positive variable/>///	NoF/Positive variable/Positive variable/>///	NoF/Positive variable/Positive variable/>///	NoF/Positive variable/Positive variable/>///	NoF/Positive variable/Positive variable/>///	NoF/Positive variable/Positive variable/>///	NoF/Positive variable/Positive variable/>///	NoF/Positive variable/Positive variable/>///	NoF/Positive variable/Positive variable/>///	NoF/Positive variable/Positive variable/>///	NoF/Positive variable/Positive variable/>///	NoF/Positive variable/Positive variable/>///	NoF/Positive variable/Positive variable/>///	NoF/Positive variable/Positive variable/>///	NoF/Positive variable/Positive variable/>///	NoF/Positive variable/Positive variable/>///
Phenylalanine, tyrosine and tryptophan biosynthesis	rxn01270	(1) Oxaloacetate[0] + (1) Pretyrosine[0] <-> (1) L-Aspartate[0] + (1) Prephenate[0]	-	OK	R01731	PREPHENATE-ASP-TRANSAMINE-RXN.c	L-arogenate:oxaloacetate aminotransferase|L-aspartate:prephenate aminotransferase|aspartate-prephenate aminotransferase|prephenate aspartate aminotransferase	2.6.1.78	Biosynthetic Aromatic amino acid aminotransferase alpha (EC 2.6.1.57)|Aromatic amino acid aminotransferase gamma (EC 2.6.1.57)|Periplasmic aromatic amino acid aminotransferase beta precursor (EC 2.6.1.57)|Biosynthetic Aromatic amino acid aminotransferase beta (EC 2.6.1.57)|aromatic-amino-acid---glyoxylate transaminase (EC 2.6.1.60)|succinylornithine transaminase (EC 2.6.1.81)	NoF/Blocked/Blocked/=///	NoF/Blocked/Blocked/=///	NoF/Blocked/Blocked/-///	NoF/Blocked/Blocked/-///	NoF/Blocked/Blocked/-///	NoF/Blocked/Blocked/-///	NoF/Blocked/Blocked/-///	NoF/Blocked/Blocked/-///	NoF/Blocked/Blocked/-///	NoF/Blocked/Blocked/-///	NoF/Blocked/Blocked/-///	NoF/Blocked/Blocked/-///	NoF/Blocked/Blocked/-///	NoF/Blocked/Blocked/-///	NoF/Blocked/Blocked/-///	NoF/Blocked/Blocked/-///	NoF/Blocked/Blocked/-///	NoF/Blocked/Blocked/-///	NoF/Blocked/Blocked/-///	NoF/Blocked/Blocked/-///	NoF/Blocked/Blocked/-///
Phenylalanine, tyrosine and tryptophan biosynthesis	rxn00474	(1) L-Serine[0] + (1) indol[0] <-> (1) H2O[0] + (1) L-Tryptophan[0]	-	OK	R00674	RXN0-2382.c	L-serine hydro-lyase (adding indole; L-tryptophan-forming)|TRPS2|tryptophan synthase (indole)|tryptophan synthase beta chain|tryptophansynthase-indole		Tryptophan synthase beta chain (EC 4.2.1.20)|Tryptophan synthase alpha chain (EC 4.2.1.20)|porphobilinogen synthase (EC 4.2.1.24)	NoF/Positive variable/Positive variable/>///	NoF/Positive variable/Positive variable/>///	NoF/Positive variable/Positive variable/>///	NoF/Positive variable/Positive variable/>///	NoF/Positive variable/Positive variable/>///	NoF/Positive variable/Positive variable/>///	NoF/Positive variable/Positive variable/>///	NoF/Positive variable/Positive variable/>///	NoF/Positive variable/Positive variable/>///	NoF/Positive variable/Positive variable/>///	NoF/Positive variable/Positive variable/>///	NoF/Positive variable/Positive variable/>///	NoF/Positive variable/Positive variable/>///	NoF/Positive variable/Positive variable/>///	NoF/Positive variable/Positive variable/>///	NoF/Positive variable/Positive variable/>///	NoF/Positive variable/Positive variable/>///	NoF/Positive variable/Positive variable/>///	NoF/Positive variable/Positive variable/>///	NoF/Positive variable/Positive variable/>///	NoF/Positive variable/Positive variable/>///
Phenylalanine, tyrosine and tryptophan biosynthesis	rxn01682	(1) Indoleglycerol phosphate[0] <-> (1) Glyceraldehyde3-phosphate[0] + (1) indol[0]	-	OK	R02340	RXN0-2381.c	(1S,2R)-1-C-(indol-3-yl)glycerol 3-phosphate|(1S,2R)-1-C-(indol-3-yl)glycerol-3-phosphate D-glyceraldehyde-3-phosphate-lyase (indole-forming)|TRPS3		Tryptophan synthase beta chain (EC 4.2.1.20)|Tryptophan synthase alpha chain (EC 4.2.1.20)|indole-3-glycerol-phosphate lyase (EC 4.1.2.8)|porphobilinogen synthase (EC 4.2.1.24)	NoF/Positive variable/Positive variable/=///	NoF/Variable/Variable/=///	NoF/Variable/Variable/-///	NoF/Variable/Variable/-///	NoF/Variable/Variable/-///	NoF/Variable/Variable/-///	NoF/Variable/Variable/-///	NoF/Variable/Variable/-///	NoF/Variable/Variable/-///	NoF/Variable/Variable/-///	NoF/Variable/Variable/-///	NoF/Variable/Variable/-///	NoF/Variable/Variable/-///	NoF/Variable/Variable/-///	NoF/Variable/Variable/-///	NoF/Variable/Variable/-///	NoF/Variable/Variable/-///	NoF/Variable/Variable/-///	NoF/Variable/Variable/-///	NoF/Variable/Variable/-///	NoF/Variable/Variable/-///
Phenylalanine, tyrosine and tryptophan biosynthesis	rxn08130	(1) S-Adenosyl-L-methionine[0] + (1) 2-Demethylmenaquinol 8[0] <-> (1) S-Adenosyl-homocysteine[0] + (1) H+[0] + (1) Menaquinol 8[0]	>	OK		ADOMET-DMK-METHYLTRANSFER-RXN.c	ADOMET-DMK-METHYLTRANSFER-RXN.c|S-adenosylmethione:2-demthylmenaquinole methyltransferase (menaquinone 8)	G/PosF/Positive/Positive/>/Menaquinone 8//	G/PosF/Positive/Positive/>/Menaquinone 8//	G/PosF/Positive/Positive/>/Menaquinone 8//	G/PosF/Positive/Positive/>/Menaquinone 8//	G/PosF/Positive/Positive/>///	G/PosF/Positive/Positive/>///	G/PosF/Positive/Positive/>/Menaquinone 8//	G/PosF/Positive/Positive/>/Menaquinone 8//	G/PosF/Positive/Positive/>/Menaquinone 8;FAD//	G/PosF/Positive/Positive/>/Menaquinone 8;FAD//	G/PosF/Positive/Positive/>///	G/PosF/Positive/Positive/>/Menaquinone 8//	G/PosF/Positive/Positive/>/Menaquinone 8//	G/PosF/Positive/Positive/>/Menaquinone 8//	G/PosF/Positive/Positive/>/Menaquinone 8;FAD//	G/PosF/Positive/Positive/>/Menaquinone 8//	G/PosF/Positive/Positive/>/Menaquinone 8//	G/PosF/Positive/Positive/>/Menaquinone 8//	G/PosF/Positive/Positive/>/Menaquinone 8//	-	G/PosF/Positive/Positive/>/Menaquinone 8//
Phenylalanine, tyrosine and tryptophan biosynthesis	rxn00490	(1) H+[0] + (1) Pretyrosine[0] <-> (1) H2O[0] + (1) CO2[0] + (1) L-Phenylalanine[0]	>	OK	R00691	CARBOXYCYCLOHEXADIENYL-DEHYDRATASE-RXN.c	L-Arogenate hydro-lyase (decarboxylating)|L-arogenate hydro-lyase (decarboxylating; L-phenylalanine-forming)		Arogenate dehydratase (EC 4.2.1.91)|3-hydroxybutyryl-CoA dehydratase (EC 4.2.1.55)|kievitone hydratase (EC 4.2.1.95)	-	-	-	-	-	-	-	-	-	-	-	-	-	-	-	-	-	-	-	-	-
Phenylalanine, tyrosine and tryptophan biosynthesis	rxn00525	(1) NAD[0] + (1) Pretyrosine[0] <-> (1) NADH[0] + (1) CO2[0] + (1) L-Tyrosine[0]	>	OK	R00732	CYCLOHEXADIENYL-DEHYDROGENASE-RXN.c	L-arogenate:NAD+ oxidoreductase (decarboxylating)|arogenate dehydrogenase|cyclohexadienyl dehydrogenase		Arogenate dehydrogenase (EC 1.3.1.43)|biochanin-A reductase (EC 1.3.1.46)|(+)-pulegone reductase (EC 1.3.1.81)	-	-	-	-	-	-	-	-	-	-	-	-	-	-	-	-	-	-	-	-	-
Phenylalanine, tyrosine and tryptophan biosynthesis	rxn00526	(1) NADP[0] + (1) Pretyrosine[0] <-> (1) NADPH[0] + (1) CO2[0] + (1) L-Tyrosine[0]	>	OK	R00733	RXN-5682.c	L-arogenate:NADP+ oxidoreductase		Arogenate dehydrogenase (EC 1.3.1.43)|red chlorophyll catabolite reductase (EC 1.3.1.80)|(+)-pulegone reductase (EC 1.3.1.81)	-	-	-	-	-	-	-	-	-	-	-	-	-	-	-	-	-	-	-	-	-
Phenylalanine, tyrosine and tryptophan biosynthesis	rxn05036	(1) 2-Oxoglutarate[0] + (1) Pretyrosine[0] <-> (1) L-Glutamate[0] + (1) Prephenate[0]	-	OK	R07276	PREPHENATE-TRANSAMINE-RXN.c	l-arogenate aminotransferase		putrescine aminotransferase (EC 2.6.1.82)	-	-	-	-	-	-	-	-	-	-	-	-	-	-	-	-	-	-	-	-	-
Phenylalanine, tyrosine and tryptophan biosynthesis	rxn01188	(1) 3-Dehydroshikimate[0] <-> (1) H2O[0] + (1) Protocatechuate[0]	>	OK	R01627	DHSHIKIMATE-DEHYDRO-RXN.c	3-Dehydroshikimate hydro-lyase|3-dehydroshikimate dehydratase|3-dehydroshikimate hydro-lyase|dehydroshikimate dehydratase	4.2.1.118	3-dehydroshikimate dehydratase|trans-feruloyl-CoA hydratase (EC 4.2.1.101)	-	-	-	-	-	-	-	-	-	-	-	-	-	-	-	-	-	-	-	-	-
Valine, leucine and isoleucine biosynthesis	rxn01575	(1) 2-Oxoglutarate[0] + (1) L-Isoleucine[0] <-> (1) L-Glutamate[0] + (1) 3MOP[0]	-	OK	R02199	BRANCHED-CHAINAMINOTRANSFERILEU-RXN.c	ILETA|L-Isoleucine:2-oxoglutarate aminotransferase|isoleucine aminotransferase|isoleucine transaminase|isoleucine transaminase, mitochondrial|isoleucinetransaminase		Branched-chain amino acid aminotransferase (EC 2.6.1.42)|diaminobutyrate---pyruvate transaminase (EC 2.6.1.46)	NegF/Negative/Variable/=/L-Isoleucine//	NegF/Negative/Negative/=/L-Isoleucine//	NegF/Negative/Variable/-/L-Isoleucine;ACP;CoA//	NegF/Negative/Variable/-/L-Threonine;GTP;Bactoprenyl diphosphate;NAD;FAD;Isoheptadecanoylcardiolipin (B. subtilis);Anteisoheptadecanoylcardiolipin (B. subtilis);CoA;Calomide;Diisoheptadecanoylphosphatidylglycerol;Tetrahydrofolate;dCTP;UTP;Peptidoglycan polymer (n subunits);5-Methyltetrahydrofolate;ATP;Riboflavin;L-Glutamine;L-Tyrosine;Diisoheptadecanoylphosphatidylethanolamine;TPP;Putrescine;L-Le…	NegF/Negative/Variable/-///	NegF/Negative/Variable/-///	NegF/Negative/Variable/-/Siroheme;L-Tyrosine;L-Phenylalanine;ACP;Riboflavin;Dianteisoheptadecanoylphosphatidylglycerol;Putrescine;NADP;Calomide;ATP;L-Proline;Dianteisoheptadecanoylphosphatidylethanolamine;Menaquinone 8;10-Formyltetrahydrofolate;Anteisoheptadecanoylcardiolipin (B. subtilis);GSH;NAD;Tetrahydrofolate;FAD;L-Leucine;CoA;L-Isoleucine;2-Demethylmenaquinone 8;Heme;L-Cysteine;core oligosa…	NegF/Negative/Variable/-/ACP;GSH;L-Isoleucine//	NegF/Negative/Variable/-/L-Serine;NADP;L-Tryptophan;L-Lysine;Peptidoglycan polymer (n subunits);Diisoheptadecanoylphosphatidylglycerol;Stearoylcardiolipin (B. subtilis);L-Glutamate;L-Valine;core oligosaccharide lipid A;Riboflavin;L-Leucine;5-Methyltetrahydrofolate;UTP;dCTP;Putrescine;GTP;Anteisoheptadecanoylcardiolipin (B. subtilis);dGTP;Ubiquinone-8;L-Cysteine;Heme;Calomide;Glycine;L-Threonine;L…	NegF/Negative/Variable/-/Dianteisoheptadecanoylphosphatidylethanolamine;Anteisoheptadecanoylcardiolipin (B. subtilis);L-Cysteine;L-Phenylalanine;L-Threonine;Diisoheptadecanoylphosphatidylethanolamine;5-Methyltetrahydrofolate;L-Histidine;L-Tyrosine;Spermidine;phosphatidylethanolamine dioctadecanoyl;Menaquinone 8;Heme;Siroheme;L-Proline;10-Formyltetrahydrofolate;L-Tryptophan;Diisoheptadecanoylphosp…	NegF/Negative/Variable/-///	NegF/Negative/Variable/-/L-Valine;CoA;Menaquinone 8;Diisoheptadecanoylphosphatidylglycerol;Siroheme;Anteisoheptadecanoylcardiolipin (B. subtilis);NADP;dCTP;Diisoheptadecanoylphosphatidylethanolamine;UTP;Stearoylcardiolipin (B. subtilis);core oligosaccharide lipid A;Heme;Isoheptadecanoylcardiolipin (B. subtilis);L-Proline;FAD;Ubiquinone-8;ACP;L-Leucine;Dianteisoheptadecanoylphosphatidylglycerol;AT…	NegF/Negative/Variable/-/L-Isoleucine;Stearoylcardiolipin (B. subtilis)//	NegF/Negative/Variable/-/L-Glutamate;2-Demethylmenaquinone 8;Siroheme;Stearoylcardiolipin (B. subtilis);L-Tyrosine;Anteisoheptadecanoylcardiolipin (B. subtilis);L-Tryptophan;Calomide;10-Formyltetrahydrofolate;NAD;Heme;UTP;5-Methyltetrahydrofolate;Glycine;Menaquinone 8;GSH;L-Proline;TPP;Putrescine;Bactoprenyl diphosphate;Isoheptadecanoylcardiolipin (B. subtilis);Dianteisoheptadecanoylphosphatidyle…	NegF/Negative/Variable/-/Dianteisoheptadecanoylphosphatidylglycerol;Peptidoglycan polymer (n subunits);ACP;core oligosaccharide lipid A;Diisoheptadecanoylphosphatidylglycerol;Dianteisoheptadecanoylphosphatidylethanolamine;UTP;TPP;L-Phenylalanine;L-Glutamate;GSH;Diisoheptadecanoylphosphatidylethanolamine;CTP;phosphatidylethanolamine dioctadecanoyl;L-Tyrosine;L-Isoleucine;CoA;L-Histidine;TTP;ATP;L-…	NegF/Negative/Variable/-/L-Isoleucine//	NegF/Negative/Variable/-/Ubiquinone-8;L-Glutamine;Dianteisoheptadecanoylphosphatidylethanolamine;Siroheme;L-Cysteine;GTP;Peptidoglycan polymer (n subunits);Menaquinone 8;L-Serine;L-Proline;phosphatidylethanolamine dioctadecanoyl;Isoheptadecanoylcardiolipin (B. subtilis);Heme;dATP;Putrescine;10-Formyltetrahydrofolate;L-Threonine;Glycine;L-Arginine;CoA;Spermidine;FAD;Stearoylcardiolipin (B. subtili…	NegF/Negative/Variable/-/L-Leucine;L-Glutamate;core oligosaccharide lipid A;L-Threonine;L-Isoleucine;Riboflavin;L-Glutamine;Isoheptadecanoylcardiolipin (B. subtilis);L-Histidine;Heme;Glycine;Diisoheptadecanoylphosphatidylglycerol;Diisoheptadecanoylphosphatidylethanolamine;Dianteisoheptadecanoylphosphatidylglycerol;NAD;L-Arginine;Siroheme;5-Methyltetrahydrofolate;Menaquinone 8;GSH;Dianteisoheptade…	NegF/Negative/Variable/-/Menaquinone 8;Phosphatidylglycerol dioctadecanoyl;ACP;Diisoheptadecanoylphosphatidylethanolamine;L-Threonine;L-Arginine;Stearoylcardiolipin (B. subtilis);L-Isoleucine;Spermidine;Ubiquinone-8;L-Glutamate;GTP;Tetrahydrofolate;Putrescine;Riboflavin;L-Phenylalanine;core oligosaccharide lipid A;L-Proline;Diisoheptadecanoylphosphatidylglycerol;Heme;L-Tyrosine;CoA;L-Leucine;L-Gl…	NegF/Negative/Variable/-/CoA;ACP;L-Isoleucine//	NegF/Negative/Variable/-/CoA;L-Cysteine;L-Isoleucine//
Valine, leucine and isoleucine biosynthesis	rxn01208	(1) CO2[0] + (1) 4MOP[0] <-> (1) H+[0] + (1) 2-isopropyl-3-oxosuccinate[0]	<	OK	R01652	RXN-7800.c	2-Oxo-4-methyl-3-carboxypentanoate decarboxylation|2-oxo-4-methyl-3-carboxypentanoate decarboxylation, mitochondrial|R01652|RXN-7800.c		3-isopropylmalate dehydrogenase (EC 1.1.1.85)	NegF/Negative/Negative variable/</Diisoheptadecanoylphosphatidylethanolamine;Isoheptadecanoylcardiolipin (B. subtilis);Diisoheptadecanoylphosphatidylglycerol;L-Leucine//	NegF/Negative/Negative/</Isoheptadecanoylcardiolipin (B. subtilis);Diisoheptadecanoylphosphatidylethanolamine;Diisoheptadecanoylphosphatidylglycerol;Bactoprenyl diphosphate;L-Leucine;Anteisoheptadecanoylcardiolipin (B. subtilis)//	-	-	-	-	-	-	-	-	-	-	-	-	-	-	-	-	-	-	-
Valine, leucine and isoleucine biosynthesis	rxn02811	(1) 3-Isopropylmalate[0] <-> (1) H2O[0] + (1) 2-Isopropylmaleate[0]	-	OK	R04001	RXN-8991.c	3-Isopropylmalate hydro-lyase|3-isopropylmalate dehydratase large subunit		3-isopropylmalate dehydratase small subunit (EC 4.2.1.33)|3-isopropylmalate dehydratase large subunit (EC 4.2.1.33)|3-isopropylmalate dehydratase (EC 4.2.1.33)	NegF/Negative/Negative variable/=/Diisoheptadecanoylphosphatidylethanolamine;Isoheptadecanoylcardiolipin (B. subtilis);Diisoheptadecanoylphosphatidylglycerol;L-Leucine//	NegF/Negative/Negative/=/Isoheptadecanoylcardiolipin (B. subtilis);Diisoheptadecanoylphosphatidylethanolamine;Diisoheptadecanoylphosphatidylglycerol;Bactoprenyl diphosphate;L-Leucine;Anteisoheptadecanoylcardiolipin (B. subtilis)//	NoF/Blocked/Blocked/-///	NoF/Blocked/Blocked/-///	NoF/Blocked/Blocked/-///	NoF/Blocked/Blocked/-///	NoF/Blocked/Blocked/-///	NoF/Blocked/Blocked/-///	NoF/Blocked/Blocked/-///	NoF/Blocked/Blocked/-///	NoF/Blocked/Blocked/-///	NoF/Blocked/Blocked/-///	NoF/Blocked/Blocked/-///	NegF/Negative/Variable/-/Isoheptadecanoylcardiolipin (B. subtilis);Diisoheptadecanoylphosphatidylglycerol;L-Leucine;Diisoheptadecanoylphosphatidylethanolamine//	NoF/Blocked/Blocked/-///	NoF/Blocked/Blocked/-///	NegF/Negative/Variable/-/Isoheptadecanoylcardiolipin (B. subtilis);Diisoheptadecanoylphosphatidylglycerol;L-Leucine;Diisoheptadecanoylphosphatidylethanolamine//	NoF/Blocked/Blocked/-///	NoF/Blocked/Blocked/-///	NoF/Blocked/Blocked/-///	NoF/Blocked/Blocked/-///
Valine, leucine and isoleucine biosynthesis	rxn03437	(1) 2,3-Dihydroxy-3-methylvalerate[0] <-> (1) H2O[0] + (1) 3MOP[0]	>	OK	R05070		(R)-2,3-Dihydroxy-3-methylpentanoate hydro-lyase|Dihydroxy-acid dehydratase (2,3-dihydroxy-3-methylpentanoate)|dihydroxy-acid dehydratase (2,3-dihydroxy-3-methylpentanoate), mitochondrial		Dihydroxy-acid dehydratase (EC 4.2.1.9)|ATP-dependent NAD(P)H-hydrate dehydratase (EC 4.2.1.93)	PosF/Positive/Positive variable/>/Anteisoheptadecanoylcardiolipin (B. subtilis);L-Isoleucine;Dianteisoheptadecanoylphosphatidylethanolamine;Dianteisoheptadecanoylphosphatidylglycerol//	PosF/Positive/Positive/>/Dianteisoheptadecanoylphosphatidylethanolamine;Dianteisoheptadecanoylphosphatidylglycerol;L-Isoleucine;Anteisoheptadecanoylcardiolipin (B. subtilis)//	PosF/Positive/Positive variable/>/Dianteisoheptadecanoylphosphatidylethanolamine;L-Isoleucine;ACP;Anteisoheptadecanoylcardiolipin (B. subtilis);Dianteisoheptadecanoylphosphatidylglycerol;CoA;Ubiquinone-8;GSH;TPP;L-Cysteine//	PosF/Positive/Positive variable/>/L-Threonine;GTP;Bactoprenyl diphosphate;NAD;FAD;Isoheptadecanoylcardiolipin (B. subtilis);Anteisoheptadecanoylcardiolipin (B. subtilis);CoA;Calomide;Diisoheptadecanoylphosphatidylglycerol;Tetrahydrofolate;dCTP;UTP;Peptidoglycan polymer (n subunits);5-Methyltetrahydrofolate;ATP;Riboflavin;L-Glutamine;L-Tyrosine;Diisoheptadecanoylphosphatidylethanolamine;TPP;Putres…	PosF/Positive/Positive variable/>///	PosF/Positive/Positive variable/>///	PosF/Positive/Positive variable/>/Siroheme;L-Tyrosine;L-Phenylalanine;ACP;Riboflavin;Dianteisoheptadecanoylphosphatidylglycerol;Putrescine;NADP;Calomide;ATP;L-Proline;Dianteisoheptadecanoylphosphatidylethanolamine;Menaquinone 8;10-Formyltetrahydrofolate;Anteisoheptadecanoylcardiolipin (B. subtilis);GSH;NAD;Tetrahydrofolate;FAD;L-Leucine;CoA;L-Isoleucine;2-Demethylmenaquinone 8;Heme;L-Cysteine;cor…	PosF/Positive/Positive variable/>/ACP;GSH;Dianteisoheptadecanoylphosphatidylglycerol;L-Isoleucine;L-Cysteine;Dianteisoheptadecanoylphosphatidylethanolamine;Anteisoheptadecanoylcardiolipin (B. subtilis);CoA;Ubiquinone-8;TPP//	PosF/Positive/Positive variable/>/L-Serine;NADP;L-Tryptophan;L-Lysine;Peptidoglycan polymer (n subunits);Diisoheptadecanoylphosphatidylglycerol;Stearoylcardiolipin (B. subtilis);L-Glutamate;L-Valine;core oligosaccharide lipid A;Riboflavin;L-Leucine;5-Methyltetrahydrofolate;UTP;dCTP;fe3;Putrescine;GTP;Anteisoheptadecanoylcardiolipin (B. subtilis);dGTP;Ubiquinone-8;L-Cysteine;Heme;Calomide;Glycine;…	PosF/Positive/Positive variable/>/Dianteisoheptadecanoylphosphatidylethanolamine;Anteisoheptadecanoylcardiolipin (B. subtilis);L-Cysteine;L-Phenylalanine;L-Threonine;Diisoheptadecanoylphosphatidylethanolamine;5-Methyltetrahydrofolate;L-Histidine;L-Tyrosine;Spermidine;phosphatidylethanolamine dioctadecanoyl;Menaquinone 8;Heme;Siroheme;L-Proline;10-Formyltetrahydrofolate;L-Tryptophan;Diisoheptadeca…	PosF/Positive/Positive variable/>///	PosF/Positive/Positive variable/>/L-Valine;CoA;Menaquinone 8;Diisoheptadecanoylphosphatidylglycerol;Siroheme;Anteisoheptadecanoylcardiolipin (B. subtilis);NADP;dCTP;Diisoheptadecanoylphosphatidylethanolamine;UTP;Stearoylcardiolipin (B. subtilis);core oligosaccharide lipid A;Heme;Isoheptadecanoylcardiolipin (B. subtilis);L-Proline;FAD;Ubiquinone-8;ACP;L-Leucine;Dianteisoheptadecanoylphosphatidylgl…	PosF/Positive/Positive variable/>/L-Isoleucine;Anteisoheptadecanoylcardiolipin (B. subtilis);Dianteisoheptadecanoylphosphatidylglycerol;Dianteisoheptadecanoylphosphatidylethanolamine//	PosF/Positive/Positive variable/>/L-Glutamate;2-Demethylmenaquinone 8;Siroheme;Stearoylcardiolipin (B. subtilis);L-Tyrosine;Anteisoheptadecanoylcardiolipin (B. subtilis);L-Tryptophan;Calomide;10-Formyltetrahydrofolate;NAD;Heme;UTP;5-Methyltetrahydrofolate;Glycine;Menaquinone 8;GSH;L-Proline;TPP;Putrescine;Bactoprenyl diphosphate;Isoheptadecanoylcardiolipin (B. subtilis);Dianteisoheptadecanoylphos…	PosF/Positive/Positive variable/>/Dianteisoheptadecanoylphosphatidylglycerol;Peptidoglycan polymer (n subunits);ACP;core oligosaccharide lipid A;Diisoheptadecanoylphosphatidylglycerol;Dianteisoheptadecanoylphosphatidylethanolamine;UTP;TPP;L-Phenylalanine;L-Glutamate;GSH;Diisoheptadecanoylphosphatidylethanolamine;CTP;phosphatidylethanolamine dioctadecanoyl;L-Tyrosine;L-Isoleucine;dATP;CoA;L-Histid…	PosF/Positive/Positive variable/>/GSH;L-Isoleucine;L-Cysteine;Anteisoheptadecanoylcardiolipin (B. subtilis);Dianteisoheptadecanoylphosphatidylethanolamine;Dianteisoheptadecanoylphosphatidylglycerol;ACP//	PosF/Positive/Positive variable/>/Ubiquinone-8;L-Glutamine;Dianteisoheptadecanoylphosphatidylethanolamine;Siroheme;L-Cysteine;GTP;Peptidoglycan polymer (n subunits);Menaquinone 8;L-Serine;L-Proline;phosphatidylethanolamine dioctadecanoyl;Isoheptadecanoylcardiolipin (B. subtilis);Heme;dATP;Putrescine;10-Formyltetrahydrofolate;L-Threonine;Glycine;L-Arginine;CoA;Spermidine;FAD;L-Valine;Stearoylcardi…	PosF/Positive/Positive variable/>/L-Leucine;L-Glutamate;core oligosaccharide lipid A;L-Threonine;L-Isoleucine;Riboflavin;L-Glutamine;Isoheptadecanoylcardiolipin (B. subtilis);L-Histidine;Heme;Glycine;Diisoheptadecanoylphosphatidylglycerol;Diisoheptadecanoylphosphatidylethanolamine;Dianteisoheptadecanoylphosphatidylglycerol;NAD;L-Arginine;Siroheme;5-Methyltetrahydrofolate;Menaquinone 8;GSH;Diantei…	PosF/Positive/Positive variable/>/Menaquinone 8;Phosphatidylglycerol dioctadecanoyl;ACP;Diisoheptadecanoylphosphatidylethanolamine;L-Threonine;L-Arginine;Stearoylcardiolipin (B. subtilis);L-Isoleucine;Spermidine;Ubiquinone-8;L-Glutamate;GTP;Tetrahydrofolate;Putrescine;Riboflavin;L-Phenylalanine;core oligosaccharide lipid A;L-Proline;Diisoheptadecanoylphosphatidylglycerol;Heme;L-Tyrosine;CoA;L-Lys…	PosF/Positive/Positive variable/>/Anteisoheptadecanoylcardiolipin (B. subtilis);CoA;Dianteisoheptadecanoylphosphatidylglycerol;ACP;L-Isoleucine;Dianteisoheptadecanoylphosphatidylethanolamine;GSH;TPP;Ubiquinone-8;L-Cysteine//	PosF/Positive/Positive variable/>/Dianteisoheptadecanoylphosphatidylethanolamine;Anteisoheptadecanoylcardiolipin (B. subtilis);Dianteisoheptadecanoylphosphatidylglycerol;CoA;L-Cysteine;ACP;GSH;TPP;Ubiquinone-8;L-Isoleucine//
Valine, leucine and isoleucine biosynthesis	rxn00902	(1) CoA[0] + (1) H+[0] + (1) 2-Isopropylmalate[0] <-> (1) H2O[0] + (1) Acetyl-CoA[0] + (1) 3-Methyl-2-oxobutanoate[0]	<	OK	R01213	2-ISOPROPYLMALATESYN-RXN.c	3-Carboxy-3-hydroxy-4-methylpentanoate 3-methyl-2-oxobutanoate-lyase|3-Carboxy-3-hydroxy-4-methylpentanoate 3-methyl-2-oxobutanoate-lyase (CoA-acetylating)|acetyl-CoA:3-methyl-2-oxobutanoate C-acetyltransferase (thioester-hydrolysing, carboxymethyl-forming)	4.1.3.12	2-isopropylmalate synthase (EC 2.3.3.13)|citrate (Re)-synthase (EC 2.3.3.3)	NegF/Negative/Negative variable/</Diisoheptadecanoylphosphatidylethanolamine;Isoheptadecanoylcardiolipin (B. subtilis);Diisoheptadecanoylphosphatidylglycerol;L-Leucine//	NegF/Negative/Negative/</Isoheptadecanoylcardiolipin (B. subtilis);Diisoheptadecanoylphosphatidylethanolamine;Diisoheptadecanoylphosphatidylglycerol;Bactoprenyl diphosphate;L-Leucine;Anteisoheptadecanoylcardiolipin (B. subtilis)//	G/NegF/Negative/Variable/-/L-Leucine;Isoheptadecanoylcardiolipin (B. subtilis);Diisoheptadecanoylphosphatidylglycerol;Diisoheptadecanoylphosphatidylethanolamine//	G/NegF/Negative/Variable/-/Isoheptadecanoylcardiolipin (B. subtilis);Diisoheptadecanoylphosphatidylglycerol;Diisoheptadecanoylphosphatidylethanolamine;L-Leucine//	G/NegF/Negative/Variable/-///	G/NegF/Negative/Variable/-///	G/NegF/Negative/Variable/-/L-Leucine;Isoheptadecanoylcardiolipin (B. subtilis);Diisoheptadecanoylphosphatidylethanolamine;Diisoheptadecanoylphosphatidylglycerol//	G/NegF/Negative/Variable/-/Diisoheptadecanoylphosphatidylglycerol;Isoheptadecanoylcardiolipin (B. subtilis);L-Leucine;Diisoheptadecanoylphosphatidylethanolamine//	G/NegF/Negative/Variable/-/NADP;L-Tryptophan;Diisoheptadecanoylphosphatidylglycerol;L-Leucine;5-Methyltetrahydrofolate;NAD;Tetrahydrofolate;Diisoheptadecanoylphosphatidylethanolamine;FAD;10-Formyltetrahydrofolate;Isoheptadecanoylcardiolipin (B. subtilis)//	G/NegF/Negative/Variable/-/Diisoheptadecanoylphosphatidylethanolamine;10-Formyltetrahydrofolate;L-Tryptophan;Diisoheptadecanoylphosphatidylglycerol;NAD;FAD;L-Leucine;Isoheptadecanoylcardiolipin (B. subtilis);Tetrahydrofolate;Calomide;NADP//	G/NegF/Negative/Variable/-///	G/NegF/Negative/Variable/-/Diisoheptadecanoylphosphatidylglycerol;Diisoheptadecanoylphosphatidylethanolamine;Isoheptadecanoylcardiolipin (B. subtilis);L-Leucine//	G/NegF/Negative/Variable/-/L-Leucine;Isoheptadecanoylcardiolipin (B. subtilis);Diisoheptadecanoylphosphatidylglycerol;Diisoheptadecanoylphosphatidylethanolamine//	G/NegF/Negative/Variable/-/Isoheptadecanoylcardiolipin (B. subtilis);Diisoheptadecanoylphosphatidylglycerol;L-Leucine;Diisoheptadecanoylphosphatidylethanolamine//	G/NegF/Negative/Variable/-/Diisoheptadecanoylphosphatidylglycerol;Diisoheptadecanoylphosphatidylethanolamine;10-Formyltetrahydrofolate;Tetrahydrofolate;NADP;L-Leucine;Isoheptadecanoylcardiolipin (B. subtilis);NAD;5-Methyltetrahydrofolate;FAD;Calomide;L-Tryptophan//	G/NegF/Negative/Variable/-/Diisoheptadecanoylphosphatidylglycerol;Isoheptadecanoylcardiolipin (B. subtilis);L-Leucine;Diisoheptadecanoylphosphatidylethanolamine//	G/NegF/Negative/Variable/-/Isoheptadecanoylcardiolipin (B. subtilis);Diisoheptadecanoylphosphatidylglycerol;L-Leucine;Diisoheptadecanoylphosphatidylethanolamine//	G/NegF/Negative/Negative variable/</L-Leucine;Riboflavin;Isoheptadecanoylcardiolipin (B. subtilis);Diisoheptadecanoylphosphatidylglycerol;Diisoheptadecanoylphosphatidylethanolamine;NAD;FAD;NADP;GTP;10-Formyltetrahydrofolate;Calomide//	G/NegF/Negative/Variable/-/Diisoheptadecanoylphosphatidylethanolamine;Diisoheptadecanoylphosphatidylglycerol;L-Leucine;Isoheptadecanoylcardiolipin (B. subtilis)//	G/NegF/Negative/Variable/-/L-Leucine;Diisoheptadecanoylphosphatidylglycerol;Isoheptadecanoylcardiolipin (B. subtilis);Diisoheptadecanoylphosphatidylethanolamine//	G/NegF/Negative/Variable/-/Diisoheptadecanoylphosphatidylglycerol;Diisoheptadecanoylphosphatidylethanolamine;L-Leucine;Isoheptadecanoylcardiolipin (B. subtilis)//
Valine, leucine and isoleucine biosynthesis	rxn03062	(1) NAD[0] + (1) 3-Isopropylmalate[0] <-> (1) NADH[0] + (1) H+[0] + (1) 2-isopropyl-3-oxosuccinate[0]	-	OK	R04426	3-ISOPROPYLMALDEHYDROG-RXN.c	3-Isopropylmalate:NAD+ oxidoreductase|3-isopropylmalate dehydrogenase reversible		3-isopropylmalate dehydrogenase (EC 1.1.1.85)|3-isopropylmalate dehydrogenase (EC 1.1.1.85)	PosF/Positive/Positive variable/=/Diisoheptadecanoylphosphatidylethanolamine;Isoheptadecanoylcardiolipin (B. subtilis);Diisoheptadecanoylphosphatidylglycerol;L-Leucine//	PosF/Positive/Positive/=/Isoheptadecanoylcardiolipin (B. subtilis);Diisoheptadecanoylphosphatidylethanolamine;Diisoheptadecanoylphosphatidylglycerol;Bactoprenyl diphosphate;L-Leucine;Anteisoheptadecanoylcardiolipin (B. subtilis)//	NoF/Blocked/Blocked/-///	NoF/Blocked/Blocked/-///	NoF/Blocked/Blocked/-///	NoF/Blocked/Blocked/-///	NoF/Blocked/Blocked/-///	NoF/Blocked/Blocked/-///	NoF/Blocked/Blocked/-///	NoF/Blocked/Blocked/-///	NoF/Blocked/Blocked/-///	NoF/Blocked/Blocked/-///	NoF/Blocked/Blocked/-///	NoF/Blocked/Blocked/-///	NoF/Blocked/Blocked/-///	NoF/Blocked/Blocked/-///	NoF/Blocked/Blocked/-///	NoF/Blocked/Blocked/-///	NoF/Blocked/Blocked/-///	NoF/Blocked/Blocked/-///	NoF/Blocked/Blocked/-///
Valine, leucine and isoleucine biosynthesis	rxn02789	(1) 2-Isopropylmalate[0] <-> (1) H2O[0] + (1) 2-Isopropylmaleate[0]	-	OK	R03968	3-ISOPROPYLMALISOM-RXN.c	2-Isopropylmalate hydro-lyase|2-isopropylmalate hydratase|3-isopropylmalate dehydratase small subunit		3-isopropylmalate dehydratase small subunit (EC 4.2.1.33)|3-isopropylmalate dehydratase large subunit (EC 4.2.1.33)|3-isopropylmalate dehydratase (EC 4.2.1.33)	PosF/Positive/Positive variable/=/Diisoheptadecanoylphosphatidylethanolamine;Isoheptadecanoylcardiolipin (B. subtilis);Diisoheptadecanoylphosphatidylglycerol;L-Leucine//	PosF/Positive/Positive/=/Isoheptadecanoylcardiolipin (B. subtilis);Diisoheptadecanoylphosphatidylethanolamine;Diisoheptadecanoylphosphatidylglycerol;Bactoprenyl diphosphate;L-Leucine;Anteisoheptadecanoylcardiolipin (B. subtilis)//	NoF/Blocked/Blocked/-///	NoF/Blocked/Blocked/-///	NoF/Blocked/Blocked/-///	NoF/Blocked/Blocked/-///	NoF/Blocked/Blocked/-///	NoF/Blocked/Blocked/-///	NoF/Blocked/Blocked/-///	NoF/Blocked/Blocked/-///	NoF/Blocked/Blocked/-///	NoF/Blocked/Blocked/-///	NoF/Blocked/Blocked/-///	PosF/Positive/Variable/-/Isoheptadecanoylcardiolipin (B. subtilis);Diisoheptadecanoylphosphatidylglycerol;L-Leucine;Diisoheptadecanoylphosphatidylethanolamine//	NoF/Blocked/Blocked/-///	NoF/Blocked/Blocked/-///	PosF/Positive/Variable/-/Isoheptadecanoylcardiolipin (B. subtilis);Diisoheptadecanoylphosphatidylglycerol;L-Leucine;Diisoheptadecanoylphosphatidylethanolamine//	NoF/Blocked/Blocked/-///	NoF/Blocked/Blocked/-///	NoF/Blocked/Blocked/-///	NoF/Blocked/Blocked/-///
Valine, leucine and isoleucine biosynthesis	rxn03435	(1) NADP[0] + (1) 2,3-Dihydroxy-3-methylvalerate[0] <-> (1) NADPH[0] + (1) H+[0] + (1) (R)-3-Hydroxy-3-methyl-2-oxopentanoate[0]	-	OK	R05068		(R)-2,3-Dihydroxy-3-methylpentanoate:NADP+ oxidoreductase (isomerizing)		Ketol-acid reductoisomerase (EC 1.1.1.86)|ketol-acid reductoisomerase (EC 1.1.1.86)	NegF/Negative/Negative variable/=/Anteisoheptadecanoylcardiolipin (B. subtilis);L-Isoleucine;Dianteisoheptadecanoylphosphatidylethanolamine;Dianteisoheptadecanoylphosphatidylglycerol//	NegF/Negative/Negative/=/Dianteisoheptadecanoylphosphatidylethanolamine;Dianteisoheptadecanoylphosphatidylglycerol;L-Isoleucine;Anteisoheptadecanoylcardiolipin (B. subtilis)//	-	-	-	-	-	-	-	-	-	-	-	-	-	-	-	-	-	-	-
Valine, leucine and isoleucine biosynthesis	rxn03436	(1) 2-Aceto-2-hydroxybutanoate[0] <-> (1) (R)-3-Hydroxy-3-methyl-2-oxopentanoate[0]	-	OK	R05069				Ketol-acid reductoisomerase (EC 1.1.1.86)|ketol-acid reductoisomerase (EC 1.1.1.86)|cucurbitadienol synthase (EC 5.4.99.33)	PosF/Positive/Positive variable/=/Anteisoheptadecanoylcardiolipin (B. subtilis);L-Isoleucine;Dianteisoheptadecanoylphosphatidylethanolamine;Dianteisoheptadecanoylphosphatidylglycerol//	PosF/Positive/Positive/=/Dianteisoheptadecanoylphosphatidylethanolamine;Dianteisoheptadecanoylphosphatidylglycerol;L-Isoleucine;Anteisoheptadecanoylcardiolipin (B. subtilis)//	-	-	-	-	-	-	-	-	-	-	-	-	-	-	-	-	-	-	-
Valine, leucine and isoleucine biosynthesis	rxn03194	(1) 2-Oxobutyrate[0] + (1) 2-Hydroxyethyl-ThPP[0] <-> (1) TPP[0] + (1) 2-Aceto-2-hydroxybutanoate[0]	-	OK	R04673				Acetolactate synthase small subunit (EC 2.2.1.6), predicted, Archaeal type|Acetolactate synthase small subunit (EC 2.2.1.6)|Acetolactate synthase large subunit (EC 2.2.1.6)|Acetolactate synthase small subunit (EC 2.2.1.6), Xanthomonadales type|Acetolactate synthase small subunit (EC 2.2.1.6), predicted|Acetolactate synthase small subunit (EC 2.2.1.6), predicted, Archaeal type 2|acetolactate synth…	PosF/Positive/Positive variable/=/Anteisoheptadecanoylcardiolipin (B. subtilis);L-Isoleucine;Dianteisoheptadecanoylphosphatidylethanolamine;Dianteisoheptadecanoylphosphatidylglycerol//	PosF/Positive/Positive/=/Dianteisoheptadecanoylphosphatidylethanolamine;Dianteisoheptadecanoylphosphatidylglycerol;L-Isoleucine;Anteisoheptadecanoylcardiolipin (B. subtilis)//	PosF/Positive/Positive variable/-/Dianteisoheptadecanoylphosphatidylethanolamine;L-Isoleucine;ACP;Anteisoheptadecanoylcardiolipin (B. subtilis);Dianteisoheptadecanoylphosphatidylglycerol;CoA;Ubiquinone-8;GSH;TPP;L-Cysteine//	PosF/Positive/Positive variable/-/L-Threonine;GTP;Bactoprenyl diphosphate;NAD;FAD;Isoheptadecanoylcardiolipin (B. subtilis);Anteisoheptadecanoylcardiolipin (B. subtilis);CoA;Calomide;Diisoheptadecanoylphosphatidylglycerol;Tetrahydrofolate;dCTP;UTP;Peptidoglycan polymer (n subunits);5-Methyltetrahydrofolate;ATP;Riboflavin;L-Glutamine;L-Tyrosine;Diisoheptadecanoylphosphatidylethanolamine;TPP;Putres…	PosF/Positive/Positive variable/-///	PosF/Positive/Positive variable/-///	PosF/Positive/Positive variable/-/Siroheme;L-Tyrosine;L-Phenylalanine;ACP;Riboflavin;Dianteisoheptadecanoylphosphatidylglycerol;Putrescine;NADP;Calomide;ATP;L-Proline;Dianteisoheptadecanoylphosphatidylethanolamine;Menaquinone 8;10-Formyltetrahydrofolate;Anteisoheptadecanoylcardiolipin (B. subtilis);GSH;NAD;Tetrahydrofolate;FAD;L-Leucine;CoA;L-Isoleucine;2-Demethylmenaquinone 8;Heme;L-Cysteine;cor…	PosF/Positive/Positive variable/-/ACP;GSH;Dianteisoheptadecanoylphosphatidylglycerol;L-Isoleucine;L-Cysteine;Dianteisoheptadecanoylphosphatidylethanolamine;Anteisoheptadecanoylcardiolipin (B. subtilis);CoA;Ubiquinone-8;TPP//	PosF/Positive/Positive variable/-/L-Serine;NADP;L-Tryptophan;L-Lysine;Peptidoglycan polymer (n subunits);Diisoheptadecanoylphosphatidylglycerol;Stearoylcardiolipin (B. subtilis);L-Glutamate;L-Valine;core oligosaccharide lipid A;Riboflavin;L-Leucine;5-Methyltetrahydrofolate;UTP;dCTP;Putrescine;GTP;Anteisoheptadecanoylcardiolipin (B. subtilis);dGTP;Ubiquinone-8;L-Cysteine;Heme;Calomide;Glycine;L-Th…	PosF/Positive/Positive variable/-/Dianteisoheptadecanoylphosphatidylethanolamine;Anteisoheptadecanoylcardiolipin (B. subtilis);L-Cysteine;L-Phenylalanine;L-Threonine;Diisoheptadecanoylphosphatidylethanolamine;5-Methyltetrahydrofolate;L-Histidine;L-Tyrosine;Spermidine;phosphatidylethanolamine dioctadecanoyl;Menaquinone 8;Heme;Siroheme;L-Proline;10-Formyltetrahydrofolate;L-Tryptophan;Diisoheptadeca…	PosF/Positive/Positive variable/-///	PosF/Positive/Positive variable/-/L-Valine;CoA;Menaquinone 8;Diisoheptadecanoylphosphatidylglycerol;Siroheme;Anteisoheptadecanoylcardiolipin (B. subtilis);NADP;dCTP;Diisoheptadecanoylphosphatidylethanolamine;UTP;Stearoylcardiolipin (B. subtilis);core oligosaccharide lipid A;dGTP;Heme;Isoheptadecanoylcardiolipin (B. subtilis);L-Proline;FAD;Ubiquinone-8;ACP;L-Leucine;Dianteisoheptadecanoylphosphati…	PosF/Positive/Positive variable/-/L-Isoleucine;Anteisoheptadecanoylcardiolipin (B. subtilis);Dianteisoheptadecanoylphosphatidylglycerol;Dianteisoheptadecanoylphosphatidylethanolamine//	PosF/Positive/Positive variable/-/L-Glutamate;2-Demethylmenaquinone 8;Siroheme;Stearoylcardiolipin (B. subtilis);L-Tyrosine;Anteisoheptadecanoylcardiolipin (B. subtilis);L-Tryptophan;Calomide;10-Formyltetrahydrofolate;NAD;Heme;UTP;5-Methyltetrahydrofolate;Glycine;Menaquinone 8;GSH;L-Proline;TPP;Putrescine;Bactoprenyl diphosphate;Isoheptadecanoylcardiolipin (B. subtilis);Dianteisoheptadecanoylphos…	PosF/Positive/Positive variable/-/Dianteisoheptadecanoylphosphatidylglycerol;Peptidoglycan polymer (n subunits);ACP;core oligosaccharide lipid A;Diisoheptadecanoylphosphatidylglycerol;Dianteisoheptadecanoylphosphatidylethanolamine;UTP;TPP;L-Phenylalanine;L-Glutamate;GSH;Diisoheptadecanoylphosphatidylethanolamine;CTP;phosphatidylethanolamine dioctadecanoyl;L-Tyrosine;L-Isoleucine;CoA;L-Histidine;T…	PosF/Positive/Positive variable/-/GSH;L-Isoleucine;L-Cysteine;Anteisoheptadecanoylcardiolipin (B. subtilis);Dianteisoheptadecanoylphosphatidylethanolamine;Dianteisoheptadecanoylphosphatidylglycerol//	PosF/Positive/Positive variable/-/Ubiquinone-8;L-Glutamine;Dianteisoheptadecanoylphosphatidylethanolamine;Siroheme;L-Cysteine;GTP;Peptidoglycan polymer (n subunits);Menaquinone 8;L-Proline;phosphatidylethanolamine dioctadecanoyl;Isoheptadecanoylcardiolipin (B. subtilis);Heme;Putrescine;10-Formyltetrahydrofolate;L-Threonine;dGTP;Glycine;L-Arginine;CoA;Spermidine;FAD;Stearoylcardiolipin (B. subtili…	PosF/Positive/Positive variable/-/L-Leucine;L-Glutamate;core oligosaccharide lipid A;L-Threonine;L-Isoleucine;Riboflavin;L-Glutamine;Isoheptadecanoylcardiolipin (B. subtilis);L-Histidine;Heme;Glycine;Diisoheptadecanoylphosphatidylglycerol;Diisoheptadecanoylphosphatidylethanolamine;Dianteisoheptadecanoylphosphatidylglycerol;NAD;L-Arginine;Siroheme;5-Methyltetrahydrofolate;Menaquinone 8;GSH;Diantei…	PosF/Positive/Positive variable/-/Menaquinone 8;Phosphatidylglycerol dioctadecanoyl;ACP;Diisoheptadecanoylphosphatidylethanolamine;L-Threonine;L-Arginine;Stearoylcardiolipin (B. subtilis);L-Isoleucine;Spermidine;Ubiquinone-8;L-Glutamate;GTP;Tetrahydrofolate;Putrescine;Riboflavin;L-Phenylalanine;core oligosaccharide lipid A;L-Proline;Diisoheptadecanoylphosphatidylglycerol;Heme;L-Tyrosine;CoA;L-Leu…	PosF/Positive/Positive variable/-/Anteisoheptadecanoylcardiolipin (B. subtilis);CoA;Dianteisoheptadecanoylphosphatidylglycerol;ACP;L-Isoleucine;Dianteisoheptadecanoylphosphatidylethanolamine;GSH;TPP;Ubiquinone-8;L-Cysteine//	PosF/Positive/Positive variable/-/Dianteisoheptadecanoylphosphatidylethanolamine;Anteisoheptadecanoylcardiolipin (B. subtilis);Dianteisoheptadecanoylphosphatidylglycerol;CoA;L-Cysteine;ACP;GSH;TPP;Ubiquinone-8;L-Isoleucine//
Valine, leucine and isoleucine biosynthesis	rxn00903	(1) 2-Oxoglutarate[0] + (1) L-Valine[0] <-> (1) L-Glutamate[0] + (1) 3-Methyl-2-oxobutanoate[0]	-	OK	R01214	BRANCHED-CHAINAMINOTRANSFERVAL-RXN.c	L-Valine:2-oxoglutarate aminotransferase|VALTA|valine aminotransferase|valine transaminase|valinetransaminase		Branched-chain amino acid aminotransferase (EC 2.6.1.42)|diaminobutyrate---pyruvate transaminase (EC 2.6.1.46)|kynurenine---glyoxylate transaminase (EC 2.6.1.63)	NegF/Negative/Variable/=/L-Valine//	NegF/Negative/Negative/=/L-Valine;Bactoprenyl diphosphate;Anteisoheptadecanoylcardiolipin (B. subtilis)//	NegF/Negative/Variable/-/L-Valine//	NegF/Negative/Variable/-/L-Valine//	NegF/Negative/Variable/-///	NegF/Negative/Variable/-///	NegF/Negative/Variable/-/L-Valine//	NegF/Negative/Variable/-/L-Valine//	NegF/Negative/Variable/-/L-Valine//	NegF/Negative/Variable/-/L-Valine//	NegF/Negative/Variable/-///	NegF/Negative/Variable/-/L-Valine//	NegF/Negative/Variable/-/L-Valine//	NegF/Negative/Variable/-/L-Valine//	NegF/Negative/Variable/-/L-Valine//	NegF/Negative/Variable/-/L-Valine//	NegF/Negative/Variable/-/L-Valine//	NegF/Negative/Variable/-/L-Valine//	NegF/Negative/Variable/-/L-Valine//	NegF/Negative/Variable/-/L-Valine//	NegF/Negative/Variable/-/L-Valine//
Valine, leucine and isoleucine biosynthesis	rxn00806	(1) 2-Oxoglutarate[0] + (1) L-Leucine[0] <-> (1) L-Glutamate[0] + (1) 4MOP[0]	-	OK	R01090	BRANCHED-CHAINAMINOTRANSFERLEU-RXN.c|LEUCINE-AMINOTRANSFERASE-RXN.c	L-Leucine:2-oxoglutarate aminotransferase|LEUTA|leucine aminotransferase|leucine transaminase|leucine transaminase (irreversible)|leucine transaminase, mitochondrial|leucinetransaminase		Branched-chain amino acid aminotransferase (EC 2.6.1.42)|diaminobutyrate---pyruvate transaminase (EC 2.6.1.46)|kynurenine---glyoxylate transaminase (EC 2.6.1.63)|aspartate---phenylpyruvate transaminase (EC 2.6.1.70)	NegF/Negative/Variable/=/L-Leucine//	NegF/Negative/Negative/=/Isoheptadecanoylcardiolipin (B. subtilis);Bactoprenyl diphosphate;L-Leucine;Dianteisoheptadecanoylphosphatidylglycerol;Anteisoheptadecanoylcardiolipin (B. subtilis)//	NegF/Negative/Variable/-/L-Leucine//	NegF/Negative/Variable/-/L-Leucine//	NegF/Negative/Variable/-///	NegF/Negative/Variable/-///	NegF/Negative/Variable/-/L-Leucine//	NegF/Negative/Variable/-/L-Leucine//	NegF/Negative/Variable/-/L-Leucine//	NegF/Negative/Variable/-/L-Leucine//	NegF/Negative/Variable/-///	NegF/Negative/Variable/-/L-Leucine//	NegF/Negative/Variable/-/L-Leucine;Stearoylcardiolipin (B. subtilis)//	NegF/Negative/Variable/-/L-Leucine//	NegF/Negative/Variable/-/L-Leucine//	NegF/Negative/Variable/-/L-Leucine//	NegF/Negative/Variable/-/L-Leucine//	NegF/Negative/Variable/-/L-Leucine;Riboflavin;NAD;ATP;FAD;NADP;Calomide//	NegF/Negative/Variable/-/L-Leucine//	NegF/Negative/Variable/-/L-Leucine//	NegF/Negative/Variable/-/L-Leucine//
Valine, leucine and isoleucine biosynthesis	rxn00735	(1) NADH[0] + (1) CO2[0] + (1) 2-Oxobutyrate[0] <-> (1) NAD[0] + (1) D-erythro-3-Methylmalate[0]	<	OK	R00994				3-isopropylmalate dehydrogenase (EC 1.1.1.85)	NoF/Blocked/Blocked/=///	NoF/Blocked/Blocked/=///	-	-	-	-	-	-	-	-	-	-	-	-	-	-	-	-	-	-	-
Valine, leucine and isoleucine biosynthesis	rxn03068	(1) NADP[0] + (1) 2,3-Dihydroxy-isovalerate[0] <-> (1) NADPH[0] + (1) H+[0] + (1) 2-Oxo-3-hydroxyisovalerate[0]	-	OK	R04440				Ketol-acid reductoisomerase (EC 1.1.1.86)|ketol-acid reductoisomerase (EC 1.1.1.86)	NoF/Variable/Variable/=///	NoF/Variable/Variable/=///	-	-	-	-	-	-	-	-	-	-	-	-	-	-	-	-	-	-	-
Valine, leucine and isoleucine biosynthesis	rxn01045	(1) H2O[0] + (1) NAD[0] + (1) L-Valine[0] <-> (1) NADH[0] + (1) NH3[0] + (1) H+[0] + (1) 3-Methyl-2-oxobutanoate[0]	-	OK	R01434	RXN-13184.c	L-Valine:NAD+ oxidoreductase(deaminating)|valine dehydrogenase (NAD+)		Leucine dehydrogenase (EC 1.4.1.9)|D-aspartate oxidase (EC 1.4.3.1)	-	-	-	-	-	-	-	-	-	-	-	-	-	-	-	-	-	-	-	-	-
Valine, leucine and isoleucine biosynthesis	rxn00804	(1) H2O[0] + (1) NAD[0] + (1) L-Leucine[0] <-> (1) NADH[0] + (1) NH3[0] + (1) H+[0] + (1) 4MOP[0]	-	OK	R01088	LEUCINE-DEHYDROGENASE-RXN.c	L-leucine:NAD+ oxidoreductase (deaminating)|L-leucine:NAD+ oxidoreductase(deaminating)|L-leucine:NAD+ oxidoreductase, deaminating|LeuDH|leucine dehydrogenase		Leucine dehydrogenase (EC 1.4.1.9)|D-aspartate oxidase (EC 1.4.3.1)	-	-	-	-	-	-	-	-	-	-	-	-	-	-	-	-	-	-	-	-	-
Valine, leucine and isoleucine biosynthesis	rxn02749	(1) D-Citramalate[0] <-> (1) H2O[0] + (1) Citraconate[0]	-	OK	R03896	R-2-METHYLMALATE-DEHYDRATASE-RXN.c	(-)-citramalate hydro-lyase|(R)-2-methylmalate dehydratase|(R)-2-methylmalate hydro-lyase|(R)-2-methylmalate hydro-lyase (2-methylmaleate-forming)|citraconase|citraconate hydratase|citramalate hydro-lyase		gluconate dehydratase (EC 4.2.1.39)	-	-	-	-	-	-	-	-	-	-	-	-	-	-	-	-	-	-	-	-	-
Valine, leucine and isoleucine biosynthesis	rxn02751	(1) H2O[0] + (1) Citraconate[0] <-> (1) D-erythro-3-Methylmalate[0]	-	OK	R03898		R03898		gluconate dehydratase (EC 4.2.1.39)	-	-	-	-	-	-	-	-	-	-	-	-	-	-	-	-	-	-	-	-	-
Valine, leucine and isoleucine biosynthesis	rxn01573	(1) H2O[0] + (1) NAD[0] + (1) L-Isoleucine[0] <-> (1) NADH[0] + (1) NH3[0] + (1) H+[0] + (1) 3MOP[0]	-	OK	R02196		L-Isoleucine:NAD+ oxidoreductase(deaminating)		Leucine dehydrogenase (EC 1.4.1.9)|D-aspartate oxidase (EC 1.4.3.1)	-	-	-	-	-	-	-	-	-	-	-	-	-	-	-	-	-	-	-	-	-
Valine, leucine and isoleucine biosynthesis	rxn00904	(1) Pyruvate[0] + (1) L-Valine[0] <-> (1) L-Alanine[0] + (1) 3-Methyl-2-oxobutanoate[0]	-	OK	R01215	VALINE-PYRUVATE-AMINOTRANSFER-RXN.c	L-Valine:pyruvate aminotransferase|L-valine:pyruvate aminotransferase|Valine-pyruvate aminotransferase|alanine-oxoisovalerate aminotransferase|transaminase C|valine-pyruvate aminotransferase|valine-pyruvate transaminase		Valine--pyruvate aminotransferase (EC 2.6.1.66)|kynurenine---oxoglutarate transaminase (EC 2.6.1.7)	-	-	-	-	-	-	-	-	-	-	-	-	-	-	-	-	-	-	-	-	-
Histidine metabolism	rxn02160	(1) H2O[0] + (1) L-histidinol-phosphate[0] <-> (1) Phosphate[0] + (1) L-Histidinol[0]	-	OK|HB	R03013	HISTIDPHOS-RXN.c	L-Histidinol-phosphate phosphohydrolase|L-histidinol-phosphate phosphohydrolase|histidinol phosphatase		Histidinol-phosphatase [alternative form] (EC 3.1.3.15)|Histidinol-phosphatase (EC 3.1.3.15)|glycerol-2-phosphatase (EC 3.1.3.19)	PosF/Positive/Positive variable/>/L-Histidine//	PosF/Positive/Positive/>/L-Histidine//	PosF/Positive/Positive variable/>/L-Histidine//	PosF/Positive/Positive variable/>/L-Histidine//	PosF/Positive/Positive variable/>///	PosF/Positive/Positive variable/>///	PosF/Positive/Positive variable/>/L-Histidine//	PosF/Positive/Positive variable/>/L-Histidine//	PosF/Positive/Positive variable/>/L-Histidine//	PosF/Positive/Positive variable/>/L-Histidine//	PosF/Positive/Positive variable/>///	PosF/Positive/Positive variable/>/L-Histidine//	PosF/Positive/Positive variable/>/L-Histidine;Stearoylcardiolipin (B. subtilis)//	PosF/Positive/Positive variable/>/L-Histidine//	PosF/Positive/Positive variable/>/L-Histidine//	G/PosF/Positive/Positive variable/>/L-Histidine//	PosF/Positive/Positive variable/>/L-Histidine//	PosF/Positive/Positive variable/>/L-Histidine;Stearoylcardiolipin (B. subtilis)//	PosF/Positive/Positive variable/>/L-Histidine//	PosF/Positive/Positive variable/>/L-Histidine//	G/PosF/Positive/Positive variable/>/L-Glutamine;Heme;Diisoheptadecanoylphosphatidylglycerol;phosphatidylethanolamine dioctadecanoyl;L-Tyrosine;2-Demethylmenaquinone 8;NADP;Glycine;L-Arginine;Stearoylcardiolipin (B. subtilis);CTP;dGTP;Dianteisoheptadecanoylphosphatidylethanolamine;L-Valine;Anteisoheptadecanoylcardiolipin (B. subtilis);ATP;Riboflavin;L-Asparagine;L-Alanine;Dianteisoheptadecanoylpho…
Histidine metabolism	rxn02320	(1) 2-Oxoglutarate[0] + (1) L-histidinol-phosphate[0] <-> (1) L-Glutamate[0] + (1) imidazole acetol-phosphate[0]	-	OK	R03243	HISTAMINOTRANS-RXN.c	5-Amino-2-oxopentanoate:2-oxoglutarate aminotransferase|IAP transaminase|L-histidinol phosphate aminotransferase|L-histidinol-phosphate:2-oxoglutarate aminotransferase|glutamic-imidazoleacetol phosphate transaminase|histidine:imidazoleacetol phosphate transaminase|histidinol phosphate aminotransferase|histidinol-phosphate aminotransferase|histidinol-phosphate transaminase|histidinol-phosphate tra…		Biosynthetic Aromatic amino acid aminotransferase beta (EC 2.6.1.57)|Histidinol-phosphate aminotransferase (EC 2.6.1.9)|oximinotransferase (EC 2.6.3.1)	NegF/Negative/Negative variable/=/L-Histidine//	NegF/Negative/Negative/=/L-Histidine//	NegF/Negative/Negative variable/-/L-Histidine//	NegF/Negative/Negative variable/-/L-Histidine//	NegF/Negative/Negative variable/-///	NegF/Negative/Negative variable/-///	NegF/Negative/Negative variable/-/L-Histidine//	NegF/Negative/Negative variable/-/L-Histidine//	NegF/Negative/Negative variable/-/L-Histidine//	NegF/Negative/Negative variable/-/L-Histidine//	NegF/Negative/Negative variable/-///	NegF/Negative/Negative variable/-/L-Histidine//	NegF/Negative/Negative variable/-/L-Histidine;Stearoylcardiolipin (B. subtilis)//	NegF/Negative/Negative variable/-/L-Histidine//	NegF/Negative/Negative variable/-/L-Histidine//	NegF/Negative/Negative variable/-/L-Histidine//	NegF/Negative/Negative variable/-/L-Histidine//	NegF/Negative/Negative variable/-/L-Histidine;Stearoylcardiolipin (B. subtilis)//	NegF/Negative/Negative variable/-/L-Histidine//	NegF/Negative/Negative variable/-/L-Histidine//	NegF/Negative/Negative variable/-/L-Glutamine;Heme;Diisoheptadecanoylphosphatidylglycerol;phosphatidylethanolamine dioctadecanoyl;L-Tyrosine;2-Demethylmenaquinone 8;NADP;Glycine;L-Arginine;Stearoylcardiolipin (B. subtilis);CTP;dGTP;Dianteisoheptadecanoylphosphatidylethanolamine;L-Valine;Anteisoheptadecanoylcardiolipin (B. subtilis);ATP;Riboflavin;L-Asparagine;L-Alanine;Dianteisoheptadecanoylphosp…
Histidine metabolism	rxn02473	(1) D-erythro-imidazol-glycerol-phosphate[0] <-> (1) H2O[0] + (1) imidazole acetol-phosphate[0]	>	OK	R03457	IMIDPHOSDEHYD-RXN.c	D-erythro-1-(Imidazol-4-yl)glycerol 3-phosphate hydro-lyase		Imidazoleglycerol-phosphate dehydratase (EC 4.2.1.19)|cystathionine beta-synthase (EC 4.2.1.22)	PosF/Positive/Positive variable/>/L-Histidine//	PosF/Positive/Positive/>/L-Histidine//	PosF/Positive/Positive variable/>/L-Histidine//	PosF/Positive/Positive variable/>/L-Histidine//	PosF/Positive/Positive variable/>///	PosF/Positive/Positive variable/>///	PosF/Positive/Positive variable/>/L-Histidine//	PosF/Positive/Positive variable/>/L-Histidine//	PosF/Positive/Positive variable/>/L-Histidine//	PosF/Positive/Positive variable/>/L-Histidine//	PosF/Positive/Positive variable/>///	PosF/Positive/Positive variable/>/L-Histidine//	PosF/Positive/Positive variable/>/L-Histidine;Stearoylcardiolipin (B. subtilis)//	PosF/Positive/Positive variable/>/L-Histidine//	PosF/Positive/Positive variable/>/L-Histidine//	PosF/Positive/Positive variable/>/L-Histidine//	PosF/Positive/Positive variable/>/L-Histidine//	PosF/Positive/Positive variable/>/L-Histidine;Stearoylcardiolipin (B. subtilis)//	PosF/Positive/Positive variable/>/L-Histidine//	PosF/Positive/Positive variable/>/L-Histidine//	PosF/Positive/Positive variable/>/L-Glutamine;Heme;Diisoheptadecanoylphosphatidylglycerol;phosphatidylethanolamine dioctadecanoyl;L-Tyrosine;2-Demethylmenaquinone 8;NADP;Glycine;L-Arginine;Stearoylcardiolipin (B. subtilis);CTP;dGTP;Dianteisoheptadecanoylphosphatidylethanolamine;L-Valine;Anteisoheptadecanoylcardiolipin (B. subtilis);ATP;Riboflavin;L-Asparagine;L-Alanine;Dianteisoheptadecanoylphosp…
Histidine metabolism	rxn03135	(1) L-Glutamate[0] + (2) H+[0] + (1) D-erythro-imidazol-glycerol-phosphate[0] + (1) AICAR[0] <-> (1) L-Glutamine[0] + (1) phosphoribulosylformimino-AICAR-phosphate[0]	>	OK|HB	R04558	GLUTAMIDOTRANS-RXN.c	GLUTAMIDOTRANS-RXN.c|Imidazole-glycerol-3-phosphate synthase|R04558|amidotransferase|imidazole glycerol phosphate synthase		Imidazole glycerol phosphate synthase amidotransferase subunit (EC 2.4.2.-)|Imidazole glycerol phosphate synthase cyclase subunit (EC 4.1.3.-)|nicotinamide phosphoribosyltransferase (EC 2.4.2.12)	NegF/Negative/Negative variable/</L-Histidine//	NegF/Negative/Negative/</L-Histidine//	NegF/Negative/Negative variable/</L-Histidine//	NegF/Negative/Negative variable/</L-Histidine//	NegF/Negative/Negative variable/<///	NegF/Negative/Negative variable/<///	NegF/Negative/Negative variable/</L-Histidine//	NegF/Negative/Negative variable/</L-Histidine//	NegF/Negative/Negative variable/</L-Histidine//	NegF/Negative/Negative variable/</L-Histidine//	NegF/Negative/Negative variable/<///	NegF/Negative/Negative variable/</L-Histidine//	NegF/Negative/Negative variable/</L-Histidine;Stearoylcardiolipin (B. subtilis)//	NegF/Negative/Negative variable/</L-Histidine//	NegF/Negative/Negative variable/</L-Histidine//	NegF/Negative/Negative variable/</L-Histidine//	NegF/Negative/Negative variable/</L-Histidine//	NegF/Negative/Negative variable/</L-Histidine;Stearoylcardiolipin (B. subtilis)//	NegF/Negative/Negative variable/</L-Histidine//	NegF/Negative/Negative variable/</L-Histidine//	NegF/Negative/Negative variable/</L-Glutamine;Heme;Diisoheptadecanoylphosphatidylglycerol;phosphatidylethanolamine dioctadecanoyl;L-Tyrosine;2-Demethylmenaquinone 8;NADP;Glycine;L-Arginine;Stearoylcardiolipin (B. subtilis);CTP;dGTP;Dianteisoheptadecanoylphosphatidylethanolamine;L-Valine;Anteisoheptadecanoylcardiolipin (B. subtilis);ATP;Riboflavin;L-Asparagine;L-Alanine;Dianteisoheptadecanoylphosp…
Histidine metabolism	rxn02835	(1) H2O[0] + (1) Phosphoribosyl-AMP[0] <-> (1) phosphoribosylformiminoaicar-phosphate[0]	-	OK	R04037	HISTCYCLOHYD-RXN.c			Phosphoribosyl-ATP pyrophosphatase (EC 3.6.1.31)|Phosphoribosyl-AMP cyclohydrolase (EC 3.5.4.19)|1-pyrroline-4-hydroxy-2-carboxylate deaminase (EC 3.5.4.22)	PosF/Positive/Positive variable/=/L-Histidine//	PosF/Positive/Positive/=/L-Histidine//	PosF/Positive/Positive variable/-/L-Histidine//	PosF/Positive/Positive variable/-/L-Histidine//	PosF/Positive/Positive variable/-///	PosF/Positive/Positive variable/-///	PosF/Positive/Positive variable/-/L-Histidine//	PosF/Positive/Positive variable/-/L-Histidine//	PosF/Positive/Positive variable/-/L-Histidine//	PosF/Positive/Positive variable/-/L-Histidine//	PosF/Positive/Positive variable/-///	PosF/Positive/Positive variable/-/L-Histidine//	PosF/Positive/Positive variable/-/L-Histidine;Stearoylcardiolipin (B. subtilis)//	PosF/Positive/Positive variable/-/L-Histidine//	PosF/Positive/Positive variable/-/L-Histidine//	PosF/Positive/Positive variable/-/L-Histidine//	PosF/Positive/Positive variable/-/L-Histidine//	PosF/Positive/Positive variable/-/L-Histidine;Stearoylcardiolipin (B. subtilis)//	PosF/Positive/Positive variable/-/L-Histidine//	PosF/Positive/Positive variable/-/L-Histidine//	PosF/Positive/Positive variable/-/L-Glutamine;Heme;Diisoheptadecanoylphosphatidylglycerol;phosphatidylethanolamine dioctadecanoyl;L-Tyrosine;2-Demethylmenaquinone 8;NADP;Glycine;L-Arginine;Stearoylcardiolipin (B. subtilis);CTP;dGTP;Dianteisoheptadecanoylphosphatidylethanolamine;L-Valine;Anteisoheptadecanoylcardiolipin (B. subtilis);ATP;Riboflavin;L-Asparagine;L-Alanine;Dianteisoheptadecanoylphosp…
[truncated: 2,040 more rows]

## Sheet: Iron
Class	Role	Bacteroides uniformis DSM 6597	Bacteroides uniformis CL03T00C23	Bacteroides uniformis 2789STDY5834844	Bacteroides uniformis dnLKV2	Bacteroides uniformis str. 3978 T3 i	Bacteroides uniformis 2789STDY5834847	Bacteroides uniformis An67	Bacteroides uniformis KLE1607	Bacteroides uniformis 2789STDY5834942	Bacteroides uniformis ATCC 8492	Bacteroides uniformis Bacteroides uniformis CECT 77711	Bacteroides uniformis CL03T12C37	Bacteroides uniformis UBA1695	Bacteroides uniformis 2789STDY5834898	Bacteroides uniformis 2a3A	Bacteroides uniformis 45_41	Bacteroides uniformis 2789STDY5608791	Bacteroides uniformis 2a7B	Bacteroides uniformis 2789STDY5608864	Bacteroides uniformis str. 3978 T3 ii
[truncated: 13 more rows]

[truncated: 5 more sheets: Bile, Butyrate, Propionate, Lantibiotic, Misc]
