# Supplementary material for: Rationally designed bacterial consortia to treat chronic immune-mediated colitis and restore intestinal homeostasis
Source: Nat Commun. 2021 May 28;12:3105. doi: 10.1038/s41467-021-23460-x (PMC8163890; doi:10.1038/s41467-021-23460-x)
Supplement: Supplementary file 5 — Supplementary Data 3 [file 41467_2021_23460_MOESM5_ESM.xls]

## Sheet: Overview
ID	EubacteriumLimosum
Genome count	4
Indication	Unknown
Notes

## Sheet: Genomes
Genome ID	Genome name
GCF_900103155.1	Eubacterium limosum 32_A2
GCF_000807675.2	Eubacterium limosum ATCC 8486
GCF_000152245.2	Eubacterium limosum KIST612
GCF_001481725.1	Eubacterium limosum SA11

## Sheet: Auxotrophy table
Name	ID		cpd00264	cpd00051	cpd00129	cpd00033	cpd00054	cpd00161	cpd00035	cpd00041	cpd00132	cpd00023	cpd00065	cpd00069	cpd00066	cpd00156	cpd00322	cpd00107	cpd00119	cpd00039	cpd00084	cpd00060	cpd00017	cpd00393	cpd00053	cpd00644	cpd00218	cpd00028	cpd00635	cpd00305	cpd00220	cpd00215
		Putrescin	Spermidine	L-Arginine	L-Proline	Glycine	L-Serine	L-Threonine	L-Alanine	L-Aspartate	L-Asparagine	L-Glutamate	L-Tryptophan	L-Tyrosine	L-Phenylalanine	L-Valine	L-Isoleucine	L-Leucine	L-Histidine	L-Lysine	L-Cysteine	L-Methionine	S-Adenosyl-L-methionine	Folate	L-Glutamine	PAN	Niacin	Heme	Cbl	Thiamin	Riboflavin	Pyridoxal
Eubacterium limosum 32_A2	GCF_900103155.1		AA								AA										AA							AA				AA
Eubacterium limosum ATCC 8486	GCF_000807675.2		AA								AA										AA							AA				AA
Eubacterium limosum KIST612 (env. Isolate)	GCF_000152245.2		AA								AA				AA						AA							AA				AA
Eubacterium limosum SA11	GCF_001481725.1		AA								AA										AA							AA				AA
Eubacterium limosum			AA								AA				aa						AA							AA				AA

## Sheet: Pathway table
Pathway	Reaction	Equation	Reversibility	Status	KEGG ID	MetaCyc ID	Name	EC numbers	Roles	Clostridium tyrobutyricum DSM 2637 = ATCC 25755 = JCM 11008	Eubacterium limosum 32_A2	Eubacterium limosum ATCC 8486	Eubacterium limosum KIST612	Eubacterium limosum SA11
Glycolysis / Gluconeogenesis	rxn01100	(1) ATP[0] + (1) 3-Phosphoglycerate[0] <=> (1) ADP[0] + (1) 1,3-Bisphospho-D-glycerate[0]	-	OK|HB	R01512	PHOSGLYPHOS-RXN.c	phosphoglyceratekinase		Phosphoglycerate kinase (EC 2.7.2.3)|butyrate kinase (EC 2.7.2.7)	NegF/Variable/Variable/-/Bactoprenyl diphosphate;10-Formyltetrahydrofolate;Diisoheptadecanoylphosphatidylethanolamine;glycerol teichoic acid (n-45), linked, unsubstituted;Putrescine;dCTP;L-Threonine;ATP;2-Demethylmenaquinone 8;CoA;phosphatidylethanolamine dioctadecanoyl;L-Aspartate;L-Leucine;glycerol teichoic acid (n-45), linked, glucose substituted;tcam;Anteisoheptadecanoyllipoteichoic acid (n-2…	NegF/Variable/Variable/-/UTP;Stearoyllipoteichoic acid (n-24), linked, glucose substituted;glycerol teichoic acid (n-45), linked, glucose substituted;L-Glutamine;Dianteisoheptadecanoylphosphatidylethanolamine;Glycine;10-Formyltetrahydrofolate;2-Demethylmenaquinone 8;L-Histidine;NADP;L-Proline;Anteisoheptadecanoyllipoteichoic acid (n-24), linked, glucose substituted;Peptidoglycan polymer (n subuni…	NegF/Negative/Variable/-/Ubiquinone-8;Isoheptadecanoyllipoteichoic acid (n-24), linked, N-acetyl-D-glucosamine;L-Glutamine;Putrescine;Isoheptadecanoyllipoteichoic acid (n-24), linked, D-alanine substituted;Pyridoxal phosphate;TPP;Stearoyllipoteichoic acid (n-24), linked, N-acetyl-D-glucosamine;10-Formyltetrahydrofolate;L-Histidine;Anteisoheptadecanoyllipoteichoic acid (n-24), linked, N-acetyl-D-g…	NegF/Variable/Variable/-/Stearoyllipoteichoic acid (n-24), linked, unsubstituted;Diisoheptadecanoylphosphatidylglycerol;5-Methyltetrahydrofolate;L-Glutamine;S-Adenosyl-L-methionine;dCTP;Peptidoglycan polymer (n subunits);L-Valine;Heme;glycerol teichoic acid (n-45), linked, glucose substituted;L-Serine;GTP;UTP;Stearoyllipoteichoic acid (n-24), linked, N-acetyl-D-glucosamine;Siroheme;tcam;Putrescin…	NegF/Variable/Variable/-/Riboflavin;L-Tryptophan;TPP;Diisoheptadecanoylphosphatidylethanolamine;CTP;dGTP;Anteisoheptadecanoyllipoteichoic acid (n-24), linked, D-alanine substituted;10-Formyltetrahydrofolate;Menaquinone 8;L-Tyrosine;L-Threonine;Peptidoglycan polymer (n subunits);Isoheptadecanoylcardiolipin (B. subtilis);dCTP;Spermidine;Anteisoheptadecanoyllipoteichoic acid (n-24), linked, glucose …
Glycolysis / Gluconeogenesis	rxn00781	(1) NAD[0] + (1) Phosphate[0] + (1) Glyceraldehyde3-phosphate[0] <=> (1) NADH[0] + (1) H+[0] + (1) 1,3-Bisphospho-D-glycerate[0]	-	OK|HB	R01061	GAPDHSYNEC-RXN.c.metaexp.NAD_NADH|GAPOXNPHOSPHN-RXN.c	D-Glyceraldehyde-3-phosphate:NAD+ oxidoreductase(phosphorylating)|GAPD|glyceraldehyde 3-phosphate dehydrogenase|glyceraldehyde 3-phosphate dehydrogenase (phosphorylating)|glyceraldehyde-3-phosphate dehydrogenase|glyceraldehyde-3-phosphate dehydrogenase (NAD)|glyceraldehyde-3-phosphatedehydrogenase		NAD(P)-dependent glyceraldehyde 3-phosphate dehydrogenase archaeal (EC 1.2.1.59)|NAD-dependent glyceraldehyde-3-phosphate dehydrogenase (EC 1.2.1.12)|malonate-semialdehyde dehydrogenase (EC 1.2.1.15)|4-hydroxymuconic-semialdehyde dehydrogenase (EC 1.2.1.61)	PosF/Positive/Variable/-/Bactoprenyl diphosphate;10-Formyltetrahydrofolate;Diisoheptadecanoylphosphatidylethanolamine;glycerol teichoic acid (n-45), linked, unsubstituted;Putrescine;dCTP;L-Threonine;ATP;2-Demethylmenaquinone 8;CoA;phosphatidylethanolamine dioctadecanoyl;L-Aspartate;L-Leucine;glycerol teichoic acid (n-45), linked, glucose substituted;tcam;Anteisoheptadecanoyllipoteichoic acid (n-2…	PosF/Positive/Variable/-/UTP;Stearoyllipoteichoic acid (n-24), linked, glucose substituted;glycerol teichoic acid (n-45), linked, glucose substituted;L-Glutamine;Dianteisoheptadecanoylphosphatidylethanolamine;Glycine;10-Formyltetrahydrofolate;2-Demethylmenaquinone 8;L-Histidine;NADP;L-Proline;Anteisoheptadecanoyllipoteichoic acid (n-24), linked, glucose substituted;Peptidoglycan polymer (n subuni…	PosF/Positive/Variable/-/Ubiquinone-8;Isoheptadecanoyllipoteichoic acid (n-24), linked, N-acetyl-D-glucosamine;L-Glutamine;Putrescine;Isoheptadecanoyllipoteichoic acid (n-24), linked, D-alanine substituted;Pyridoxal phosphate;TPP;Stearoyllipoteichoic acid (n-24), linked, N-acetyl-D-glucosamine;10-Formyltetrahydrofolate;L-Histidine;Anteisoheptadecanoyllipoteichoic acid (n-24), linked, N-acetyl-D-g…	PosF/Positive/Variable/-/Stearoyllipoteichoic acid (n-24), linked, unsubstituted;Diisoheptadecanoylphosphatidylglycerol;5-Methyltetrahydrofolate;L-Glutamine;S-Adenosyl-L-methionine;dCTP;Peptidoglycan polymer (n subunits);L-Valine;Heme;glycerol teichoic acid (n-45), linked, glucose substituted;L-Serine;GTP;UTP;Stearoyllipoteichoic acid (n-24), linked, N-acetyl-D-glucosamine;Siroheme;tcam;Putrescin…	PosF/Positive/Variable/-/Riboflavin;L-Tryptophan;TPP;Diisoheptadecanoylphosphatidylethanolamine;CTP;dGTP;Anteisoheptadecanoyllipoteichoic acid (n-24), linked, D-alanine substituted;10-Formyltetrahydrofolate;Menaquinone 8;L-Tyrosine;L-Threonine;Peptidoglycan polymer (n subunits);Isoheptadecanoylcardiolipin (B. subtilis);dCTP;Spermidine;Anteisoheptadecanoyllipoteichoic acid (n-24), linked, glucose …
Glycolysis / Gluconeogenesis	rxn00747	(1) Glyceraldehyde3-phosphate[0] <=> (1) Glycerone-phosphate[0]	-	OK	R01015	TRIOSEPISOMERIZATION-RXN.c	D-Glyceraldehyde-3-phosphate ketol-isomerase|TPI|triose-phosphateisomerase|triosephosphate isomerase		Glyceraldehyde-3-phosphate ketol-isomerase (EC 5.3.1.1)|Triosephosphate isomerase (EC 5.3.1.1)|arabinose-5-phosphate isomerase (EC 5.3.1.13)	NegF/Variable/Variable/-/Bactoprenyl diphosphate;10-Formyltetrahydrofolate;Diisoheptadecanoylphosphatidylethanolamine;Putrescine;dCTP;L-Threonine;ATP;2-Demethylmenaquinone 8;CoA;phosphatidylethanolamine dioctadecanoyl;L-Aspartate;L-Leucine;tcam;Stearoyllipoteichoic acid (n-24), linked, N-acetyl-D-glucosamine;Glycine;L-Proline;Dianteisoheptadecanoylphosphatidylglycerol;L-Tyrosine;Siroheme;Isohepta…	NegF/Variable/Variable/-/UTP;Stearoyllipoteichoic acid (n-24), linked, glucose substituted;glycerol teichoic acid (n-45), linked, glucose substituted;L-Glutamine;Dianteisoheptadecanoylphosphatidylethanolamine;Glycine;10-Formyltetrahydrofolate;2-Demethylmenaquinone 8;L-Histidine;NADP;L-Proline;Anteisoheptadecanoyllipoteichoic acid (n-24), linked, glucose substituted;Peptidoglycan polymer (n subuni…	NegF/Variable/Variable/-/Ubiquinone-8;Isoheptadecanoyllipoteichoic acid (n-24), linked, N-acetyl-D-glucosamine;L-Glutamine;Putrescine;Isoheptadecanoyllipoteichoic acid (n-24), linked, D-alanine substituted;Pyridoxal phosphate;TPP;Stearoyllipoteichoic acid (n-24), linked, N-acetyl-D-glucosamine;10-Formyltetrahydrofolate;L-Histidine;Anteisoheptadecanoyllipoteichoic acid (n-24), linked, N-acetyl-D-g…	NegF/Variable/Variable/-/Stearoyllipoteichoic acid (n-24), linked, unsubstituted;Diisoheptadecanoylphosphatidylglycerol;5-Methyltetrahydrofolate;L-Glutamine;S-Adenosyl-L-methionine;dCTP;Peptidoglycan polymer (n subunits);L-Valine;Heme;L-Serine;UTP;Stearoyllipoteichoic acid (n-24), linked, N-acetyl-D-glucosamine;Siroheme;tcam;Putrescine;Tetrahydrofolate;Stearoyllipoteichoic acid (n-24), linked, D-…	NegF/Variable/Variable/-/Riboflavin;L-Tryptophan;TPP;Diisoheptadecanoylphosphatidylethanolamine;CTP;dGTP;Anteisoheptadecanoyllipoteichoic acid (n-24), linked, D-alanine substituted;10-Formyltetrahydrofolate;Menaquinone 8;L-Tyrosine;L-Threonine;Peptidoglycan polymer (n subunits);dATP;Isoheptadecanoylcardiolipin (B. subtilis);dCTP;Spermidine;Anteisoheptadecanoyllipoteichoic acid (n-24), linked, glu…
Glycolysis / Gluconeogenesis	rxn01106	(1) 2-Phospho-D-glycerate[0] <=> (1) 3-Phosphoglycerate[0]	-	OK	R01518	3PGAREARR-RXN.c	2-Phospho-D-glycerate 2,3-phosphomutase|phosphoglyceratemutase		Phosphoglycerate mutase (EC 5.4.2.1)|2,3-bisphosphoglycerate-independent phosphoglycerate mutase (EC 5.4.2.1)|2,3-bisphosphoglycerate-independent phosphoglycerate mutase, archaeal type (EC 5.4.2.1)|bisphosphoglycerate mutase (EC 5.4.2.4)	NegF/Variable/Variable/-/Bactoprenyl diphosphate;10-Formyltetrahydrofolate;Diisoheptadecanoylphosphatidylethanolamine;glycerol teichoic acid (n-45), linked, unsubstituted;Putrescine;dCTP;L-Threonine;ATP;2-Demethylmenaquinone 8;CoA;phosphatidylethanolamine dioctadecanoyl;L-Aspartate;L-Leucine;glycerol teichoic acid (n-45), linked, glucose substituted;tcam;Anteisoheptadecanoyllipoteichoic acid (n-2…	NegF/Negative/Variable/-/UTP;Stearoyllipoteichoic acid (n-24), linked, glucose substituted;glycerol teichoic acid (n-45), linked, glucose substituted;L-Glutamine;Dianteisoheptadecanoylphosphatidylethanolamine;Glycine;10-Formyltetrahydrofolate;2-Demethylmenaquinone 8;L-Histidine;NADP;L-Proline;Anteisoheptadecanoyllipoteichoic acid (n-24), linked, glucose substituted;Peptidoglycan polymer (n subuni…	NegF/Negative/Variable/-/Ubiquinone-8;Isoheptadecanoyllipoteichoic acid (n-24), linked, N-acetyl-D-glucosamine;L-Glutamine;Putrescine;Isoheptadecanoyllipoteichoic acid (n-24), linked, D-alanine substituted;TPP;Stearoyllipoteichoic acid (n-24), linked, N-acetyl-D-glucosamine;10-Formyltetrahydrofolate;L-Histidine;Anteisoheptadecanoyllipoteichoic acid (n-24), linked, N-acetyl-D-glucosamine;L-Threoni…	NegF/Negative/Variable/-/Stearoyllipoteichoic acid (n-24), linked, unsubstituted;Diisoheptadecanoylphosphatidylglycerol;5-Methyltetrahydrofolate;L-Glutamine;S-Adenosyl-L-methionine;dCTP;Peptidoglycan polymer (n subunits);L-Valine;Heme;glycerol teichoic acid (n-45), linked, glucose substituted;L-Serine;GTP;UTP;Stearoyllipoteichoic acid (n-24), linked, N-acetyl-D-glucosamine;Siroheme;tcam;Putrescin…	NegF/Negative/Variable/-/Riboflavin;L-Tryptophan;TPP;Diisoheptadecanoylphosphatidylethanolamine;CTP;dGTP;Anteisoheptadecanoyllipoteichoic acid (n-24), linked, D-alanine substituted;10-Formyltetrahydrofolate;Menaquinone 8;L-Tyrosine;L-Threonine;Peptidoglycan polymer (n subunits);Isoheptadecanoylcardiolipin (B. subtilis);dCTP;Spermidine;Anteisoheptadecanoyllipoteichoic acid (n-24), linked, glucose …
Glycolysis / Gluconeogenesis	rxn00011	(1) CO2[0] + (1) 2-Hydroxyethyl-ThPP[0] <=> (1) Pyruvate[0] + (1) TPP[0] + (1) H+[0]	>	OK	R00014	RXN-12583.c	pyruvate:thiamin diphosphate acetaldehydetransferase|pyruvate:thiamin diphosphate acetaldehydetransferase (decarboxylating)		Pyruvate decarboxylase (EC 4.1.1.1)|Acetolactate synthase small subunit (EC 2.2.1.6), predicted, Archaeal type|Acetolactate synthase small subunit (EC 2.2.1.6)|Acetolactate synthase large subunit (EC 2.2.1.6)|Acetolactate synthase small subunit (EC 2.2.1.6), Xanthomonadales type|Acetolactate synthase small subunit (EC 2.2.1.6), predicted|Acetolactate synthase small subunit (EC 2.2.1.6), predicted…	NegF/Negative/Negative variable/</Diisoheptadecanoylphosphatidylethanolamine;CoA;L-Leucine;Anteisoheptadecanoyllipoteichoic acid (n-24), linked, glucose substituted;Dianteisoheptadecanoylphosphatidylglycerol;Siroheme;Isoheptadecanoyllipoteichoic acid (n-24), linked, glucose substituted;Isoheptadecanoyllipoteichoic acid (n-24), linked, N-acetyl-D-glucosamine;L-Valine;L-Isoleucine;Heme;Isoheptadeca…	NegF/Negative/Negative variable/</UTP;Dianteisoheptadecanoylphosphatidylethanolamine;Glycine;10-Formyltetrahydrofolate;Anteisoheptadecanoyllipoteichoic acid (n-24), linked, glucose substituted;Diisoheptadecanoylphosphatidylglycerol;L-Threonine;Tetrahydrofolate;L-Isoleucine;dGTP;L-Serine;Isoheptadecanoyllipoteichoic acid (n-24), linked, unsubstituted;TTP;dATP;L-Asparagine;Isoheptadecanoyllipoteich…	NegF/Negative/Negative variable/</Isoheptadecanoyllipoteichoic acid (n-24), linked, N-acetyl-D-glucosamine;Isoheptadecanoyllipoteichoic acid (n-24), linked, D-alanine substituted;10-Formyltetrahydrofolate;Anteisoheptadecanoyllipoteichoic acid (n-24), linked, N-acetyl-D-glucosamine;L-Threonine;5-Methyltetrahydrofolate;CoA;GSH;Isoheptadecanoylcardiolipin (B. subtilis);GTP;ACP;L-Serine;dCTP;Anteisoh…	NegF/Negative/Negative variable/</Diisoheptadecanoylphosphatidylglycerol;5-Methyltetrahydrofolate;dCTP;L-Valine;GTP;Tetrahydrofolate;CTP;Isoheptadecanoylcardiolipin (B. subtilis);dGTP;Isoheptadecanoyllipoteichoic acid (n-24), linked, N-acetyl-D-glucosamine;Anteisoheptadecanoyllipoteichoic acid (n-24), linked, N-acetyl-D-glucosamine;10-Formyltetrahydrofolate;Glycine;phosphatidylethanolamine diocta…	NegF/Negative/Negative variable/</Diisoheptadecanoylphosphatidylethanolamine;CTP;dGTP;Anteisoheptadecanoyllipoteichoic acid (n-24), linked, D-alanine substituted;10-Formyltetrahydrofolate;L-Threonine;Peptidoglycan polymer (n subunits);dATP;Isoheptadecanoylcardiolipin (B. subtilis);dCTP;Spermidine;Anteisoheptadecanoyllipoteichoic acid (n-24), linked, glucose substituted;L-Aspartate;glycerol teicho…
Glycolysis / Gluconeogenesis	rxn00459	(1) 2-Phospho-D-glycerate[0] <=> (1) H2O[0] + (1) Phosphoenolpyruvate[0]	-	OK	R00658	2PGADEHYDRAT-RXN.c	2-Phospho-D-glucerate hydro-lyase|2-Phospho-D-glycerate hydro-lyase|ENO		Enolase (EC 4.2.1.11)|o-succinylbenzoate synthase (EC 4.2.1.113)	PosF/Variable/Variable/-/Bactoprenyl diphosphate;10-Formyltetrahydrofolate;Diisoheptadecanoylphosphatidylethanolamine;glycerol teichoic acid (n-45), linked, unsubstituted;Putrescine;dCTP;L-Threonine;ATP;2-Demethylmenaquinone 8;CoA;phosphatidylethanolamine dioctadecanoyl;L-Aspartate;L-Leucine;glycerol teichoic acid (n-45), linked, glucose substituted;tcam;Anteisoheptadecanoyllipoteichoic acid (n-2…	PosF/Positive/Variable/-/UTP;Stearoyllipoteichoic acid (n-24), linked, glucose substituted;glycerol teichoic acid (n-45), linked, glucose substituted;L-Glutamine;Dianteisoheptadecanoylphosphatidylethanolamine;Glycine;10-Formyltetrahydrofolate;2-Demethylmenaquinone 8;L-Histidine;NADP;L-Proline;Anteisoheptadecanoyllipoteichoic acid (n-24), linked, glucose substituted;Peptidoglycan polymer (n subuni…	PosF/Positive/Variable/-/Ubiquinone-8;Isoheptadecanoyllipoteichoic acid (n-24), linked, N-acetyl-D-glucosamine;L-Glutamine;Putrescine;Isoheptadecanoyllipoteichoic acid (n-24), linked, D-alanine substituted;TPP;Stearoyllipoteichoic acid (n-24), linked, N-acetyl-D-glucosamine;10-Formyltetrahydrofolate;L-Histidine;Anteisoheptadecanoyllipoteichoic acid (n-24), linked, N-acetyl-D-glucosamine;L-Threoni…	PosF/Positive/Variable/-/Stearoyllipoteichoic acid (n-24), linked, unsubstituted;Diisoheptadecanoylphosphatidylglycerol;5-Methyltetrahydrofolate;L-Glutamine;S-Adenosyl-L-methionine;dCTP;Peptidoglycan polymer (n subunits);L-Valine;Heme;glycerol teichoic acid (n-45), linked, glucose substituted;L-Serine;GTP;UTP;Stearoyllipoteichoic acid (n-24), linked, N-acetyl-D-glucosamine;Siroheme;tcam;Putrescin…	PosF/Positive/Variable/-/Riboflavin;L-Tryptophan;TPP;Diisoheptadecanoylphosphatidylethanolamine;CTP;dGTP;Anteisoheptadecanoyllipoteichoic acid (n-24), linked, D-alanine substituted;10-Formyltetrahydrofolate;Menaquinone 8;L-Tyrosine;L-Threonine;Peptidoglycan polymer (n subunits);Isoheptadecanoylcardiolipin (B. subtilis);dCTP;Spermidine;Anteisoheptadecanoyllipoteichoic acid (n-24), linked, glucose …
Glycolysis / Gluconeogenesis	rxn00148	(1) ATP[0] + (1) Pyruvate[0] <=> (1) ADP[0] + (1) Phosphoenolpyruvate[0] + (1) H+[0]	-	OK|HB	R00200	PEPDEPHOS-RXN.c	ATP:pyruvate O2-phosphotransferase		Pyruvate kinase (EC 2.7.1.40)|galacturonokinase (EC 2.7.1.44)	PosF/Variable/Variable/-/Bactoprenyl diphosphate;10-Formyltetrahydrofolate;glycerol teichoic acid (n-45), linked, unsubstituted;dCTP;ATP;2-Demethylmenaquinone 8;CoA;phosphatidylethanolamine dioctadecanoyl;glycerol teichoic acid (n-45), linked, glucose substituted;tcam;Anteisoheptadecanoyllipoteichoic acid (n-24), linked, glucose substituted;Stearoyllipoteichoic acid (n-24), linked, N-acetyl-D-glu…	PosF/Variable/Variable/-/UTP;Stearoyllipoteichoic acid (n-24), linked, glucose substituted;glycerol teichoic acid (n-45), linked, glucose substituted;10-Formyltetrahydrofolate;2-Demethylmenaquinone 8;NADP;Anteisoheptadecanoyllipoteichoic acid (n-24), linked, glucose substituted;Stearoyllipoteichoic acid (n-24), linked, D-alanine substituted;Tetrahydrofolate;Ubiquinone-8;tcam;Calomide;Siroheme;L-T…	PosF/Variable/Variable/-/Ubiquinone-8;Isoheptadecanoyllipoteichoic acid (n-24), linked, D-alanine substituted;TPP;Stearoyllipoteichoic acid (n-24), linked, N-acetyl-D-glucosamine;10-Formyltetrahydrofolate;Anteisoheptadecanoyllipoteichoic acid (n-24), linked, N-acetyl-D-glucosamine;Stearoyllipoteichoic acid (n-24), linked, unsubstituted;5-Methyltetrahydrofolate;CoA;Stearoyllipoteichoic acid (n-24)…	PosF/Variable/Variable/-/Stearoyllipoteichoic acid (n-24), linked, unsubstituted;5-Methyltetrahydrofolate;S-Adenosyl-L-methionine;dCTP;dATP;Heme;glycerol teichoic acid (n-45), linked, glucose substituted;GTP;UTP;Stearoyllipoteichoic acid (n-24), linked, N-acetyl-D-glucosamine;Siroheme;tcam;Tetrahydrofolate;Stearoyllipoteichoic acid (n-24), linked, D-alanine substituted;CTP;NADP;L-Tryptophan;L-Phe…	PosF/Variable/Variable/-/Riboflavin;L-Tryptophan;TPP;Diisoheptadecanoylphosphatidylethanolamine;CTP;dGTP;Anteisoheptadecanoyllipoteichoic acid (n-24), linked, D-alanine substituted;10-Formyltetrahydrofolate;Menaquinone 8;L-Tyrosine;L-Threonine;Peptidoglycan polymer (n subunits);dATP;Isoheptadecanoylcardiolipin (B. subtilis);dCTP;Spermidine;Anteisoheptadecanoyllipoteichoic acid (n-24), linked, glu…
Glycolysis / Gluconeogenesis	rxn00519	(1) Oxaloacetate[0] + (1) ITP[0] <=> (1) CO2[0] + (1) Phosphoenolpyruvate[0] + (1) IDP[0]	>	OK|HB	R00726	RXN-12481.c	ITP:oxaloacetate carboxy-lyase (adding ITP; phosphoenolpyruvate-forming)|ITP:oxaloacetate carboxy-lyase (transphosphorylating)|RXN-12481.c		phosphopantothenoylcysteine decarboxylase (EC 4.1.1.36)	-	-	-	-	-
Glycolysis / Gluconeogenesis	rxn00499	(1) NAD[0] + (1) L-Lactate[0] <=> (1) NADH[0] + (1) Pyruvate[0] + (1) H+[0]	-	OK	R00703	L-LACTATE-DEHYDROGENASE-RXN.c	(S)-Lactate:NAD+ oxidoreductase|(S)-lactate:NAD+ oxidoreductase|L(+)-nLDH|L-(+)-lactate dehydrogenase|L-lactic acid dehydrogenase|L-lactic dehydrogenase|NAD-lactate dehydrogenase|lactate dehydrogenase|lactate dehydrogenase NAD-dependent|lactic dehydrogenase		L-lactate dehydrogenase (EC 1.1.1.27)|L-lactate dehydrogenase (EC 1.1.1.27)	NoF/Variable/Variable/-///	-	-	-	-
Glycolysis / Gluconeogenesis	rxn00704	(1) Glucose-1-phosphate[0] <=> (1) D-glucose-6-phosphate[0]	-	OK	R00959	5.4.2.5-RXN.c|PHOSPHOGLUCMUT-RXN.c	PGMT|alpha-D-Glucose 1-phosphate 1,6-phosphomutase		Phosphoglucomutase (EC 5.4.2.2)|beta-phosphoglucomutase (EC 5.4.2.6)|phosphoenolpyruvate mutase (EC 5.4.2.9)	G/NegF/Negative/Negative/</glycerol teichoic acid (n-45), linked, glucose substituted;tcam;Anteisoheptadecanoyllipoteichoic acid (n-24), linked, glucose substituted;Stearoyllipoteichoic acid (n-24), linked, N-acetyl-D-glucosamine;Isoheptadecanoyllipoteichoic acid (n-24), linked, glucose substituted;Isoheptadecanoyllipoteichoic acid (n-24), linked, N-acetyl-D-glucosamine;Anteisoheptadecanoyllipote…	G/NegF/Negative/Negative/</UTP;Stearoyllipoteichoic acid (n-24), linked, glucose substituted;glycerol teichoic acid (n-45), linked, glucose substituted;Anteisoheptadecanoyllipoteichoic acid (n-24), linked, glucose substituted;Stearoyllipoteichoic acid (n-24), linked, D-alanine substituted;tcam;Isoheptadecanoyllipoteichoic acid (n-24), linked, unsubstituted;TTP;Stearoyllipoteichoic acid (n-24), li…	G/NegF/Negative/Negative/</Isoheptadecanoyllipoteichoic acid (n-24), linked, N-acetyl-D-glucosamine;Isoheptadecanoyllipoteichoic acid (n-24), linked, D-alanine substituted;Stearoyllipoteichoic acid (n-24), linked, N-acetyl-D-glucosamine;Anteisoheptadecanoyllipoteichoic acid (n-24), linked, N-acetyl-D-glucosamine;Stearoyllipoteichoic acid (n-24), linked, unsubstituted;Stearoyllipoteichoic acid (n-…	G/NegF/Negative/Negative/</Stearoyllipoteichoic acid (n-24), linked, unsubstituted;dCTP;glycerol teichoic acid (n-45), linked, glucose substituted;UTP;Stearoyllipoteichoic acid (n-24), linked, N-acetyl-D-glucosamine;tcam;Stearoyllipoteichoic acid (n-24), linked, D-alanine substituted;CTP;Isoheptadecanoyllipoteichoic acid (n-24), linked, N-acetyl-D-glucosamine;Anteisoheptadecanoyllipoteichoic acid…	G/NegF/Negative/Negative/</CTP;Anteisoheptadecanoyllipoteichoic acid (n-24), linked, D-alanine substituted;dCTP;Anteisoheptadecanoyllipoteichoic acid (n-24), linked, glucose substituted;Isoheptadecanoyllipoteichoic acid (n-24), linked, unsubstituted;Stearoyllipoteichoic acid (n-24), linked, D-alanine substituted;Isoheptadecanoyllipoteichoic acid (n-24), linked, D-alanine substituted;tcam;Stearoyl…
Glycolysis / Gluconeogenesis	rxn02380	(1) beta-D-Glucose 6-phosphate[0] <=> (1) D-fructose-6-phosphate[0]	-	OK	R03321	PGLUCISOM-RXN.c	beta-D-Glucose 6-phosphate ketol-isomerase		Glucose-6-phosphate isomerase, archaeal II (EC 5.3.1.9)|Glucose-6-phosphate isomerase (EC 5.3.1.9)|TDP-4-oxo-6-deoxy-alpha-D-glucose-3,4-oxoisomerase (dTDP-3-dehydro-6-deoxy-alpha-D-galactopyranose-forming) (EC 5.3.2.3)	NoF/Variable/Variable/-///	NoF/Variable/Variable/-///	NoF/Variable/Variable/-///	NoF/Variable/Variable/-///	NoF/Variable/Variable/-///
Glycolysis / Gluconeogenesis	rxn01977	(1) D-glucose-6-phosphate[0] <=> (1) beta-D-Glucose 6-phosphate[0]	-	OK	R02739	GLUCOSE-6-PHOSPHATE-1-EPIMERASE-RXN.c	D-glucose-6-phosphate 1-epimerase|glucose-6-phosphate 1-epimerase		Glucose-6-phosphate isomerase (EC 5.3.1.9)|chondroitin-glucuronate 5-epimerase (EC 5.1.3.19)|TDP-4-oxo-6-deoxy-alpha-D-glucose-3,4-oxoisomerase (dTDP-3-dehydro-6-deoxy-alpha-D-galactopyranose-forming) (EC 5.3.2.3)	NoF/Variable/Variable/-///	NoF/Variable/Variable/-///	NoF/Variable/Variable/-///	NoF/Variable/Variable/-///	NoF/Variable/Variable/-///
Glycolysis / Gluconeogenesis	rxn01171	(1) D-Glucose[0] <=> (1) beta-D-Glucose[0]	-	OK	R01602	ALDOSE-1-EPIMERASE-RXN.c	D-glucose 1-epimerase|aldose mutarotase|alpha-D-Glucose 1-epimerase|galactose 1-epimerase|galactose mutarotase|mutarotase		Aldose 1-epimerase (EC 5.1.3.3)|UDP-N-acetylglucosamine 4-epimerase (EC 5.1.3.7)	NoF/Blocked/Blocked/-///	-	-	-	-
Glycolysis / Gluconeogenesis	rxn00305	(1) Oxaloacetate[0] + (1) GTP[0] <=> (1) CO2[0] + (1) GDP[0] + (1) Phosphoenolpyruvate[0]	>	OK|HB	R00431	4.1.1.32-RXN.c	GTP:oxaloacetate carboxy-lyase (adding GTP, phosphoenolpyruvate-forming)|GTP:oxaloacetate carboxy-lyase (adding GTP;phosphoenolpyruvate-forming)|GTP:oxaloacetate carboxy-lyase (transphosphorylating)|phosphoenolpyruvate carboxykinase (GTP)|phosphoenolpyruvic carboxykinase (GTP)|phosphoenolpyruvic carboxylase (GTP)|phosphopyruvate (guanosine triphosphate) carboxykinase|phosphopyruvate carboxylase (…		Phosphoenolpyruvate carboxykinase [GTP] (EC 4.1.1.32)|phosphopantothenoylcysteine decarboxylase (EC 4.1.1.36)	-	-	-	-	-
Glycolysis / Gluconeogenesis	rxn00247	(1) ATP[0] + (1) Oxaloacetate[0] <=> (1) ADP[0] + (1) CO2[0] + (1) Phosphoenolpyruvate[0]	>	OK|HB	R00341	PEPCARBOXYKIN-RXN.c	ATP:oxaloacetate carboxy-lyase (transphosphorylating)|ATP:oxaloacetate carboxy-lyase (transphosphorylating, phosphoenolpyruvate-forming)|ATP:oxaloacetate carboxy-lyase (transphosphorylating;phosphoenolpyruvate-forming)|PEPCK|PEPCK (ATP)|PEPK|phosphoenolpyruvate carboxykinase (ATP)|phosphoenolpyruvate carboxylase (ATP)|phosphopyruvate carboxykinase (adenosine triphosphate)|phosphopyruvate carboxyl…	4.1.1.49	Phosphoenolpyruvate carboxykinase [ATP] (EC 4.1.1.49)|6-methylsalicylate decarboxylase (EC 4.1.1.52)	NoF/Positive variable/Positive variable/>///	G/NegF/Negative/Variable/-/UTP;L-Glutamine;Dianteisoheptadecanoylphosphatidylethanolamine;Glycine;10-Formyltetrahydrofolate;2-Demethylmenaquinone 8;NADP;L-Proline;Anteisoheptadecanoyllipoteichoic acid (n-24), linked, glucose substituted;Peptidoglycan polymer (n subunits);Diisoheptadecanoylphosphatidylglycerol;L-Threonine;Tetrahydrofolate;Ubiquinone-8;L-Isoleucine;Siroheme;L-Arginine;L-Tyrosine;dG…	G/NegF/Negative/Variable/-/Ubiquinone-8;L-Glutamine;Putrescine;TPP;10-Formyltetrahydrofolate;Anteisoheptadecanoyllipoteichoic acid (n-24), linked, N-acetyl-D-glucosamine;L-Threonine;L-Methionine;5-Methyltetrahydrofolate;GSH;Isoheptadecanoylcardiolipin (B. subtilis);Spermidine;GTP;NAD;S-Adenosyl-L-methionine;L-Serine;2-Demethylmenaquinone 8;Menaquinone 8;Heme;dCTP;Siroheme;Anteisoheptadecanoyllipo…	NoF/Positive variable/Positive variable/>///	NoF/Positive variable/Positive variable/>///
Glycolysis / Gluconeogenesis	rxn00705	(2) H+[0] + (2) Glucose-1-phosphate[0] <=> (1) D-Glucose[0] + (1) alpha-D-glucose-1,6-biphosphate[0]	-	OK|HB	R00960				2-dehydro-3-deoxygluconokinase (EC 2.7.1.45)	-	-	-	-	-
Glycolysis / Gluconeogenesis	rxn00543	(1) NAD[0] + (1) Ethanol[0] <=> (1) NADH[0] + (1) H+[0] + (1) Acetaldehyde[0]	-	OK	R00754	ALCOHOL-DEHYDROG-RXN.c|ALCOHOL-DEHYDROGENASE-NADP+-RXN.c.metaexp.ACETALD_ETOH_NAD_NADH	ALCOHOL-DEHYDROG-RXN.c|Alcohol dehydrogenase 1|Ethanol:NAD+ oxidoreductase|alcohol dehydrogenase (ethanol)|alcohol dehydrogenase (ethanol), mitochondrial|alcohol dehydrogenase, reverse rxn (acetaldehyde -> ethanol)|ethanol dehydroganase|ethanol:NAD+ oxidoreductase		Alcohol dehydrogenase (EC 1.1.1.1)|alcohol dehydrogenase (EC 1.1.1.1)|alcohol dehydrogenase [NAD(P)+] (EC 1.1.1.71)	NoF/Blocked/Blocked/-///	NoF/Blocked/Blocked/-///	NoF/Blocked/Blocked/-///	NoF/Blocked/Blocked/-///	NoF/Blocked/Blocked/-///
Glycolysis / Gluconeogenesis	rxn01216	(1) H+[0] + (1) 1,3-Bisphospho-D-glycerate[0] <=> (1) DPG[0]	>	OK|HB	R01662	BISPHOSPHOGLYCERATE-MUTASE-RXN.c	2,3-bisphosphoglycerate mutase|2,3-diphosphoglycerate mutase|2,3-diphosphoglycerate synthase|2,3-diphosphoglyceromutase|3-Phospho-D-glyceroyl phosphate 2,3-phosphomutase|3-phospho-D-glycerate 1,2-phosphomutase|BPGM|DPGM|Diphosphoglyceromutase|Phosphoglycerate mutase 1|biphosphoglycerate synthase|bisphosphoglycerate mutase|bisphosphoglycerate synthase|diphosphoglyceric mutase|diphosphoglyceromutas…		bisphosphoglycerate mutase (EC 5.4.2.4)|phosphomannomutase (EC 5.4.2.8)	-	-	-	-	-
Glycolysis / Gluconeogenesis	rxn01169	(1) ATP[0] + (1) beta-D-Glucose[0] <=> (1) ADP[0] + (1) H+[0] + (1) beta-D-Glucose 6-phosphate[0]	>	OK|HB	R01600	GLUCOKIN-RXN.c	ATP:beta-D-glucose 6-phosphotransferase|Glucokinase GLK1|glucokinase|glucokinase (phosphorylating)		Glucokinase (EC 2.7.1.2)|Hexokinase (EC 2.7.1.1)|hamamelose kinase (EC 2.7.1.102)|NAD+ kinase (EC 2.7.1.23)	-	-	-	-	-
Glycolysis / Gluconeogenesis	rxn00506	(1) H2O[0] + (1) NAD[0] + (1) Acetaldehyde[0] <=> (1) NADH[0] + (1) Acetate[0] + (2) H+[0]	>	OK	R00710	ALDEHYDE-DEHYDROGENASE-NADORNOP+-RXN.c.metaexp.ACET_ACETALD_NAD_NADH|RXN66-3.c	Acetaldehyde:NAD+ oxidoreductase|Aldehyde dehydrogenase [NAD(P)+] 1|aldehyde dehydrogenase (acetaldehyde, NAD)		Aldehyde dehydrogenase (EC 1.2.1.3)|aminomuconate-semialdehyde dehydrogenase (EC 1.2.1.32)|oxoglutarate dehydrogenase (NADP+) (EC 1.2.1.52)	-	-	-	-	-
Glycolysis / Gluconeogenesis	rxn03481	(1) H2O[0] + (1) Arbutin-6P[0] <=> (1) Quinol[0] + (1) beta-D-Glucose 6-phosphate[0]	>	OK	R05133	RXN0-5295.c	RXN0-5295.c		6-phospho-beta-glucosidase ascB (EC 3.2.1.86)|6-phospho-beta-glucosidase (EC 3.2.1.86)|6-phospho-beta-glucosidase (EC 3.2.1.86)	-	-	-	-	-
Glycolysis / Gluconeogenesis	rxn03482	(1) H2O[0] + (1) Salicin-6P[0] <=> (1) beta-D-Glucose 6-phosphate[0] + (1) Saligenin[0]	>	OK	R05134	RXN0-5297.c	RXN0-5297.c		6-phospho-beta-glucosidase ascB (EC 3.2.1.86)|6-phospho-beta-glucosidase (EC 3.2.1.86)|6-phospho-beta-glucosidase (EC 3.2.1.86)	-	-	-	-	-
Glycolysis / Gluconeogenesis	rxn01871	(1) Acetyl-CoA[0] + (1) Dihydrolipoamide[0] <=> (1) CoA[0] + (1) S-Acetyldihydrolipoamide[0]	-	OK	R02569		dihydrolipoamide acetyltransferase component of PDH complex|pyruvate dehydrogenase (dihydrolipoamide) reversible		Dihydrolipoamide acetyltransferase component of pyruvate dehydrogenase complex (EC 2.3.1.12)|Dihydrolipoamide acetyltransferase component (E2) of acetoin dehydrogenase complex (EC 2.3.1.-)|dolichol O-acyltransferase (EC 2.3.1.123)	NoF/Blocked/Blocked/-///	-	-	-	-
Glycolysis / Gluconeogenesis	rxn08094	(1) NAD[0] + (1) CoA[0] + (1) 2-Oxoglutarate[0] <=> (1) NADH[0] + (1) CO2[0] + (1) Succinyl-CoA[0]	>	OK	R08549	2OXOGLUTARATEDEH-RXN.c	2-Oxoglutarate dehydrogenase complex|2-Oxogluterate dehydrogenase|2-oxoglutarare dehydrogenase system		2-oxoglutarate dehydrogenase E1 component (EC 1.2.4.2)|Dihydrolipoamide dehydrogenase of 2-oxoglutarate dehydrogenase (EC 1.8.1.4)|Dihydrolipoamide succinyltransferase component (E2) of 2-oxoglutarate dehydrogenase complex (EC 2.3.1.61)|pyruvate dehydrogenase (quinone) (EC 1.2.5.1)|protein-disulfide reductase (EC 1.8.1.8)|bile acid-CoA:amino acid N-acyltransferase (EC 2.3.1.65)	-	-	-	-	-
Glycolysis / Gluconeogenesis	rxn09272	(1) Succinate[0] + (1) Ubiquinone-8[0] <=> (1) Fumarate[0] + (1) Ubiquinol-8[0]	-	OK		SUCCINATE-DEHYDROGENASE-UBIQUINONE-RXN.c.metaexp.CPD-9956_UBIQUINONE-8	succinate dehydrogenase (irreversible)		Succinate dehydrogenase flavoprotein subunit (EC 1.3.99.1)|Fumarate reductase flavoprotein subunit (EC 1.3.99.1)|Fumarate reductase subunit D|Succinate dehydrogenase hydrophobic membrane anchor protein|Succinate dehydrogenase cytochrome b558 subunit|Succinate dehydrogenase cytochrome b-556 subunit|Fumarate reductase subunit C|Succinate dehydrogenase iron-sulfur protein (EC 1.3.99.1)	-	-	-	-	-
Glycolysis / Gluconeogenesis	rxn02342	(1) Lipoamide[0] + (1) 2-Hydroxyethyl-ThPP[0] <=> (1) TPP[0] + (1) S-Acetyldihydrolipoamide[0]	-	OK	R03270		2-(alpha-Hydroxyethyl)thiamine diphosphate:lipoamide|2-oxidoreductase(decarboxylating and acceptor-acetylating)|R03270		Pyruvate dehydrogenase E1 component (EC 1.2.4.1)|Pyruvate dehydrogenase E1 component alpha subunit (EC 1.2.4.1)|Pyruvate dehydrogenase E1 component beta subunit (EC 1.2.4.1)|3-methyl-2-oxobutanoate dehydrogenase (2-methylpropanoyl-transferring) (EC 1.2.4.4)	-	NoF/Blocked/Blocked/-///	NoF/Blocked/Blocked/-///	NoF/Blocked/Blocked/-///	NoF/Blocked/Blocked/-///
Glycolysis / Gluconeogenesis	rxn00782	(1) NADP[0] + (1) Phosphate[0] + (1) Glyceraldehyde3-phosphate[0] <=> (1) NADPH[0] + (1) H+[0] + (1) 1,3-Bisphospho-D-glycerate[0]	-	OK|HB	R01063	1.2.1.13-RXN.c|GAPDHSYNEC-RXN.c.metaexp.NADP_NADPH	D-Glyceraldehyde-3-phosphate:NADP+ oxidoreductase(phosphorylating)		NAD(P)-dependent glyceraldehyde 3-phosphate dehydrogenase archaeal (EC 1.2.1.59)|NADPH-dependent glyceraldehyde-3-phosphate dehydrogenase (EC 1.2.1.13)|succinate-semialdehyde dehydrogenase [NAD(P)+] (EC 1.2.1.16)|4-hydroxymuconic-semialdehyde dehydrogenase (EC 1.2.1.61)	-	-	-	-	-
Glycolysis / Gluconeogenesis	rxn08900	(1) L-Malate[0] + (1) Ubiquinone-8[0] <=> (1) Oxaloacetate[0] + (1) Ubiquinol-8[0]	-	OK		MALATE-DEHYDROGENASE-ACCEPTOR-RXN.c.metaexp.CPD-9956_UBIQUINONE-8	Malate dehydrogenase (ubiquinone 8 as acceptor)		Malate:quinone oxidoreductase (EC 1.1.5.4)	-	-	-	-	-
Citrate cycle (TCA cycle)	rxn00256	(1) CoA[0] + (1) H+[0] + (1) Citrate[0] <=> (1) H2O[0] + (1) Acetyl-CoA[0] + (1) Oxaloacetate[0]	<	OK	R00351	CITRATE-RE-SYNTHASE-RXN.c|CITSYN-RXN.c	CS|Citrate oxaloacetate-lyase ((pro-3S)-CH2COO- -> acetyl-CoA)|acetyl-CoA:oxaloacetate C-acetyltransferase (thioester-hydrolysing)|citrate (si)-synthase|citrate synthase, mitochondrial|citrate synthase, peroxisomal|citratesynthase	2.3.3.3|4.1.3.7	Citrate synthase, mitochondrial precursor (EC 2.3.3.1)|Citrate synthase (si) (EC 2.3.3.1)|2-isopropylmalate synthase (EC 2.3.3.13)|3-ethylmalate synthase (EC 2.3.3.7)	-	NegF/Negative/Negative variable/</Stearoyllipoteichoic acid (n-24), linked, glucose substituted;glycerol teichoic acid (n-45), linked, glucose substituted;L-Glutamine;Dianteisoheptadecanoylphosphatidylethanolamine;Glycine;10-Formyltetrahydrofolate;2-Demethylmenaquinone 8;L-Proline;Anteisoheptadecanoyllipoteichoic acid (n-24), linked, glucose substituted;Peptidoglycan polymer (n subunits);Diisohep…	NegF/Negative/Negative variable/</Ubiquinone-8;L-Glutamine;Putrescine;Isoheptadecanoyllipoteichoic acid (n-24), linked, D-alanine substituted;TPP;Stearoyllipoteichoic acid (n-24), linked, N-acetyl-D-glucosamine;10-Formyltetrahydrofolate;Anteisoheptadecanoyllipoteichoic acid (n-24), linked, N-acetyl-D-glucosamine;L-Threonine;Stearoyllipoteichoic acid (n-24), linked, unsubstituted;5-Methyltetrahydr…	NegF/Negative/Negative variable/</Stearoyllipoteichoic acid (n-24), linked, unsubstituted;Diisoheptadecanoylphosphatidylglycerol;5-Methyltetrahydrofolate;L-Glutamine;S-Adenosyl-L-methionine;Peptidoglycan polymer (n subunits);dATP;Heme;glycerol teichoic acid (n-45), linked, glucose substituted;L-Serine;Stearoyllipoteichoic acid (n-24), linked, N-acetyl-D-glucosamine;Siroheme;Putrescine;Tetrahydrof…	NegF/Negative/Negative variable/</10-Formyltetrahydrofolate;Menaquinone 8;Peptidoglycan polymer (n subunits);Spermidine;L-Arginine;L-Glutamate;Tetrahydrofolate;Siroheme;5-Methyltetrahydrofolate;Putrescine;GSH;L-Proline;Heme;phosphatidylethanolamine dioctadecanoyl;L-Glutamine;2-Demethylmenaquinone 8//
Citrate cycle (TCA cycle)	rxn01387	(1) NADP[0] + (1) Isocitrate[0] <=> (1) NADPH[0] + (1) H+[0] + (1) Oxalosuccinate[0]	-	OK	R01899				Isocitrate dehydrogenase [NADP] (EC 1.1.1.42)|isocitrate dehydrogenase (NADP+) (EC 1.1.1.42)	-	-	-	-	-
Citrate cycle (TCA cycle)	rxn00199	(1) H+[0] + (1) Oxalosuccinate[0] <=> (1) CO2[0] + (1) 2-Oxoglutarate[0]	>	OK	R00268	RXN-8642.c			Isocitrate dehydrogenase [NADP] (EC 1.1.1.42)|isocitrate dehydrogenase (NADP+) (EC 1.1.1.42)	-	-	-	-	-
Citrate cycle (TCA cycle)	rxn00520	(1) CoA[0] + (1) Succinate[0] + (1) ITP[0] <=> (1) Phosphate[0] + (1) Succinyl-CoA[0] + (1) IDP[0]	-	OK	R00727	RXN-12511.c	RXN-12511.c		Succinyl-CoA ligase [GDP-forming] beta chain (EC 6.2.1.4)|oxalate---CoA ligase (EC 6.2.1.8)	-	-	-	-	-
Citrate cycle (TCA cycle)	rxn00248	(1) NAD[0] + (1) L-Malate[0] <=> (1) NADH[0] + (1) Oxaloacetate[0] + (1) H+[0]	-	OK	R00342	MALATE-DEH-RXN.c|RXN-10813.c.metaexp.NAD_NADH|RXN-13408.c	malate dehydrogenase (other direction)		Malate dehydrogenase (EC 1.1.1.37), chloroplast precursor|Malate dehydrogenase (EC 1.1.1.37), mitochondrial precursor|Putative malate dehydrogenase (EC 1.1.1.37), similar to archaeal MJ1425|Malate dehydrogenase (EC 1.1.1.37)|malate dehydrogenase (EC 1.1.1.37)	-	-	-	-	-
Citrate cycle (TCA cycle)	rxn00974	(1) Citrate[0] <=> (1) H2O[0] + (1) cis-Aconitate[0]	-	OK	R01325	ACONITATEDEHYDR-RXN.c|CITRATE-DEHYDRATASE-RXN.c	aconitase (citrate hydro-lyase)|aconitase (half-reaction A, Citrate hydro-lyase)|citrate hydro-lyase (cis-aconitate-forming)		Aconitate hydratase 2 (EC 4.2.1.3)|2-methylisocitrate dehydratase (EC 4.2.1.99)|Aconitate hydratase (EC 4.2.1.3)|Aconitate hydratase large subunit (EC 4.2.1.3)|Aconitate hydratase small subunit (EC 4.2.1.3)|3-isopropylmalate dehydratase (EC 4.2.1.33)|2-dehydro-3-deoxy-L-arabinonate dehydratase (EC 4.2.1.43)	NoF/Variable/Variable/-///	NoF/Variable/Variable/-///	NoF/Variable/Variable/-///	NoF/Variable/Variable/-///	NoF/Variable/Variable/-///
Citrate cycle (TCA cycle)	rxn01388	(1) Isocitrate[0] <=> (1) H2O[0] + (1) cis-Aconitate[0]	-	OK	R01900		aconitase (half-reaction B, Isocitrate hydro-lyase)|aconitase (isocitrate hydro-lyase)|isocitrate hydro-lyase		Aconitate hydratase 2 (EC 4.2.1.3)|2-methylisocitrate dehydratase (EC 4.2.1.99)|Aconitate hydratase (EC 4.2.1.3)|Aconitate hydratase large subunit (EC 4.2.1.3)|Aconitate hydratase small subunit (EC 4.2.1.3)|3-isopropylmalate dehydratase (EC 4.2.1.33)	NoF/Variable/Variable/-///	NoF/Variable/Variable/-///	NoF/Variable/Variable/-///	NoF/Variable/Variable/-///	NoF/Variable/Variable/-///
Citrate cycle (TCA cycle)	rxn00505	(1) NAD[0] + (1) Isocitrate[0] <=> (1) NADH[0] + (1) CO2[0] + (1) 2-Oxoglutarate[0]	>	OK	R00709		Isocitrate dehydrogenase (NAD+), mitochondrial		Isocitrate dehydrogenase 3 subunit alpha, mitochondrial precursor (EC 1.1.1.41)|Isocitrate dehydrogenase 3 subunit beta, mitochondrial precursor (EC 1.1.1.41)|Isocitrate dehydrogenase [NAD] (EC 1.1.1.41)|Isocitrate dehydrogenase 3 subunit gamma, mitochondrial precursor (EC 1.1.1.41)|Isocitrate dehydrogenase [NAD] subunit I, mitochondrial precursor (EC 1.1.1.41)|Isocitrate dehydrogenase [NAD] subu…	PosF/Positive/Positive/>/10-Formyltetrahydrofolate;Diisoheptadecanoylphosphatidylethanolamine;glycerol teichoic acid (n-45), linked, unsubstituted;Putrescine;dCTP;2-Demethylmenaquinone 8;CoA;phosphatidylethanolamine dioctadecanoyl;L-Leucine;glycerol teichoic acid (n-45), linked, glucose substituted;tcam;Anteisoheptadecanoyllipoteichoic acid (n-24), linked, glucose substituted;Stearoyllipoteichoic…	PosF/Positive/Positive variable/>/Stearoyllipoteichoic acid (n-24), linked, glucose substituted;glycerol teichoic acid (n-45), linked, glucose substituted;L-Glutamine;Dianteisoheptadecanoylphosphatidylethanolamine;Glycine;10-Formyltetrahydrofolate;2-Demethylmenaquinone 8;L-Proline;Anteisoheptadecanoyllipoteichoic acid (n-24), linked, glucose substituted;Peptidoglycan polymer (n subunits);Diisohep…	PosF/Positive/Positive variable/>/Ubiquinone-8;L-Glutamine;Putrescine;Isoheptadecanoyllipoteichoic acid (n-24), linked, D-alanine substituted;TPP;Stearoyllipoteichoic acid (n-24), linked, N-acetyl-D-glucosamine;10-Formyltetrahydrofolate;Anteisoheptadecanoyllipoteichoic acid (n-24), linked, N-acetyl-D-glucosamine;L-Threonine;Stearoyllipoteichoic acid (n-24), linked, unsubstituted;5-Methyltetrahydr…	PosF/Positive/Positive variable/>/Stearoyllipoteichoic acid (n-24), linked, unsubstituted;Diisoheptadecanoylphosphatidylglycerol;5-Methyltetrahydrofolate;L-Glutamine;S-Adenosyl-L-methionine;Peptidoglycan polymer (n subunits);dATP;Heme;glycerol teichoic acid (n-45), linked, glucose substituted;L-Serine;Stearoyllipoteichoic acid (n-24), linked, N-acetyl-D-glucosamine;Siroheme;Putrescine;Tetrahydrof…	PosF/Positive/Positive variable/>/10-Formyltetrahydrofolate;Menaquinone 8;Peptidoglycan polymer (n subunits);Spermidine;L-Arginine;L-Glutamate;Tetrahydrofolate;Siroheme;5-Methyltetrahydrofolate;Putrescine;GSH;L-Proline;Heme;phosphatidylethanolamine dioctadecanoyl;L-Glutamine;2-Demethylmenaquinone 8//
Citrate cycle (TCA cycle)	rxn00265	(1) Citrate[0] <=> (1) Acetate[0] + (1) Oxaloacetate[0]	-	OK	R00362	CITLY-RXN.c	Citrate lyase|Citrate lyase (reversible)|Citrate oxaloacetate-lyase ((pro-3S)-CH2COO- -->acetate)|citrase|citratase|citrate (pro-3S)-lyase|citrate aldolase|citrate lyase|citrate lyase beta chain|citrate oxaloacetate-lyase|citrate oxaloacetate-lyase (forming acetate from the pro-S carboxymethyl group of citrate)|citrate oxaloacetate-lyase [(pro-3S)-CH2COO-->acetate]|citric aldolase|citridesmolase|…	4.1.3.6	Citrate lyase beta chain (EC 4.1.3.6)|Citrate lyase alpha chain (EC 4.1.3.6)|Citrate lyase gamma chain, acyl carrier protein (EC 4.1.3.6)|citrate (pro-3S)-lyase (EC 4.1.3.6)	G/NegF/Negative/Negative/</10-Formyltetrahydrofolate;Diisoheptadecanoylphosphatidylethanolamine;glycerol teichoic acid (n-45), linked, unsubstituted;Putrescine;dCTP;2-Demethylmenaquinone 8;CoA;phosphatidylethanolamine dioctadecanoyl;L-Leucine;glycerol teichoic acid (n-45), linked, glucose substituted;tcam;Anteisoheptadecanoyllipoteichoic acid (n-24), linked, glucose substituted;Stearoyllipoteicho…	-	-	-	-
Citrate cycle (TCA cycle)	rxn00257	(1) ATP[0] + (1) CoA[0] + (1) Citrate[0] <=> (1) ADP[0] + (1) Phosphate[0] + (1) Acetyl-CoA[0] + (1) Oxaloacetate[0]	-	OK	R00352	ATP-CITRATE-PRO-S--LYASE-RXN.c	(ATP-dephosphorylating)|(ATP-dephosphorylating)|ADP-phosphorylating)|ATP citrate (pro-S)-lyase|ATP citrate synthase|ATP-citric lyase|ATP:citrate oxaloacetate-lyase ((pro-3S)-CH2COO- ->acetyl-CoA)|ATP:citrate oxaloacetate-lyase [(pro-S)-CH2COO-->acetyl-CoA] (ATP-dephosphorylating)|acetyl-CoA:oxaloacetate C-acetyltransferase [(pro-S)-carboxymethyl-forming, ADP-phosphorylating]|acetyl-CoA:oxaloaceta…		Citrate lyase, subunit 1 (EC 2.3.3.8)|Citrate lyase, subunit 2 (EC 2.3.3.8)|levansucrase (EC 2.4.1.10)	-	-	-	-	-
Citrate cycle (TCA cycle)	rxn00799	(1) L-Malate[0] <=> (1) H2O[0] + (1) Fumarate[0]	-	OK	R01082	FUMHYDR-RXN.c	(S)-Malate hydro-lyase|FUM|fumarase, mitochondrial		Fumarate hydratase class I, aerobic (EC 4.2.1.2)|Fumarate hydratase class I (EC 4.2.1.2)|Fumarate hydratase class I, anaerobic (EC 4.2.1.2)|Fumarate hydratase class II (EC 4.2.1.2)|fumarate hydratase (EC 4.2.1.2)	NoF/Negative variable/Variable/-///	NoF/Negative variable/Negative variable/-///	NoF/Blocked/Blocked/-///	NoF/Blocked/Blocked/-///	NoF/Negative variable/Negative variable/-///
Citrate cycle (TCA cycle)	rxn02376	(1) Lipoamide[0] + (1) 3-Carboxy-1-hydroxypropyl-ThPP[0] <=> (1) TPP[0] + (1) S-Succinyldihydrolipoamide[0]	-	OK	R03316		2-oxidoreductase(decarboxylating and acceptor-succinylating)|3-Carboxy-1-hydroxypropyl-ThPP:lipoamde|R03316		2-oxoglutarate dehydrogenase E1 component (EC 1.2.4.2)|pyruvate dehydrogenase (quinone) (EC 1.2.5.1)	-	-	-	-	-
Citrate cycle (TCA cycle)	rxn00441	(1) 2-Oxoglutarate[0] + (1) TPP[0] + (1) H+[0] <=> (1) CO2[0] + (1) 3-Carboxy-1-hydroxypropyl-ThPP[0]	>	OK	R00621		2-Oxoglutarate:Thiamin diphosphate 2-oxidoreductase(decarboxylating|R00621|and acceptor-succinylating)		2-oxoglutarate dehydrogenase E1 component (EC 1.2.4.2)|pyruvate dehydrogenase (quinone) (EC 1.2.5.1)	-	-	-	-	-
Citrate cycle (TCA cycle)	rxn00250	(1) ATP[0] + (1) Pyruvate[0] + (1) H2CO3[0] <=> (1) ADP[0] + (1) Phosphate[0] + (1) Oxaloacetate[0] + (1) H+[0]	-	OK	R00344	PYRUVATE-CARBOXYLASE-RXN.c	Pyruvate:carbon-dioxide ligase (ADP-forming)|pyruvate:carbon-dioxide ligase (ADP-forming)|pyruvic carboxylase		Pyruvate carboxyl transferase subunit B (EC 6.4.1.1)|Pyruvate carboxyl transferase subunit A (EC 6.4.1.1)|Pyruvate carboxyl transferase (EC 6.4.1.1)|geranoyl-CoA carboxylase (EC 6.4.1.5)	-	-	-	-	-
Citrate cycle (TCA cycle)	rxn01872	(1) Succinyl-CoA[0] + (1) Dihydrolipoamide[0] <=> (1) CoA[0] + (1) S-Succinyldihydrolipoamide[0]	-	OK	R02570		oxoglutarate dehydrogenase (dihydrolipoamide S-succinyltransferase) reversible|oxoglutarate dehydrogenase (dihydrolipoamide S-succinyltransferase), mitochondrial		Dihydrolipoamide succinyltransferase component (E2) of 2-oxoglutarate dehydrogenase complex (EC 2.3.1.61)|bile acid-CoA:amino acid N-acyltransferase (EC 2.3.1.65)	-	-	-	-	-
Arginine and proline metabolism	rxn00470	(1) Ornithine[0] + (1) H+[0] <=> (1) CO2[0] + (1) Putrescine[0]	>	OK	R00670	ORNDECARBOX-RXN.c	L-Ornithine carboxy-lyase|L-ornithine carboxy-lyase|L-ornithine carboxy-lyase (putrescine-forming)|SpeC|or nithine decarboxylase|ornithine decarboxylase		Ornithine decarboxylase (EC 4.1.1.17)|diaminopimelate decarboxylase (EC 4.1.1.20)	G/PosF/Positive/Positive variable/>/Putrescine;Spermidine//	G/PosF/Positive/Positive variable/>/Putrescine;Spermidine//	G/PosF/Positive/Positive variable/>/Putrescine;Spermidine//	G/PosF/Positive/Positive variable/>/Putrescine;Spermidine//	G/PosF/Positive/Positive variable/>/Spermidine;Putrescine//
Arginine and proline metabolism	rxn01434	(1) ATP[0] + (1) L-Aspartate[0] + (1) Citrulline[0] <=> (1) PPi[0] + (1) AMP[0] + (2) H+[0] + (1) L-Argininosuccinate[0]	>	OK|HB	R01954	ARGSUCCINSYN-RXN.c	ARGSS|L-Citrulline:L-aspartate ligase (AMP-forming)|L-citrulline:L-aspartate ligase (AMP-forming)|arginine succinate synthetase|argininosuccinate synthase, reversible|argininosuccinate synthetase|argininosuccinatesynthase|argininosuccinic acid synthetase|arginosuccinate synthetase|citrulline-aspartate ligase		Argininosuccinate synthase (EC 6.3.4.5)|biotin---[methylmalonyl-CoA-carboxytransferase] ligase (EC 6.3.4.9)	PosF/Positive/Positive variable/-/L-Arginine//	PosF/Positive/Positive variable/-/L-Arginine//	PosF/Positive/Positive variable/-/L-Arginine//	PosF/Positive/Positive variable/-/L-Arginine//	PosF/Positive/Positive/-/CTP;Menaquinone 8;dCTP;L-Arginine;UTP;TTP//
Arginine and proline metabolism	rxn00802	(1) L-Argininosuccinate[0] <=> (1) L-Arginine[0] + (1) Fumarate[0]	-	OK	R01086	ARGSUCCINLYA-RXN.c	2-(Nomega-L-arginino)succinate arginine-lyase (fumarate-forming)|2-(omega-N-L-arginino)succinate arginine-lyase (fumarate-forming)|ARGSL|N-(L-Argininosuccinate) arginie-lyase|N-(L-argininosuccinate) arginine-lyase|arginine-succinate lyase|argininosuccinatelyase|argininosuccinic acid lyase|arginosuccinase|omega-N-(L-arginino)succinate arginine-lyase		Argininosuccinate lyase (EC 4.3.2.1)|peptidylamidoglycolate lyase (EC 4.3.2.5)	PosF/Positive/Positive variable/-/L-Arginine//	PosF/Positive/Positive variable/-/L-Arginine//	PosF/Positive/Positive variable/-/L-Arginine//	PosF/Positive/Positive variable/-/L-Arginine//	PosF/Positive/Positive/-/CTP;Menaquinone 8;dCTP;L-Arginine;UTP;TTP//
Arginine and proline metabolism	rxn02373	(1) NADP[0] + (1) Phosphate[0] + (1) L-Glutamate5-semialdehyde[0] <=> (1) NADPH[0] + (1) H+[0] + (1) L-Glutamyl 5-phosphate[0]	-	OK|HB	R03313	GLUTSEMIALDEHYDROG-RXN.c	L-Glutamate-5-semialdehyde:NADP+ 5-oxidoreductase (phosphorylationg)|L-glutamate-5-semialdehyde:NADP+ 5-oxidoreductase (phosphorylating)|beta-glutamylphosphate reductase|gamma-glutamyl phosphate reductase|glutamate semialdehyde dehydrogenase|glutamate-gamma-semialdehyde dehydrogenase		Gamma-glutamyl phosphate reductase (EC 1.2.1.41)|cinnamoyl-CoA reductase (EC 1.2.1.44)	NegF/Negative variable/Negative variable/</L-Proline//	NegF/Negative variable/Negative variable/</L-Proline//	NegF/Negative variable/Negative variable/</L-Proline//	NegF/Negative variable/Negative variable/</L-Proline//	NegF/Negative variable/Negative variable/</L-Proline//
Arginine and proline metabolism	rxn00113	(1) H2O[0] + (2) ATP[0] + (1) CO2[0] + (1) NH3[0] <=> (2) ADP[0] + (1) Phosphate[0] + (3) H+[0] + (1) Carbamoylphosphate[0]	>	OK|HB	R00149	6.3.4.16-RXN.c	(ADP-forming,carbamate-phosphorylating)|(ADP-forming,carbamate-phosphorylating)|Carbon-dioxide:ammonia ligase|Carbon-dioxide:ammonia ligase (ADP-forming,carbamate-phosphorylating)		CTP synthase (EC 6.3.4.2)	-	-	-	-	-
Arginine and proline metabolism	rxn00179	(1) ATP[0] + (1) L-Glutamate[0] <=> (1) ADP[0] + (1) L-Glutamyl 5-phosphate[0]	-	OK|HB	R00239	GLUTKIN-RXN.c	ATP-L-glutamate 5-phosphotransferase|ATP:L-glutamate 5-phosphotransferase|ATP:gamma-L-glutamate phosphotransferase|gamma-glutamate kinase|gamma-glutamyl kinase|glutamate 5-kinase|glutamate kinase		Glutamate 5-kinase (EC 2.7.2.11)|propionate kinase (EC 2.7.2.15)	PosF/Positive variable/Positive variable/-/L-Proline//	PosF/Positive variable/Positive variable/-/L-Proline//	PosF/Positive variable/Positive variable/-/L-Proline//	PosF/Positive variable/Positive variable/-/L-Proline//	PosF/Positive variable/Positive variable/-/L-Proline//
Arginine and proline metabolism	rxn02374	(1) L-Glutamate5-semialdehyde[0] <=> (1) H2O[0] + (1) H+[0] + (1) 1-Pyrroline-5-carboxylate[0]	>	OK	R03314	SPONTPRO-RXN.c	G5SADr|L-glutamate 5-semialdehyde dehydratase (spontaneous)|L-glutamate 5-semialdehyde dehydratase, reversible|L-glutamate5-semialdehydedehydratase-reversible|R03314|SPONTPRO-RXN.c|l-glutamate 5-semialdehyde dehydratase	PosF/Positive variable/Positive variable/>/L-Proline//	PosF/Positive variable/Positive variable/>/L-Proline//	PosF/Positive variable/Positive variable/>/L-Proline//	PosF/Positive variable/Positive variable/>/L-Proline//	PosF/Positive variable/Positive variable/>/L-Proline//
Arginine and proline metabolism	rxn01917	(1) ATP[0] + (1) N-Acetyl-L-glutamate[0] <=> (1) ADP[0] + (1) n-acetylglutamyl-phosphate[0]	-	OK|HB	R02649	ACETYLGLUTKIN-RXN.c	ATP:N-acetyl-L-glutamate 5-phosphotransferase|N-acetylglutamate 5-phosphotransferase|N-acetylglutamate kinase|N-acetylglutamate phosphokinase|N-acetylglutamic 5-phosphotransferase|acetylglutamate kinase|acetylglutamate phosphokinase		Acetylglutamate kinase (EC 2.7.2.8)|acetylglutamate kinase (EC 2.7.2.8)	PosF/Positive/Positive variable/-/Putrescine;L-Arginine;Spermidine//	PosF/Positive/Positive variable/-/L-Arginine;Putrescine;Spermidine//	PosF/Positive/Positive variable/-/Putrescine;Spermidine;L-Arginine//	PosF/Positive/Positive variable/-/glycerol teichoic acid (n-45), linked, glucose substituted;Putrescine;Spermidine;glycerol teichoic acid (n-45), linked, D-ala substituted;glycerol teichoic acid (n-45), linked, unsubstituted;L-Arginine//	PosF/Positive/Positive variable/-/Spermidine;L-Arginine;Putrescine//
Arginine and proline metabolism	rxn02465	(1) NADP[0] + (1) Phosphate[0] + (1) 2-Acetamido-5-oxopentanoate[0] <=> (1) NADPH[0] + (1) H+[0] + (1) n-acetylglutamyl-phosphate[0]	-	OK|HB	R03443	N-ACETYLGLUTPREDUCT-RXN.c	(phosphrylating)|(phosphrylating)|N-Acetyl-L-glutamate-5-semialdehyde:NADP+ 5-oxidoreductase|N-acetyl-L-glutamate gamma-semialdehyde:NADP+ oxidoreductase (phosphorylating)|N-acetyl-L-glutamate-5-semialdehyde:NADP+ 5-oxidoreductase (phosphorylating)|N-acetyl-L-glutamate-5-semialdehyde:NADP+ 5-oxidoreductase (phosphrylating)|N-acetyl-g-glutamyl-phosphate reductase|N-acetylglutamate 5-semialdehyde d…		N-acetyl-gamma-glutamyl-phosphate reductase (EC 1.2.1.38)|3alpha,7alpha,12alpha-trihydroxycholestan-26-al 26-oxidoreductase (EC 1.2.1.40)	NegF/Negative/Negative variable/</Putrescine;L-Arginine;Spermidine//	NegF/Negative/Negative variable/</L-Arginine;Putrescine;Spermidine//	NegF/Negative/Negative variable/</Putrescine;Spermidine;L-Arginine//	NegF/Negative/Negative variable/</glycerol teichoic acid (n-45), linked, glucose substituted;Putrescine;Spermidine;glycerol teichoic acid (n-45), linked, D-ala substituted;glycerol teichoic acid (n-45), linked, unsubstituted;L-Arginine//	NegF/Negative/Negative variable/</Spermidine;L-Arginine;Putrescine//
Arginine and proline metabolism	rxn01637	(1) 2-Oxoglutarate[0] + (1) N-Acetylornithine[0] <=> (1) L-Glutamate[0] + (1) 2-Acetamido-5-oxopentanoate[0]	-	OK	R02283	ACETYLORNTRANSAM-RXN.c	2-N-acetyl-L-ornithine:2-oxoglutarate 5-aminotransferase|ACOAT|N-acetylornithine aminotransferase|N-acetylornithine-delta-transaminase|N2-Acetyl-L-ornithine:2-oxoglutarate aminotransferase|N2-acetyl-L-ornithine:2-oxoglutarate 5-aminotransferase|N2-acetyl-L-ornithine:2-oxoglutarate aminotransferase|N2-acetylornithine 5-transaminase|acetylornithine 5-aminotransferase|acetylornithine aminotransferas…		Acetylornithine aminotransferase (EC 2.6.1.11)|Acetylornithine aminotransferase 1 (EC 2.6.1.11)|glutamine---pyruvate transaminase (EC 2.6.1.15)	NegF/Negative/Negative variable/-/Putrescine;L-Arginine;Spermidine//	NegF/Negative/Negative variable/-/L-Arginine;Putrescine;Spermidine//	NegF/Negative/Negative variable/-/Putrescine;Spermidine;L-Arginine//	NegF/Negative/Negative variable/-/glycerol teichoic acid (n-45), linked, glucose substituted;Putrescine;Spermidine;glycerol teichoic acid (n-45), linked, D-ala substituted;glycerol teichoic acid (n-45), linked, unsubstituted;L-Arginine//	NegF/Negative/Negative variable/-/Spermidine;L-Arginine;Putrescine//
Arginine and proline metabolism	rxn00929	(1) NAD[0] + (1) L-Proline[0] <=> (1) NADH[0] + (2) H+[0] + (1) 1-Pyrroline-5-carboxylate[0]	>	OK|HB	R01248	PYRROLINECARBREDUCT-RXN.c.metaexp.NAD_NADH	L-Proline:NAD+ 5-oxidoreductase|proline oxidase (L-proline, NAD)		Pyrroline-5-carboxylate reductase (EC 1.5.1.2), ProG-like|Pyrroline-5-carboxylate reductase (EC 1.5.1.2)|tauropine dehydrogenase (EC 1.5.1.23)	NegF/Variable/Variable/-/L-Proline//	NegF/Variable/Variable/-/L-Proline//	NegF/Variable/Variable/-/L-Proline//	NegF/Variable/Variable/-/L-Proline//	NegF/Variable/Variable/-/L-Proline//
Arginine and proline metabolism	rxn00184	(1) H2O[0] + (1) NADP[0] + (1) L-Glutamate[0] <=> (1) NADPH[0] + (1) NH3[0] + (1) 2-Oxoglutarate[0] + (1) H+[0]	-	OK	R00248	GLUTAMATE-DEHYDROGENASE-NADP+-RXN.c.metaexp.NADP_NADPH|GLUTDEHYD-RXN.c	GLUDy|L-Glutamate:NADP+ oxidoreductase (deaminating)|L-glutamate:NADP+ oxidoreductase (deaminating)|L-glutamic acid dehydrogenase|NAD(P)-glutamate dehydrogenase|NAD(P)H-dependent glutamate dehydrogenase|NADP-specific glutamate dehydrogenase 1|dehydrogenase, glutamate (nicotinamide adenine dinucleotide (phosphate))|glutamate dehydrogenase (NADP+)|glutamate dehydrogenase (nadp+)|glutamatedehydrogen…		NADP-specific glutamate dehydrogenase (EC 1.4.1.4)|serine 2-dehydrogenase (EC 1.4.1.7)|valine dehydrogenase (NADP+) (EC 1.4.1.8)	NegF/Variable/Variable/-/Bactoprenyl diphosphate;10-Formyltetrahydrofolate;Diisoheptadecanoylphosphatidylethanolamine;glycerol teichoic acid (n-45), linked, unsubstituted;Putrescine;dCTP;L-Threonine;ATP;2-Demethylmenaquinone 8;CoA;phosphatidylethanolamine dioctadecanoyl;L-Aspartate;L-Leucine;glycerol teichoic acid (n-45), linked, glucose substituted;tcam;Anteisoheptadecanoyllipoteichoic acid (n-2…	-	NoF/Variable/Variable/-///	NoF/Variable/Variable/-///	NoF/Variable/Variable/-///
Arginine and proline metabolism	rxn01636	(1) L-Glutamate[0] + (1) N-Acetylornithine[0] <=> (1) Ornithine[0] + (1) N-Acetyl-L-glutamate[0]	-	OK	R02282	GLUTAMATE-N-ACETYLTRANSFERASE-RXN.c	2-N-acetyl-L-ornithine:L-glutamate N-acetyltransferase|N2-Acetyl-L-ornithine:L-glutamate N-acetyltransferase|N2-acetyl-L-ornithine:L-glutamate N-acetyltransferase|acetylglutamate synthetase|acetylglutamate-acetylornithine transacetylase|acetylglutamic-acetylornithine transacetylase|acetylornithine glutamate acetyltransferase|alpha-N-acetyl-L-ornithine:L-glutamate N-acetyltransferase|glutamate N-a…	2.3.1.35	Glutamate N-acetyltransferase (EC 2.3.1.35)|[acyl-carrier-protein] S-malonyltransferase (EC 2.3.1.39)	PosF/Variable/Variable/-/Putrescine;L-Arginine;Spermidine//	-	-	-	-
Arginine and proline metabolism	rxn01019	(1) Ornithine[0] + (1) Carbamoylphosphate[0] <=> (1) Phosphate[0] + (1) H+[0] + (1) Citrulline[0]	-	OK|HB	R01398	ORNCARBAMTRANSFER-RXN.c	Carbamoyl-phosphate:L-ornithine carbamoyltransferase|OCBTi|ornithine carbamoyltransferase, irreversible|ornithinecarbamoyltransferase-irreversible		Ornithine carbamoyltransferase (EC 2.1.3.3)|3-hydroxymethylcephem carbamoyltransferase (EC 2.1.3.7)	PosF/Positive/Positive variable/>/L-Arginine//	PosF/Positive/Positive variable/>/L-Arginine//	PosF/Positive/Positive variable/>/L-Arginine//	PosF/Positive/Positive variable/>/L-Arginine//	PosF/Positive/Positive variable/>/L-Arginine//
Arginine and proline metabolism	rxn00931	(1) NADP[0] + (1) L-Proline[0] <=> (1) NADPH[0] + (2) H+[0] + (1) 1-Pyrroline-5-carboxylate[0]	>	OK|HB	R01251	PYRROLINECARBREDUCT-RXN.c.metaexp.NADP_NADPH	L-Proline:NADP+ 5-oxidoreductase|pyrroline-5-carboxylatereductase		Pyrroline-5-carboxylate reductase (EC 1.5.1.2), ProG-like|Pyrroline-5-carboxylate reductase (EC 1.5.1.2)|Late competence protein ComER, proline oxidase (EC 1.5.1.2)|tauropine dehydrogenase (EC 1.5.1.23)	NoF/Variable/Variable/-///	NoF/Variable/Variable/-///	NoF/Variable/Variable/-///	NoF/Variable/Variable/-///	NoF/Variable/Variable/-///
Arginine and proline metabolism	rxn00465	(1) H2O[0] + (2) H+[0] + (1) Citrulline[0] <=> (1) CO2[0] + (1) NH3[0] + (1) Ornithine[0]	>	OK	R00665	CITRULLINASE-RXN.c	L-Citrulline N5-carbamoyldihydrolase|L-citrulline 5-N-carbamoyldihydrolase|L-citrulline N5-carbamoyldihydrolase|citrullinase|citrulline hydrolase|citrulline ureidase		choloylglycine hydrolase (EC 3.5.1.24)	-	-	-	-	-
Arginine and proline metabolism	rxn00187	(1) ATP[0] + (1) NH3[0] + (1) L-Glutamate[0] <=> (1) ADP[0] + (1) Phosphate[0] + (1) L-Glutamine[0] + (1) H+[0]	>	OK	R00253	GLUTAMINESYN-RXN.c	GLNS|Glutamine synthetase|L-Glutamate:ammonia ligase (ADP-forming)|glutamate--ammonia ligase|glutaminesynthetase		Putative glutamine synthetase, Rickettsiales type (EC 6.3.1.2)|Glutamine synthetase (EC 6.3.1.2)|Glutamine synthetase, clostridia type (EC 6.3.1.2)|Glutamine synthetase type III, GlnN (EC 6.3.1.2)|Glutamine synthetase type I (EC 6.3.1.2)|Glutamine synthetase type II, eukaryotic (EC 6.3.1.2)|glutamate---ethylamine ligase (EC 6.3.1.6)	NoF/Positive variable/Positive variable/>///	NoF/Positive variable/Positive variable/>///	NoF/Positive variable/Positive variable/>///	NoF/Positive variable/Positive variable/>///	NoF/Positive variable/Positive variable/>///
Arginine and proline metabolism	rxn01851	(1) H2O[0] + (1) NAD[0] + (1) 4-Aminobutanal[0] <=> (1) NADH[0] + (2) H+[0] + (1) GABA[0]	-	OK	R02549	AMINOBUTDEHYDROG-RXN.c	4-aminobutyraldehyde:NAD+ oxidoreductase|4-aminobutyraldehyde:NAD+ oxidoreductase|Aminobutyraldehyde dehydrogenase		Aldehyde dehydrogenase (EC 1.2.1.3)|4-aminobutyraldehyde dehydrogenase (EC 1.2.1.19)|aspartate-semialdehyde dehydrogenase (EC 1.2.1.11)|glycolaldehyde dehydrogenase (EC 1.2.1.21)|aminomuconate-semialdehyde dehydrogenase (EC 1.2.1.32)	-	-	-	-	-
Arginine and proline metabolism	rxn05126	(1) H2O[0] + (1) NAD[0] + (1) gamma-glutamyl-gamma-butyraldehyde[0] <=> (1) NADH[0] + (2) H+[0] + (1) gamma-Glutamyl-GABA[0]	-	OK	R07417	RXN0-3922.c.metaexp.NAD_NADH	R07417|RXN0-3922.c.metaexp.NAD_NADH		Gamma-glutamyl-aminobutyraldehyde dehydrogenase (EC 1.2.1.-)|aspartate-semialdehyde dehydrogenase (EC 1.2.1.11)	-	-	-	-	-
Arginine and proline metabolism	rxn05127	(1) H2O[0] + (1) NADP[0] + (1) gamma-glutamyl-gamma-butyraldehyde[0] <=> (1) NADPH[0] + (2) H+[0] + (1) gamma-Glutamyl-GABA[0]	-	OK	R07418	RXN0-3922.c.metaexp.NADP_NADPH	R07418|RXN0-3922.c.metaexp.NADP_NADPH|gamma-glutamyl-gamma aminobutyric acid dehydrogenase|gammaglutamyl-gamma-aminobutyraldehyde dehydrogenase		Gamma-glutamyl-aminobutyraldehyde dehydrogenase (EC 1.2.1.-)|aspartate-semialdehyde dehydrogenase (EC 1.2.1.11)	-	-	-	-	-
Arginine and proline metabolism	rxn00189	(1) H2O[0] + (1) L-Glutamine[0] <=> (1) NH3[0] + (1) L-Glutamate[0]	>	OK	R00256	GLUTAMIN-RXN.c|GLUTAMINASE-ASPARAGIN-ASE-RXN.c	GLUN|Glutaminase A|L-Glutamine amidohydrolase		Glutaminase (EC 3.5.1.2)|Glutamine amidotransferase chain of NAD synthetase|ceramidase (EC 3.5.1.23)|chitin deacetylase (EC 3.5.1.41)|asparagine synthase (glutamine-hydrolysing) (EC 6.3.5.4)|hydrogenobyrinic acid a,c-diamide synthase (glutamine-hydrolysing) (EC 6.3.5.9)	NoF/Positive variable/Positive variable/>///	NoF/Positive variable/Positive variable/>///	NoF/Positive variable/Positive variable/>///	NoF/Positive variable/Positive variable/>///	NoF/Positive variable/Positive variable/>///
Arginine and proline metabolism	rxn00127	(1) S-Adenosyl-L-methionine[0] + (1) H+[0] <=> (1) CO2[0] + (1) S-Adenosylmethioninamine[0]	>	OK	R00178	SAMDECARB-RXN.c	ADMDCr|Adenosylmethioninedecarboxylase|S-Adenosyl-L-methionine carboxy-lyase|S-adenosyl-L-methionine carboxy-lyase|S-adenosyl-L-methionine carboxy-lyase [(5-deoxy-5-adenosyl)(3-aminopropyl)methylsulfonium-forming]|S-adenosyl-L-methionine carboxy-lyase [(5-deoxy-5-adenosyl)(3-aminopropyl)methylsulfonium-salt-forming]|S-adenosyl-L-methionine decarboxylase|S-adenosylmethionine decarboxylase|adenosyl…		S-adenosylmethionine decarboxylase proenzyme (EC 4.1.1.50), prokaryotic class 1A|S-adenosylmethionine decarboxylase proenzyme (EC 4.1.1.50), eukaryotic|S-adenosylmethionine decarboxylase proenzyme (EC 4.1.1.50), prokaryotic class 1B|dihydroxyfumarate decarboxylase (EC 4.1.1.54)	PosF/Positive/Positive variable/>/Spermidine//	-	-	-	-
Arginine and proline metabolism	rxn01406	(1) Putrescine[0] + (1) S-Adenosylmethioninamine[0] <=> (1) H+[0] + (1) 5-Methylthioadenosine[0] + (1) Spermidine[0]	-	OK	R01920	SPERMIDINESYN-RXN.c	S-adenosylmethioninamine:putrescine 3-aminopropyltransferase|SPMS|SpeE|aminopropyltransferase|putrescine aminopropyltransferase|spermidine synthase|spermidine synthetase|spermidinesynthase		Spermidine synthase (EC 2.5.1.16)|thiamine pyridinylase (EC 2.5.1.2)	PosF/Positive/Positive variable/>/Spermidine//	-	-	-	-
Arginine and proline metabolism	rxn00192	(1) Acetyl-CoA[0] + (1) L-Glutamate[0] <=> (1) CoA[0] + (1) H+[0] + (1) N-Acetyl-L-glutamate[0]	>	OK	R00259	N-ACETYLTRANSFER-RXN.c	AGAS|Acetyl-CoA:L-glutamate N-acetyltransferase|N-acteylglutamate synthase, mitochondrial|acetyl-CoA:L-glutamate N-acetyltransferase|acetylglutamate acetylglutamate synthetase|amino acid acetyltransferase|amino-acid N-acetyltransferase|amino-acid n-acetyltransferase		N-acetylglutamate synthase (EC 2.3.1.1)|N6-hydroxylysine O-acetyltransferase (EC 2.3.1.102)	NoF/Positive variable/Positive variable/>///	PosF/Positive/Positive variable/>/L-Arginine;Putrescine;Spermidine//	PosF/Positive/Positive variable/>/Putrescine;Spermidine;L-Arginine//	PosF/Positive/Positive variable/>/glycerol teichoic acid (n-45), linked, glucose substituted;Putrescine;Spermidine;glycerol teichoic acid (n-45), linked, D-ala substituted;glycerol teichoic acid (n-45), linked, unsubstituted;L-Arginine//	PosF/Positive/Positive variable/>/Spermidine;L-Arginine;Putrescine//
Arginine and proline metabolism	rxn01461	(1) L-Arginine[0] + (1) GABA[0] <=> (1) Ornithine[0] + (1) 4-Guanidinobutanoate[0]	-	OK	R01989		L-Arginine:4-aminobutanoate amidinotransferase		transaldolase (EC 2.2.1.2)	-	-	-	-	-
Arginine and proline metabolism	rxn00404	(1) Glycine[0] + (1) L-Arginine[0] <=> (1) Ornithine[0] + (1) Glycocyamine[0]	-	OK	R00565	GLYCINE-AMIDINOTRANSFERASE-RXN.c			transaldolase (EC 2.2.1.2)	-	-	-	-	-
Arginine and proline metabolism	rxn00405	(1) L-Arginine[0] + (1) H+[0] <=> (1) CO2[0] + (1) Agmatine[0]	>	OK	R00566	ARGDECARBOX-RXN.c	ARGDC|L-Arginine carboxy-lyase|argininedecarboxylase		Arginine decarboxylase, catabolic (EC 4.1.1.19)|Biosynthetic arginine decarboxylase (EC 4.1.1.19)|Arginine decarboxylase (EC 4.1.1.19)|histidine decarboxylase (EC 4.1.1.22)	NoF/Blocked/Blocked/>///	NoF/Blocked/Blocked/>///	NoF/Blocked/Blocked/>///	NoF/Blocked/Blocked/>///	NoF/Blocked/Blocked/>///
Arginine and proline metabolism	rxn00469	(1) H2O[0] + (1) N-Acetylornithine[0] <=> (1) Acetate[0] + (1) Ornithine[0]	-	OK	R00669	ACETYLORNDEACET-RXN.c	2-N-acetyl-L-ornithine amidohydrolase|N2-Acetyl-L-ornithine amidohydrolase|N2-acetyl-L-ornithine amidohydrolase		Acetylornithine deacetylase (EC 3.5.1.16)|succinyl-diaminopimelate desuccinylase (EC 3.5.1.18)|glutaminase (EC 3.5.1.2)	NoF/Positive variable/Positive variable/-///	PosF/Positive/Positive variable/-/L-Arginine;Putrescine;Spermidine//	PosF/Positive/Positive variable/-/Putrescine;Spermidine;L-Arginine//	PosF/Positive/Positive variable/-/glycerol teichoic acid (n-45), linked, glucose substituted;Putrescine;Spermidine;glycerol teichoic acid (n-45), linked, D-ala substituted;glycerol teichoic acid (n-45), linked, unsubstituted;L-Arginine//	PosF/Positive/Positive variable/-/Spermidine;L-Arginine;Putrescine//
Arginine and proline metabolism	rxn01459	(1) H2O[0] + (1) NADP[0] + (1) 4-Aminobutanal[0] <=> (1) NADPH[0] + (2) H+[0] + (1) GABA[0]	-	OK	R01986				Aldehyde dehydrogenase (EC 1.2.1.3)|aminomuconate-semialdehyde dehydrogenase (EC 1.2.1.32)	-	-	-	-	-
Arginine and proline metabolism	rxn00182	(1) H2O[0] + (1) NAD[0] + (1) L-Glutamate[0] <=> (1) NADH[0] + (1) NH3[0] + (1) 2-Oxoglutarate[0] + (1) H+[0]	-	OK	R00243	GLUTAMATE-DEHYDROGENASE-NADP+-RXN.c.metaexp.NAD_NADH|GLUTAMATE-DEHYDROGENASE-RXN.c	L-Glutamate:NAD+ oxidoreductase (deaminating)		NAD-specific glutamate dehydrogenase (EC 1.4.1.2), large form|NAD-specific glutamate dehydrogenase (EC 1.4.1.2)|NAD-specific glutamate dehydrogenase (EC 1.4.1.2), eukaryotic type|glutamate dehydrogenase [NAD(P)+] (EC 1.4.1.3)|serine 2-dehydrogenase (EC 1.4.1.7)	-	NegF/Variable/Variable/-/UTP;Stearoyllipoteichoic acid (n-24), linked, glucose substituted;glycerol teichoic acid (n-45), linked, glucose substituted;L-Glutamine;Dianteisoheptadecanoylphosphatidylethanolamine;Glycine;10-Formyltetrahydrofolate;2-Demethylmenaquinone 8;L-Histidine;NADP;L-Proline;Anteisoheptadecanoyllipoteichoic acid (n-24), linked, glucose substituted;Peptidoglycan polymer (n subuni…	NegF/Variable/Variable/-/Ubiquinone-8;Isoheptadecanoyllipoteichoic acid (n-24), linked, N-acetyl-D-glucosamine;L-Glutamine;Putrescine;Isoheptadecanoyllipoteichoic acid (n-24), linked, D-alanine substituted;Pyridoxal phosphate;TPP;Stearoyllipoteichoic acid (n-24), linked, N-acetyl-D-glucosamine;10-Formyltetrahydrofolate;L-Histidine;Anteisoheptadecanoyllipoteichoic acid (n-24), linked, N-acetyl-D-g…	NegF/Variable/Variable/-/Stearoyllipoteichoic acid (n-24), linked, unsubstituted;Diisoheptadecanoylphosphatidylglycerol;5-Methyltetrahydrofolate;L-Glutamine;S-Adenosyl-L-methionine;dCTP;Peptidoglycan polymer (n subunits);L-Valine;dATP;Heme;glycerol teichoic acid (n-45), linked, glucose substituted;L-Serine;GTP;UTP;Stearoyllipoteichoic acid (n-24), linked, N-acetyl-D-glucosamine;Siroheme;tcam;Putr…	NegF/Variable/Variable/-/Riboflavin;L-Tryptophan;TPP;Diisoheptadecanoylphosphatidylethanolamine;CTP;dGTP;Anteisoheptadecanoyllipoteichoic acid (n-24), linked, D-alanine substituted;10-Formyltetrahydrofolate;Menaquinone 8;L-Tyrosine;L-Threonine;Peptidoglycan polymer (n subunits);dATP;Isoheptadecanoylcardiolipin (B. subtilis);dCTP;Spermidine;Anteisoheptadecanoyllipoteichoic acid (n-24), linked, glu…
Arginine and proline metabolism	rxn02090	(1) H2O[0] + (1) H+[0] + (1) Creatinine[0] <=> (1) NH3[0] + (1) N-Methylhydantoin[0]	>	OK	R02922	CREATININE-DEAMINASE-RXN.c	Creatinine iminohydrolase|creatinine deaminase|creatinine desiminase|creatinine iminohydrolase		dCTP deaminase (EC 3.5.4.13)|GTP cyclohydrolase II (EC 3.5.4.25)	-	-	-	-	-
Arginine and proline metabolism	rxn01635	(1) H2O[0] + (1) H+[0] + (1) 1-Pyrroline-4-hydroxy-2-carboxylate[0] <=> (1) NH3[0] + (1) 2,5-Dioxopentanoate[0]	>	OK	R02280	3.5.4.22-RXN.c	1-Pyrroline-4-hydroxy-2-carboxylate aminohydrolase (decyclizing)|1-pyrroline-4-hydroxy-2-carboxylate aminohydrolase (decyclizing)|1-pyrroline-4-hydroxy-2-carboxylate deaminase|HPC deaminase	3.5.4.22	1-pyrroline-4-hydroxy-2-carboxylate deaminase (EC 3.5.4.22)|diaminohydroxyphosphoribosylaminopyrimidine deaminase (EC 3.5.4.26)	-	-	-	-	-
Arginine and proline metabolism	rxn05012	(1) Carbamoylphosphate[0] + (1) N-Acetylornithine[0] <=> (1) Phosphate[0] + (1) H+[0] + (1) N-Acetyl-L-citrulline[0]	-	OK|HB	R07245	2.1.3.9-RXN.c	AOTC|AOTCase|N-acetylornithine carbamoyltransferase|N-acetylornithine transcarbamylase|acetylornithine transcarbamylase|carbamoyl-phosphate:2-N-acetyl-L-ornithine carbamoyltransferase|carbamoyl-phosphate:N2-acetyl-L-ornithine carbamoyltransferase	2.1.3.9	N-acetylornithine carbamoyltransferase (EC 2.1.3.9)|transketolase (EC 2.2.1.1)	-	-	-	-	-
Arginine and proline metabolism	rxn00114	(1) ATP[0] + (1) CO2[0] + (1) NH3[0] <=> (1) ADP[0] + (2) H+[0] + (1) Carbamoylphosphate[0]	<	OK|HB	R00150	CARBAMATE-KINASE-RXN.c	CKase|carbamate kinase|carbamoyl phosphokinase|carbamyl phosphokinase		Carbamate kinase (EC 2.7.2.2)|formate kinase (EC 2.7.2.6)	-	PosF/Positive/Positive/-/UTP;L-Arginine;TTP;dCTP;CTP//	PosF/Positive/Positive/-/dCTP;UTP;TTP;L-Arginine;CTP//	PosF/Positive/Positive/-/dCTP;UTP;CTP;TTP;L-Arginine//	PosF/Positive/Positive/-/CTP;dCTP;L-Arginine;UTP;TTP//
Arginine and proline metabolism	rxn00858	(1) H2O[0] + (1) Agmatine[0] <=> (1) Urea[0] + (1) Putrescine[0]	>	OK	R01157	AGMATIN-RXN.c	AGMT|Agmatine amidinohydrolase|SpeB|agmatinase|agmatine ureohydrolase		Agmatinase (EC 3.5.3.11)|protein-arginine deiminase (EC 3.5.3.15)	-	-	-	-	-
Arginine and proline metabolism	rxn02273	(1) H2O[0] + (1) NAD[0] + (1) 4-Guanidinobutanal[0] <=> (1) NADH[0] + (2) H+[0] + (1) 4-Guanidinobutanoate[0]	-	OK	R03177	1.2.1.54-RXN.c	4-Guanidinobutanal:NAD+ 1-oxidoreductase|4-guanidinobutanal:NAD+ 1-oxidoreductase|4-guanidinobutyraldehyde dehydrogenase|GBAL dehydrogenase|alpha-guanidinobutyraldehyde dehydrogenase|gamma-guanidinobutyraldehyde dehydrogenase	1.2.1.54	butanal dehydrogenase (EC 1.2.1.57)	-	-	-	-	-
Arginine and proline metabolism	rxn00467	(1) 2-Oxoglutarate[0] + (1) Ornithine[0] <=> (1) L-Glutamate[0] + (1) L-Glutamate5-semialdehyde[0]	-	OK	R00667	ORNITHINE-GLU-AMINOTRANSFORASE-RXN.c	ORNTA|ornithinetransaminase		Ornithine aminotransferase (EC 2.6.1.13)|succinyldiaminopimelate transaminase (EC 2.6.1.17)	-	-	-	-	-
Arginine and proline metabolism	rxn00002	(1) H2O[0] + (3) H+[0] + (1) Allophanate[0] <=> (2) CO2[0] + (2) NH3[0]	>	OK	R00005	ALLOPHANATE-HYDROLASE-RXN.c	Allophanate hydrolase|AtzF|TrzF|Urea-1-carboxylate amidohydrolase|allophanate lyase|urea-1-carboxylate amidohydrolase	3.5.1.54	Allophanate hydrolase (EC 3.5.1.54)|Allophanate hydrolase 2 subunit 1 (EC 3.5.1.54)|Allophanate hydrolase 2 subunit 2 (EC 3.5.1.54)|N-benzyloxycarbonylglycine hydrolase (EC 3.5.1.58)	NoF/Blocked/Blocked/>///	-	-	-	-
Arginine and proline metabolism	rxn00471	(1) Ornithine[0] <=> (1) NH3[0] + (1) L-Proline[0]	-	OK|HB	R00671		L-Ornithine ammonia-lyase(cyclizing)|L-ornithine ammonia-lyase (cyclizing; L-proline-forming)		Ornithine cyclodeaminase (EC 4.3.1.12)|threo-3-hydroxy-L-aspartate ammonia-lyase (EC 4.3.1.16)	NoF/Positive variable/Positive variable/>///	NoF/Positive variable/Positive variable/>///	NoF/Positive variable/Positive variable/>///	NoF/Positive variable/Positive variable/>///	NoF/Positive variable/Positive variable/>///
Arginine and proline metabolism	rxn02275	(1) H2O[0] + (1) 4-Guanidinobutanamide[0] <=> (1) NH3[0] + (1) 4-Guanidinobutanoate[0]	>	OK	R03180	GUANIDINOBUTANAMIDE-NH3-RXN.c	4-Guanidinobutanamide amidohydrolase|GUANIDINOBUTANAMIDE-NH3-RXN.c		Aliphatic amidase amiE (EC 3.5.1.4)|peptidyl-glutaminase (EC 3.5.1.43)	-	-	-	-	-
Arginine and proline metabolism	rxn00101	(1) H2O[0] + (2) H+[0] + (1) Urea[0] <=> (1) CO2[0] + (2) NH3[0]	>	OK	R00131	UREASE-RXN.c	UREA|urea amidohydrolase|urease		Urease alpha subunit (EC 3.5.1.5)|Urease beta subunit (EC 3.5.1.5)|Urease gamma subunit (EC 3.5.1.5)|Urease accessory protein UreG|Urease accessory protein UreD|Urease accessory protein UreF|Urease accessory protein UreE|N-carbamoylputrescine amidase (EC 3.5.1.53)	-	-	-	-	-
Arginine and proline metabolism	rxn00394	(1) H2O[0] + (1) L-Arginine[0] <=> (1) Ornithine[0] + (1) Urea[0]	>	OK	R00551	ARGINASE-RXN.c	ARGN|L-Arginine amidinohydrolase		Arginase (EC 3.5.3.1)|formimidoylglutamate deiminase (EC 3.5.3.13)	-	-	-	-	-
Arginine and proline metabolism	rxn01029	(1) H2O[0] + (1) Agmatine[0] <=> (1) NH3[0] + (1) N-Carbamoylputrescine[0]	>	OK	R01416	AGMATINE-DEIMINASE-RXN.c	Agmatine iminohydrolase|agmatine deiminase|agmatine iminohydrolase		Agmatine deiminase (EC 3.5.3.12)|methylguanidinase (EC 3.5.3.16)	-	-	-	-	-
Arginine and proline metabolism	rxn00503	(2) H2O[0] + (1) NAD[0] + (1) 1-Pyrroline-5-carboxylate[0] <=> (1) NADH[0] + (1) L-Glutamate[0] + (1) H+[0]	-	OK	R00707	PYRROLINECARBDEHYDROG-RXN.c|RXN-11632.c.metaexp.NAD_NADH	1-pyrroline-5-carboxylatedehydrogenase|P5CD		Succinyl-CoA ligase [GDP-forming] alpha chain (EC 6.2.1.4)|Delta-1-pyrroline-5-carboxylate dehydrogenase (EC 1.5.1.12)|D-lysopine dehydrogenase (EC 1.5.1.16)	-	-	-	-	-
Arginine and proline metabolism	rxn02360	(1) trans-4-Hydroxy-L-proline[0] <=> (1) cis-4-Hydroxy-D-proline[0]	-	OK	R03296	4-HYDROXYPROLINE-EPIMERASE-RXN.c	4-hydroxyproline 2-epimerase|4-hydroxyproline epimerase|L-hydroxyproline epimerase|hydroxyproline 2-epimerase|hydroxyproline epimerase|trans-4-Hydroxy-L-proline 2-epimerase	5.1.1.8	4-hydroxyproline epimerase (EC 5.1.1.8)|mandelate racemase (EC 5.1.2.2)	-	-	-	-	-
Arginine and proline metabolism	rxn00933	(1) L-Proline[0] <=> (1) D-Proline[0]	-	OK	R01255	PROLINE-RACEMASE-RXN.c	L-Proline racemase|proline racemase	5.1.1.4	Proline racemase (EC 5.1.1.4)|4-hydroxyproline epimerase (EC 5.1.1.8)	NoF/Blocked/Blocked/-///	-	-	-	-
Arginine and proline metabolism	rxn01462	(1) H2O[0] + (1) 4-Guanidinobutanoate[0] <=> (1) Urea[0] + (1) GABA[0]	>	OK	R01990	GUANIDINOBUTYRASE-RXN.c	4-Guanidinobutanoate amidinohydrolase|4-guanidinobutanoate amidinohydrolase|4-guanidinobutyrate amidinobutyrase|G-Base|GBH|gamma-guanidinobutyrate amidinohydrolase|gamma-guanidobutyrase|guanidinobutyrase|guanidinobutyrate ureahydrolase	3.5.3.7	cytosine deaminase (EC 3.5.4.1)	-	-	-	-	-
Arginine and proline metabolism	rxn02029	(1) 5-Aminopentanoate[0] + (1) Lipoate[0] <=> (1) D-Proline[0] + (1) Dihydrolipoate[0]	<	OK|HB	R02825				D-proline reductase, 26 kDa subunit (EC 1.21.4.1)|D-proline reductase, 45 kDa subunit (EC 1.21.4.1)|D-proline reductase, 23 kDa subunit (EC 1.21.4.1)|betaine reductase (EC 1.21.4.4)|diaminopimelate dehydrogenase (EC 1.4.1.16)	NoF/Blocked/Blocked/-///	-	-	-	-
Arginine and proline metabolism	rxn00853	(1) H2O[0] + (2) H+[0] + (1) N-Carbamoylputrescine[0] <=> (1) CO2[0] + (1) NH3[0] + (1) Putrescine[0]	>	OK	R01152	N-CARBAMOYLPUTRESCINE-AMIDASE-RXN.c	N-Carbamoylputrescine amidohydrolase|N-carbamoylputrescine amidohydrolase|NCP|carbamoylputrescine hydrolase	3.5.1.53	N-carbamoylputrescine amidase (3.5.1.53)|tryptophanamidase (EC 3.5.1.57)	-	-	-	-	-
Arginine and proline metabolism	rxn00183	(1) H2O[0] + (1) NAD[0] + (1) L-Glutamate5-semialdehyde[0] <=> (1) NADH[0] + (1) L-Glutamate[0] + (2) H+[0]	-	OK	R00245		PUTA3		Delta-1-pyrroline-5-carboxylate dehydrogenase (EC 1.5.1.12)|D-lysopine dehydrogenase (EC 1.5.1.16)	-	-	-	-	-
Arginine and proline metabolism	rxn02358	(1) NADP[0] + (1) trans-4-Hydroxy-L-proline[0] <=> (1) NADPH[0] + (2) H+[0] + (1) 3-Hydroxy-L-1-pyrroline-5-carboxylate[0]	>	OK|HB	R03293		L-hydroxyproline reductase (NADP)		Pyrroline-5-carboxylate reductase (EC 1.5.1.2), ProG-like|tauropine dehydrogenase (EC 1.5.1.23)	-	-	-	-	-
Arginine and proline metabolism	rxn02946	(1) O2[0] + (1) cis-4-Hydroxy-D-proline[0] <=> (1) H2O2[0] + (1) H+[0] + (1) 1-Pyrroline-4-hydroxy-2-carboxylate[0]	>	OK|HB	R04221		cis-4-Hydroxy-D-proline:oxygen oxidoreductase (deaminating)		D-amino-acid oxidase (EC 1.4.3.3)|D-glutamate oxidase (EC 1.4.3.7)	-	-	-	-	-
Arginine and proline metabolism	rxn02356	(1) NAD[0] + (1) trans-4-Hydroxy-L-proline[0] <=> (1) NADH[0] + (2) H+[0] + (1) 3-Hydroxy-L-1-pyrroline-5-carboxylate[0]	>	OK|HB	R03291		HPROa|HPROx|L-hydroxyproline reductase (NAD)|L-hydroxyprolineoxidase-NAD|L-hydroxyprolinereductase-NAD		Pyrroline-5-carboxylate reductase (EC 1.5.1.2), ProG-like|tauropine dehydrogenase (EC 1.5.1.23)	-	-	-	-	-
Arginine and proline metabolism	rxn02071	(1) O2[0] + (1) D-Proline[0] <=> (1) H2O2[0] + (1) H+[0] + (1) 1-Pyrroline-2-carboxylate[0]	>	OK|HB	R02894		D-Proline:oxygen oxidoreductase|D-Proline:oxygen oxidoreductase (deaminating)		D-amino-acid oxidase (EC 1.4.3.3)|D-glutamate oxidase (EC 1.4.3.7)	-	-	-	-	-
Arginine and proline metabolism	rxn00560	(1) ATP[0] + (1) Urea[0] + (1) H2CO3[0] <=> (1) ADP[0] + (1) Phosphate[0] + (1) H+[0] + (1) Allophanate[0]	>	OK	R00774		Urea:carbon-dioxide ligase (ADP-forming)		urea carboxylase (EC 6.3.4.6)	-	-	-	-	-
Arginine and proline metabolism	rxn01142	(1) H2O[0] + (1) Creatine[0] <=> (1) Urea[0] + (1) Sarcosine[0]	>	OK	R01566	CREATINASE-RXN.c	Creatine amidinohydrolase|creatinase|creatine amidinohydrolase	3.5.3.3	guanidinobutyrase (EC 3.5.3.7)	-	-	-	-	-
Arginine and proline metabolism	rxn00856	(1) 2-Oxoglutarate[0] + (1) Putrescine[0] <=> (1) L-Glutamate[0] + (1) 4-Aminobutanal[0]	-	OK	R01155	PUTTRANSAM-RXN.c	PUTTRANSAM-RXN.c|Putrescine Transaminase		Putrescine aminotransferase (EC 2.6.1.82)|valine---3-methyl-2-oxovalerate transaminase (EC 2.6.1.32)|2-amino-4-deoxychorismate synthase (EC 2.6.1.86)	-	-	-	-	-
Arginine and proline metabolism	rxn00291	(1) H2O[0] + (1) N-Succinyl-L-glutamate[0] <=> (1) L-Glutamate[0] + (1) Succinate[0]	-	OK	R00411	SUCCGLUDESUCC-RXN.c	AstE|N2-succinylglutamate desuccinylase|SGDS|Succinylglutamate desuccinylase|succinylglutamate desuccinylase		Succinylglutamate desuccinylase (EC 3.5.1.96)|succinylglutamate desuccinylase (EC 3.5.1.96)	-	-	-	-	-
Arginine and proline metabolism	rxn00395	(1) H2O[0] + (1) L-Arginine[0] <=> (1) NH3[0] + (1) Citrulline[0]	>	OK	R00552	ARGININE-DEIMINASE-RXN.c	L-Arginine iminohydrolase|L-arginine deiminase|L-arginine iminohydrolase|arginine dihydrolase|citrulline iminase		Arginine deiminase (EC 3.5.3.6)|arginine deiminase (EC 3.5.3.6)	-	NoF/Positive variable/Positive variable/>///	NoF/Positive variable/Positive variable/>///	NoF/Positive variable/Positive variable/>///	NoF/Positive variable/Positive variable/>///
Arginine and proline metabolism	rxn02927	(2) H2O[0] + (2) H+[0] + (1) N2-Succinyl-L-arginine[0] <=> (1) CO2[0] + (2) NH3[0] + (1) N2-Succinyl-L-ornithine[0]	>	OK	R04189	SUCCARGDIHYDRO-RXN.c	2-N-succinyl-L-arginine iminohydrolase (decarboxylating)|AruB|AstB|N-succinylarginine dihydrolase|N2-succinylarginine dihydrolase|SADH|arginine succinylhydrolase		Succinylarginine dihydrolase (EC 3.5.3.23)|arginine deiminase (EC 3.5.3.6)	-	-	-	-	-
Arginine and proline metabolism	rxn03422	(1) H2O[0] + (1) NAD[0] + (1) N-Succinyl-L-glutamate 5-semialdehyde[0] <=> (1) NADH[0] + (2) H+[0] + (1) N-Succinyl-L-glutamate[0]	-	OK	R05049	SUCCGLUALDDEHYD-RXN.c	AruD|AstD|N-succinylglutamate 5-semialdehyde dehydrogenase|SGSD|Succinylglutamic semialdehyde dehydrogenase|succinylglutamate-semialdehyde dehydrogenase|succinylglutamic semialdehyde dehydrogenase	1.2.1.71	Succinylglutamic semialdehyde dehydrogenase (EC 1.2.1.71)|abietadienal dehydrogenase (EC 1.2.1.74)	-	-	-	-	-
Arginine and proline metabolism	rxn02944	(1) 2-Oxoglutarate[0] + (1) N2-Succinyl-L-ornithine[0] <=> (1) L-Glutamate[0] + (1) N-Succinyl-L-glutamate 5-semialdehyde[0]	-	OK	R04217	SUCCORNTRANSAM-RXN.c	2-N-succinyl-L-ornithine:2-oxoglutarate 5-aminotransferase|AstC|N2-succinylornithine 5-aminotransferase|SOAT|Succinylornithine transaminase|succinylornithine transaminase		Succinylornithine transaminase (EC 2.6.1.81)|aminodeoxychorismate synthase (EC 2.6.1.85)	-	-	-	-	-
Arginine and proline metabolism	rxn02359	(1) FAD[0] + (1) trans-4-Hydroxy-L-proline[0] <=> (1) FADH2[0] + (1) 3-Hydroxy-L-1-pyrroline-5-carboxylate[0]	>	OK	R03295		trans-4-Hydroxy-L-proline:(FAD) oxidoreductase|trans-4-Hydroxy-L-proline:NAD+ oxidoreductase		Proline dehydrogenase (EC 1.5.99.8) (Proline oxidase)|D-octopine dehydrogenase (EC 1.5.1.11)	-	-	-	-	-
Arginine and proline metabolism	rxn00601	(1) L-Arginine[0] + (1) Succinyl-CoA[0] <=> (1) CoA[0] + (1) H+[0] + (1) N2-Succinyl-L-arginine[0]	>	OK	R00832	ARGININE-N-SUCCINYLTRANSFERASE-RXN.c	AOST|Arginine succinyltransferase|AstA|arginine N-succinyltransferase|arginine and ornithine N2-succinyltransferase|arginine n-succinyltransferase|arginine succinyltransferase|succinyl-CoA:L-arginine 2-N-succinyltransferase		Arginine N-succinyltransferase (EC 2.3.1.109)|D-tryptophan N-malonyltransferase (EC 2.3.1.112)	-	-	-	-	-
Glycine, serine and threonine metabolism	rxn01964	(1) L-Serine[0] + (1) Indoleglycerol phosphate[0] <=> (1) H2O[0] + (1) L-Tryptophan[0] + (1) Glyceraldehyde3-phosphate[0]	-	OK	R02722	TRYPSYN-RXN.c	L-serine hydro-lyase (adding indoleglycerol-phosphate)|L-serine hydro-lyase [adding 1-C-(indol-3-yl)glycerol 3-phosphate, L-tryptophan and glyceraldehyde-3-phosphate-forming]|L-serine hydro-lyase [adding 1-C-(indol-3-yl)glycerol 3-phosphate; L-tryptophan and glyceraldehyde-3-phosphate-forming]|L-tryptophan synthetase|TRPS1|indoleglycerol phosphate aldolase|tryptophan desmolase|tryptophan synthase…		Tryptophan synthase beta chain (EC 4.2.1.20)|Tryptophan synthase alpha chain (EC 4.2.1.20)|porphobilinogen synthase (EC 4.2.1.24)	PosF/Positive variable/Positive variable/>/L-Tryptophan//	PosF/Positive variable/Positive variable/>/L-Tryptophan//	PosF/Positive variable/Positive variable/>/L-Tryptophan//	PosF/Positive variable/Positive variable/>/L-Tryptophan//	PosF/Positive variable/Positive variable/>/L-Tryptophan//
Glycine, serine and threonine metabolism	rxn01643	(1) NADP[0] + (1) Phosphate[0] + (1) L-Aspartate4-semialdehyde[0] <=> (1) NADPH[0] + (1) H+[0] + (1) 4-Phospho-L-aspartate[0]	-	OK|HB	R02291	ASPARTATE-SEMIALDEHYDE-DEHYDROGENASE-RXN.c	ASA dehydrogenase|ASAD|L-Aspartate-4-semialdehyde:NADP+ oxidoreductase (phosphorylating)|L-aspartate-4-semialdehyde:NADP+ oxidoreductase (phosphorylating)|L-aspartate-beta-semialdehyde:NADP+ oxidoreductase (phosphorylating)|aspartate semialdehyde dehydrogenase|aspartate-semialdehyde dehydrogenase|aspartate-semialdehyde dehydrogenase, irreversible|aspartate-semialdehydedehydrogenase|aspartic beta-…		Aspartate-semialdehyde dehydrogenase (EC 1.2.1.11)|aspartate-semialdehyde dehydrogenase (EC 1.2.1.11)	NegF/Negative/Negative/</L-Threonine;2-Demethylmenaquinone 8;Anteisoheptadecanoyllipoteichoic acid (n-24), linked, glucose substituted;Glycine;Dianteisoheptadecanoylphosphatidylglycerol;Siroheme;GSH;Peptidoglycan polymer (n subunits);L-Isoleucine;Heme;L-Methionine;Dianteisoheptadecanoylphosphatidylethanolamine;S-Adenosyl-L-methionine;Anteisoheptadecanoyllipoteichoic acid (n-24), linked, D-alanine…	NegF/Negative/Negative variable/</L-Glutamine;Dianteisoheptadecanoylphosphatidylethanolamine;Glycine;10-Formyltetrahydrofolate;NADP;Anteisoheptadecanoyllipoteichoic acid (n-24), linked, glucose substituted;Peptidoglycan polymer (n subunits);L-Threonine;Tetrahydrofolate;Ubiquinone-8;tcam;L-Isoleucine;Siroheme;L-Tyrosine;L-Serine;NAD;L-Methionine;S-Adenosyl-L-methionine;L-Lysine;GTP;Dianteisoheptad…	NegF/Negative/Negative variable/</Ubiquinone-8;L-Glutamine;TPP;10-Formyltetrahydrofolate;Anteisoheptadecanoyllipoteichoic acid (n-24), linked, N-acetyl-D-glucosamine;L-Threonine;L-Methionine;5-Methyltetrahydrofolate;GSH;Spermidine;GTP;NAD;S-Adenosyl-L-methionine;L-Serine;Heme;Siroheme;Anteisoheptadecanoyllipoteichoic acid (n-24), linked, glucose substituted;Anteisoheptadecanoyllipoteichoic acid (…	NegF/Negative/Negative variable/</S-Adenosyl-L-methionine;Peptidoglycan polymer (n subunits);Heme;L-Serine;GTP;Siroheme;tcam;Tetrahydrofolate;L-Tryptophan;dGTP;Spermidine;Anteisoheptadecanoyllipoteichoic acid (n-24), linked, N-acetyl-D-glucosamine;10-Formyltetrahydrofolate;Glycine;ATP;Dianteisoheptadecanoylphosphatidylglycerol;Anteisoheptadecanoyllipoteichoic acid (n-24), linked, unsubstituted;Ub…	NegF/Negative/Negative variable/</L-Tryptophan;TPP;Diisoheptadecanoylphosphatidylethanolamine;CTP;Anteisoheptadecanoyllipoteichoic acid (n-24), linked, D-alanine substituted;10-Formyltetrahydrofolate;Menaquinone 8;L-Tyrosine;L-Threonine;Peptidoglycan polymer (n subunits);Isoheptadecanoylcardiolipin (B. subtilis);dCTP;Spermidine;Anteisoheptadecanoyllipoteichoic acid (n-24), linked, glucose substit…
Glycine, serine and threonine metabolism	rxn00337	(1) ATP[0] + (1) L-Aspartate[0] <=> (1) ADP[0] + (1) 4-Phospho-L-aspartate[0]	-	OK|HB	R00480	ASPARTATEKIN-RXN.c	ASPK|ATP:L-aspartate 4-phosphotransferase|aspartate kinase|aspartate kinase, irreversible|aspartatekinase|aspartic kinase|aspartokinase|beta-aspartokinase		Aspartokinase (EC 2.7.2.4)|acetylglutamate kinase (EC 2.7.2.8)	PosF/Positive/Positive/-/L-Threonine;Anteisoheptadecanoyllipoteichoic acid (n-24), linked, glucose substituted;Glycine;Dianteisoheptadecanoylphosphatidylglycerol;Siroheme;GSH;Peptidoglycan polymer (n subunits);L-Isoleucine;Heme;L-Methionine;Dianteisoheptadecanoylphosphatidylethanolamine;S-Adenosyl-L-methionine;Anteisoheptadecanoyllipoteichoic acid (n-24), linked, D-alanine substituted;Anteisohept…	PosF/Positive/Positive variable/-/L-Glutamine;Dianteisoheptadecanoylphosphatidylethanolamine;Glycine;10-Formyltetrahydrofolate;Anteisoheptadecanoyllipoteichoic acid (n-24), linked, glucose substituted;Peptidoglycan polymer (n subunits);L-Threonine;Tetrahydrofolate;Ubiquinone-8;tcam;L-Isoleucine;Siroheme;L-Tyrosine;dGTP;L-Serine;L-Methionine;S-Adenosyl-L-methionine;L-Lysine;GTP;Dianteisoheptadecan…	PosF/Positive/Positive variable/-/Ubiquinone-8;L-Glutamine;TPP;10-Formyltetrahydrofolate;Anteisoheptadecanoyllipoteichoic acid (n-24), linked, N-acetyl-D-glucosamine;L-Threonine;L-Methionine;5-Methyltetrahydrofolate;GSH;Spermidine;GTP;NAD;S-Adenosyl-L-methionine;L-Serine;Heme;Siroheme;Anteisoheptadecanoyllipoteichoic acid (n-24), linked, glucose substituted;Anteisoheptadecanoyllipoteichoic acid (…	PosF/Positive/Positive variable/-/S-Adenosyl-L-methionine;Peptidoglycan polymer (n subunits);Heme;L-Serine;GTP;Siroheme;tcam;Tetrahydrofolate;L-Tryptophan;dGTP;Spermidine;Anteisoheptadecanoyllipoteichoic acid (n-24), linked, N-acetyl-D-glucosamine;10-Formyltetrahydrofolate;Glycine;ATP;Dianteisoheptadecanoylphosphatidylglycerol;Anteisoheptadecanoyllipoteichoic acid (n-24), linked, unsubstituted;Ub…	PosF/Positive/Positive variable/-/L-Tryptophan;TPP;Diisoheptadecanoylphosphatidylethanolamine;CTP;Anteisoheptadecanoyllipoteichoic acid (n-24), linked, D-alanine substituted;10-Formyltetrahydrofolate;Menaquinone 8;L-Tyrosine;L-Threonine;Peptidoglycan polymer (n subunits);Isoheptadecanoylcardiolipin (B. subtilis);dCTP;Spermidine;Anteisoheptadecanoyllipoteichoic acid (n-24), linked, glucose substit…
Glycine, serine and threonine metabolism	rxn00692	(1) H2O[0] + (1) Glycine[0] + (1) 5-10-Methylenetetrahydrofolate[0] <=> (1) L-Serine[0] + (1) Tetrahydrofolate[0]	-	OK	R00945	GLYOHMETRANS-RXN.c	GHMT2r|glycine hydroxymethyltransferase, reversible|glycine hydroxymethyltransferase, reversible, mitochondrial|glycinehydroxymethyltransferase-reversible		Serine hydroxymethyltransferase (EC 2.1.2.1)|UDP-4-amino-4-deoxy-L-arabinose formyltransferase (EC 2.1.2.13)	NegF/Negative/Variable/-/ATP;2-Demethylmenaquinone 8;CoA;Glycine;Siroheme;glycerol teichoic acid (n-45), linked, D-ala substituted;GTP;L-Methionine;Ubiquinone-8;dGTP;L-Histidine;L-Phenylalanine;S-Adenosyl-L-methionine;Menaquinone 8;ACP;TTP;dATP;5-Methyltetrahydrofolate;TPP//	NegF/Negative/Variable/-/Glycine;10-Formyltetrahydrofolate;Tetrahydrofolate;Ubiquinone-8;L-Tyrosine;dGTP;dATP;S-Adenosyl-L-methionine;GTP;5-Methyltetrahydrofolate;GSH;CoA;ATP;TPP;phosphatidylethanolamine dioctadecanoyl//	PosF/Variable/Variable/-/L-Serine//	NegF/Negative/Variable/-/5-Methyltetrahydrofolate;S-Adenosyl-L-methionine;dATP;GTP;Tetrahydrofolate;L-Phenylalanine;dGTP;10-Formyltetrahydrofolate;Glycine;Menaquinone 8;phosphatidylethanolamine dioctadecanoyl;ATP;Ubiquinone-8;2-Demethylmenaquinone 8;CoA;TPP;GSH//	PosF/Positive/Variable/-/L-Tryptophan;Diisoheptadecanoylphosphatidylethanolamine;L-Serine;Dianteisoheptadecanoylphosphatidylethanolamine//
Glycine, serine and threonine metabolism	rxn01301	(1) NAD[0] + (1) L-Homoserine[0] <=> (1) NADH[0] + (1) H+[0] + (1) L-Aspartate4-semialdehyde[0]	-	OK	R01773	HOMOSERDEHYDROG-RXN.c.metaexp.NAD_NADH	L-Homoserine:NAD+ oxidoreductase|homoserine dehydrogenase (NADH)|homoserine dehydrogenase (NADH), irreversible		Homoserine dehydrogenase (EC 1.1.1.3)|homoserine dehydrogenase (EC 1.1.1.3)	NegF/Variable/Variable/-/L-Threonine;Anteisoheptadecanoyllipoteichoic acid (n-24), linked, glucose substituted;Glycine;Dianteisoheptadecanoylphosphatidylglycerol;GSH;L-Isoleucine;L-Methionine;Dianteisoheptadecanoylphosphatidylethanolamine;S-Adenosyl-L-methionine;Anteisoheptadecanoyllipoteichoic acid (n-24), linked, D-alanine substituted;Anteisoheptadecanoylcardiolipin (B. subtilis);Spermidine;Ant…	NegF/Variable/Variable/-/Dianteisoheptadecanoylphosphatidylethanolamine;Glycine;2-Demethylmenaquinone 8;Anteisoheptadecanoyllipoteichoic acid (n-24), linked, glucose substituted;L-Threonine;Tetrahydrofolate;Ubiquinone-8;L-Isoleucine;Siroheme;L-Serine;L-Methionine;dATP;Bactoprenyl diphosphate;Menaquinone 8;S-Adenosyl-L-methionine;L-Lysine;5-Methyltetrahydrofolate;Dianteisoheptadecanoylphosphatidyl…	NegF/Variable/Variable/-/Ubiquinone-8;TPP;10-Formyltetrahydrofolate;Anteisoheptadecanoyllipoteichoic acid (n-24), linked, N-acetyl-D-glucosamine;L-Threonine;L-Methionine;5-Methyltetrahydrofolate;GSH;Spermidine;GTP;S-Adenosyl-L-methionine;L-Serine;Heme;Siroheme;Anteisoheptadecanoyllipoteichoic acid (n-24), linked, glucose substituted;Anteisoheptadecanoyllipoteichoic acid (n-24), linked, D-alanine …	NegF/Variable/Variable/-/S-Adenosyl-L-methionine;Heme;L-Serine;GTP;tcam;Tetrahydrofolate;L-Tryptophan;Spermidine;Anteisoheptadecanoyllipoteichoic acid (n-24), linked, N-acetyl-D-glucosamine;10-Formyltetrahydrofolate;Glycine;ATP;Dianteisoheptadecanoylphosphatidylglycerol;Anteisoheptadecanoyllipoteichoic acid (n-24), linked, unsubstituted;Ubiquinone-8;L-Tyrosine;Anteisoheptadecanoylcardiolipin (B. …	NegF/Variable/Variable/-/L-Tryptophan;TPP;Diisoheptadecanoylphosphatidylethanolamine;CTP;dGTP;Anteisoheptadecanoyllipoteichoic acid (n-24), linked, D-alanine substituted;10-Formyltetrahydrofolate;Menaquinone 8;L-Tyrosine;L-Threonine;Peptidoglycan polymer (n subunits);dATP;Isoheptadecanoylcardiolipin (B. subtilis);dCTP;Spermidine;Anteisoheptadecanoyllipoteichoic acid (n-24), linked, glucose substi…
Glycine, serine and threonine metabolism	rxn00541	(1) L-Threonine[0] <=> (1) Glycine[0] + (1) Acetaldehyde[0]	-	OK	R00751	THREONINE-ALDOLASE-RXN.c	L-Threonine acetaldehyde-lyase|L-threonine acetaldehyde-lyase|L-threonine acetaldehyde-lyase (glycine-forming)		Low-specificity L-threonine aldolase (EC 4.1.2.5)|indole-3-glycerol-phosphate lyase (EC 4.1.2.8)	-	NoF/Negative variable/Negative variable/-///	PosF/Positive/Variable/-/Ubiquinone-8;TPP;10-Formyltetrahydrofolate;5-Methyltetrahydrofolate;CoA;GSH;GTP;L-Serine;2-Demethylmenaquinone 8;Menaquinone 8;dATP;Glycine;ATP;L-Phenylalanine;phosphatidylethanolamine dioctadecanoyl;Tetrahydrofolate//	NoF/Blocked/Blocked/-///	PosF/Positive/Positive/-/L-Tryptophan;TPP;Diisoheptadecanoylphosphatidylethanolamine;CTP;dGTP;Anteisoheptadecanoyllipoteichoic acid (n-24), linked, D-alanine substituted;10-Formyltetrahydrofolate;Menaquinone 8;L-Tyrosine;Peptidoglycan polymer (n subunits);dATP;Isoheptadecanoylcardiolipin (B. subtilis);dCTP;Spermidine;Anteisoheptadecanoyllipoteichoic acid (n-24), linked, glucose substituted;glycer…
Glycine, serine and threonine metabolism	rxn00737	(1) L-Threonine[0] <=> (1) NH3[0] + (1) 2-Oxobutyrate[0]	>	OK	R00996	THREDEHYD-RXN.c	L-threonine ammonia-lyase|L-threonine ammonia-lyase (2-oxobutanoate-forming)|L-threonine deaminse reversible|L-threonine dehydratase|L-threonine hydro-lyase (deaminating)|L-threoninedeaminase|THRD_L|threonine deaminase|threonine dehydrase|threonine dehydratase		Threonine dehydratase, catabolic (EC 4.3.1.19)|Threonine dehydratase biosynthetic (EC 4.3.1.19)|Threonine dehydratase (EC 4.3.1.19)|L-serine dehydratase 1 (EC 4.3.1.17)|3,4-dihydroxyphenylalanine reductive deaminase (EC 4.3.1.22)	NoF/Positive variable/Positive variable/>///	PosF/Positive/Positive variable/>/Dianteisoheptadecanoylphosphatidylethanolamine;Glycine;10-Formyltetrahydrofolate;Anteisoheptadecanoyllipoteichoic acid (n-24), linked, glucose substituted;Tetrahydrofolate;Ubiquinone-8;L-Isoleucine;L-Tyrosine;dGTP;L-Serine;L-Methionine;dATP;Menaquinone 8;S-Adenosyl-L-methionine;GTP;5-Methyltetrahydrofolate;Dianteisoheptadecanoylphosphatidylglycerol;GSH;CoA;ATP;An…	PosF/Positive/Positive variable/>/Anteisoheptadecanoyllipoteichoic acid (n-24), linked, N-acetyl-D-glucosamine;L-Methionine;S-Adenosyl-L-methionine;Anteisoheptadecanoyllipoteichoic acid (n-24), linked, glucose substituted;Anteisoheptadecanoyllipoteichoic acid (n-24), linked, D-alanine substituted;Dianteisoheptadecanoylphosphatidylethanolamine;Anteisoheptadecanoyllipoteichoic acid (n-24), linked, …	PosF/Positive/Positive variable/>/5-Methyltetrahydrofolate;S-Adenosyl-L-methionine;dATP;L-Serine;GTP;Tetrahydrofolate;L-Tryptophan;L-Phenylalanine;dGTP;Anteisoheptadecanoyllipoteichoic acid (n-24), linked, N-acetyl-D-glucosamine;10-Formyltetrahydrofolate;Glycine;phosphatidylethanolamine dioctadecanoyl;ATP;Dianteisoheptadecanoylphosphatidylglycerol;Anteisoheptadecanoyllipoteichoic acid (n-24), lin…	PosF/Positive/Positive variable/>/Anteisoheptadecanoyllipoteichoic acid (n-24), linked, D-alanine substituted;Spermidine;Anteisoheptadecanoyllipoteichoic acid (n-24), linked, glucose substituted;S-Adenosyl-L-methionine;L-Isoleucine;Anteisoheptadecanoyllipoteichoic acid (n-24), linked, N-acetyl-D-glucosamine;Anteisoheptadecanoylcardiolipin (B. subtilis);Dianteisoheptadecanoylphosphatidylglycerol;P…
Glycine, serine and threonine metabolism	rxn01101	(1) NAD[0] + (1) 3-Phosphoglycerate[0] <=> (1) NADH[0] + (1) H+[0] + (1) 3-Phosphonooxypyruvate[0]	-	OK	R01513	PGLYCDEHYDROG-RXN.c	3-Phospho-D-glycerate:NAD+ 2-oxidoreductase|3-Phosphoglycerate:NAD+ 2-oxidoreductase|D-3-phosphoglycerate dehydrogenase 1|PGCD|phosphoglycerate dehydrogenase reversible|phosphoglyceratedehydrogenase		D-3-phosphoglycerate dehydrogenase (EC 1.1.1.95)|phosphoglycerate dehydrogenase (EC 1.1.1.95)	NoF/Blocked/Blocked/-///	PosF/Positive/Positive variable/-/Dianteisoheptadecanoylphosphatidylethanolamine;Glycine;10-Formyltetrahydrofolate;2-Demethylmenaquinone 8;Tetrahydrofolate;L-Cysteine;Ubiquinone-8;L-Tyrosine;dGTP;L-Serine;TTP;L-Methionine;dATP;Menaquinone 8;S-Adenosyl-L-methionine;GTP;GSH;ACP;CoA;ATP;Heme;Diisoheptadecanoylphosphatidylethanolamine;TPP;dCTP;L-Tryptophan//	PosF/Positive/Positive variable/-/Ubiquinone-8;TPP;L-Methionine;CoA;GSH;ACP;S-Adenosyl-L-methionine;2-Demethylmenaquinone 8;Menaquinone 8;Heme;UTP;TTP;L-Cysteine//	PosF/Positive/Positive variable/-/S-Adenosyl-L-methionine;dCTP;dATP;Heme;L-Serine;GTP;UTP;Tetrahydrofolate;L-Tryptophan;L-Phenylalanine;dGTP;10-Formyltetrahydrofolate;Glycine;Menaquinone 8;ATP;ACP;Ubiquinone-8;Dianteisoheptadecanoylphosphatidylethanolamine;L-Cysteine;CoA;TPP;Diisoheptadecanoylphosphatidylethanolamine;GSH;L-Methionine//	PosF/Positive/Positive variable/-/L-Tryptophan;TPP;Diisoheptadecanoylphosphatidylethanolamine;CTP;Anteisoheptadecanoyllipoteichoic acid (n-24), linked, D-alanine substituted;Menaquinone 8;L-Threonine;Peptidoglycan polymer (n subunits);dATP;Isoheptadecanoylcardiolipin (B. subtilis);dCTP;Spermidine;Anteisoheptadecanoyllipoteichoic acid (n-24), linked, glucose substituted;glycerol teichoic acid (n-4…
Glycine, serine and threonine metabolism	rxn02914	(1) 2-Oxoglutarate[0] + (1) phosphoserine[0] <=> (1) L-Glutamate[0] + (1) 3-Phosphonooxypyruvate[0]	-	OK	R04173	PSERTRANSAM-RXN.c	3-Phosphoserine:2-oxoglutarate aminotransferase|PSERT|Phosphoserine aminotransferase|phosphoserine transaminase reversible|phosphoserinetransaminase		Phosphoserine aminotransferase (EC 2.6.1.52)|Phosphoserine aminotransferase, putative (EC 2.6.1.52)|1D-1-guanidino-3-amino-1,3-dideoxy-scyllo-inositol transaminase (EC 2.6.1.56)	-	NegF/Negative/Negative variable/-/Dianteisoheptadecanoylphosphatidylethanolamine;Glycine;10-Formyltetrahydrofolate;2-Demethylmenaquinone 8;Tetrahydrofolate;L-Cysteine;Ubiquinone-8;L-Tyrosine;dGTP;L-Serine;L-Methionine;dATP;Menaquinone 8;S-Adenosyl-L-methionine;GTP;5-Methyltetrahydrofolate;GSH;ACP;CoA;ATP;Heme;Diisoheptadecanoylphosphatidylethanolamine;TPP;dCTP;L-Tryptophan;CTP;phosphatidylethanol…	NegF/Negative/Negative variable/-/Ubiquinone-8;TPP;L-Methionine;CoA;GSH;ACP;S-Adenosyl-L-methionine;2-Demethylmenaquinone 8;Menaquinone 8;Heme;dCTP;UTP;L-Cysteine//	NegF/Negative/Negative variable/-/5-Methyltetrahydrofolate;S-Adenosyl-L-methionine;dATP;Heme;L-Serine;GTP;UTP;Tetrahydrofolate;L-Tryptophan;L-Phenylalanine;dGTP;Glycine;Menaquinone 8;phosphatidylethanolamine dioctadecanoyl;ATP;ACP;Ubiquinone-8;Dianteisoheptadecanoylphosphatidylethanolamine;L-Cysteine;CoA;TPP;Diisoheptadecanoylphosphatidylethanolamine;GSH;L-Methionine//	NegF/Negative/Negative variable/-/TPP;Diisoheptadecanoylphosphatidylethanolamine;CTP;Anteisoheptadecanoyllipoteichoic acid (n-24), linked, D-alanine substituted;Menaquinone 8;L-Threonine;Peptidoglycan polymer (n subunits);dATP;Isoheptadecanoylcardiolipin (B. subtilis);dCTP;Spermidine;Anteisoheptadecanoyllipoteichoic acid (n-24), linked, glucose substituted;glycerol teichoic acid (n-45), linked, D…
Glycine, serine and threonine metabolism	rxn00165	(1) L-Serine[0] <=> (1) NH3[0] + (1) Pyruvate[0]	>	OK	R00220	4.3.1.17-RXN.c	L-hydroxyaminoacid dehydratase|L-serine ammonia-lyase (pyruvate-forming)|L-serine deaminase (rev)|L-serine dehydratase alpha subunit|L-serine hydro-lyase (deaminating)|L-serinedeaminase|SERD_L|Serine ammonia-lyase	4.2.1.13	L-serine dehydratase 1 (EC 4.3.1.17)|L-serine dehydratase (EC 4.3.1.17)|L-serine dehydratase, beta subunit (EC 4.3.1.17)|L-serine dehydratase, alpha subunit (EC 4.3.1.17)|erythro-3-hydroxy-L-aspartate ammonia-lyase (EC 4.3.1.20)|3,4-dihydroxyphenylalanine reductive deaminase (EC 4.3.1.22)	NoF/Positive variable/Positive variable/>///	NoF/Positive variable/Positive variable/>///	NoF/Positive variable/Positive variable/>///	NoF/Positive variable/Positive variable/>///	NoF/Positive variable/Positive variable/>///
Glycine, serine and threonine metabolism	rxn01302	(1) NADP[0] + (1) L-Homoserine[0] <=> (1) NADPH[0] + (1) H+[0] + (1) L-Aspartate4-semialdehyde[0]	-	OK	R01775	HOMOSERDEHYDROG-RXN.c.metaexp.NADP_NADPH	HSDy|L-Homoserine:NADP+ oxidoreductase|L-homoserine:NADP+ oxidoreductase|homoserine dehydrogenase (NADP), irreversible|homoserine dehydrogenase (NADPH)|homoserinedehydrogenase-NADPH		Homoserine dehydrogenase (EC 1.1.1.3)|homoserine dehydrogenase (EC 1.1.1.3)	NoF/Variable/Variable/-///	PosF/Variable/Variable/-/2-Demethylmenaquinone 8;Ubiquinone-8;L-Isoleucine;Siroheme;L-Serine;Bactoprenyl diphosphate;Menaquinone 8;L-Lysine;ACP;CoA;Heme;TPP;L-Tryptophan//	NoF/Variable/Variable/-///	NoF/Variable/Variable/-///	NoF/Variable/Variable/-///
Glycine, serine and threonine metabolism	rxn00599	(1) Glycine[0] + (1) H+[0] + (1) Succinyl-CoA[0] <=> (1) CoA[0] + (1) CO2[0] + (1) 5-Aminolevulinate[0]	>	OK	R00830	5-AMINOLEVULINIC-ACID-SYNTHASE-RXN.c	5-aminolevulinate synthetase|5-aminolevulinic acid synthetase|ALA synthase|ALA synthetase|ALAS|alpha-aminolevulinic acid synthase|aminolevulinate synthase|aminolevulinate synthetase|aminolevulinic acid synthase|aminolevulinic acid synthetase|aminolevulinic synthetase|delta-aminolevulinate synthase|delta-aminolevulinate synthetase|delta-aminolevulinic acid synthase|delta-aminolevulinic acid synthe…		5-aminolevulinate synthase (EC 2.3.1.37)|acyl-[acyl-carrier-protein]---phospholipid O-acyltransferase (EC 2.3.1.40)	-	-	-	-	-
Glycine, serine and threonine metabolism	rxn01102	(1) ATP[0] + (1) Glycerate[0] <=> (1) ADP[0] + (1) H+[0] + (1) 3-Phosphoglycerate[0]	>	OK|HB	R01514	GLY3KIN-RXN.c	ATP:(R)-glycerate 3-phosphotransferase|ATP:D-glycerate 2-phosphotransferase|D-glycerate 3-kinase|D-glycerate kinase|D-glyceric acid kinase|glycerate kinase (phosphorylating)|glycerate-3-kinase		D-glycerate 2-kinase (EC 2.7.1.-)|Glycerate kinase (EC 2.7.1.31)|pyridoxal kinase (EC 2.7.1.35)	NegF/Negative/Negative variable/-/Bactoprenyl diphosphate;10-Formyltetrahydrofolate;Diisoheptadecanoylphosphatidylethanolamine;glycerol teichoic acid (n-45), linked, unsubstituted;Putrescine;dCTP;L-Threonine;ATP;2-Demethylmenaquinone 8;CoA;phosphatidylethanolamine dioctadecanoyl;L-Leucine;glycerol teichoic acid (n-45), linked, glucose substituted;tcam;Anteisoheptadecanoyllipoteichoic acid (n-24),…	NoF/Blocked/Blocked/-///	PosF/Positive/Positive variable/-/10-Formyltetrahydrofolate;5-Methyltetrahydrofolate;Tetrahydrofolate//	PosF/Positive/Positive/-/5-Methyltetrahydrofolate;Tetrahydrofolate//	PosF/Positive/Positive/-/10-Formyltetrahydrofolate;5-Methyltetrahydrofolate//
Glycine, serine and threonine metabolism	rxn01069	(1) H2O[0] + (1) O-Phospho-L-homoserine[0] <=> (1) Phosphate[0] + (1) L-Threonine[0]	-	OK|HB	R01466	THRESYN-RXN.c	O-Phospho-L-homoserine phospho-lyase (adding water)|O-phospho-L-homoserine phosphate-lyase (adding water, L-threonine-forming)|O-phospho-L-homoserine phosphate-lyase (adding water;L-threonine-forming)|O-phospho-L-homoserine phospho-lyase (adding water)|THRS|threonine synthase|threonine synthetase|threoninesynthase	4.2.99.2	Threonine synthase (EC 4.2.3.1)|sesquithujene synthase (EC 4.2.3.102)	PosF/Positive/Positive variable/>/L-Threonine//	PosF/Positive/Positive variable/>/Dianteisoheptadecanoylphosphatidylethanolamine;Glycine;10-Formyltetrahydrofolate;Anteisoheptadecanoyllipoteichoic acid (n-24), linked, glucose substituted;L-Threonine;Tetrahydrofolate;Ubiquinone-8;tcam;L-Isoleucine;L-Tyrosine;dGTP;L-Serine;L-Methionine;S-Adenosyl-L-methionine;GTP;Dianteisoheptadecanoylphosphatidylglycerol;GSH;ATP;Anteisoheptadecanoylcardiolipin (…	PosF/Positive/Positive variable/>/Ubiquinone-8;TPP;10-Formyltetrahydrofolate;Anteisoheptadecanoyllipoteichoic acid (n-24), linked, N-acetyl-D-glucosamine;L-Threonine;L-Methionine;5-Methyltetrahydrofolate;GSH;GTP;NAD;S-Adenosyl-L-methionine;L-Serine;Heme;Siroheme;Anteisoheptadecanoyllipoteichoic acid (n-24), linked, glucose substituted;Anteisoheptadecanoyllipoteichoic acid (n-24), linked, D-alanin…	PosF/Positive/Positive variable/>/S-Adenosyl-L-methionine;Heme;L-Serine;GTP;tcam;Tetrahydrofolate;L-Tryptophan;dGTP;Anteisoheptadecanoyllipoteichoic acid (n-24), linked, N-acetyl-D-glucosamine;10-Formyltetrahydrofolate;Glycine;ATP;Dianteisoheptadecanoylphosphatidylglycerol;Anteisoheptadecanoyllipoteichoic acid (n-24), linked, unsubstituted;Ubiquinone-8;L-Tyrosine;Anteisoheptadecanoylcardiolipin (…	PosF/Positive/Positive variable/>/L-Tryptophan;TPP;Diisoheptadecanoylphosphatidylethanolamine;CTP;dGTP;Anteisoheptadecanoyllipoteichoic acid (n-24), linked, D-alanine substituted;10-Formyltetrahydrofolate;Menaquinone 8;L-Tyrosine;L-Threonine;Peptidoglycan polymer (n subunits);dATP;Isoheptadecanoylcardiolipin (B. subtilis);dCTP;Spermidine;Anteisoheptadecanoyllipoteichoic acid (n-24), linked, gluco…
Glycine, serine and threonine metabolism	rxn08647	(1) ATP[0] + (1) Glycerate[0] <=> (1) ADP[0] + (1) H+[0] + (1) 2-Phospho-D-glycerate[0]	>	OK|HB	R08572	GKI-RXN.c	ATP:(R)-glycerate 2-phosphotransferase|D-glycerate-2-kinase|glycerate 2-kinase|glycerate kinase (2-phosphoglycerate forming)	2.7.1.165	tagatose kinase (EC 2.7.1.101)|pyridoxal kinase (EC 2.7.1.35)	-	-	-	-	-
Glycine, serine and threonine metabolism	rxn06600	(1) Tetrahydrofolate[0] + (1) S-Aminomethyldihydrolipoylprotein[0] <=> (1) NH3[0] + (1) 5-10-Methylenetetrahydrofolate[0] + (1) Dihydrolipolprotein[0]	>	OK	R04125		glycine cleavage complex		Glycine cleavage system H protein|Aminomethyltransferase (glycine cleavage system T protein) (EC 2.1.2.10)|phosphoribosylglycinamide formyltransferase (EC 2.1.2.2)	-	NoF/Blocked/Blocked/>///	NoF/Blocked/Blocked/>///	NoF/Blocked/Blocked/>///	NoF/Blocked/Blocked/>///
Glycine, serine and threonine metabolism	rxn12191	(1) NADP[0] + (1) Choline[0] <=> (1) NADPH[0] + (1) H+[0] + (1) Betaine aldehyde[0]	-	OK	R08558	RXN-12582.c	R08558|choline monooxygenase (NADP)		alcohol dehydrogenase (EC 1.1.1.1)	-	-	-	-	-
Glycine, serine and threonine metabolism	rxn10770	(1) NAD[0] + (1) Choline[0] <=> (1) NADH[0] + (1) H+[0] + (1) Betaine aldehyde[0]	-	OK	R08557	RXN-6021.c	R08557|RXN-6021.c		Choline dehydrogenase (EC 1.1.99.1)|alcohol dehydrogenase (EC 1.1.1.1)	-	-	-	-	-
Glycine, serine and threonine metabolism	rxn00420	(1) H2O[0] + (1) phosphoserine[0] <=> (1) Phosphate[0] + (1) L-Serine[0]	-	OK|HB	R00582	PSERPHOSPHA-RXN.c.metaexp.3-P-SERINE_SER|RXN0-5114.c	L-O-Phosphoserine phosphohydrolase|O-phospho-L-serine phosphohydrolase|PSP_L|RXN0-5114.c|phosphoserine phosphatase (L-serine)|phosphoserinephosphatase-L-serine		Phosphoserine phosphatase rsbX (EC 3.1.3.3)|Phosphoserine phosphatase (EC 3.1.3.3)|polynucleotide 5'-phosphatase (EC 3.1.3.33)	NoF/Blocked/Blocked/>///	-	-	-	-
Glycine, serine and threonine metabolism	rxn01068	(1) NAD[0] + (1) L-Threonine[0] <=> (1) NADH[0] + (1) H+[0] + (1) L-2-Amino-acetoacetate[0]	-	OK	R01465	THREODEHYD-RXN.c	L-threonine 3-dehydrogenase|L-threonine dehydrogenase|L-threonine dehydrogenase (w/ AOBUTDs)|L-threonine:NAD+ oxidoreductase|threonine 3-dehydrogenase|threonine dehydrogenase		L-threonine 3-dehydrogenase (EC 1.1.1.103)|L-threonine 3-dehydrogenase (EC 1.1.1.103)	-	NoF/Blocked/Blocked/-///	-	-	NoF/Blocked/Blocked/-///
Glycine, serine and threonine metabolism	rxn06493	(1) NAD[0] + (1) Dihydrolipolprotein[0] <=> (1) NADH[0] + (1) H+[0] + (1) Lipoylprotein[0]	-	OK	R03815		dihydrolipoylprotein:NAD+ oxidoreductase		Dihydrolipoamide dehydrogenase (EC 1.8.1.4)|Glycine dehydrogenase [decarboxylating] (glycine cleavage system P protein) (EC 1.4.4.2)|Glycine cleavage system H protein|Glycine dehydrogenase [decarboxylating] (glycine cleavage system P2 protein) (EC 1.4.4.2)|Glycine dehydrogenase [decarboxylating] (glycine cleavage system P1 protein) (EC 1.4.4.2)|protein-disulfide reductase (EC 1.8.1.8)	-	NoF/Blocked/Blocked/-///	NoF/Blocked/Blocked/-///	NoF/Blocked/Blocked/-///	NoF/Blocked/Blocked/-///
Glycine, serine and threonine metabolism	rxn06377	(1) Glycine[0] + (1) H+[0] + (1) Lipoylprotein[0] <=> (1) CO2[0] + (1) S-Aminomethyldihydrolipoylprotein[0]	-	OK	R03425		acceptor-aminomethylating)|acceptor-aminomethylating)|glycine:lipoylprotein oxidoreductase (decarboxylating and		Glycine dehydrogenase [decarboxylating] (glycine cleavage system P protein) (EC 1.4.4.2)|Glycine dehydrogenase [decarboxylating] (glycine cleavage system P2 protein) (EC 1.4.4.2)|Glycine dehydrogenase [decarboxylating] (glycine cleavage system P1 protein) (EC 1.4.4.2)|D-amino-acid dehydrogenase (EC 1.4.99.1)	-	-	-	-	-
Glycine, serine and threonine metabolism	rxn01300	(1) ATP[0] + (1) L-Homoserine[0] <=> (1) ADP[0] + (1) H+[0] + (1) O-Phospho-L-homoserine[0]	>	OK|HB	R01771	HOMOSERKIN-RXN.c	homoserinekinase		Homoserine kinase (EC 2.7.1.39)|riboflavin phosphotransferase (EC 2.7.1.42)	PosF/Positive/Positive variable/-/L-Threonine//	PosF/Positive/Positive variable/-/Dianteisoheptadecanoylphosphatidylethanolamine;Glycine;10-Formyltetrahydrofolate;Anteisoheptadecanoyllipoteichoic acid (n-24), linked, glucose substituted;L-Threonine;Tetrahydrofolate;Ubiquinone-8;tcam;L-Isoleucine;L-Tyrosine;L-Serine;L-Methionine;S-Adenosyl-L-methionine;GTP;Dianteisoheptadecanoylphosphatidylglycerol;GSH;ATP;Anteisoheptadecanoylcardiolipin (B. su…	PosF/Positive/Positive variable/-/Ubiquinone-8;L-Glutamine;TPP;10-Formyltetrahydrofolate;Anteisoheptadecanoyllipoteichoic acid (n-24), linked, N-acetyl-D-glucosamine;L-Threonine;L-Methionine;5-Methyltetrahydrofolate;GSH;GTP;NAD;S-Adenosyl-L-methionine;L-Serine;Heme;Siroheme;Anteisoheptadecanoyllipoteichoic acid (n-24), linked, glucose substituted;Anteisoheptadecanoyllipoteichoic acid (n-24), link…	PosF/Positive/Positive variable/-/S-Adenosyl-L-methionine;Heme;L-Serine;GTP;tcam;Tetrahydrofolate;L-Tryptophan;dGTP;Anteisoheptadecanoyllipoteichoic acid (n-24), linked, N-acetyl-D-glucosamine;10-Formyltetrahydrofolate;Glycine;ATP;Dianteisoheptadecanoylphosphatidylglycerol;Anteisoheptadecanoyllipoteichoic acid (n-24), linked, unsubstituted;Ubiquinone-8;L-Tyrosine;Anteisoheptadecanoylcardiolipin (…	PosF/Positive/Positive variable/-/L-Tryptophan;TPP;Diisoheptadecanoylphosphatidylethanolamine;CTP;Anteisoheptadecanoyllipoteichoic acid (n-24), linked, D-alanine substituted;10-Formyltetrahydrofolate;Menaquinone 8;L-Tyrosine;L-Threonine;Peptidoglycan polymer (n subunits);dATP;Isoheptadecanoylcardiolipin (B. subtilis);dCTP;Spermidine;Anteisoheptadecanoyllipoteichoic acid (n-24), linked, glucose su…
Glycine, serine and threonine metabolism	rxn00274	(1) Acetyl-CoA[0] + (1) Glycine[0] <=> (1) CoA[0] + (1) L-2-Amino-acetoacetate[0]	-	OK	R00371	AKBLIG-RXN.c	2-amino-3-ketobutyrate CoA ligase|2-amino-3-ketobutyrate coenzyme A ligase|2-amino-3-ketobutyrate-CoA ligase|AKB ligase|KBL|acetyl-CoA:glycine C-acetyltransferase|aminoacetone synthase|aminoacetone synthetase|glycine C-acetyltransferase|glycine C-acetyltransferase (irreversible)|glycine acetyltransferase		2-amino-3-ketobutyrate coenzyme A ligase (EC 2.3.1.29)|lysine N-acetyltransferase (EC 2.3.1.32)	-	-	-	-	-
Glycine, serine and threonine metabolism	rxn00422	(1) Pyruvate[0] + (1) L-Serine[0] <=> (1) L-Alanine[0] + (1) Hydroxypyruvate[0]	-	OK	R00585	SERINE--PYRUVATE-AMINOTRANSFERASE-RXN.c	L-Serine:pyruvate aminotransferase|serine-pyruvate aminotransferase,		L-alanine:glyoxylate aminotransferase (EC 2.6.1.44)|Serine--pyruvate aminotransferase (EC 2.6.1.51)|taurine---2-oxoglutarate transaminase (EC 2.6.1.55)	NegF/Negative/Negative variable/-/Bactoprenyl diphosphate;10-Formyltetrahydrofolate;Diisoheptadecanoylphosphatidylethanolamine;glycerol teichoic acid (n-45), linked, unsubstituted;Putrescine;dCTP;L-Threonine;ATP;2-Demethylmenaquinone 8;CoA;phosphatidylethanolamine dioctadecanoyl;L-Leucine;glycerol teichoic acid (n-45), linked, glucose substituted;tcam;Anteisoheptadecanoyllipoteichoic acid (n-24),…	-	-	-	-
Glycine, serine and threonine metabolism	rxn00166	(1) D-Serine[0] <=> (1) NH3[0] + (1) Pyruvate[0]	>	OK	R00221	DSERDEAM-RXN.c	D-hydroxy amino acid dehydratase|D-hydroxyaminoacid dehydratase|D-serine ammonia-lyase (pyruvate-forming)|D-serine dehydrase|D-serine dehydratase (deaminating)|D-serine hydro-lyase (deaminating)|D-serine hydrolase|d-serine dehydratase		D-serine dehydratase (EC 4.3.1.18)|D-serine ammonia-lyase (EC 4.3.1.18)	-	-	-	-	-
Glycine, serine and threonine metabolism	rxn01011	(1) NAD[0] + (1) Glycerate[0] <=> (1) NADH[0] + (1) H+[0] + (1) Hydroxypyruvate[0]	-	OK	R01388	GLYCERATE-DEHYDROGENASE-RXN.c|HYDROXYPYRUVATE-REDUCTASE-RXN.c.metaexp.NAD_NADH	D-Glycerate:NAD+ 2-oxidoreductase|Hydroxypyruvate reductase (NADH)		Hydroxypyruvate reductase, putative (EC 1.1.1.81)|Hydroxypyruvate reductase (EC 1.1.1.81)|glyoxylate reductase (EC 1.1.1.26)|glycerate dehydrogenase (EC 1.1.1.29)|hydroxypyruvate reductase (EC 1.1.1.81)	-	-	NoF/Variable/Variable/-///	NoF/Variable/Variable/-///	NoF/Variable/Variable/-///
Glycine, serine and threonine metabolism	rxn00433	(1) H2O[0] + (1) O2[0] + (1) Sarcosine[0] <=> (1) H2O2[0] + (1) Glycine[0] + (1) Formaldehyde[0]	>	OK	R00610	SARCOX-RXN.c	Sarcosine:oxygen oxidoreductase (demethylating)|sarcosine oxidase|sarcosine:oxygen oxidoreductase (demethylating)	1.5.3.1	Sarcosine oxidase beta subunit (EC 1.5.3.1)|Sarcosine oxidase alpha subunit (EC 1.5.3.1)|N1-acetylpolyamine oxidase (EC 1.5.3.13)	NoF/Blocked/Blocked/>///	-	-	-	-
Glycine, serine and threonine metabolism	rxn01013	(1) NADP[0] + (1) Glycerate[0] <=> (1) NADPH[0] + (1) H+[0] + (1) Hydroxypyruvate[0]	-	OK	R01392	HYDROXYPYRUVATE-REDUCTASE-RXN.c.metaexp.NADP_NADPH|RXN0-300.c	Hydroxypyruvate reductase (NADPH)|hydroxypyruvate reductase (NADP+)		Hydroxypyruvate reductase, putative (EC 1.1.1.81)|Hydroxypyruvate reductase (EC 1.1.1.81)|glyoxylate reductase (NADP+) (EC 1.1.1.79)|hydroxypyruvate reductase (EC 1.1.1.81)	-	-	NoF/Variable/Variable/-///	NoF/Variable/Variable/-///	NoF/Variable/Variable/-///
Glycine, serine and threonine metabolism	rxn01868	(1) H2O[0] + (1) NADP[0] + (1) Betaine aldehyde[0] <=> (1) NADPH[0] + (2) H+[0] + (1) BET[0]	-	OK	R02566				Betaine aldehyde dehydrogenase (EC 1.2.1.8)|beta-apo-4'-carotenal oxygenase (EC 1.2.1.82)	-	-	-	-	-
Glycine, serine and threonine metabolism	rxn01867	(1) H2O[0] + (1) NAD[0] + (1) Betaine aldehyde[0] <=> (1) NADH[0] + (2) H+[0] + (1) BET[0]	-	OK	R02565	BADH-RXN.c			Betaine aldehyde dehydrogenase (EC 1.2.1.8)|beta-apo-4'-carotenal oxygenase (EC 1.2.1.82)	-	-	-	-	-
Glycine, serine and threonine metabolism	rxn00742	(1) H2O[0] + (1) Cystathionine[0] <=> (1) NH3[0] + (1) L-Cysteine[0] + (1) 2-Oxobutyrate[0]	>	OK	R01001	CYSTAGLY-RXN.c	L-cystathionine cysteine-lyase (deaminating)|L-cystathionine cysteine-lyase (deaminating, 2-oxobutanoate-forming)|L-cystathionine cysteine-lyase (deaminating; 2-oxobutanoate-forming)|cystalysin|cystathionase|cystathionine g-lyase|cysteine desulfhydrase|cystine desulfhydrase|gamma-CTL|gamma-cystathionase|homoserine deaminase|homoserine deaminase-cystathionase|homoserine dehydratase		Cystathionine gamma-lyase (EC 4.4.1.1)|cysteine-S-conjugate beta-lyase (EC 4.4.1.13)	PosF/Positive variable/Positive variable/>/Anteisoheptadecanoyllipoteichoic acid (n-24), linked, glucose substituted;Dianteisoheptadecanoylphosphatidylglycerol;L-Isoleucine;Dianteisoheptadecanoylphosphatidylethanolamine;Anteisoheptadecanoyllipoteichoic acid (n-24), linked, D-alanine substituted;Anteisoheptadecanoylcardiolipin (B. subtilis);Anteisoheptadecanoyllipoteichoic acid (n-24), linked, N-a…	-	-	-	-
Glycine, serine and threonine metabolism	rxn05909	(1) L-Serine[0] + (1) H+[0] + (1) H2S[0] <=> (1) H2O[0] + (1) L-Cysteine[0]	-	OK|HB	R00891		L-serine hydro-lyase (adding hydrogen sulfide, L-cysteine-forming)		cystathionine beta-synthase (EC 4.2.1.22)	-	-	-	-	-
Glycine, serine and threonine metabolism	rxn01099	(1) H2O[0] + (1) 3-Phosphoglycerate[0] <=> (1) Phosphate[0] + (1) Glycerate[0]	-	OK|HB	R01511	3-PHOSPHOGLYCERATE-PHOSPHATASE-RXN.c	3-PGA phosphatase|3-phosphoglycerate phosphatase|D-3-Phosphoglycerate phosphatase|D-Glycerate-3-phosphate phosphohydrolase|D-glycerate-3-phosphate phosphohydrolase	3.1.3.38	4-nitrophenylphosphatase (EC 3.1.3.41)	-	-	-	-	-
Alanine, aspartate and glutamate metabolism	rxn00790	(1) PPi[0] + (1) L-Glutamate[0] + (1) H+[0] + (1) 5-Phosphoribosylamine[0] <=> (1) H2O[0] + (1) L-Glutamine[0] + (1) PRPP[0]	<	OK|HB	R01072	PRPPAMIDOTRANS-RXN.c	(glutamate-amidating)|(glutamate-amidating)|5-Phosphoribosylamine:pyrophosphate phosphoribosyltransferase|5-phospho-beta-D-ribosylamine:diphosphate phospho-alpha-D-ribosyltransferase (glutamate-amidating)|GLUPRT|glutaminephosphoribosyldiphosphateamidotransferase|phosphoribosyldiphosphate 5-amidotransferase|phosphoribosyldiphosphate amidotransferase		Amidophosphoribosyltransferase (EC 2.4.2.14)|anthranilate phosphoribosyltransferase (EC 2.4.2.18)	NegF/Negative/Negative/</Bactoprenyl diphosphate;glycerol teichoic acid (n-45), linked, unsubstituted;ATP;2-Demethylmenaquinone 8;glycerol teichoic acid (n-45), linked, glucose substituted;Anteisoheptadecanoyllipoteichoic acid (n-24), linked, glucose substituted;Isoheptadecanoyllipoteichoic acid (n-24), linked, glucose substituted;Tetrahydrofolate;glycerol teichoic acid (n-45), linked, D-ala subs…	NegF/Negative/Negative/</10-Formyltetrahydrofolate;2-Demethylmenaquinone 8;Tetrahydrofolate;Ubiquinone-8;L-Tyrosine;dGTP;dATP;Menaquinone 8;S-Adenosyl-L-methionine;GTP;5-Methyltetrahydrofolate;CoA;ATP;TPP;phosphatidylethanolamine dioctadecanoyl//	NegF/Negative/Negative/</Ubiquinone-8;TPP;10-Formyltetrahydrofolate;5-Methyltetrahydrofolate;CoA;GTP;L-Tyrosine;ATP;dGTP;Tetrahydrofolate//	NegF/Negative/Negative/</5-Methyltetrahydrofolate;S-Adenosyl-L-methionine;dATP;GTP;Tetrahydrofolate;10-Formyltetrahydrofolate;phosphatidylethanolamine dioctadecanoyl;ATP;Ubiquinone-8;L-Tyrosine;TPP//	NegF/Negative/Negative/</L-Tryptophan;TPP;dGTP;10-Formyltetrahydrofolate;dATP;Spermidine;S-Adenosyl-L-methionine;NAD;Tetrahydrofolate;GTP;Siroheme;5-Methyltetrahydrofolate;Calomide;ATP;CoA;phosphatidylethanolamine dioctadecanoyl;L-Serine;Ubiquinone-8;TTP//
Alanine, aspartate and glutamate metabolism	rxn00260	(1) 2-Oxoglutarate[0] + (1) L-Aspartate[0] <=> (1) L-Glutamate[0] + (1) Oxaloacetate[0]	-	OK	R00355	ASPAMINOTRANS-RXN.c	ASPTA|L-aspartate:2-oxoglutarate aminotransferase|aspartate transaminase, mitochondrial|aspartatetransaminase|transaminase A		Aspartate aminotransferase (EC 2.6.1.1)|alanine---oxo-acid transaminase (EC 2.6.1.12)	NegF/Negative/Variable/-/dCTP;L-Threonine;2-Demethylmenaquinone 8;CoA;L-Aspartate;Anteisoheptadecanoyllipoteichoic acid (n-24), linked, glucose substituted;Glycine;Dianteisoheptadecanoylphosphatidylglycerol;L-Tyrosine;Siroheme;GSH;Peptidoglycan polymer (n subunits);L-Isoleucine;Heme;L-Methionine;NAD;Dianteisoheptadecanoylphosphatidylethanolamine;S-Adenosyl-L-methionine;Menaquinone 8;Anteisoheptad…	NegF/Negative/Variable/-/UTP;Stearoyllipoteichoic acid (n-24), linked, glucose substituted;L-Glutamine;Dianteisoheptadecanoylphosphatidylethanolamine;Glycine;10-Formyltetrahydrofolate;NADP;Anteisoheptadecanoyllipoteichoic acid (n-24), linked, glucose substituted;Peptidoglycan polymer (n subunits);Diisoheptadecanoylphosphatidylglycerol;Stearoyllipoteichoic acid (n-24), linked, D-alanine substitute…	NegF/Negative/Variable/-/Ubiquinone-8;Isoheptadecanoyllipoteichoic acid (n-24), linked, N-acetyl-D-glucosamine;L-Glutamine;Isoheptadecanoyllipoteichoic acid (n-24), linked, D-alanine substituted;TPP;Stearoyllipoteichoic acid (n-24), linked, N-acetyl-D-glucosamine;10-Formyltetrahydrofolate;Anteisoheptadecanoyllipoteichoic acid (n-24), linked, N-acetyl-D-glucosamine;L-Threonine;L-Methionine;Stearoy…	NegF/Negative/Variable/-/Stearoyllipoteichoic acid (n-24), linked, unsubstituted;Diisoheptadecanoylphosphatidylglycerol;5-Methyltetrahydrofolate;L-Glutamine;S-Adenosyl-L-methionine;dCTP;Peptidoglycan polymer (n subunits);Heme;L-Serine;GTP;UTP;Stearoyllipoteichoic acid (n-24), linked, N-acetyl-D-glucosamine;Siroheme;tcam;Tetrahydrofolate;Stearoyllipoteichoic acid (n-24), linked, D-alanine substitu…	NegF/Negative/Variable/-/fe3;Riboflavin;L-Tryptophan;TPP;Diisoheptadecanoylphosphatidylethanolamine;CTP;dGTP;Anteisoheptadecanoyllipoteichoic acid (n-24), linked, D-alanine substituted;10-Formyltetrahydrofolate;Menaquinone 8;L-Tyrosine;L-Threonine;Peptidoglycan polymer (n subunits);Isoheptadecanoylcardiolipin (B. subtilis);dCTP;Spermidine;Anteisoheptadecanoyllipoteichoic acid (n-24), linked, gluc…
Alanine, aspartate and glutamate metabolism	rxn00555	(1) L-Glutamine[0] + (1) D-fructose-6-phosphate[0] <=> (1) L-Glutamate[0] + (1) D-Glucosamine phosphate[0]	-	OK	R00768		isomerizing)|GF6PTA|L-Glutamine:D-fructose-6-phosphate aminotransferase (hexose|glucosamine--fructose-6-phosphate aminotransferase (isomerizing)|glutamine-fructose-6-phosphate transaminase|glutamine-fructose-6-phosphatetransaminase|isomerizing)		Glucosamine--fructose-6-phosphate aminotransferase [isomerizing] (EC 2.6.1.16)|alanine transaminase (EC 2.6.1.2)	G/PosF/Positive/Positive variable/>/glycerol teichoic acid (n-45), linked, unsubstituted;glycerol teichoic acid (n-45), linked, glucose substituted;tcam;Stearoyllipoteichoic acid (n-24), linked, N-acetyl-D-glucosamine;Isoheptadecanoyllipoteichoic acid (n-24), linked, N-acetyl-D-glucosamine;glycerol teichoic acid (n-45), linked, D-ala substituted;Peptidoglycan polymer (n subunits);Anteisoheptadeca…	G/PosF/Positive/Positive variable/>/UTP;glycerol teichoic acid (n-45), linked, glucose substituted;Peptidoglycan polymer (n subunits);tcam;L-Arginine;TTP;Stearoyllipoteichoic acid (n-24), linked, N-acetyl-D-glucosamine;Isoheptadecanoyllipoteichoic acid (n-24), linked, N-acetyl-D-glucosamine;Putrescine;glycerol teichoic acid (n-45), linked, D-ala substituted;Anteisoheptadecanoyllipoteichoic acid (…	G/PosF/Positive/Positive variable/>/Isoheptadecanoyllipoteichoic acid (n-24), linked, N-acetyl-D-glucosamine;Putrescine;Stearoyllipoteichoic acid (n-24), linked, N-acetyl-D-glucosamine;Anteisoheptadecanoyllipoteichoic acid (n-24), linked, N-acetyl-D-glucosamine;Spermidine;glycerol teichoic acid (n-45), linked, glucose substituted;glycerol teichoic acid (n-45), linked, unsubstituted;dCTP;UTP;TTP;P…	G/PosF/Positive/Positive variable/>/dCTP;Peptidoglycan polymer (n subunits);glycerol teichoic acid (n-45), linked, glucose substituted;UTP;Stearoyllipoteichoic acid (n-24), linked, N-acetyl-D-glucosamine;tcam;Putrescine;CTP;Isoheptadecanoyllipoteichoic acid (n-24), linked, N-acetyl-D-glucosamine;Spermidine;Anteisoheptadecanoyllipoteichoic acid (n-24), linked, N-acetyl-D-glucosamine;glycerol teich…	G/PosF/Positive/Positive variable/>/CTP;Peptidoglycan polymer (n subunits);dCTP;Spermidine;glycerol teichoic acid (n-45), linked, D-ala substituted;L-Arginine;tcam;Putrescine;Isoheptadecanoyllipoteichoic acid (n-24), linked, N-acetyl-D-glucosamine;Anteisoheptadecanoyllipoteichoic acid (n-24), linked, N-acetyl-D-glucosamine;glycerol teichoic acid (n-45), linked, unsubstituted;Stearoyllipoteichoic …
Alanine, aspartate and glutamate metabolism	rxn01018	(1) L-Aspartate[0] + (1) Carbamoylphosphate[0] <=> (1) Phosphate[0] + (1) H+[0] + (1) N-Carbamoyl-L-aspartate[0]	-	OK|HB	R01397	ASPCARBTRANS-RXN.c	ASPCT|ATCase|Carbamoyl-phosphate:L-aspartate carbamoyltransferase|L-aspartate transcarbamoylase|L-aspartate transcarbamylase|aspartate carbamoyltransferase|aspartate carbamoyltransferase catalytic chain|aspartate carbamoyltransferase, nuclear|aspartate carbamyltransferase|aspartate transcarbamoylase|aspartate transcarbamylase|aspartatecarbamoyltransferase|aspartic acid transcarbamoylase|aspartic …		Aspartate carbamoyltransferase (EC 2.1.3.2)|Aspartate carbamoyltransferase regulatory chain (PyrI)|putrescine carbamoyltransferase (EC 2.1.3.6)	PosF/Positive/Positive variable/>/dCTP;TTP;UTP;CTP//	PosF/Positive/Positive/>/UTP;TTP;dCTP;CTP//	PosF/Positive/Positive/>/dCTP;UTP;TTP;CTP//	PosF/Positive/Positive/>/dCTP;UTP;CTP;TTP//	PosF/Positive/Positive/>/CTP;dCTP;UTP;TTP//
Alanine, aspartate and glutamate metabolism	rxn00800	(1) Adenylosuccinate[0] <=> (1) AMP[0] + (1) Fumarate[0]	-	OK	R01083	AMPSYN-RXN.c	ADSL1r|N6-(1,2-Dicarboxyethyl)AMP AMP-lyase|N6-(1,2-dicarboxyethyl)AMP AMP-lyase (fumarate-forming)|adenylsuccinate lyase|adenylsuccinatelyase		Adenylosuccinate lyase (EC 4.3.2.2)|adenylosuccinate lyase (EC 4.3.2.2)	PosF/Positive/Positive/-/glycerol teichoic acid (n-45), linked, unsubstituted;ATP;2-Demethylmenaquinone 8;glycerol teichoic acid (n-45), linked, glucose substituted;Anteisoheptadecanoyllipoteichoic acid (n-24), linked, glucose substituted;glycerol teichoic acid (n-45), linked, D-ala substituted;L-Histidine;L-Phenylalanine;Menaquinone 8;Anteisoheptadecanoyllipoteichoic acid (n-24), linked, D-alani…	PosF/Positive/Positive/-/2-Demethylmenaquinone 8;L-Histidine;Menaquinone 8;S-Adenosyl-L-methionine;CoA;ATP;L-Phenylalanine//	PosF/Positive/Positive/-/L-Histidine;S-Adenosyl-L-methionine;2-Demethylmenaquinone 8;Menaquinone 8;dATP;ATP;L-Phenylalanine//	PosF/Positive/Positive/-/S-Adenosyl-L-methionine;dATP;L-Histidine;Menaquinone 8;ATP;L-Tyrosine;2-Demethylmenaquinone 8//	PosF/Positive/Positive variable/-/dATP;S-Adenosyl-L-methionine;NAD;L-Histidine;Calomide;ATP//
Alanine, aspartate and glutamate metabolism	rxn00838	(1) GTP[0] + (1) L-Aspartate[0] + (1) IMP[0] <=> (1) Phosphate[0] + (1) GDP[0] + (2) H+[0] + (1) Adenylosuccinate[0]	>	OK	R01135	ADENYLOSUCCINATE-SYNTHASE-RXN.c	ADSS|IMP-aspartate ligase|IMP:L-aspartate ligase (GDP-forming)|adenylosuccinate synthase|adenylosuccinate synthetase|adenylosuccinatesynthase|succino-AMP synthetase|succinoadenylic kinosynthetase		Adenylosuccinate synthetase (EC 6.3.4.4)|imidazoleacetate---phosphoribosyldiphosphate ligase (EC 6.3.4.8)	PosF/Positive/Positive/>/glycerol teichoic acid (n-45), linked, unsubstituted;ATP;2-Demethylmenaquinone 8;glycerol teichoic acid (n-45), linked, glucose substituted;Anteisoheptadecanoyllipoteichoic acid (n-24), linked, glucose substituted;glycerol teichoic acid (n-45), linked, D-ala substituted;L-Histidine;L-Phenylalanine;S-Adenosyl-L-methionine;Menaquinone 8;Anteisoheptadecanoyllipoteichoic acid…	PosF/Positive/Positive/>/2-Demethylmenaquinone 8;dATP;Menaquinone 8;S-Adenosyl-L-methionine;CoA;ATP;L-Phenylalanine//	PosF/Positive/Positive/>/CoA;S-Adenosyl-L-methionine;2-Demethylmenaquinone 8;Menaquinone 8;dATP;ATP;L-Phenylalanine//	PosF/Positive/Positive/>/S-Adenosyl-L-methionine;dATP;L-Histidine;Menaquinone 8;ATP;L-Tyrosine;2-Demethylmenaquinone 8;CoA//	PosF/Positive/Positive variable/>/dATP;S-Adenosyl-L-methionine;Calomide;ATP;CoA;FAD//
Alanine, aspartate and glutamate metabolism	rxn00085	(1) NADP[0] + (2) L-Glutamate[0] <=> (1) NADPH[0] + (1) 2-Oxoglutarate[0] + (1) L-Glutamine[0] + (1) H+[0]	-	OK	R00114	GLUTAMATESYN-RXN.c	L-Glutamate:NADP+ oxidoreductase (transaminating)|L-glutamate:NADP+ oxidoreductase (transaminating)|L-glutamine:2-oxoglutarate aminotransferase, NADPH oxidizing|NADPH-linked glutamate synthase|glutamate (reduced nicotinamide adenine dinucleotide phosphate) synthase|glutamate synthase (NADPH) large chain|glutamate synthase (NADPH) small chain|glutamate synthetase (NADP)|glutamine amide-2-oxoglutar…		Glutamate synthase [NADPH] small chain (EC 1.4.1.13)|Glutamate synthase [NADPH] large chain (EC 1.4.1.13)|N-methylalanine dehydrogenase (EC 1.4.1.17)	PosF/Variable/Variable/-/Bactoprenyl diphosphate;10-Formyltetrahydrofolate;glycerol teichoic acid (n-45), linked, unsubstituted;dCTP;ATP;2-Demethylmenaquinone 8;glycerol teichoic acid (n-45), linked, glucose substituted;tcam;Anteisoheptadecanoyllipoteichoic acid (n-24), linked, glucose substituted;Stearoyllipoteichoic acid (n-24), linked, N-acetyl-D-glucosamine;Glycine;Dianteisoheptadecanoylphosp…	PosF/Variable/Variable/-/UTP;glycerol teichoic acid (n-45), linked, glucose substituted;L-Glutamine;10-Formyltetrahydrofolate;2-Demethylmenaquinone 8;L-Histidine;Peptidoglycan polymer (n subunits);Tetrahydrofolate;Ubiquinone-8;tcam;L-Arginine;L-Tyrosine;dGTP;Riboflavin;TTP;dATP;Stearoyllipoteichoic acid (n-24), linked, N-acetyl-D-glucosamine;Menaquinone 8;S-Adenosyl-L-methionine;L-Asparagine;Isoh…	PosF/Variable/Variable/-/Ubiquinone-8;Isoheptadecanoyllipoteichoic acid (n-24), linked, N-acetyl-D-glucosamine;L-Glutamine;Putrescine;Pyridoxal phosphate;TPP;Stearoyllipoteichoic acid (n-24), linked, N-acetyl-D-glucosamine;10-Formyltetrahydrofolate;L-Histidine;Anteisoheptadecanoyllipoteichoic acid (n-24), linked, N-acetyl-D-glucosamine;5-Methyltetrahydrofolate;Isoheptadecanoylcardiolipin (B. subt…	PosF/Variable/Variable/-/5-Methyltetrahydrofolate;L-Glutamine;S-Adenosyl-L-methionine;dCTP;Peptidoglycan polymer (n subunits);dATP;glycerol teichoic acid (n-45), linked, glucose substituted;GTP;UTP;Stearoyllipoteichoic acid (n-24), linked, N-acetyl-D-glucosamine;tcam;Putrescine;Tetrahydrofolate;CTP;NADP;L-Tryptophan;Pyridoxal phosphate;L-Histidine;L-Phenylalanine;dGTP;Isoheptadecanoyllipoteichoic…	PosF/Variable/Variable/-/Riboflavin;L-Tryptophan;TPP;Diisoheptadecanoylphosphatidylethanolamine;CTP;dGTP;10-Formyltetrahydrofolate;Menaquinone 8;L-Tyrosine;Peptidoglycan polymer (n subunits);dATP;dCTP;Spermidine;glycerol teichoic acid (n-45), linked, D-ala substituted;S-Adenosyl-L-methionine;L-Arginine;NAD;Tetrahydrofolate;tcam;GTP;Siroheme;5-Methyltetrahydrofolate;Putrescine;L-Histidine;ATP;CoA;…
Alanine, aspartate and glutamate metabolism	rxn00340	(1) ATP[0] + (1) NH3[0] + (1) L-Aspartate[0] <=> (1) PPi[0] + (1) AMP[0] + (2) H+[0] + (1) L-Asparagine[0]	>	OK|HB	R00483	ASNSYNA-RXN.c	ASNS2|L-Aspartate:ammonia ligase (AMP-forming)|L-asparagine synthetase|L-aspartate:ammonia ligase (AMP-forming)|asparaginesynthetase|aspartate-ammonia ligase		Aspartate--ammonia ligase (EC 6.3.1.1)|L-cysteine:1D-myo-inositol 2-amino-2-deoxy-alpha-D-glucopyranoside ligase (EC 6.3.1.13)|asparagine synthase (glutamine-hydrolysing) (EC 6.3.5.4)	-	-	-	-	G/PosF/Positive/Positive variable/>/L-Asparagine//
Alanine, aspartate and glutamate metabolism	rxn00278	(1) H2O[0] + (1) NAD[0] + (1) L-Alanine[0] <=> (1) NADH[0] + (1) NH3[0] + (1) Pyruvate[0] + (1) H+[0]	-	OK	R00396	ALANINE-DEHYDROGENASE-RXN.c	ALAD_L|AlaDH|L-alanine dehydrogenase|L-alanine:NAD+ oxidoreductase (deaminating)|L-alaninedehydrogenase|NAD-dependent alanine dehydrogenase|NAD-linked alanine dehydrogenase|NADH-dependent alanine dehydrogenase|alanine dehydrogenase|alanine oxidoreductase|alpha-alanine dehydrogenase		Alanine dehydrogenase (EC 1.4.1.1)|glutamate synthase (NADPH) (EC 1.4.1.13)	-	-	-	-	-
Alanine, aspartate and glutamate metabolism	rxn00414	(1) H2O[0] + (2) ATP[0] + (1) L-Glutamine[0] + (1) H2CO3[0] <=> (2) ADP[0] + (1) Phosphate[0] + (1) L-Glutamate[0] + (2) H+[0] + (1) Carbamoylphosphate[0]	>	OK|HB	R00575	CARBPSYN-RXN.c	carbamate-phosphorylating)|CBPS|CPS|Carbon-dioxide:L-glutamine amido-ligase (ADP-forming,|carbamate-phosphorylating)|carbamoyl phosphate synthetase|carbamoyl-phosphate synthase (glutamine-hydrolysing)|carbamoyl-phosphate synthase (glutamine-hydrolysing), nuclear|carbamoyl-phosphate synthetase (glutamine-hydrolysing)|carbamoyl-phosphatesynthase-glutamine-hydrolysing|carbamoylphosphate synthetase I…		Carbamoyl-phosphate synthase large chain (EC 6.3.5.5)|Carbamoyl-phosphate synthase small chain (EC 6.3.5.5)|hydrogenobyrinic acid a,c-diamide synthase (glutamine-hydrolysing) (EC 6.3.5.9)	PosF/Positive/Positive variable/>/dCTP;L-Arginine;TTP;UTP;CTP//	NoF/Blocked/Blocked/>///	NoF/Blocked/Blocked/>///	NoF/Blocked/Blocked/>///	NoF/Blocked/Blocked/>///
Alanine, aspartate and glutamate metabolism	rxn00347	(1) L-Aspartate[0] <=> (1) NH3[0] + (1) Fumarate[0]	-	OK	R00490	ASPARTASE-RXN.c	ASPT|L-Aspartate ammonia-lyase|L-aspartate ammonia-lyase|L-aspartate ammonia-lyase (fumarate-forming)|aspartase|aspartate ammonia-lyase|fumaric aminase		Aspartate ammonia-lyase (EC 4.3.1.1)|chitin deacetylase (EC 3.5.1.41)|carbamoyl-serine ammonia-lyase (EC 4.3.1.13)	NegF/Variable/Variable/-/glycerol teichoic acid (n-45), linked, unsubstituted;ATP;glycerol teichoic acid (n-45), linked, glucose substituted;Anteisoheptadecanoyllipoteichoic acid (n-24), linked, glucose substituted;glycerol teichoic acid (n-45), linked, D-ala substituted;L-Phenylalanine;S-Adenosyl-L-methionine;L-Arginine;dATP//	NegF/Variable/Variable/-/10-Formyltetrahydrofolate;2-Demethylmenaquinone 8;Tetrahydrofolate;L-Arginine;L-Tyrosine;dATP;Menaquinone 8;S-Adenosyl-L-methionine;ATP//	NegF/Negative/Negative/-/10-Formyltetrahydrofolate;5-Methyltetrahydrofolate;CoA;S-Adenosyl-L-methionine;2-Demethylmenaquinone 8;Menaquinone 8;dATP;L-Tyrosine;ATP;L-Arginine//	NegF/Negative/Negative/-/5-Methyltetrahydrofolate;S-Adenosyl-L-methionine;dATP;Tetrahydrofolate;L-Phenylalanine;ATP;CoA;L-Arginine//	NegF/Variable/Variable/-/L-Tryptophan;TPP;Diisoheptadecanoylphosphatidylethanolamine;CTP;dGTP;10-Formyltetrahydrofolate;Menaquinone 8;L-Tyrosine;dATP;dCTP;S-Adenosyl-L-methionine;L-Arginine;Tetrahydrofolate;GTP;Siroheme;5-Methyltetrahydrofolate;ATP;CoA;UTP;phosphatidylethanolamine dioctadecanoyl;L-Serine;Ubiquinone-8;TTP//
Alanine, aspartate and glutamate metabolism	rxn00262	(1) H2O[0] + (1) O2[0] + (1) L-Aspartate[0] <=> (1) NH3[0] + (1) H2O2[0] + (1) Oxaloacetate[0]	>	OK	R00357		l-aspartate oxidase (producing oxaloacetate)		L-aspartate oxidase (EC 1.4.3.16)|L-amino-acid oxidase (EC 1.4.3.2)|7-chloro-L-tryptophan oxidase (EC 1.4.3.23)	NoF/Positive variable/Positive variable/>///	PosF/Positive variable/Positive variable/>/UTP;Stearoyllipoteichoic acid (n-24), linked, glucose substituted;Dianteisoheptadecanoylphosphatidylethanolamine;10-Formyltetrahydrofolate;Anteisoheptadecanoyllipoteichoic acid (n-24), linked, glucose substituted;Diisoheptadecanoylphosphatidylglycerol;Stearoyllipoteichoic acid (n-24), linked, D-alanine substituted;Tetrahydrofolate;Isoheptadecanoyllipotei…	PosF/Positive variable/Positive variable/>/Isoheptadecanoyllipoteichoic acid (n-24), linked, N-acetyl-D-glucosamine;Isoheptadecanoyllipoteichoic acid (n-24), linked, D-alanine substituted;Stearoyllipoteichoic acid (n-24), linked, N-acetyl-D-glucosamine;10-Formyltetrahydrofolate;Anteisoheptadecanoyllipoteichoic acid (n-24), linked, N-acetyl-D-glucosamine;Stearoyllipoteichoic acid (n-24), linked, u…	PosF/Positive variable/Positive variable/>/Stearoyllipoteichoic acid (n-24), linked, unsubstituted;Diisoheptadecanoylphosphatidylglycerol;5-Methyltetrahydrofolate;S-Adenosyl-L-methionine;dATP;UTP;Stearoyllipoteichoic acid (n-24), linked, N-acetyl-D-glucosamine;Tetrahydrofolate;Stearoyllipoteichoic acid (n-24), linked, D-alanine substituted;CTP;Isoheptadecanoylcardiolipin (B. subtilis);Isoheptadec…	PosF/Positive variable/Positive variable/>/Diisoheptadecanoylphosphatidylethanolamine;CTP;Anteisoheptadecanoyllipoteichoic acid (n-24), linked, D-alanine substituted;Isoheptadecanoylcardiolipin (B. subtilis);dCTP;Anteisoheptadecanoyllipoteichoic acid (n-24), linked, glucose substituted;Isoheptadecanoyllipoteichoic acid (n-24), linked, unsubstituted;Stearoyllipoteichoic acid (n-24), linked, D-alan…
Alanine, aspartate and glutamate metabolism	rxn00416	(1) H2O[0] + (1) ATP[0] + (1) L-Aspartate[0] + (1) L-Glutamine[0] <=> (1) PPi[0] + (1) AMP[0] + (1) L-Glutamate[0] + (2) H+[0] + (1) L-Asparagine[0]	>	OK|HB	R00578	ASNSYNB-RXN.c	AS|AS-B|L-aspartate:L-glutamine amido-ligase (AMP-forming)|asparagine synthase (glutamine-hydrolysing)|asparagine synthetase (glutamine-hydrolysing)|glutamine-dependent asparagine synthetase		Asparagine synthetase [glutamine-hydrolyzing] (EC 6.3.5.4)|asparagine synthase (glutamine-hydrolysing) (EC 6.3.5.4)	PosF/Positive/Positive variable/>/L-Asparagine//	G/PosF/Positive/Positive variable/>/L-Asparagine//	G/PosF/Positive/Positive variable/>/L-Asparagine//	G/PosF/Positive/Positive variable/>/L-Asparagine//	-
Alanine, aspartate and glutamate metabolism	rxn00345	(1) H2O[0] + (1) N-Acetyl-L-aspartate[0] <=> (1) Acetate[0] + (1) L-Aspartate[0]	-	OK	R00488		N-Acetyl-L-aspartate amidohydrolase		nicotinamidase (EC 3.5.1.19)	-	-	-	-	-
Alanine, aspartate and glutamate metabolism	rxn00194	(1) L-Glutamate[0] + (1) H+[0] <=> (1) CO2[0] + (1) GABA[0]	>	OK	R00261	GLUTDECARBOX-RXN.c	GLUDC|Glutamate Decarboxylase|GlutamateDecarboxylase|L-Glutamate 1-carboxy-lyase|L-aspartate-alpha-decarboxylase|L-glutamate 1-carboxy-lyase|L-glutamate 1-carboxy-lyase (4-aminobutanoate-forming)|L-glutamate alpha-decarboxylase|L-glutamic acid decarboxylase|L-glutamic decarboxylase|cysteic acid decarboxylase|gamma-glutamate decarboxylase|glutamate decarboxylase		Glutamate decarboxylase, mammalian 65 kDa isoform (EC 4.1.1.15)|Glutamate decarboxylase (EC 4.1.1.15)|Glutamate decarboxylase, eukaryotic type (EC 4.1.1.15)|arginine decarboxylase (EC 4.1.1.19)	-	NoF/Positive variable/Positive variable/>///	NoF/Positive variable/Positive variable/>///	NoF/Positive variable/Positive variable/>///	NoF/Positive variable/Positive variable/>///
Alanine, aspartate and glutamate metabolism	rxn00342	(1) H2O[0] + (1) L-Asparagine[0] <=> (1) NH3[0] + (1) L-Aspartate[0]	>	OK	R00485	ASPARAGHYD-RXN.c	ASNN|L-Asparagine amidohydrolase|L-asparaginase 1		L-asparaginase (EC 3.5.1.1)|2-amino-5-formylamino-6-ribosylaminopyrimidin-4(3H)-one 5'-monophosphate deformylase (EC 3.5.1.102)|chitin deacetylase (EC 3.5.1.41)	-	NoF/Positive variable/Positive variable/>///	NoF/Positive variable/Positive variable/>///	NoF/Positive variable/Positive variable/>///	NoF/Positive variable/Positive variable/>///
Alanine, aspartate and glutamate metabolism	rxn00254	(1) H2O[0] + (1) 2-Oxosuccinamate[0] <=> (1) NH3[0] + (1) Oxaloacetate[0]	>	OK	R00348		2-Oxosuccinamate amidohydrolase|2-oxosuccinamate amidohydrolase		N-acetylglucosamine deacetylase (EC 3.5.1.33)	-	-	-	-	-
Alanine, aspartate and glutamate metabolism	rxn00200	(1) H2O[0] + (1) 2-Oxoglutaramate[0] <=> (1) NH3[0] + (1) 2-Oxoglutarate[0]	>	OK	R00269		2-oxoglutaramate amidohydrolase		N-acetylglucosamine deacetylase (EC 3.5.1.33)	-	-	-	-	-
Alanine, aspartate and glutamate metabolism	rxn00272	(1) L-Alanine[0] + (1) Glyoxalate[0] <=> (1) Pyruvate[0] + (1) Glycine[0]	-	OK	R00369	ALANINE--GLYOXYLATE-AMINOTRANSFERASE-RXN.c	Alanine--glyoxylate aminotransferase 1|L-Alanine:glyoxylate aminotransferase		L-alanine:glyoxylate aminotransferase (EC 2.6.1.44)|Serine--pyruvate aminotransferase (EC 2.6.1.51)|5-aminovalerate transaminase (EC 2.6.1.48)	PosF/Variable/Variable/-/10-Formyltetrahydrofolate;Tetrahydrofolate//	-	-	-	-
Alanine, aspartate and glutamate metabolism	rxn00509	(1) H2O[0] + (1) NADP[0] + (1) 4-Oxobutanoate[0] <=> (1) NADPH[0] + (1) Succinate[0] + (2) H+[0]	-	OK	R00714	RXN0-5293.c.metaexp.NADP_NADPH|SUCCSEMIALDDEHYDROG-RXN.c	GabD|NADP-dependent succinate-semialdehyde dehydrogenase|Succinate-semialdehyde dehydrogenase [NADP+]|Succinate-semialdehyde:NADP+ oxidoreductase|succinate semialdehyde:NADP+ oxidoreductase|succinate-semialdehyde dehydrogenase (NADP)|succinate-semialdehyde dehydrogenase (NADP) reversible|succinate-semialdehyde dehydrogenase (NADP+)|succinate-semialdehyde dehydrogenase (nad(p)+)|succinate-semialde…	1.2.1.79	Succinate-semialdehyde dehydrogenase [NADP+] (EC 1.2.1.16)|aminobutyraldehyde dehydrogenase (EC 1.2.1.19)	-	-	-	-	-
Alanine, aspartate and glutamate metabolism	rxn01204	(1) 2-Oxoglutarate[0] + (1) GABA[0] <=> (1) L-Glutamate[0] + (1) 4-Oxobutanoate[0]	-	OK	R01648	GABATRANSAM-RXN.c	4-Aminobutanoate:2-oxoglutarate aminotransferase|4-aminobutyrate transaminase		Gamma-aminobutyrate:alpha-ketoglutarate aminotransferase (EC 2.6.1.19)|(S)-3-amino-2-methylpropionate transaminase (EC 2.6.1.22)	NoF/Blocked/Blocked/-///	-	-	-	-
Alanine, aspartate and glutamate metabolism	rxn00508	(1) H2O[0] + (1) NAD[0] + (1) 4-Oxobutanoate[0] <=> (1) NADH[0] + (1) Succinate[0] + (2) H+[0]	-	OK	R00713	RXN0-5293.c.metaexp.NAD_NADH|SUCCINATE-SEMIALDEHYDE-DEHYDROGENASE-RXN.c	Succinate-semialdehyde:NAD+ oxidoreductase|succinate-semialdehyde dehydrogenase (NAD)		Succinate-semialdehyde dehydrogenase [NAD] (EC 1.2.1.24)|aminobutyraldehyde dehydrogenase (EC 1.2.1.19)|methylmalonate-semialdehyde dehydrogenase (acylating) (EC 1.2.1.27)	-	-	-	-	-
Phenylalanine, tyrosine and tryptophan biosynthesis	rxn01256	(1) Chorismate[0] <=> (1) Prephenate[0]	>	OK	R01715	CHORISMATEMUT-RXN.c	CHORM|Chorismate pyruvatemutase|chorismatemutase|putative chorismate mutase		Chorismate mutase III (EC 5.4.99.5)|Chorismate mutase II (EC 5.4.99.5)|Chorismate mutase (EC 5.4.99.5)|Periplasmic chorismate mutase I precursor (EC 5.4.99.5)|marneral synthase (EC 5.4.99.53)	PosF/Positive/Positive variable/>/L-Tyrosine;Ubiquinone-8;L-Phenylalanine;TPP//	G/PosF/Positive/Positive variable/>/10-Formyltetrahydrofolate;NADP;Tetrahydrofolate;Ubiquinone-8;Calomide;L-Tyrosine;dGTP;dATP;ATP;FAD;TPP;L-Phenylalanine//	G/PosF/Positive/Positive variable/>/Ubiquinone-8;TPP;dATP;FAD;L-Tyrosine;ATP;L-Phenylalanine;dGTP//	PosF/Positive/Positive variable/>/dATP;GTP;L-Phenylalanine;dGTP;ATP;Ubiquinone-8;L-Tyrosine;TPP;FAD//	G/PosF/Positive/Positive variable/>/TPP;L-Tyrosine;Ubiquinone-8;L-Phenylalanine//
Phenylalanine, tyrosine and tryptophan biosynthesis	rxn01000	(1) H+[0] + (1) Prephenate[0] <=> (1) H2O[0] + (1) CO2[0] + (1) Phenylpyruvate[0]	>	OK	R01373	PREPHENATEDEHYDRAT-RXN.c	PPNDH|Prephenate hydro-lyase (decarboxylating)|prephenate dehydratase|prephenate hydro-lyase (decarboxylating)|prephenate hydro-lyase (decarboxylating, phenylpyruvate-forming)|prephenate hydro-lyase (decarboxylating; phenylpyruvate-forming)|prephenatedehydratase		Prephenate dehydratase (EC 4.2.1.51)|Cyclohexadienyl dehydratase (EC 4.2.1.51)(EC 4.2.1.91)|3-hydroxybutyryl-CoA dehydratase (EC 4.2.1.55)|kievitone hydratase (EC 4.2.1.95)	PosF/Positive/Positive variable/>/L-Phenylalanine//	PosF/Positive/Positive variable/>/L-Phenylalanine//	PosF/Positive/Positive variable/>/L-Phenylalanine//	-	PosF/Positive/Positive variable/>/L-Phenylalanine//
Phenylalanine, tyrosine and tryptophan biosynthesis	rxn01740	(1) NADP[0] + (1) Shikimate[0] <=> (1) NADPH[0] + (1) H+[0] + (1) 3-Dehydroshikimate[0]	-	OK	R02413	RXN-7968.c.metaexp.NADP_NADPH|SHIKIMATE-5-DEHYDROGENASE-RXN.c	SHK3Dr|Shikimate dehydrogenase|Shikimate:NADP+ 3-oxidoreductase|shikimate dehdrogenase|shikimatedehydrogenase		Shikimate 5-dehydrogenase I alpha (EC 1.1.1.25)|Quinate/shikimate 5-dehydrogenase I delta (EC 1.1.1.25)|Shikimate/quinate 5-dehydrogenase I beta (EC 1.1.1.282)|Shikimate 5-dehydrogenase (EC 1.1.1.25)|Shikimate 5-dehydrogenase I gamma (EC 1.1.1.25)|shikimate dehydrogenase (EC 1.1.1.25)|quinate/shikimate dehydrogenase (EC 1.1.1.282)	NegF/Negative/Negative/-/10-Formyltetrahydrofolate;2-Demethylmenaquinone 8;L-Tyrosine;L-Tryptophan;Tetrahydrofolate;Ubiquinone-8;L-Phenylalanine;Menaquinone 8;5-Methyltetrahydrofolate;TPP//	NegF/Negative/Negative/-/10-Formyltetrahydrofolate;2-Demethylmenaquinone 8;NADP;Tetrahydrofolate;Ubiquinone-8;Calomide;L-Tyrosine;NAD;dATP;Menaquinone 8;5-Methyltetrahydrofolate;ATP;FAD;TPP;L-Phenylalanine;L-Tryptophan;phosphatidylethanolamine dioctadecanoyl//	NegF/Negative/Negative/-/Ubiquinone-8;TPP;10-Formyltetrahydrofolate;5-Methyltetrahydrofolate;Riboflavin;GTP;NAD;S-Adenosyl-L-methionine;2-Demethylmenaquinone 8;Menaquinone 8;Calomide;dATP;FAD;L-Tyrosine;L-Tryptophan;ATP;L-Phenylalanine;NADP;dGTP;Tetrahydrofolate//	NegF/Negative/Negative/-/5-Methyltetrahydrofolate;S-Adenosyl-L-methionine;dATP;GTP;Tetrahydrofolate;NADP;L-Tryptophan;L-Phenylalanine;dGTP;10-Formyltetrahydrofolate;Calomide;Menaquinone 8;phosphatidylethanolamine dioctadecanoyl;ATP;Ubiquinone-8;L-Tyrosine;2-Demethylmenaquinone 8;NAD;TPP;FAD//	NegF/Negative/Negative/-/L-Tryptophan;TPP;10-Formyltetrahydrofolate;Menaquinone 8;L-Tyrosine;Tetrahydrofolate;5-Methyltetrahydrofolate;phosphatidylethanolamine dioctadecanoyl;Ubiquinone-8;L-Phenylalanine;2-Demethylmenaquinone 8//
Phenylalanine, tyrosine and tryptophan biosynthesis	rxn02508	(1) N-5-phosphoribosyl-anthranilate[0] <=> (1) 1-(2-carboxyphenylamino)-1-deoxyribulose 5-phosphate[0]	-	OK	R03509	PRAISOM-RXN.c	N-(5-Phospho-beta-D-ribosyl)anthranilate ketol-isomerase|N-(5-phospho-beta-D-ribosyl)anthranilate aldose-ketose-isomerase|PRAIi|phosphoribosylanthranilate isomerase (irreversible)|phosphoribosylanthranilateisomerase-irreversible|phosphorybosyl-anthranilate isomerase		Phosphoribosylanthranilate isomerase (EC 5.3.1.24)|D-sedoheptulose 7-phosphate isomerase (EC 5.3.1.28)	PosF/Positive/Positive variable/-/L-Tryptophan//	PosF/Positive/Positive variable/-/L-Tryptophan//	PosF/Positive/Positive variable/-/L-Tryptophan//	PosF/Positive/Positive variable/-/L-Tryptophan//	PosF/Positive/Positive variable/-/L-Tryptophan//
Phenylalanine, tyrosine and tryptophan biosynthesis	rxn01739	(1) ATP[0] + (1) Shikimate[0] <=> (1) ADP[0] + (1) H+[0] + (1) 3-phosphoshikimate[0]	>	OK|HB	R02412	SHIKIMATE-KINASE-RXN.c	ATP:shikimate 3-phosphotransferase|SHKK|Shikimate kinase|shikimate kinase|shikimate kinase (phosphorylating)|shikimate kinase II|shikimate-kinase|shikimatekinase	2.7.1.71	Shikimate kinase I (EC 2.7.1.71)|Shikimate kinase II (EC 2.7.1.71)|Shikimate kinase III (EC 2.7.1.71)|shikimate kinase (EC 2.7.1.71)	G/PosF/Positive/Positive/>/10-Formyltetrahydrofolate;2-Demethylmenaquinone 8;L-Tyrosine;L-Tryptophan;Tetrahydrofolate;Ubiquinone-8;L-Phenylalanine;Menaquinone 8;5-Methyltetrahydrofolate;TPP//	PosF/Positive/Positive/-/10-Formyltetrahydrofolate;2-Demethylmenaquinone 8;NADP;Tetrahydrofolate;Ubiquinone-8;Calomide;L-Tyrosine;dGTP;Riboflavin;dATP;Menaquinone 8;S-Adenosyl-L-methionine;GTP;5-Methyltetrahydrofolate;ATP;FAD;TPP;L-Phenylalanine;L-Tryptophan;phosphatidylethanolamine dioctadecanoyl//	PosF/Positive/Positive/-/Ubiquinone-8;TPP;10-Formyltetrahydrofolate;5-Methyltetrahydrofolate;Riboflavin;GTP;NAD;S-Adenosyl-L-methionine;2-Demethylmenaquinone 8;Menaquinone 8;Calomide;dATP;FAD;L-Tyrosine;L-Tryptophan;ATP;L-Phenylalanine;NADP;Tetrahydrofolate//	PosF/Positive/Positive/-/5-Methyltetrahydrofolate;S-Adenosyl-L-methionine;dATP;GTP;Tetrahydrofolate;L-Tryptophan;L-Phenylalanine;dGTP;10-Formyltetrahydrofolate;Menaquinone 8;phosphatidylethanolamine dioctadecanoyl;ATP;Ubiquinone-8;L-Tyrosine;2-Demethylmenaquinone 8;TPP;FAD//	PosF/Positive/Positive/-/L-Tryptophan;TPP;10-Formyltetrahydrofolate;Menaquinone 8;L-Tyrosine;Tetrahydrofolate;5-Methyltetrahydrofolate;phosphatidylethanolamine dioctadecanoyl;Ubiquinone-8;L-Phenylalanine;2-Demethylmenaquinone 8//
Phenylalanine, tyrosine and tryptophan biosynthesis	rxn02213	(1) 5-Dehydroquinate[0] <=> (1) H2O[0] + (1) 3-Dehydroshikimate[0]	>	OK	R03084	3-DEHYDROQUINATE-DEHYDRATASE-RXN.c	3-Dehydroquinate hydro-lyase|3-dehydroquinate dehydratase, irreversible|3-dehydroquinatedehydratase|DHQD		3-dehydroquinate dehydratase I (EC 4.2.1.10)|3-dehydroquinate dehydratase II (EC 4.2.1.10)|3-dehydroquinate dehydratase (EC 4.2.1.10)|cyclohexyl-isocyanide hydratase (EC 4.2.1.103)	PosF/Positive/Positive/>/10-Formyltetrahydrofolate;2-Demethylmenaquinone 8;L-Tyrosine;L-Tryptophan;Tetrahydrofolate;Ubiquinone-8;L-Phenylalanine;Menaquinone 8;5-Methyltetrahydrofolate;TPP//	PosF/Positive/Positive/>/10-Formyltetrahydrofolate;2-Demethylmenaquinone 8;NADP;Tetrahydrofolate;Ubiquinone-8;Calomide;L-Tyrosine;dGTP;NAD;Riboflavin;dATP;Menaquinone 8;S-Adenosyl-L-methionine;GTP;5-Methyltetrahydrofolate;ATP;FAD;TPP;L-Phenylalanine;L-Tryptophan;phosphatidylethanolamine dioctadecanoyl//	PosF/Positive/Positive/>/Ubiquinone-8;TPP;10-Formyltetrahydrofolate;5-Methyltetrahydrofolate;Riboflavin;GTP;NAD;S-Adenosyl-L-methionine;2-Demethylmenaquinone 8;Menaquinone 8;Calomide;FAD;L-Tyrosine;L-Tryptophan;ATP;L-Phenylalanine;NADP;Tetrahydrofolate//	PosF/Positive/Positive/>/5-Methyltetrahydrofolate;S-Adenosyl-L-methionine;dATP;GTP;Tetrahydrofolate;NADP;L-Tryptophan;L-Phenylalanine;dGTP;10-Formyltetrahydrofolate;Calomide;Menaquinone 8;phosphatidylethanolamine dioctadecanoyl;ATP;Ubiquinone-8;L-Tyrosine;Riboflavin;2-Demethylmenaquinone 8;NAD;TPP;FAD//	PosF/Positive/Positive/>/L-Tryptophan;TPP;10-Formyltetrahydrofolate;Menaquinone 8;L-Tyrosine;Tetrahydrofolate;5-Methyltetrahydrofolate;phosphatidylethanolamine dioctadecanoyl;Ubiquinone-8;L-Phenylalanine;2-Demethylmenaquinone 8//
Phenylalanine, tyrosine and tryptophan biosynthesis	rxn01255	(1) 5-O--1-Carboxyvinyl-3-phosphoshikimate[0] <=> (1) Phosphate[0] + (1) Chorismate[0]	>	OK|HB	R01714	CHORISMATE-SYNTHASE-RXN.c	5-O-(1-Carboxyvinyl)-3-phosphoshikimate phosphate-lyase|5-O-(1-Carboxyvinyl)-3-phosphoshikimate phosphate-lyase (chorismate-forming)|5-O-(1-carboxyvinyl)-3-phosphoshikimate phosphate-lyase|5-O-(1-carboxyvinyl)-3-phosphoshikimate phosphate-lyase (chorismate-forming)|CHORS|chorismate synthase|chorismatesynthase		Chorismate synthase (EC 4.2.3.5)|(+)-endo-beta-bergamotene synthase [(2Z,6Z)-farnesyl diphosphate cyclizing] (EC 4.2.3.53)	PosF/Positive/Positive/>/10-Formyltetrahydrofolate;2-Demethylmenaquinone 8;L-Tyrosine;L-Tryptophan;Tetrahydrofolate;Ubiquinone-8;L-Phenylalanine;Menaquinone 8;5-Methyltetrahydrofolate;TPP//	PosF/Positive/Positive/>/10-Formyltetrahydrofolate;2-Demethylmenaquinone 8;NADP;Tetrahydrofolate;Ubiquinone-8;Calomide;L-Tyrosine;dGTP;NAD;Riboflavin;dATP;Menaquinone 8;S-Adenosyl-L-methionine;GTP;5-Methyltetrahydrofolate;ATP;FAD;TPP;L-Phenylalanine;L-Tryptophan;phosphatidylethanolamine dioctadecanoyl//	PosF/Positive/Positive/>/Ubiquinone-8;TPP;10-Formyltetrahydrofolate;5-Methyltetrahydrofolate;Riboflavin;GTP;NAD;S-Adenosyl-L-methionine;2-Demethylmenaquinone 8;Menaquinone 8;Calomide;dATP;FAD;L-Tyrosine;L-Tryptophan;ATP;L-Phenylalanine;Tetrahydrofolate//	PosF/Positive/Positive/>/5-Methyltetrahydrofolate;S-Adenosyl-L-methionine;dATP;GTP;Tetrahydrofolate;NADP;L-Tryptophan;L-Phenylalanine;dGTP;10-Formyltetrahydrofolate;Calomide;Menaquinone 8;phosphatidylethanolamine dioctadecanoyl;ATP;Ubiquinone-8;L-Tyrosine;2-Demethylmenaquinone 8;TPP;FAD//	PosF/Positive/Positive/>/L-Tryptophan;TPP;10-Formyltetrahydrofolate;Menaquinone 8;L-Tyrosine;Tetrahydrofolate;5-Methyltetrahydrofolate;phosphatidylethanolamine dioctadecanoyl;Ubiquinone-8;L-Phenylalanine;2-Demethylmenaquinone 8//
Phenylalanine, tyrosine and tryptophan biosynthesis	rxn00527	(1) 2-Oxoglutarate[0] + (1) L-Tyrosine[0] <=> (1) L-Glutamate[0] + (1) p-hydroxyphenylpyruvate[0]	-	OK	R00734	2.6.1.57-RXN.c.metaexp.P-HYDROXY-PHENYLPYRUVATE_TYR|TYRAMINOTRANS-RXN.c|TYROSINE-AMINOTRANSFERASE-RXN.c	L-Tyrosine:2-oxoglutarate aminotransferase|L-tyrosine:2-oxoglutarate aminotransferase|TYRTA|tyrosine aminotransferase|tyrosine transaminase|tyrosine transaminase, irreversible|tyrosine transaminase, mitochondrial|tyrosine transaminase, peroxisomal|tyrosinetransaminase		Aspartate aminotransferase (EC 2.6.1.1)|Biosynthetic Aromatic amino acid aminotransferase alpha (EC 2.6.1.57)|Aromatic amino acid aminotransferase gamma (EC 2.6.1.57)|Biosynthetic Aromatic amino acid aminotransferase beta (EC 2.6.1.57)|Histidinol-phosphate aminotransferase (EC 2.6.1.9)|alanine---oxo-acid transaminase (EC 2.6.1.12)|tyrosine transaminase (EC 2.6.1.5)|aromatic-amino-acid---glyoxylat…	NegF/Negative/Negative variable/-/L-Tyrosine;Ubiquinone-8;TPP//	NegF/Negative/Negative variable/-/Ubiquinone-8;L-Tyrosine;FAD;TPP//	NegF/Negative/Negative variable/-/Ubiquinone-8;TPP;L-Tyrosine//	NegF/Negative/Negative variable/-/Ubiquinone-8;L-Tyrosine;TPP//	NegF/Negative/Negative variable/-/TPP;L-Tyrosine;Ubiquinone-8//
Phenylalanine, tyrosine and tryptophan biosynthesis	rxn01332	(1) H2O[0] + (1) Phosphoenolpyruvate[0] + (1) D-Erythrose4-phosphate[0] <=> (1) Phosphate[0] + (1) DAHP[0]	>	OK|HB	R01826	DAHPSYN-RXN.c	2-carboxy-2-oxoethyl-forming)| C-(1-carboxyvinyl)transferase (phosphate hydrolysing,|2-carboxy-2-oxoethyl-forming)|2-dehydro-3-deoxy-phosphoheptonate aldolase|2-keto-3-deoxy-D-arabino-heptonic acid 7-phosphate synthetase|3-deoxy-7-phosphoheptulonate synthase|3-deoxy-D-arabino-2-heptulosonic acid 7-phosphate synthetase|3-deoxy-D-arabino-heptolosonate-7-phosphate synthetase|3-deoxy-D-arabino-heptul…		2-keto-3-deoxy-D-arabino-heptulosonate-7-phosphate synthase II (EC 2.5.1.54)|2-keto-3-deoxy-D-arabino-heptulosonate-7-phosphate synthase I alpha (EC 2.5.1.54)|2-keto-3-deoxy-D-arabino-heptulosonate-7-phosphate synthase I beta (EC 2.5.1.54)|protein farnesyltransferase (EC 2.5.1.58)	PosF/Positive/Positive/>/10-Formyltetrahydrofolate;2-Demethylmenaquinone 8;L-Tyrosine;L-Tryptophan;Tetrahydrofolate;Ubiquinone-8;L-Phenylalanine;Menaquinone 8;5-Methyltetrahydrofolate;TPP//	PosF/Positive/Positive/>/10-Formyltetrahydrofolate;2-Demethylmenaquinone 8;NADP;Tetrahydrofolate;Ubiquinone-8;Calomide;L-Tyrosine;dGTP;NAD;dATP;Menaquinone 8;5-Methyltetrahydrofolate;ATP;FAD;TPP;L-Phenylalanine;L-Tryptophan;phosphatidylethanolamine dioctadecanoyl//	PosF/Positive/Positive/>/Ubiquinone-8;TPP;10-Formyltetrahydrofolate;5-Methyltetrahydrofolate;Riboflavin;GTP;NAD;2-Demethylmenaquinone 8;Menaquinone 8;FAD;L-Tyrosine;L-Tryptophan;ATP;L-Phenylalanine;NADP;Tetrahydrofolate//	PosF/Positive/Positive/>/5-Methyltetrahydrofolate;S-Adenosyl-L-methionine;dATP;GTP;Tetrahydrofolate;L-Tryptophan;L-Phenylalanine;dGTP;10-Formyltetrahydrofolate;Calomide;Menaquinone 8;phosphatidylethanolamine dioctadecanoyl;ATP;Ubiquinone-8;L-Tyrosine;Riboflavin;2-Demethylmenaquinone 8;TPP;FAD//	PosF/Positive/Positive/>/L-Tryptophan;TPP;10-Formyltetrahydrofolate;Menaquinone 8;L-Tyrosine;Tetrahydrofolate;5-Methyltetrahydrofolate;phosphatidylethanolamine dioctadecanoyl;Ubiquinone-8;L-Phenylalanine;2-Demethylmenaquinone 8//
Phenylalanine, tyrosine and tryptophan biosynthesis	rxn02507	(1) H+[0] + (1) 1-(2-carboxyphenylamino)-1-deoxyribulose 5-phosphate[0] <=> (1) H2O[0] + (1) CO2[0] + (1) Indoleglycerol phosphate[0]	>	OK	R03508	IGPSYN-RXN.c	carboxy-lyase(cyclizing)|1-(2-Carboxyphenylamino)-1-deoxy-D-ribulose-5-phosphate|1-(2-Carboxyphenylamino)-1-deoxy-D-ribulose-5-phosphate carboxy-lyase(cyclizing)|1-(2-carboxyphenylamino)-1-deoxy-D-ribulose-5-phosphate carboxy-lyase (cyclizing)|1-(2-carboxyphenylamino)-1-deoxy-D-ribulose-5-phosphate carboxy-lyase [cyclizing, 1-C-(indol-3-yl)glycerol-3-phosphate-forming]|IGPS|carboxy-lyase(cyclizin…		Indole-3-glycerol phosphate synthase (EC 4.1.1.48)|3-hydroxy-2-methylpyridine-4,5-dicarboxylate 4-decarboxylase (EC 4.1.1.51)	PosF/Positive/Positive variable/>/L-Tryptophan//	PosF/Positive/Positive variable/>/L-Tryptophan//	PosF/Positive/Positive variable/>/L-Tryptophan//	PosF/Positive/Positive variable/>/L-Tryptophan//	PosF/Positive/Positive variable/>/L-Tryptophan//
Phenylalanine, tyrosine and tryptophan biosynthesis	rxn02212	(1) DAHP[0] <=> (1) Phosphate[0] + (1) 5-Dehydroquinate[0]	>	OK|HB	R03083	3-DEHYDROQUINATE-SYNTHASE-RXN.c	(cyclyzing)|(cyclyzing)|2-Dehydro-3-deoxy-D-arabino-heptonate 7-phosphate phosphate-lyase|2-Dehydro-3-deoxy-D-arabino-heptonate 7-phosphate phosphate-lyase (cyclyzing)|3-dehydroquinate synthetase|3-dehydroquinate-forming)|3-dehydroquinatesynthase|3-deoxy-D-arabino-hept-2-ulosonate-7-phosphate phosphate-lyase (cyclizing, 3-dehydroquinate-forming)|3-deoxy-arabino-heptulonate-7-phosphate phosphate-l…	4.2.3.4	3-dehydroquinate synthase (EC 4.2.3.4)|3,7-dideoxy-D-threo-hepto-2, 6-diulosonate synthase (EC 4.2.3.-)|fusicocca-2,10(14)-diene synthase (EC 4.2.3.43)	PosF/Positive/Positive/>/10-Formyltetrahydrofolate;2-Demethylmenaquinone 8;L-Tyrosine;L-Tryptophan;Tetrahydrofolate;Ubiquinone-8;L-Phenylalanine;Menaquinone 8;5-Methyltetrahydrofolate;TPP//	PosF/Positive/Positive/>/10-Formyltetrahydrofolate;2-Demethylmenaquinone 8;NADP;Tetrahydrofolate;Ubiquinone-8;Calomide;L-Tyrosine;NAD;dATP;Menaquinone 8;S-Adenosyl-L-methionine;5-Methyltetrahydrofolate;ATP;FAD;TPP;L-Phenylalanine;L-Tryptophan;phosphatidylethanolamine dioctadecanoyl//	PosF/Positive/Positive/>/Ubiquinone-8;TPP;10-Formyltetrahydrofolate;5-Methyltetrahydrofolate;Riboflavin;GTP;S-Adenosyl-L-methionine;2-Demethylmenaquinone 8;Menaquinone 8;dATP;FAD;L-Tyrosine;L-Tryptophan;ATP;L-Phenylalanine;dGTP;Tetrahydrofolate//	PosF/Positive/Positive/>/5-Methyltetrahydrofolate;S-Adenosyl-L-methionine;dATP;GTP;Tetrahydrofolate;L-Tryptophan;L-Phenylalanine;dGTP;10-Formyltetrahydrofolate;Calomide;Menaquinone 8;phosphatidylethanolamine dioctadecanoyl;ATP;Ubiquinone-8;L-Tyrosine;2-Demethylmenaquinone 8;TPP;FAD//	PosF/Positive/Positive/>/L-Tryptophan;TPP;10-Formyltetrahydrofolate;Menaquinone 8;L-Tyrosine;Tetrahydrofolate;5-Methyltetrahydrofolate;phosphatidylethanolamine dioctadecanoyl;Ubiquinone-8;L-Phenylalanine;2-Demethylmenaquinone 8//
Phenylalanine, tyrosine and tryptophan biosynthesis	rxn08333	(1) 1-4-Dihydroxy-2-naphthoate[0] + (1) Farnesylfarnesylgeraniol[0] <=> (1) CO2[0] + (1) PPi[0] + (1) 2-Demethylmenaquinol 8[0]	-	OK|HB		DMK-RXN.c	DMK-RXN.c		1,4-dihydroxy-2-naphthoate octaprenyltransferase (EC 2.5.1.74)	G/PosF/Positive/Positive/>/2-Demethylmenaquinone 8;Menaquinone 8//	G/PosF/Positive/Positive/>/2-Demethylmenaquinone 8;Menaquinone 8//	G/PosF/Positive/Positive/>/2-Demethylmenaquinone 8;Menaquinone 8//	G/PosF/Positive/Positive/>/Menaquinone 8;2-Demethylmenaquinone 8//	G/PosF/Positive/Positive/>/Menaquinone 8;2-Demethylmenaquinone 8//
Phenylalanine, tyrosine and tryptophan biosynthesis	rxn00493	(1) 2-Oxoglutarate[0] + (1) L-Phenylalanine[0] <=> (1) L-Glutamate[0] + (1) Phenylpyruvate[0]	-	OK	R00694	PHEAMINOTRANS-RXN.c|RXN-10814.c	L-Phenylalanine:2-oxoglutarate aminotransferase|PHETA1|phenylalanine aminotransferase|phenylalaninetransaminase		Biosynthetic Aromatic amino acid aminotransferase alpha (EC 2.6.1.57)|Aromatic amino acid aminotransferase gamma (EC 2.6.1.57)|Biosynthetic Aromatic amino acid aminotransferase beta (EC 2.6.1.57)|Histidinol-phosphate aminotransferase (EC 2.6.1.9)|Periplasmic aromatic amino acid aminotransferase beta precursor (EC 2.6.1.57)|Aromatic-amino-acid aminotransferase (EC 2.6.1.57)|alanine---oxo-acid tran…	NegF/Negative/Negative variable/-/L-Phenylalanine//	NegF/Negative/Negative variable/-/L-Phenylalanine//	NegF/Negative/Negative variable/-/L-Phenylalanine//	NoF/Blocked/Blocked/-///	NegF/Negative/Negative variable/-/L-Phenylalanine//
Phenylalanine, tyrosine and tryptophan biosynthesis	rxn02476	(1) Phosphoenolpyruvate[0] + (1) 3-phosphoshikimate[0] <=> (1) Phosphate[0] + (1) 5-O--1-Carboxyvinyl-3-phosphoshikimate[0]	<	OK|HB	R03460	2.5.1.19-RXN.c	5-O-(1-carboxyvinyl)-transferase|3-enolpyruvylshikimate 5-phosphate synthase|3-enolpyruvylshikimic acid-5-phosphate synthetase|3-phosphoshikimate 1-carboxyvinyltransferase, irreversible|3-phosphoshikimate1-carboxyvinyltransferase|5'-enolpyruvylshikimate-3-phosphate synthase|5-O-(1-carboxyvinyl)-transferase|5-enolpyruvyl-3-phosphoshikimate synthase|5-enolpyruvylshikimate-3-phosphate synthase|5-eno…		5-Enolpyruvylshikimate-3-phosphate synthase (EC 2.5.1.19)|spermine synthase (EC 2.5.1.22)	G/PosF/Positive/Positive/>/10-Formyltetrahydrofolate;2-Demethylmenaquinone 8;L-Tyrosine;L-Tryptophan;Tetrahydrofolate;Ubiquinone-8;L-Phenylalanine;Menaquinone 8;5-Methyltetrahydrofolate;TPP//	G/PosF/Positive/Positive/>/10-Formyltetrahydrofolate;2-Demethylmenaquinone 8;NADP;Tetrahydrofolate;Ubiquinone-8;Calomide;L-Tyrosine;dGTP;NAD;Riboflavin;dATP;Menaquinone 8;S-Adenosyl-L-methionine;GTP;5-Methyltetrahydrofolate;ATP;FAD;TPP;L-Phenylalanine;L-Tryptophan;phosphatidylethanolamine dioctadecanoyl//	G/PosF/Positive/Positive/>/Ubiquinone-8;TPP;10-Formyltetrahydrofolate;5-Methyltetrahydrofolate;GTP;2-Demethylmenaquinone 8;Menaquinone 8;FAD;L-Tyrosine;L-Tryptophan;ATP;L-Phenylalanine;Tetrahydrofolate//	G/PosF/Positive/Positive/>/5-Methyltetrahydrofolate;S-Adenosyl-L-methionine;dATP;GTP;Tetrahydrofolate;NADP;L-Tryptophan;L-Phenylalanine;dGTP;10-Formyltetrahydrofolate;Calomide;Menaquinone 8;phosphatidylethanolamine dioctadecanoyl;ATP;Ubiquinone-8;L-Tyrosine;2-Demethylmenaquinone 8;TPP;FAD//	G/PosF/Positive/Positive/>/L-Tryptophan;TPP;10-Formyltetrahydrofolate;Menaquinone 8;L-Tyrosine;Tetrahydrofolate;5-Methyltetrahydrofolate;phosphatidylethanolamine dioctadecanoyl;Ubiquinone-8;L-Phenylalanine;2-Demethylmenaquinone 8//
Phenylalanine, tyrosine and tryptophan biosynthesis	rxn00791	(1) PPi[0] + (1) H+[0] + (1) N-5-phosphoribosyl-anthranilate[0] <=> (1) Anthranilate[0] + (1) PRPP[0]	<	OK|HB	R01073	PRTRANS-RXN.c	phosphoribosyl-transferase|ANPRT|N-(5-Phospho-D-ribosyl)anthranilate:pyrophosphate|N-(5-Phospho-D-ribosyl)anthranilate:pyrophosphate phosphoribosyl-transferase|N-(5-phospho-D-ribosyl)-anthranilate:diphosphate phospho-alpha-D-ribosyltransferase|PRT|anthranilate 5-phosphoribosylpyrophosphate phosphoribosyltransferase|anthranilate phosphoribosylpyrophosphate phosphoribosyltransferase|anthranilate ph…		Anthranilate phosphoribosyltransferase (EC 2.4.2.18)|nicotinate-nucleotide---dimethylbenzimidazole phosphoribosyltransferase (EC 2.4.2.21)	NegF/Negative/Negative variable/</L-Tryptophan//	NegF/Negative/Negative variable/</L-Tryptophan//	NegF/Negative/Negative variable/</L-Tryptophan//	NegF/Negative/Negative variable/</L-Tryptophan//	NegF/Negative/Negative variable/</L-Tryptophan//
Phenylalanine, tyrosine and tryptophan biosynthesis	rxn00299	(1) H2O[0] + (1) GTP[0] <=> (1) Formate[0] + (1) H+[0] + (1) 7,8-Dihydroneopterin 3'-triphosphate[0]	>	OK	R00424	GTP-CYCLOHYDRO-I-RXN.c	GTP 8-formylhydrolase|GTP cyclohydrolase|GTP cyclohydrolase I|GTPCI|GTPcyclohydrolaseI|dihydroneopterin triphosphate synthase|guanosine triphosphate 8-deformylase|guanosine triphosphate cyclohydrolase		GTP cyclohydrolase I (EC 3.5.4.16) type 1|GTP cyclohydrolase I (EC 3.5.4.16) type 2|adenine deaminase (EC 3.5.4.2)	PosF/Positive variable/Positive variable/>/10-Formyltetrahydrofolate;2-Demethylmenaquinone 8;Tetrahydrofolate;Menaquinone 8;5-Methyltetrahydrofolate//	PosF/Positive variable/Positive variable/>/10-Formyltetrahydrofolate;Tetrahydrofolate;5-Methyltetrahydrofolate;phosphatidylethanolamine dioctadecanoyl//	PosF/Positive variable/Positive variable/>/10-Formyltetrahydrofolate;5-Methyltetrahydrofolate;Tetrahydrofolate//	PosF/Positive variable/Positive variable/>/5-Methyltetrahydrofolate;Tetrahydrofolate;10-Formyltetrahydrofolate;phosphatidylethanolamine dioctadecanoyl//	PosF/Positive variable/Positive variable/>/10-Formyltetrahydrofolate;Tetrahydrofolate;5-Methyltetrahydrofolate;phosphatidylethanolamine dioctadecanoyl//
Phenylalanine, tyrosine and tryptophan biosynthesis	rxn01269	(1) NADP[0] + (1) Prephenate[0] <=> (1) NADPH[0] + (1) CO2[0] + (1) p-hydroxyphenylpyruvate[0]	>	OK	R01730	PREPHENATE-DEHYDROGENASE-NADP+-RXN.c	Prephenate dehydrogenase [NADP+]|Prephenate:NADP+ oxidoreductase(decarboxylating)|prephenate (nicotinamide adenine dinucleotide phosphate) dehydrogenase|prephenate dehydrogenase (NADP)|prephenate dehydrogenase (NADP+)|prephenate:NADP+ oxidoreductase (decarboxylating)		Cyclohexadienyl dehydrogenase (EC 1.3.1.12)(EC 1.3.1.43)|Prephenate and/or arogenate dehydrogenase (unknown specificity) (EC 1.3.1.12)(EC 1.3.1.43)|Prephenate dehydrogenase (EC 1.3.1.12)|beta-nitroacrylate reductase (EC 1.3.1.16)	PosF/Positive variable/Positive variable/>/L-Tyrosine;Ubiquinone-8;TPP//	PosF/Positive variable/Positive variable/>/Ubiquinone-8;L-Tyrosine;FAD;TPP//	PosF/Positive variable/Positive variable/>/Ubiquinone-8;TPP;L-Tyrosine//	PosF/Positive variable/Positive variable/>/Ubiquinone-8;L-Tyrosine;TPP//	PosF/Positive variable/Positive variable/>/TPP;L-Tyrosine;Ubiquinone-8//
Phenylalanine, tyrosine and tryptophan biosynthesis	rxn00726	(1) NH3[0] + (1) Chorismate[0] <=> (1) H2O[0] + (1) Pyruvate[0] + (1) H+[0] + (1) Anthranilate[0]	>	OK	R00985		ANS2|anthranilatesynthase2		Anthranilate synthase, aminase component (EC 4.1.3.27)|Anthranilate synthase, amidotransferase component (EC 4.1.3.27)|methylisocitrate lyase (EC 4.1.3.30)	PosF/Positive variable/Positive variable/>/L-Tryptophan//	PosF/Positive variable/Positive variable/>/L-Tryptophan//	PosF/Positive variable/Positive variable/>/L-Tryptophan//	NoF/Positive variable/Positive variable/>///	PosF/Positive variable/Positive variable/>/L-Tryptophan//
Phenylalanine, tyrosine and tryptophan biosynthesis	rxn01268	(1) NAD[0] + (1) Prephenate[0] <=> (1) NADH[0] + (1) CO2[0] + (1) p-hydroxyphenylpyruvate[0]	>	OK	R01728	PREPHENATEDEHYDROG-RXN.c	PPND|Prephanate dehydrogenase|Prephenate:NAD+ oxidoreductase(decarboxylating)|chorismate mutase-prephenate dehydrogenase|prephenate:NAD+ oxidoreductase (decarboxylating)|prephenatedehydrogenase		Cyclohexadienyl dehydrogenase (EC 1.3.1.12)(EC 1.3.1.43)|Prephenate and/or arogenate dehydrogenase (unknown specificity) (EC 1.3.1.12)(EC 1.3.1.43)|Prephenate dehydrogenase (EC 1.3.1.12)|dihydroorotate dehydrogenase (NADP+) (EC 1.3.1.15)	NoF/Positive variable/Positive variable/>///	NoF/Positive variable/Positive variable/>///	NoF/Positive variable/Positive variable/>///	NoF/Positive variable/Positive variable/>///	NoF/Positive variable/Positive variable/>///
Phenylalanine, tyrosine and tryptophan biosynthesis	rxn00727	(1) L-Glutamine[0] + (1) Chorismate[0] <=> (1) Pyruvate[0] + (1) L-Glutamate[0] + (1) H+[0] + (1) Anthranilate[0]	>	OK	R00986	ANTHRANSYN-RXN.c	anthranilate synthase component II|anthranilatesynthase|chorismate pyruvate-lyase (amino-accepting, anthranilate-forming)		Anthranilate synthase, aminase component (EC 4.1.3.27)|Anthranilate synthase, amidotransferase component (EC 4.1.3.27)|methylisocitrate lyase (EC 4.1.3.30)	NoF/Positive variable/Positive variable/>///	NoF/Positive variable/Positive variable/>///	NoF/Positive variable/Positive variable/>///	PosF/Positive variable/Positive variable/>/L-Tryptophan//	NoF/Positive variable/Positive variable/>///
Phenylalanine, tyrosine and tryptophan biosynthesis	rxn01270	(1) Oxaloacetate[0] + (1) Pretyrosine[0] <=> (1) L-Aspartate[0] + (1) Prephenate[0]	-	OK	R01731	PREPHENATE-ASP-TRANSAMINE-RXN.c	L-arogenate:oxaloacetate aminotransferase|L-aspartate:prephenate aminotransferase|aspartate-prephenate aminotransferase|prephenate aspartate aminotransferase	2.6.1.78	Biosynthetic Aromatic amino acid aminotransferase alpha (EC 2.6.1.57)|Aromatic amino acid aminotransferase gamma (EC 2.6.1.57)|Periplasmic aromatic amino acid aminotransferase beta precursor (EC 2.6.1.57)|Biosynthetic Aromatic amino acid aminotransferase beta (EC 2.6.1.57)|aromatic-amino-acid---glyoxylate transaminase (EC 2.6.1.60)|succinylornithine transaminase (EC 2.6.1.81)	NoF/Blocked/Blocked/-///	NoF/Blocked/Blocked/-///	NoF/Blocked/Blocked/-///	NegF/Negative/Negative variable/-/L-Phenylalanine//	NoF/Blocked/Blocked/-///
Phenylalanine, tyrosine and tryptophan biosynthesis	rxn00474	(1) L-Serine[0] + (1) indol[0] <=> (1) H2O[0] + (1) L-Tryptophan[0]	-	OK	R00674	RXN0-2382.c	L-serine hydro-lyase (adding indole; L-tryptophan-forming)|TRPS2|tryptophan synthase (indole)|tryptophan synthase beta chain|tryptophansynthase-indole		Tryptophan synthase beta chain (EC 4.2.1.20)|Tryptophan synthase alpha chain (EC 4.2.1.20)|porphobilinogen synthase (EC 4.2.1.24)	NoF/Positive variable/Positive variable/>///	NoF/Positive variable/Positive variable/>///	NoF/Positive variable/Positive variable/>///	NoF/Positive variable/Positive variable/>///	NoF/Positive variable/Positive variable/>///
Phenylalanine, tyrosine and tryptophan biosynthesis	rxn01682	(1) Indoleglycerol phosphate[0] <=> (1) Glyceraldehyde3-phosphate[0] + (1) indol[0]	-	OK	R02340	RXN0-2381.c	(1S,2R)-1-C-(indol-3-yl)glycerol 3-phosphate|(1S,2R)-1-C-(indol-3-yl)glycerol-3-phosphate D-glyceraldehyde-3-phosphate-lyase (indole-forming)|TRPS3		Tryptophan synthase beta chain (EC 4.2.1.20)|Tryptophan synthase alpha chain (EC 4.2.1.20)|indole-3-glycerol-phosphate lyase (EC 4.1.2.8)|porphobilinogen synthase (EC 4.2.1.24)	NoF/Positive variable/Positive variable/-///	NoF/Positive variable/Positive variable/-///	NoF/Positive variable/Positive variable/-///	NoF/Positive variable/Positive variable/-///	NoF/Positive variable/Positive variable/-///
Phenylalanine, tyrosine and tryptophan biosynthesis	rxn08130	(1) S-Adenosyl-L-methionine[0] + (1) 2-Demethylmenaquinol 8[0] <=> (1) S-Adenosyl-homocysteine[0] + (1) H+[0] + (1) Menaquinol 8[0]	>	OK		ADOMET-DMK-METHYLTRANSFER-RXN.c	ADOMET-DMK-METHYLTRANSFER-RXN.c|S-adenosylmethione:2-demthylmenaquinole methyltransferase (menaquinone 8)	G/PosF/Positive/Positive/>/Menaquinone 8//	G/PosF/Positive/Positive/>/Menaquinone 8//	-	G/PosF/Positive/Positive/>/Menaquinone 8//	G/PosF/Positive/Positive/>/Menaquinone 8//
Phenylalanine, tyrosine and tryptophan biosynthesis	rxn00490	(1) H+[0] + (1) Pretyrosine[0] <=> (1) H2O[0] + (1) CO2[0] + (1) L-Phenylalanine[0]	>	OK	R00691	CARBOXYCYCLOHEXADIENYL-DEHYDRATASE-RXN.c	L-Arogenate hydro-lyase (decarboxylating)|L-arogenate hydro-lyase (decarboxylating; L-phenylalanine-forming)		Arogenate dehydratase (EC 4.2.1.91)|3-hydroxybutyryl-CoA dehydratase (EC 4.2.1.55)|kievitone hydratase (EC 4.2.1.95)	-	-	-	G/PosF/Positive/Positive variable/>/L-Phenylalanine//	-
Phenylalanine, tyrosine and tryptophan biosynthesis	rxn00525	(1) NAD[0] + (1) Pretyrosine[0] <=> (1) NADH[0] + (1) CO2[0] + (1) L-Tyrosine[0]	>	OK	R00732	CYCLOHEXADIENYL-DEHYDROGENASE-RXN.c	L-arogenate:NAD+ oxidoreductase (decarboxylating)|arogenate dehydrogenase|cyclohexadienyl dehydrogenase		Arogenate dehydrogenase (EC 1.3.1.43)|biochanin-A reductase (EC 1.3.1.46)|(+)-pulegone reductase (EC 1.3.1.81)	-	-	-	-	-
Phenylalanine, tyrosine and tryptophan biosynthesis	rxn00526	(1) NADP[0] + (1) Pretyrosine[0] <=> (1) NADPH[0] + (1) CO2[0] + (1) L-Tyrosine[0]	>	OK	R00733	RXN-5682.c	L-arogenate:NADP+ oxidoreductase		Arogenate dehydrogenase (EC 1.3.1.43)|red chlorophyll catabolite reductase (EC 1.3.1.80)|(+)-pulegone reductase (EC 1.3.1.81)	-	-	-	-	-
Phenylalanine, tyrosine and tryptophan biosynthesis	rxn05036	(1) 2-Oxoglutarate[0] + (1) Pretyrosine[0] <=> (1) L-Glutamate[0] + (1) Prephenate[0]	-	OK	R07276	PREPHENATE-TRANSAMINE-RXN.c	l-arogenate aminotransferase		putrescine aminotransferase (EC 2.6.1.82)	-	-	-	-	-
Phenylalanine, tyrosine and tryptophan biosynthesis	rxn01188	(1) 3-Dehydroshikimate[0] <=> (1) H2O[0] + (1) Protocatechuate[0]	>	OK	R01627	DHSHIKIMATE-DEHYDRO-RXN.c	3-Dehydroshikimate hydro-lyase|3-dehydroshikimate dehydratase|3-dehydroshikimate hydro-lyase|dehydroshikimate dehydratase	4.2.1.118	3-dehydroshikimate dehydratase|trans-feruloyl-CoA hydratase (EC 4.2.1.101)	-	-	-	-	-
Valine, leucine and isoleucine biosynthesis	rxn01575	(1) 2-Oxoglutarate[0] + (1) L-Isoleucine[0] <=> (1) L-Glutamate[0] + (1) 3MOP[0]	-	OK	R02199	BRANCHED-CHAINAMINOTRANSFERILEU-RXN.c	ILETA|L-Isoleucine:2-oxoglutarate aminotransferase|isoleucine aminotransferase|isoleucine transaminase|isoleucine transaminase, mitochondrial|isoleucinetransaminase		Branched-chain amino acid aminotransferase (EC 2.6.1.42)|diaminobutyrate---pyruvate transaminase (EC 2.6.1.46)	NegF/Negative/Variable/-/L-Isoleucine//	NegF/Negative/Variable/-/L-Isoleucine//	NegF/Negative/Variable/-/L-Isoleucine//	NegF/Negative/Variable/-/L-Isoleucine//	NegF/Negative/Variable/-/L-Isoleucine//
Valine, leucine and isoleucine biosynthesis	rxn01208	(1) CO2[0] + (1) 4MOP[0] <=> (1) H+[0] + (1) 2-isopropyl-3-oxosuccinate[0]	<	OK	R01652	RXN-7800.c	2-Oxo-4-methyl-3-carboxypentanoate decarboxylation|2-oxo-4-methyl-3-carboxypentanoate decarboxylation, mitochondrial|R01652|RXN-7800.c		3-isopropylmalate dehydrogenase (EC 1.1.1.85)	-	-	-	-	-
Valine, leucine and isoleucine biosynthesis	rxn02811	(1) 3-Isopropylmalate[0] <=> (1) H2O[0] + (1) 2-Isopropylmaleate[0]	-	OK	R04001	RXN-8991.c	3-Isopropylmalate hydro-lyase|3-isopropylmalate dehydratase large subunit		3-isopropylmalate dehydratase small subunit (EC 4.2.1.33)|3-isopropylmalate dehydratase large subunit (EC 4.2.1.33)|3-isopropylmalate dehydratase (EC 4.2.1.33)	NoF/Blocked/Blocked/-///	NoF/Blocked/Blocked/-///	NoF/Blocked/Blocked/-///	NoF/Blocked/Blocked/-///	NoF/Blocked/Blocked/-///
Valine, leucine and isoleucine biosynthesis	rxn03437	(1) 2,3-Dihydroxy-3-methylvalerate[0] <=> (1) H2O[0] + (1) 3MOP[0]	>	OK	R05070		(R)-2,3-Dihydroxy-3-methylpentanoate hydro-lyase|Dihydroxy-acid dehydratase (2,3-dihydroxy-3-methylpentanoate)|dihydroxy-acid dehydratase (2,3-dihydroxy-3-methylpentanoate), mitochondrial		Dihydroxy-acid dehydratase (EC 4.2.1.9)|ATP-dependent NAD(P)H-hydrate dehydratase (EC 4.2.1.93)	PosF/Positive/Positive variable/>/Anteisoheptadecanoyllipoteichoic acid (n-24), linked, glucose substituted;Dianteisoheptadecanoylphosphatidylglycerol;L-Isoleucine;Dianteisoheptadecanoylphosphatidylethanolamine;Anteisoheptadecanoyllipoteichoic acid (n-24), linked, D-alanine substituted;Anteisoheptadecanoylcardiolipin (B. subtilis);Anteisoheptadecanoyllipoteichoic acid (n-24), linked, N-acetyl-D-g…	PosF/Positive/Positive variable/>/Dianteisoheptadecanoylphosphatidylethanolamine;Anteisoheptadecanoyllipoteichoic acid (n-24), linked, glucose substituted;L-Isoleucine;Dianteisoheptadecanoylphosphatidylglycerol;Anteisoheptadecanoylcardiolipin (B. subtilis);Anteisoheptadecanoyllipoteichoic acid (n-24), linked, N-acetyl-D-glucosamine;Anteisoheptadecanoyllipoteichoic acid (n-24), linked, D-alanine s…	PosF/Positive/Positive variable/>/Anteisoheptadecanoyllipoteichoic acid (n-24), linked, N-acetyl-D-glucosamine;Anteisoheptadecanoyllipoteichoic acid (n-24), linked, glucose substituted;Anteisoheptadecanoyllipoteichoic acid (n-24), linked, D-alanine substituted;Dianteisoheptadecanoylphosphatidylethanolamine;Anteisoheptadecanoyllipoteichoic acid (n-24), linked, unsubstituted;L-Isoleucine;Dianteisoh…	PosF/Positive/Positive variable/>/Anteisoheptadecanoyllipoteichoic acid (n-24), linked, N-acetyl-D-glucosamine;Dianteisoheptadecanoylphosphatidylglycerol;Anteisoheptadecanoyllipoteichoic acid (n-24), linked, unsubstituted;Anteisoheptadecanoylcardiolipin (B. subtilis);Dianteisoheptadecanoylphosphatidylethanolamine;Anteisoheptadecanoyllipoteichoic acid (n-24), linked, D-alanine substituted;Anteisoh…	PosF/Positive/Positive variable/>/Anteisoheptadecanoyllipoteichoic acid (n-24), linked, D-alanine substituted;Anteisoheptadecanoyllipoteichoic acid (n-24), linked, glucose substituted;L-Isoleucine;Anteisoheptadecanoyllipoteichoic acid (n-24), linked, N-acetyl-D-glucosamine;Anteisoheptadecanoylcardiolipin (B. subtilis);Dianteisoheptadecanoylphosphatidylglycerol;Phosphatidylglycerol dioctadecanoyl;…
Valine, leucine and isoleucine biosynthesis	rxn00902	(1) CoA[0] + (1) H+[0] + (1) 2-Isopropylmalate[0] <=> (1) H2O[0] + (1) Acetyl-CoA[0] + (1) 3-Methyl-2-oxobutanoate[0]	<	OK	R01213	2-ISOPROPYLMALATESYN-RXN.c	3-Carboxy-3-hydroxy-4-methylpentanoate 3-methyl-2-oxobutanoate-lyase|3-Carboxy-3-hydroxy-4-methylpentanoate 3-methyl-2-oxobutanoate-lyase (CoA-acetylating)|acetyl-CoA:3-methyl-2-oxobutanoate C-acetyltransferase (thioester-hydrolysing, carboxymethyl-forming)	4.1.3.12	2-isopropylmalate synthase (EC 2.3.3.13)|citrate (Re)-synthase (EC 2.3.3.3)	NegF/Negative/Negative variable/</Bactoprenyl diphosphate;Diisoheptadecanoylphosphatidylethanolamine;glycerol teichoic acid (n-45), linked, unsubstituted;2-Demethylmenaquinone 8;L-Leucine;glycerol teichoic acid (n-45), linked, glucose substituted;Anteisoheptadecanoyllipoteichoic acid (n-24), linked, glucose substituted;Siroheme;Isoheptadecanoyllipoteichoic acid (n-24), linked, glucose substituted…	NegF/Negative/Negative variable/</Glycine;10-Formyltetrahydrofolate;Peptidoglycan polymer (n subunits);Diisoheptadecanoylphosphatidylglycerol;Tetrahydrofolate;L-Serine;Isoheptadecanoyllipoteichoic acid (n-24), linked, unsubstituted;dATP;S-Adenosyl-L-methionine;Isoheptadecanoyllipoteichoic acid (n-24), linked, N-acetyl-D-glucosamine;GTP;5-Methyltetrahydrofolate;GSH;ATP;Diisoheptadecanoylphosphatid…	NegF/Negative/Negative variable/</Isoheptadecanoyllipoteichoic acid (n-24), linked, N-acetyl-D-glucosamine;Isoheptadecanoyllipoteichoic acid (n-24), linked, D-alanine substituted;10-Formyltetrahydrofolate;L-Threonine;5-Methyltetrahydrofolate;Isoheptadecanoylcardiolipin (B. subtilis);S-Adenosyl-L-methionine;L-Aspartate;Diisoheptadecanoylphosphatidylglycerol;dATP;L-Leucine;L-Asparagine;ATP;Diisohep…	NegF/Negative/Negative variable/</Diisoheptadecanoylphosphatidylglycerol;5-Methyltetrahydrofolate;S-Adenosyl-L-methionine;dATP;L-Serine;Tetrahydrofolate;Isoheptadecanoylcardiolipin (B. subtilis);Isoheptadecanoyllipoteichoic acid (n-24), linked, N-acetyl-D-glucosamine;10-Formyltetrahydrofolate;Glycine;phosphatidylethanolamine dioctadecanoyl;ATP;L-Leucine;Isoheptadecanoyllipoteichoic acid (n-24), l…	NegF/Negative/Negative variable/</Diisoheptadecanoylphosphatidylethanolamine;Isoheptadecanoylcardiolipin (B. subtilis);L-Leucine;Isoheptadecanoyllipoteichoic acid (n-24), linked, unsubstituted;Isoheptadecanoyllipoteichoic acid (n-24), linked, D-alanine substituted;Diisoheptadecanoylphosphatidylglycerol;Isoheptadecanoyllipoteichoic acid (n-24), linked, N-acetyl-D-glucosamine;Phosphatidylglycerol d…
Valine, leucine and isoleucine biosynthesis	rxn03062	(1) NAD[0] + (1) 3-Isopropylmalate[0] <=> (1) NADH[0] + (1) H+[0] + (1) 2-isopropyl-3-oxosuccinate[0]	-	OK	R04426	3-ISOPROPYLMALDEHYDROG-RXN.c	3-Isopropylmalate:NAD+ oxidoreductase|3-isopropylmalate dehydrogenase reversible		3-isopropylmalate dehydrogenase (EC 1.1.1.85)|3-isopropylmalate dehydrogenase (EC 1.1.1.85)	NoF/Blocked/Blocked/-///	NoF/Blocked/Blocked/-///	NoF/Blocked/Blocked/-///	NoF/Blocked/Blocked/-///	NoF/Blocked/Blocked/-///
Valine, leucine and isoleucine biosynthesis	rxn02789	(1) 2-Isopropylmalate[0] <=> (1) H2O[0] + (1) 2-Isopropylmaleate[0]	-	OK	R03968	3-ISOPROPYLMALISOM-RXN.c	2-Isopropylmalate hydro-lyase|2-isopropylmalate hydratase|3-isopropylmalate dehydratase small subunit		3-isopropylmalate dehydratase small subunit (EC 4.2.1.33)|3-isopropylmalate dehydratase large subunit (EC 4.2.1.33)|3-isopropylmalate dehydratase (EC 4.2.1.33)	NoF/Blocked/Blocked/-///	NoF/Blocked/Blocked/-///	NoF/Blocked/Blocked/-///	NoF/Blocked/Blocked/-///	NoF/Blocked/Blocked/-///
Valine, leucine and isoleucine biosynthesis	rxn03435	(1) NADP[0] + (1) 2,3-Dihydroxy-3-methylvalerate[0] <=> (1) NADPH[0] + (1) H+[0] + (1) (R)-3-Hydroxy-3-methyl-2-oxopentanoate[0]	-	OK	R05068		(R)-2,3-Dihydroxy-3-methylpentanoate:NADP+ oxidoreductase (isomerizing)		Ketol-acid reductoisomerase (EC 1.1.1.86)|ketol-acid reductoisomerase (EC 1.1.1.86)	-	NegF/Negative/Negative variable/-/Dianteisoheptadecanoylphosphatidylethanolamine;Anteisoheptadecanoyllipoteichoic acid (n-24), linked, glucose substituted;L-Isoleucine;Dianteisoheptadecanoylphosphatidylglycerol;Anteisoheptadecanoylcardiolipin (B. subtilis);Anteisoheptadecanoyllipoteichoic acid (n-24), linked, N-acetyl-D-glucosamine;Anteisoheptadecanoyllipoteichoic acid (n-24), linked, D-alanine s…	NegF/Negative/Negative variable/-/Anteisoheptadecanoyllipoteichoic acid (n-24), linked, N-acetyl-D-glucosamine;Anteisoheptadecanoyllipoteichoic acid (n-24), linked, glucose substituted;Anteisoheptadecanoyllipoteichoic acid (n-24), linked, D-alanine substituted;Dianteisoheptadecanoylphosphatidylethanolamine;Anteisoheptadecanoyllipoteichoic acid (n-24), linked, unsubstituted;L-Isoleucine;Dianteisoh…	NegF/Negative/Negative variable/-/Anteisoheptadecanoyllipoteichoic acid (n-24), linked, N-acetyl-D-glucosamine;Dianteisoheptadecanoylphosphatidylglycerol;Anteisoheptadecanoyllipoteichoic acid (n-24), linked, unsubstituted;Anteisoheptadecanoylcardiolipin (B. subtilis);Dianteisoheptadecanoylphosphatidylethanolamine;Anteisoheptadecanoyllipoteichoic acid (n-24), linked, D-alanine substituted;Anteisoh…	NegF/Negative/Negative variable/-/Anteisoheptadecanoyllipoteichoic acid (n-24), linked, D-alanine substituted;Anteisoheptadecanoyllipoteichoic acid (n-24), linked, glucose substituted;L-Isoleucine;Anteisoheptadecanoyllipoteichoic acid (n-24), linked, N-acetyl-D-glucosamine;Anteisoheptadecanoylcardiolipin (B. subtilis);Dianteisoheptadecanoylphosphatidylglycerol;Phosphatidylglycerol dioctadecanoyl;…
Valine, leucine and isoleucine biosynthesis	rxn03436	(1) 2-Aceto-2-hydroxybutanoate[0] <=> (1) (R)-3-Hydroxy-3-methyl-2-oxopentanoate[0]	-	OK	R05069				Ketol-acid reductoisomerase (EC 1.1.1.86)|ketol-acid reductoisomerase (EC 1.1.1.86)|cucurbitadienol synthase (EC 5.4.99.33)	-	PosF/Positive/Positive variable/-/Dianteisoheptadecanoylphosphatidylethanolamine;Anteisoheptadecanoyllipoteichoic acid (n-24), linked, glucose substituted;L-Isoleucine;Dianteisoheptadecanoylphosphatidylglycerol;Anteisoheptadecanoylcardiolipin (B. subtilis);Anteisoheptadecanoyllipoteichoic acid (n-24), linked, N-acetyl-D-glucosamine;Anteisoheptadecanoyllipoteichoic acid (n-24), linked, D-alanine s…	PosF/Positive/Positive variable/-/Anteisoheptadecanoyllipoteichoic acid (n-24), linked, N-acetyl-D-glucosamine;Anteisoheptadecanoyllipoteichoic acid (n-24), linked, glucose substituted;Anteisoheptadecanoyllipoteichoic acid (n-24), linked, D-alanine substituted;Dianteisoheptadecanoylphosphatidylethanolamine;Anteisoheptadecanoyllipoteichoic acid (n-24), linked, unsubstituted;L-Isoleucine;Dianteisoh…	PosF/Positive/Positive variable/-/Anteisoheptadecanoyllipoteichoic acid (n-24), linked, N-acetyl-D-glucosamine;Dianteisoheptadecanoylphosphatidylglycerol;Anteisoheptadecanoyllipoteichoic acid (n-24), linked, unsubstituted;Anteisoheptadecanoylcardiolipin (B. subtilis);Dianteisoheptadecanoylphosphatidylethanolamine;Anteisoheptadecanoyllipoteichoic acid (n-24), linked, D-alanine substituted;Anteisoh…	PosF/Positive/Positive variable/-/Anteisoheptadecanoyllipoteichoic acid (n-24), linked, D-alanine substituted;Anteisoheptadecanoyllipoteichoic acid (n-24), linked, glucose substituted;L-Isoleucine;Anteisoheptadecanoyllipoteichoic acid (n-24), linked, N-acetyl-D-glucosamine;Anteisoheptadecanoylcardiolipin (B. subtilis);Dianteisoheptadecanoylphosphatidylglycerol;Phosphatidylglycerol dioctadecanoyl;…
Valine, leucine and isoleucine biosynthesis	rxn03194	(1) 2-Oxobutyrate[0] + (1) 2-Hydroxyethyl-ThPP[0] <=> (1) TPP[0] + (1) 2-Aceto-2-hydroxybutanoate[0]	-	OK	R04673				Acetolactate synthase small subunit (EC 2.2.1.6), predicted, Archaeal type|Acetolactate synthase small subunit (EC 2.2.1.6)|Acetolactate synthase large subunit (EC 2.2.1.6)|Acetolactate synthase small subunit (EC 2.2.1.6), Xanthomonadales type|Acetolactate synthase small subunit (EC 2.2.1.6), predicted|Acetolactate synthase small subunit (EC 2.2.1.6), predicted, Archaeal type 2|acetolactate synth…	PosF/Positive/Positive variable/-/Anteisoheptadecanoyllipoteichoic acid (n-24), linked, glucose substituted;Dianteisoheptadecanoylphosphatidylglycerol;L-Isoleucine;Dianteisoheptadecanoylphosphatidylethanolamine;Anteisoheptadecanoyllipoteichoic acid (n-24), linked, D-alanine substituted;Anteisoheptadecanoylcardiolipin (B. subtilis);Anteisoheptadecanoyllipoteichoic acid (n-24), linked, N-acetyl-D-g…	PosF/Positive/Positive variable/-/Dianteisoheptadecanoylphosphatidylethanolamine;Anteisoheptadecanoyllipoteichoic acid (n-24), linked, glucose substituted;L-Isoleucine;Dianteisoheptadecanoylphosphatidylglycerol;Anteisoheptadecanoylcardiolipin (B. subtilis);Anteisoheptadecanoyllipoteichoic acid (n-24), linked, N-acetyl-D-glucosamine;Anteisoheptadecanoyllipoteichoic acid (n-24), linked, D-alanine s…	PosF/Positive/Positive variable/-/Anteisoheptadecanoyllipoteichoic acid (n-24), linked, N-acetyl-D-glucosamine;Anteisoheptadecanoyllipoteichoic acid (n-24), linked, glucose substituted;Anteisoheptadecanoyllipoteichoic acid (n-24), linked, D-alanine substituted;Dianteisoheptadecanoylphosphatidylethanolamine;Anteisoheptadecanoyllipoteichoic acid (n-24), linked, unsubstituted;L-Isoleucine;Dianteisoh…	PosF/Positive/Positive variable/-/Anteisoheptadecanoyllipoteichoic acid (n-24), linked, N-acetyl-D-glucosamine;Dianteisoheptadecanoylphosphatidylglycerol;Anteisoheptadecanoyllipoteichoic acid (n-24), linked, unsubstituted;Anteisoheptadecanoylcardiolipin (B. subtilis);Dianteisoheptadecanoylphosphatidylethanolamine;Anteisoheptadecanoyllipoteichoic acid (n-24), linked, D-alanine substituted;Anteisoh…	PosF/Positive/Positive variable/-/Anteisoheptadecanoyllipoteichoic acid (n-24), linked, D-alanine substituted;Anteisoheptadecanoyllipoteichoic acid (n-24), linked, glucose substituted;L-Isoleucine;Anteisoheptadecanoyllipoteichoic acid (n-24), linked, N-acetyl-D-glucosamine;Anteisoheptadecanoylcardiolipin (B. subtilis);Dianteisoheptadecanoylphosphatidylglycerol;Phosphatidylglycerol dioctadecanoyl;…
Valine, leucine and isoleucine biosynthesis	rxn00903	(1) 2-Oxoglutarate[0] + (1) L-Valine[0] <=> (1) L-Glutamate[0] + (1) 3-Methyl-2-oxobutanoate[0]	-	OK	R01214	BRANCHED-CHAINAMINOTRANSFERVAL-RXN.c	L-Valine:2-oxoglutarate aminotransferase|VALTA|valine aminotransferase|valine transaminase|valinetransaminase		Branched-chain amino acid aminotransferase (EC 2.6.1.42)|diaminobutyrate---pyruvate transaminase (EC 2.6.1.46)|kynurenine---glyoxylate transaminase (EC 2.6.1.63)	NegF/Negative/Variable/-/L-Valine//	NegF/Negative/Variable/-/10-Formyltetrahydrofolate;NADP;Peptidoglycan polymer (n subunits);Stearoyllipoteichoic acid (n-24), linked, D-alanine substituted;Tetrahydrofolate;Calomide;dGTP;NAD;dATP;glycerol teichoic acid (n-45), linked, D-ala substituted;CoA;L-Alanine;FAD;Anteisoheptadecanoyllipoteichoic acid (n-24), linked, D-alanine substituted;L-Valine;Isoheptadecanoyllipoteichoic acid (n-24), li…	NegF/Negative/Variable/-/Riboflavin;GTP;FAD;L-Valine;dGTP//	NegF/Negative/Variable/-/S-Adenosyl-L-methionine;L-Valine;dATP;ATP;FAD//	NegF/Negative/Variable/-/Diisoheptadecanoylphosphatidylethanolamine;CTP;dGTP;Anteisoheptadecanoyllipoteichoic acid (n-24), linked, D-alanine substituted;10-Formyltetrahydrofolate;Peptidoglycan polymer (n subunits);dATP;Isoheptadecanoylcardiolipin (B. subtilis);dCTP;Spermidine;Anteisoheptadecanoyllipoteichoic acid (n-24), linked, glucose substituted;glycerol teichoic acid (n-45), linked, D-ala sub…
Valine, leucine and isoleucine biosynthesis	rxn00806	(1) 2-Oxoglutarate[0] + (1) L-Leucine[0] <=> (1) L-Glutamate[0] + (1) 4MOP[0]	-	OK	R01090	BRANCHED-CHAINAMINOTRANSFERLEU-RXN.c|LEUCINE-AMINOTRANSFERASE-RXN.c	L-Leucine:2-oxoglutarate aminotransferase|LEUTA|leucine aminotransferase|leucine transaminase|leucine transaminase (irreversible)|leucine transaminase, mitochondrial|leucinetransaminase		Branched-chain amino acid aminotransferase (EC 2.6.1.42)|diaminobutyrate---pyruvate transaminase (EC 2.6.1.46)|kynurenine---glyoxylate transaminase (EC 2.6.1.63)|aspartate---phenylpyruvate transaminase (EC 2.6.1.70)	NegF/Negative/Variable/-/Bactoprenyl diphosphate;glycerol teichoic acid (n-45), linked, unsubstituted;2-Demethylmenaquinone 8;L-Leucine;glycerol teichoic acid (n-45), linked, glucose substituted;Anteisoheptadecanoyllipoteichoic acid (n-24), linked, glucose substituted;Siroheme;Isoheptadecanoyllipoteichoic acid (n-24), linked, glucose substituted;glycerol teichoic acid (n-45), linked, D-ala substi…	NegF/Negative/Variable/-/Glycine;10-Formyltetrahydrofolate;Peptidoglycan polymer (n subunits);Tetrahydrofolate;dGTP;L-Serine;dATP;S-Adenosyl-L-methionine;5-Methyltetrahydrofolate;ATP;L-Leucine;phosphatidylethanolamine dioctadecanoyl//	NegF/Negative/Variable/-/10-Formyltetrahydrofolate;5-Methyltetrahydrofolate;GTP;S-Adenosyl-L-methionine;L-Serine;L-Leucine;ATP;Peptidoglycan polymer (n subunits);L-Arginine;dGTP;Tetrahydrofolate//	NegF/Negative/Variable/-/5-Methyltetrahydrofolate;S-Adenosyl-L-methionine;Peptidoglycan polymer (n subunits);dATP;L-Serine;Tetrahydrofolate;dGTP;10-Formyltetrahydrofolate;Glycine;phosphatidylethanolamine dioctadecanoyl;ATP;L-Leucine;GSH//	NegF/Negative/Variable/-/L-Leucine//
Valine, leucine and isoleucine biosynthesis	rxn00735	(1) NADH[0] + (1) CO2[0] + (1) 2-Oxobutyrate[0] <=> (1) NAD[0] + (1) D-erythro-3-Methylmalate[0]	<	OK	R00994				3-isopropylmalate dehydrogenase (EC 1.1.1.85)	-	-	-	-	-
Valine, leucine and isoleucine biosynthesis	rxn03068	(1) NADP[0] + (1) 2,3-Dihydroxy-isovalerate[0] <=> (1) NADPH[0] + (1) H+[0] + (1) 2-Oxo-3-hydroxyisovalerate[0]	-	OK	R04440				Ketol-acid reductoisomerase (EC 1.1.1.86)|ketol-acid reductoisomerase (EC 1.1.1.86)	-	NoF/Variable/Variable/-///	NoF/Variable/Variable/-///	NoF/Variable/Variable/-///	NoF/Variable/Variable/-///
Valine, leucine and isoleucine biosynthesis	rxn01045	(1) H2O[0] + (1) NAD[0] + (1) L-Valine[0] <=> (1) NADH[0] + (1) NH3[0] + (1) H+[0] + (1) 3-Methyl-2-oxobutanoate[0]	-	OK	R01434	RXN-13184.c	L-Valine:NAD+ oxidoreductase(deaminating)|valine dehydrogenase (NAD+)		Leucine dehydrogenase (EC 1.4.1.9)|D-aspartate oxidase (EC 1.4.3.1)	-	-	-	-	-
Valine, leucine and isoleucine biosynthesis	rxn00804	(1) H2O[0] + (1) NAD[0] + (1) L-Leucine[0] <=> (1) NADH[0] + (1) NH3[0] + (1) H+[0] + (1) 4MOP[0]	-	OK	R01088	LEUCINE-DEHYDROGENASE-RXN.c	L-leucine:NAD+ oxidoreductase (deaminating)|L-leucine:NAD+ oxidoreductase(deaminating)|L-leucine:NAD+ oxidoreductase, deaminating|LeuDH|leucine dehydrogenase		Leucine dehydrogenase (EC 1.4.1.9)|D-aspartate oxidase (EC 1.4.3.1)	-	-	-	-	-
Valine, leucine and isoleucine biosynthesis	rxn02749	(1) D-Citramalate[0] <=> (1) H2O[0] + (1) Citraconate[0]	-	OK	R03896	R-2-METHYLMALATE-DEHYDRATASE-RXN.c	(-)-citramalate hydro-lyase|(R)-2-methylmalate dehydratase|(R)-2-methylmalate hydro-lyase|(R)-2-methylmalate hydro-lyase (2-methylmaleate-forming)|citraconase|citraconate hydratase|citramalate hydro-lyase		gluconate dehydratase (EC 4.2.1.39)	-	-	-	-	-
Valine, leucine and isoleucine biosynthesis	rxn02751	(1) H2O[0] + (1) Citraconate[0] <=> (1) D-erythro-3-Methylmalate[0]	-	OK	R03898		R03898		gluconate dehydratase (EC 4.2.1.39)	-	-	-	-	-
Valine, leucine and isoleucine biosynthesis	rxn01573	(1) H2O[0] + (1) NAD[0] + (1) L-Isoleucine[0] <=> (1) NADH[0] + (1) NH3[0] + (1) H+[0] + (1) 3MOP[0]	-	OK	R02196		L-Isoleucine:NAD+ oxidoreductase(deaminating)		Leucine dehydrogenase (EC 1.4.1.9)|D-aspartate oxidase (EC 1.4.3.1)	-	-	-	-	-
Valine, leucine and isoleucine biosynthesis	rxn00904	(1) Pyruvate[0] + (1) L-Valine[0] <=> (1) L-Alanine[0] + (1) 3-Methyl-2-oxobutanoate[0]	-	OK	R01215	VALINE-PYRUVATE-AMINOTRANSFER-RXN.c	L-Valine:pyruvate aminotransferase|L-valine:pyruvate aminotransferase|Valine-pyruvate aminotransferase|alanine-oxoisovalerate aminotransferase|transaminase C|valine-pyruvate aminotransferase|valine-pyruvate transaminase		Valine--pyruvate aminotransferase (EC 2.6.1.66)|kynurenine---oxoglutarate transaminase (EC 2.6.1.7)	-	G/PosF/Positive/Positive variable/>/Peptidoglycan polymer (n subunits);Stearoyllipoteichoic acid (n-24), linked, D-alanine substituted;glycerol teichoic acid (n-45), linked, D-ala substituted;CoA;L-Alanine;Anteisoheptadecanoyllipoteichoic acid (n-24), linked, D-alanine substituted;Isoheptadecanoyllipoteichoic acid (n-24), linked, D-alanine substituted//	-	-	-
Histidine metabolism	rxn02160	(1) H2O[0] + (1) L-histidinol-phosphate[0] <=> (1) Phosphate[0] + (1) L-Histidinol[0]	-	OK|HB	R03013	HISTIDPHOS-RXN.c	L-Histidinol-phosphate phosphohydrolase|L-histidinol-phosphate phosphohydrolase|histidinol phosphatase		Histidinol-phosphatase [alternative form] (EC 3.1.3.15)|Histidinol-phosphatase (EC 3.1.3.15)|glycerol-2-phosphatase (EC 3.1.3.19)	PosF/Positive/Positive variable/>/L-Histidine//	PosF/Positive/Positive variable/>/L-Histidine//	PosF/Positive/Positive variable/>/L-Histidine//	PosF/Positive/Positive variable/>/L-Histidine//	PosF/Positive/Positive variable/>/L-Histidine//
Histidine metabolism	rxn02320	(1) 2-Oxoglutarate[0] + (1) L-histidinol-phosphate[0] <=> (1) L-Glutamate[0] + (1) imidazole acetol-phosphate[0]	-	OK	R03243	HISTAMINOTRANS-RXN.c	5-Amino-2-oxopentanoate:2-oxoglutarate aminotransferase|IAP transaminase|L-histidinol phosphate aminotransferase|L-histidinol-phosphate:2-oxoglutarate aminotransferase|glutamic-imidazoleacetol phosphate transaminase|histidine:imidazoleacetol phosphate transaminase|histidinol phosphate aminotransferase|histidinol-phosphate aminotransferase|histidinol-phosphate transaminase|histidinol-phosphate tra…		Biosynthetic Aromatic amino acid aminotransferase beta (EC 2.6.1.57)|Histidinol-phosphate aminotransferase (EC 2.6.1.9)|oximinotransferase (EC 2.6.3.1)	NegF/Negative/Negative variable/-/L-Histidine//	NegF/Negative/Negative variable/-/L-Histidine//	NegF/Negative/Negative variable/-/L-Histidine//	NegF/Negative/Negative variable/-/L-Histidine//	G/NegF/Negative/Negative variable/</L-Histidine//
Histidine metabolism	rxn02473	(1) D-erythro-imidazol-glycerol-phosphate[0] <=> (1) H2O[0] + (1) imidazole acetol-phosphate[0]	>	OK	R03457	IMIDPHOSDEHYD-RXN.c	D-erythro-1-(Imidazol-4-yl)glycerol 3-phosphate hydro-lyase		Imidazoleglycerol-phosphate dehydratase (EC 4.2.1.19)|cystathionine beta-synthase (EC 4.2.1.22)	PosF/Positive/Positive variable/>/L-Histidine//	PosF/Positive/Positive variable/>/L-Histidine//	PosF/Positive/Positive variable/>/L-Histidine//	PosF/Positive/Positive variable/>/L-Histidine//	PosF/Positive/Positive variable/>/L-Histidine//
Histidine metabolism	rxn03135	(1) L-Glutamate[0] + (2) H+[0] + (1) D-erythro-imidazol-glycerol-phosphate[0] + (1) AICAR[0] <=> (1) L-Glutamine[0] + (1) phosphoribulosylformimino-AICAR-phosphate[0]	>	OK|HB	R04558	GLUTAMIDOTRANS-RXN.c	GLUTAMIDOTRANS-RXN.c|Imidazole-glycerol-3-phosphate synthase|R04558|amidotransferase|imidazole glycerol phosphate synthase		Imidazole glycerol phosphate synthase amidotransferase subunit (EC 2.4.2.-)|Imidazole glycerol phosphate synthase cyclase subunit (EC 4.1.3.-)|nicotinamide phosphoribosyltransferase (EC 2.4.2.12)	NegF/Negative/Negative variable/</L-Histidine//	NegF/Negative/Negative variable/</L-Histidine//	NegF/Negative/Negative variable/</L-Histidine//	NegF/Negative/Negative variable/</L-Histidine//	NegF/Negative/Negative variable/</L-Histidine//
Histidine metabolism	rxn02835	(1) H2O[0] + (1) Phosphoribosyl-AMP[0] <=> (1) phosphoribosylformiminoaicar-phosphate[0]	-	OK	R04037	HISTCYCLOHYD-RXN.c			Phosphoribosyl-ATP pyrophosphatase (EC 3.6.1.31)|Phosphoribosyl-AMP cyclohydrolase (EC 3.5.4.19)|1-pyrroline-4-hydroxy-2-carboxylate deaminase (EC 3.5.4.22)	PosF/Positive/Positive variable/-/L-Histidine//	PosF/Positive/Positive variable/-/L-Histidine//	PosF/Positive/Positive variable/-/L-Histidine//	PosF/Positive/Positive variable/-/L-Histidine//	PosF/Positive/Positive variable/-/L-Histidine//
Histidine metabolism	rxn00789	(1) PPi[0] + (1) H+[0] + (1) Phosphoribosyl-ATP[0] <=> (1) ATP[0] + (1) PRPP[0]	<	OK|HB	R01071	ATPPHOSPHORIBOSYLTRANS-RXN.c	1-(5-Phospho-D-ribosyl)-ATP:pyrophosphate phosphoribosyl-transferase|1-(5-phospho-D-ribosyl)-ATP:pyrophosphate|ATP phosphoribosyltransferase reversible		ATP phosphoribosyltransferase (EC 2.4.2.17)|ATP phosphoribosyltransferase regulatory subunit (EC 2.4.2.17)|ATP phosphoribosyltransferase catalytic subunit (EC 2.4.2.17)|dioxotetrahydropyrimidine phosphoribosyltransferase (EC 2.4.2.20)	NegF/Negative/Negative variable/</L-Histidine//	NegF/Negative/Negative variable/</L-Histidine//	NegF/Negative/Negative variable/</L-Histidine//	NegF/Negative/Negative variable/</L-Histidine//	NegF/Negative/Negative variable/</L-Histidine//
Histidine metabolism	rxn02834	(1) H2O[0] + (1) Phosphoribosyl-ATP[0] <=> (1) PPi[0] + (2) H+[0] + (1) Phosphoribosyl-AMP[0]	>	OK|HB	R04035	HISTPRATPHYD-RXN.c	Phosphoribosyl-ATP pyrophosphohydrolase		Phosphoribosyl-ATP pyrophosphatase (EC 3.6.1.31)|Phosphoribosyl-AMP cyclohydrolase (EC 3.5.4.19)|phosphoribosyl-ATP diphosphatase (EC 3.6.1.31)	PosF/Positive/Positive variable/>/L-Histidine//	PosF/Positive/Positive variable/>/L-Histidine//	PosF/Positive/Positive variable/>/L-Histidine//	PosF/Positive/Positive variable/>/L-Histidine//	PosF/Positive/Positive variable/>/L-Histidine//
Histidine metabolism	rxn03175	(1) H+[0] + (1) phosphoribosylformiminoaicar-phosphate[0] <=> (1) phosphoribulosylformimino-AICAR-phosphate[0]	<	OK|HB	R04640	PRIBFAICARPISOM-RXN.c	(5''-phospho-D-ribosyl)-4-imidazolecarboxamide ketol-isomerase|(5''-phospho-D-ribosyl)-4-imidazolecarboxamide ketol-isomerase|1-(5-phosphoribosyl)-5-[(5-phosphoribosylamino)methylideneamino)imidazole-4-carboxamide isomerase|1-(5-phosphoribosyl)-5-[(5-phosphoribosylamino)methylideneamino)imidazole-4-carboxamide isomerase (irreversible)|N-(5'-Phospho-D-ribosylformimino)-5-amino-1-|N-(5'-Phospho-D-r…		Phosphoribosylformimino-5-aminoimidazole carboxamide ribotide isomerase (EC 5.3.1.16)|1-(5-phosphoribosyl)-5-[(5-phosphoribosylamino)methylideneamino]imidazole-4-carboxamide isomerase (EC 5.3.1.16)	PosF/Positive/Positive variable/-/L-Histidine//	PosF/Positive/Positive variable/-/L-Histidine//	PosF/Positive/Positive variable/-/L-Histidine//	PosF/Positive/Positive variable/-/L-Histidine//	PosF/Positive/Positive variable/-/L-Histidine//
Histidine metabolism	rxn01641	(1) L-Glutamate[0] + (1) 5-Formiminotetrahydrofolate[0] <=> (1) Tetrahydrofolate[0] + (1) N-Formimino-L-glutamate[0]	-	OK	R02287	GLUTAMATE-FORMIMINOTRANSFERASE-RXN.c	5-Formiminotetrahydrofolate:L-glutamate N-formiminotransferase|5-formimidoyltetrahydrofolate:L-glutamate N-formimidoyltransferase|formiminoglutamic acid transferase|formiminoglutamic formiminotransferase|glutamate formimidoyltransferase|glutamate formiminotransferase|glutamate formyltransferase		Glutamate formiminotransferase (EC 2.1.2.5)|methionyl-tRNA formyltransferase (EC 2.1.2.9)	-	-	-	-	-
Histidine metabolism	rxn01639	(1) H2O[0] + (1) N-Formimino-L-glutamate[0] <=> (1) L-Glutamate[0] + (1) Formamide[0]	<	OK	R02285	FORMIMINOGLUTAMASE-RXN.c	N-Formimino-L-glutamate formiminohydrolase|N-formimidoyl-L-glutamate formimidoylhydrolase|N-formimino-L-glutamate formiminohydrolase|N-formiminoglutamate hydrolase|formimidoylglutamase|formiminoglutamase	3.5.3.8	Formiminoglutamase (EC 3.5.3.8)|IMP cyclohydrolase (EC 3.5.4.10)	-	-	-	-	-
Histidine metabolism	rxn00863	(1) H2O[0] + (1) NAD[0] + (1) L-Histidinal[0] <=> (1) NADH[0] + (2) H+[0] + (1) L-Histidine[0]	-	OK	R01163	HISTALDEHYD-RXN.c	L-histidinal:NAD+ oxidoreductase		Histidinol dehydrogenase (EC 1.1.1.23)|histidinol dehydrogenase (EC 1.1.1.23)	PosF/Positive/Positive variable/>/L-Histidine//	PosF/Positive/Positive variable/>/L-Histidine//	PosF/Positive/Positive variable/>/L-Histidine//	PosF/Positive/Positive variable/>/L-Histidine//	PosF/Positive/Positive variable/>/L-Histidine//
Histidine metabolism	rxn02159	(1) NAD[0] + (1) L-Histidinol[0] <=> (1) NADH[0] + (1) H+[0] + (1) L-Histidinal[0]	-	OK	R03012	HISTOLDEHYD-RXN.c			Histidinol dehydrogenase (EC 1.1.1.23)|histidinol dehydrogenase (EC 1.1.1.23)	PosF/Positive/Positive variable/-/L-Histidine//	PosF/Positive/Positive variable/-/L-Histidine//	PosF/Positive/Positive variable/-/L-Histidine//	PosF/Positive/Positive variable/-/L-Histidine//	PosF/Positive/Positive variable/-/L-Histidine//
Histidine metabolism	rxn00376	(1) H2O[0] + (1) N-Formyl-L-aspartate[0] <=> (1) L-Aspartate[0] + (1) Formate[0]	-	OK	R00526	FORMYLASPARTATE-DEFORMYLASE-RXN.c	N-formyl-L-aspartate amidohydrolase|formylaspartate deformylase|formylaspartic formylase (formylase I, formylase II)		nicotinamidase (EC 3.5.1.19)|N-acyl-D-aspartate deacylase (EC 3.5.1.83)	-	-	-	-	-
Histidine metabolism	rxn02853	(1) H2O[0] + (1) NAD[0] + (1) Imidazole acetaldehyde[0] <=> (1) NADH[0] + (2) H+[0] + (1) 4-Imidazoleacetate[0]	-	OK	R04065	RXN-10089.c	imidazole acetaldehyde reductase		Aldehyde dehydrogenase (EC 1.2.1.3)|aminomuconate-semialdehyde dehydrogenase (EC 1.2.1.32)	-	-	-	-	-
Histidine metabolism	rxn01642	(1) H2O[0] + (1) H+[0] + (1) 4-Imidazolone-5-propanoate[0] <=> (1) N-Formimino-L-glutamate[0]	>	OK|HB	R02288	IMIDAZOLONEPROPIONASE-RXN.c	3-(5-oxo-4,5-dihydro-3H-imidazol-4-yl)propanoate amidohydrolase|4(5)-imidazolone-5(4)-propionic acid hydrolase|4-imidazolone-5-propanoate amidohydrolase|imidazolone propionic acid hydrolase|imidazolonepropionase	3.5.2.7	Imidazolonepropionase (EC 3.5.2.7)|arginase (EC 3.5.3.1)	-	-	-	-	-
Histidine metabolism	rxn00867	(1) L-Histidine[0] <=> (1) NH3[0] + (1) Urocanate[0]	>	OK	R01168	HISTIDINE-AMMONIA-LYASE-RXN.c	L-Histidine ammonia-lyase|L-histidine ammonia-lyase|L-histidine ammonia-lyase (urocanate-forming)|histidase_r|histidinase|histidine alpha-deaminase|histidine ammonia-lyase		Histidine ammonia-lyase (EC 4.3.1.3)|ethanolamine ammonia-lyase (EC 4.3.1.7)	-	-	-	-	-
Histidine metabolism	rxn02085	(1) H+[0] + (1) 4-Imidazolone-5-propanoate[0] <=> (1) H2O[0] + (1) Urocanate[0]	<	OK|HB	R02914	UROCANATE-HYDRATASE-RXN.c	3-(5-oxo-4,5-dihydro-3H-imidazol-4-yl)propanoate hydro-lyase|3-(5-oxo-4,5-dihydro-3H-imidazol-4-yl)propanoate hydro-lyase (urocanate-forming)|4,5-Dihydro-4-oxo-5-imidazolepropanoate hydro-lyase|urocanase|urocanate hydratase	4.2.1.49	Urocanate hydratase (EC 4.2.1.49)|dihydrodipicolinate synthase (EC 4.2.1.52)	-	-	-	-	-
Histidine metabolism	rxn00375	(1) H2O[0] + (1) N-Formyl-L-glutamate[0] <=> (1) L-Glutamate[0] + (1) Formate[0]	-	OK	R00525		N-Formyl-L-glutamate amidohydrolase		N-formylglutamate deformylase (EC 3.5.1.68)|N-formylglutamate deformylase (EC 3.5.1.68) [alternative form]|N-feruloylglycine deacylase (EC 3.5.1.71)	-	-	-	-	-
Histidine metabolism	rxn02353	(1) H2O[0] + (1) Anserine[0] <=> (1) beta-Alanine[0] + (1) 1-Methylhistidine[0]	-	OK	R03288	X-METHYL-HIS-DIPEPTIDASE-RXN.c	beta-Alanyl-N(pai)-methyl-L-histidine hydrolase|beta-alanyl-Npi-methyl-L-histidine hydrolase	3.4.13.5	Xaa-Arg dipeptidase (EC 3.4.13.4)|Xaa-Pro dipeptidase (EC 3.4.13.9)	-	-	-	-	-
Histidine metabolism	rxn00866	(1) H+[0] + (1) L-Histidine[0] <=> (1) CO2[0] + (1) Histamine[0]	>	OK	R01167	HISTIDINE-DECARBOXYLASE-RXN.c	L-Histidine carboxy-lyase|L-histidine carboxy-lyase|L-histidine decarboxylase|histidine decarboxylase		histidine decarboxylase (EC 4.1.1.22)|phosphoenolpyruvate carboxylase (EC 4.1.1.31)	-	-	-	-	-
Lysine biosynthesis	rxn02011	(1) ATP[0] + (1) meso-2,6-Diaminopimelate[0] + (1) UDP-N-acetylmuramoyl-L-alanyl-D-glutamate[0] <=> (1) ADP[0] + (1) Phosphate[0] + (1) H+[0] + (1) UDP-N-acetylmuramoyl-L-alanyl-D-gamma-glutamyl-meso-2-6-diaminopimelate[0]	>	OK	R02788	UDP-NACMURALGLDAPLIG-RXN.c	diaminoheptanedioate ligase (ADP-forming)|UAAGDS|UDP-N-acetylmuramoyl-L-alanyl-D-glutamate-2,6-diaminopimelate ligase|UDP-N-acetylmuramoyl-L-alanyl-D-glutamate:(L)-meso-2,6-diaminoheptanedioate gamma-ligase (ADP-forming)|UDP-N-acetylmuramoyl-L-alanyl-D-glutamate:meso-2,6-|UDP-N-acetylmuramoyl-L-alanyl-D-glutamate:meso-2,6-diamino-heptanedioate ligase (ADP-forming)|UDP-N-acetylmuramoyl-L-alanyl-D-…	6.3.2.13	UDP-N-acetylmuramoylalanyl-D-glutamate--2,6-diaminopimelate ligase (EC 6.3.2.13)|tetrahydrofolate synthase (EC 6.3.2.17)	PosF/Positive/Positive/>/Peptidoglycan polymer (n subunits)//	PosF/Positive/Positive/>/Peptidoglycan polymer (n subunits)//	PosF/Positive/Positive/>/Peptidoglycan polymer (n subunits)//	PosF/Positive/Positive/>/Peptidoglycan polymer (n subunits)//	PosF/Positive/Positive/>/Peptidoglycan polymer (n subunits)//
Lysine biosynthesis	rxn02929	(1) NADP[0] + (1) tetrahydrodipicolinate[0] <=> (1) NADPH[0] + (1) H+[0] + (1) Dihydrodipicolinate[0]	-	OK	R04199	DIHYDROPICRED-RXN.c.metaexp.NADP_NADPH	2,3,4,5-Tetrahydrodipicolinate:NADP+ oxidoreductase|DHDPRy|dihydrodipicolinate reductase (NADPH)|dihydrodipicolinatereductase-NADPH		Dihydrodipicolinate reductase (EC 1.3.1.26)|cis-1,2-dihydro-1,2-dihydroxynaphthalene dehydrogenase (EC 1.3.1.29)	G/NegF/Negative/Negative/</glycerol teichoic acid (n-45), linked, unsubstituted;glycerol teichoic acid (n-45), linked, glucose substituted;glycerol teichoic acid (n-45), linked, D-ala substituted;Peptidoglycan polymer (n subunits);L-Lysine//	NoF/Variable/Variable/-///	NoF/Variable/Variable/-///	NoF/Variable/Variable/-///	PosF/Variable/Variable/-/L-Tryptophan;Diisoheptadecanoylphosphatidylethanolamine;Anteisoheptadecanoyllipoteichoic acid (n-24), linked, D-alanine substituted;Menaquinone 8;L-Threonine;Peptidoglycan polymer (n subunits);Isoheptadecanoylcardiolipin (B. subtilis);dCTP;Spermidine;Anteisoheptadecanoyllipoteichoic acid (n-24), linked, glucose substituted;L-Aspartate;S-Adenosyl-L-methionine;L-Isoleucine;…
Lysine biosynthesis	rxn01644	(1) Pyruvate[0] + (1) L-Aspartate4-semialdehyde[0] <=> (2) H2O[0] + (1) H+[0] + (1) Dihydrodipicolinate[0]	>	OK	R02292	DIHYDRODIPICSYN-RXN.c	DHDPS|L-Aspartate-4-semialdehyde hydro-lyase (adding pyruvate and|L-Aspartate-4-semialdehyde hydro-lyase (adding pyruvate and cyclizing)|dihydrodipicolinatesynthase		Dihydrodipicolinate synthase (EC 4.2.1.52)|itaconyl-CoA hydratase (EC 4.2.1.56)	G/PosF/Positive/Positive/>/glycerol teichoic acid (n-45), linked, unsubstituted;glycerol teichoic acid (n-45), linked, glucose substituted;glycerol teichoic acid (n-45), linked, D-ala substituted;Peptidoglycan polymer (n subunits);L-Lysine//	G/PosF/Positive/Positive variable/>/Peptidoglycan polymer (n subunits);L-Lysine//	G/PosF/Positive/Positive variable/>/L-Lysine;Peptidoglycan polymer (n subunits)//	G/PosF/Positive/Positive variable/>/Peptidoglycan polymer (n subunits);L-Lysine//	G/PosF/Positive/Positive variable/>/Peptidoglycan polymer (n subunits);L-Lysine//
Lysine biosynthesis	rxn03164	(1) ATP[0] + (1) Ala-Ala[0] + (1) UDP-N-acetylmuramoyl-L-alanyl-D-gamma-glutamyl-meso-2-6-diaminopimelate[0] <=> (1) ADP[0] + (1) Phosphate[0] + (1) H+[0] + (1) UDP-N-acetylmuramoyl-L-alanyl-D-glutamyl-6-carboxy-L-lysyl-D-alanyl- D-alanine[0]	>	OK	R04617	UDP-NACMURALGLDAPAALIG-RXN.c	diaminoheptanedioate:D-alanyl-D-alanine ligase(ADP-forming)|UDP-N-acetylmuramoyl-L-alanyl-D-glutamyl-meso-2,6-|UDP-N-acetylmuramoyl-L-alanyl-D-glutamyl-meso-2,6-diaminoheptanedioate:D-alanyl-D-alanine ligase(ADP-forming)|UDP-N-acetylmuramoyl-L-alanyl-D-glutamyl-meso-2,6-diaminopimelate ligase|UDP-N-acetylmuramoyl-L-alanyl-D-glutamyl-meso-2,6-diaminopimeloyl-D-alanyl-D-alanine synthetase|UDP-N-ace…	6.3.2.15	UDP-N-acetylmuramoylalanyl-D-glutamyl-2,6-diaminopimelate--D-alanyl-D-alanine ligase (EC 6.3.2.10)|2,3-dihydroxybenzoate---serine ligase (EC 6.3.2.14)	G/PosF/Positive/Positive/>/Peptidoglycan polymer (n subunits)//	G/PosF/Positive/Positive/>/Peptidoglycan polymer (n subunits)//	G/PosF/Positive/Positive/>/Peptidoglycan polymer (n subunits)//	G/PosF/Positive/Positive/>/Peptidoglycan polymer (n subunits)//	G/PosF/Positive/Positive/>/Peptidoglycan polymer (n subunits)//
Lysine biosynthesis	rxn00313	(1) H+[0] + (1) meso-2,6-Diaminopimelate[0] <=> (1) CO2[0] + (1) L-Lysine[0]	>	OK	R00451	DIAMINOPIMDECARB-RXN.c	DAP-decarboxylase|DAPDC|diaminopimelate decarboxylase|diaminopimelatedecarboxylase|diaminopimelic acid decarboxylase|meso-2,6-Diaminoheptanedioate carboxy-lyase|meso-2,6-diaminoheptanedioate carboxy-lyase|meso-2,6-diaminoheptanedioate carboxy-lyase (L-lysine-forming)|meso-diaminopimelate decarboxylase		Diaminopimelate decarboxylase (EC 4.1.1.20)|aminobenzoate decarboxylase (EC 4.1.1.24)	PosF/Positive/Positive variable/>/glycerol teichoic acid (n-45), linked, unsubstituted;glycerol teichoic acid (n-45), linked, glucose substituted;glycerol teichoic acid (n-45), linked, D-ala substituted;L-Lysine//	G/PosF/Positive/Variable/-/L-Lysine//	G/PosF/Positive/Variable/-/L-Lysine//	G/PosF/Positive/Variable/-/L-Lysine//	G/PosF/Positive/Variable/-/L-Lysine//
Lysine biosynthesis	rxn03012	(1) L-2-Amino-6-oxopimelate[0] <=> (1) H2O[0] + (1) H+[0] + (1) tetrahydrodipicolinate[0]	>	OK	R04336	RXN-4821.c	R04336|RXN-4821.c	NoF/Blocked/Blocked/>///	NoF/Blocked/Blocked/>///	NoF/Blocked/Blocked/>///	NoF/Blocked/Blocked/>///	NoF/Blocked/Blocked/>///
Lysine biosynthesis	rxn01974	(1) LL-2,6-Diaminopimelate[0] <=> (1) meso-2,6-Diaminopimelate[0]	-	OK	R02735	DIAMINOPIMEPIM-RXN.c	DAPE|LL-2,6-Diaminoheptanedioate 2-epimerase|LL-2,6-diaminoheptanedioate 2-epimerase|diaminopimelate epimerase|diaminopimelateepimerase|epimerase	5.1.1.7	Diaminopimelate epimerase alternative form predicted for S.aureus (EC 5.1.1.7)|Diaminopimelate epimerase (EC 5.1.1.7)|lactate racemase (EC 5.1.2.1)	PosF/Positive/Positive/-/glycerol teichoic acid (n-45), linked, unsubstituted;glycerol teichoic acid (n-45), linked, glucose substituted;glycerol teichoic acid (n-45), linked, D-ala substituted;Peptidoglycan polymer (n subunits);L-Lysine//	NoF/Blocked/Blocked/-///	NoF/Blocked/Blocked/-///	NoF/Blocked/Blocked/-///	NoF/Blocked/Blocked/-///
Lysine biosynthesis	rxn07441	(1) 2-Oxoglutarate[0] + (1) LL-2,6-Diaminopimelate[0] <=> (1) H2O[0] + (1) L-Glutamate[0] + (1) H+[0] + (1) tetrahydrodipicolinate[0]	>	OK	R07613	RXN-7737.c			L,L-diaminopimelate aminotransferase (EC 2.6.1.83)|LL-diaminopimelate aminotransferase (EC 2.6.1.83), predicted alternative|UDP-4-amino-4-deoxy-L-arabinose aminotransferase (EC 2.6.1.87)	-	-	-	-	-
Lysine biosynthesis	rxn01991	(1) H2O[0] + (1) NADP[0] + (1) meso-2,6-Diaminopimelate[0] <=> (1) NADPH[0] + (1) NH3[0] + (1) H+[0] + (1) L-2-Amino-6-oxopimelate[0]	-	OK	R02755	DIAMINOPIMELATE-DEHYDROGENASE-RXN.c	meso-2,6-diaminoheptanedioate:NADP+ oxidoreductase (deaminating)|meso-alpha,epsilon-diaminopimelate dehydrogenase|meso-diaminopimelate dehydrogenase	1.4.1.16	Meso-diaminopimelate D-dehydrogenase (EC 1.4.1.16)|glutamate dehydrogenase (EC 1.4.1.2)	-	-	-	-	-
Lysine biosynthesis	rxn04658	(1) NADPH[0] + (1) H+[0] + (1) N2-Acetyl-L-aminoadipyl-delta-phosphate[0] <=> (1) NADP[0] + (1) Phosphate[0] + (1) N2-Acetyl-L-aminoadipate semialdehyde[0]	-	OK|HB	R06843	RXN-5183.c	RXN-5183.c		N-acetyl-gamma-aminoadipyl-phosphate reductase (EC 1.2.1.-)|aspartate-semialdehyde dehydrogenase (EC 1.2.1.11)	-	-	-	-	-
Lysine biosynthesis	rxn01972	(1) H2O[0] + (1) N-acetyl-LL-2,6-diaminopimelate[0] <=> (1) Acetate[0] + (1) LL-2,6-Diaminopimelate[0]	-	OK	R02733	N-ACETYLDIAMINOPIMELATE-DEACETYLASE-RXN.c	6-N-acetyl-LL-2,6-diaminoheptanedioate amidohydrolase|N-acetyl-L-diaminopimelic acid deacylase|N-acetyl-LL-diaminopimelate deacylase|N-acetyldiaminopimelate deacetylase|N6-Acetyl-LL-2,6-diaminoheptanedioate amidohydrolase|N6-acetyl-LL-2,6-diaminoheptanedioate amidohydrolase	3.5.1.47	N-acetyl-L,L-diaminopimelate deacetylase (EC 3.5.1.47)|pentanamidase (EC 3.5.1.50)	PosF/Positive/Positive/-/glycerol teichoic acid (n-45), linked, unsubstituted;glycerol teichoic acid (n-45), linked, glucose substituted;glycerol teichoic acid (n-45), linked, D-ala substituted;Peptidoglycan polymer (n subunits);L-Lysine//	NoF/Blocked/Blocked/-///	NoF/Blocked/Blocked/-///	NoF/Blocked/Blocked/-///	NoF/Blocked/Blocked/-///
Lysine biosynthesis	rxn03030	(1) H2O[0] + (1) Acetyl-CoA[0] + (1) tetrahydrodipicolinate[0] <=> (1) CoA[0] + (1) L-2-Acetamido-6-oxopimelate[0]	<	OK	R04364	2.3.1.89-RXN.c	Acetyl-CoA:L-2,3,4,5-tetrahydrodipicolinate N2-acetyltransferase|Tetrahydrodipicolinate acetyltransferase|acetyl-CoA:(S)-2,3,4,5-tetrahydropyridine-2,6-dicarboxylate 2-N-acetyltransferase|acetyl-CoA:(S)-2,3,4,5-tetrahydropyridine-2,6-dicarboxylate N2-acetyltransferase|acetyl-CoA:L-2,3,4,5-tetrahydrodipicolinate N2-acetyltransferase|tetrahydrodipicolinate N-acetyltransferase|tetrahydrodipicolinate…	2.3.1.89	2,3,4,5-tetrahydropyridine-2,6-dicarboxylate N-acetyltransferase (EC 2.3.1.89)|sinapoylglucose---malate O-sinapoyltransferase (EC 2.3.1.92)	PosF/Positive/Positive/-/glycerol teichoic acid (n-45), linked, unsubstituted;glycerol teichoic acid (n-45), linked, glucose substituted;glycerol teichoic acid (n-45), linked, D-ala substituted;Peptidoglycan polymer (n subunits);L-Lysine//	-	-	-	-
Lysine biosynthesis	rxn03087	(1) 2-Oxoglutarate[0] + (1) N-Succinyl-L-2,6-diaminopimelate[0] <=> (1) L-Glutamate[0] + (1) N-Succinyl-L-2-amino-6-oxopimelate[0]	-	OK	R04475	SUCCINYLDIAMINOPIMTRANS-RXN.c	amino-transferase|N-Succinyl-L-2,6-diaminoheptanedioate:2-ocoglytarate|N-Succinyl-L-2,6-diaminoheptanedioate:2-oxoglutarate|N-Succinyl-L-2,6-diaminoheptanedioate:2-oxoglutarate amino-transferase|N-succinyl-L-2,6-diaminoheptanedioate:2-oxoglutarate aminotransferase|N-succinyl-L-diaminopimelic glutamic transaminase|SDPTA|amino-transferase|succinyldiaminopimelate aminotransferase|succinyldiaminopime…	2.6.1.17	N-succinyl-L,L-diaminopimelate aminotransferase alternative (EC 2.6.1.17)|N-succinyl-L,L-diaminopimelate aminotransferase (EC 2.6.1.17)|N-succinyldiaminopimelate aminotransferase (EC 2.6.1.17)|succinyldiaminopimelate transaminase (EC 2.6.1.17)	-	-	-	-	-
Lysine biosynthesis	rxn03034	(1) Homoisocitrate[0] <=> (1) H2O[0] + (1) cis-Homoaconitate[0]	-	OK	R04371	HOMOACONITATE-HYDRATASE-RXN.c|R208-RXN.c	Homoisocitrate hydro-lyase|homoacontinate hydratase, mitochondrial		Homoaconitase small subunit (EC 4.2.1.36)|Homoaconitase (EC 4.2.1.36)|Homoaconitase large subunit (EC 4.2.1.36)|citrate dehydratase (EC 4.2.1.4)	-	-	-	-	-
Lysine biosynthesis	rxn02466	(1) Homocitrate[0] <=> (1) H2O[0] + (1) cis-Homoaconitate[0]	-	OK	R03444	RXN3O-1983.c	2-Hydroxybutane-1,2,4-tricarboxylate hydro-lyase|2-methylcitrate dehydratase, mitochondrial		Homoaconitase small subunit (EC 4.2.1.36)|Homoaconitase (EC 4.2.1.36)|Homoaconitase large subunit (EC 4.2.1.36)|trans-feruloyl-CoA hydratase (EC 4.2.1.101)|3-dehydroshikimate dehydratase (EC 4.2.1.118)	-	-	-	-	-
Lysine biosynthesis	rxn03086	(1) 2-Oxoglutarate[0] + (1) N-acetyl-LL-2,6-diaminopimelate[0] <=> (1) L-Glutamate[0] + (1) L-2-Acetamido-6-oxopimelate[0]	-	OK	R04467	RXN-4822.c	Acetyl-L,L-diaminopimelate aminotransferase|R04467|RXN-4822.c		N-acetyl-L,L-diaminopimelate aminotransferase (EC 2.6.1.-)|acetylornithine transaminase (EC 2.6.1.11)	NegF/Negative/Negative/-/glycerol teichoic acid (n-45), linked, unsubstituted;glycerol teichoic acid (n-45), linked, glucose substituted;glycerol teichoic acid (n-45), linked, D-ala substituted;Peptidoglycan polymer (n subunits);L-Lysine//	-	-	-	-
Lysine biosynthesis	rxn01973	(1) H2O[0] + (1) N-Succinyl-L-2,6-diaminopimelate[0] <=> (1) Succinate[0] + (1) LL-2,6-Diaminopimelate[0]	-	OK	R02734	SUCCDIAMINOPIMDESUCC-RXN.c	N-Succinyl-LL-2,6-diaminoheptanedioate amidohydrolase|N-succinyl-L-alpha,epsilon-diaminopimelic acid deacylase|N-succinyl-LL-2,6-diaminoheptanedioate amidohydrolase|SDPDS|dipeptidase|succinyl-diaminopimelate desuccinylase|succinyl-diaminopimelatedesuccinylase	3.5.1.18	N-succinyl-L,L-diaminopimelate desuccinylase (EC 3.5.1.18)|N-acetyl-beta-alanine deacetylase (EC 3.5.1.21)	-	-	-	-	-
Lysine biosynthesis	rxn03031	(1) H2O[0] + (1) Succinyl-CoA[0] + (1) tetrahydrodipicolinate[0] <=> (1) CoA[0] + (1) N-Succinyl-L-2-amino-6-oxopimelate[0]	<	OK	R04365	TETHYDPICSUCC-RXN.c	N-succinyltransferase|2,3,4,5-tetrahydropyridine-2,6-dicarboxylate N-succinyltransferase|2,3,4,5-tetrahydropyridine-2-carboxylate n-succinyltransferase|N-succinyltransferase|Succinyl-CoA:2,3,4,5-tetrahydropyridine-2,6-dicarboxylate|Succinyl-CoA:2,3,4,5-tetrahydropyridine-2,6-dicarboxylate N-succinyltransferase|THDPS|succinyl-CoA:(S)-2,3,4,5-tetrahydropyridine-2,6-dicarboxylate N-succinyltransfera…	2.3.1.117	2,3,4,5-tetrahydropyridine-2,6-dicarboxylate N-succinyltransferase (EC 2.3.1.117)|2,3,4,5-tetrahydropyridine-2,6-dicarboxylate N-succinyltransferase (EC 2.3.1.117)	-	-	-	-	-
Cysteine and methionine metabolism	rxn00693	(1) Homocysteine[0] + (1) 5-Methyltetrahydrofolate[0] <=> (1) L-Methionine[0] + (1) Tetrahydrofolate[0]	-	OK	R00946	HOMOCYSMETB12-RXN.c	5-methionine synthase|5-methyltetrahydrofolate--homocysteine s-methyltransferase|5-methyltetrahydrofolate-homocysteine S-methyltransferase|5-methyltetrahydrofolate-homocysteine transmethylase|5-methyltetrahydrofolate:L-homocysteine S-methyltransferase|B12 N5-methyltetrahydrofolate homocysteine methyltransferase|MetH|N-methyltetrahydrofolate:L-homocysteine methyltransferase|N5-methyltetrahydrofola…		5-methyltetrahydrofolate--homocysteine methyltransferase (EC 2.1.1.13)|Methionine synthase activation domain (EC 2.1.1.13)|precorrin-4 C11-methyltransferase (EC 2.1.1.133)	PosF/Positive/Variable/-/Glycine;Siroheme;L-Methionine;Ubiquinone-8;S-Adenosyl-L-methionine;Menaquinone 8;TPP//	PosF/Positive/Positive/-/Dianteisoheptadecanoylphosphatidylethanolamine;Glycine;10-Formyltetrahydrofolate;2-Demethylmenaquinone 8;Tetrahydrofolate;Ubiquinone-8;Siroheme;L-Tyrosine;dGTP;L-Serine;L-Methionine;dATP;Menaquinone 8;S-Adenosyl-L-methionine;GTP;GSH;ATP;Diisoheptadecanoylphosphatidylethanolamine;TPP;L-Tryptophan//	PosF/Positive/Positive/-/Ubiquinone-8;TPP;L-Methionine;S-Adenosyl-L-methionine;Menaquinone 8;Siroheme//	PosF/Positive/Positive/-/5-Methyltetrahydrofolate;S-Adenosyl-L-methionine;dATP;L-Serine;GTP;Siroheme;Tetrahydrofolate;L-Tryptophan;dGTP;10-Formyltetrahydrofolate;Glycine;Menaquinone 8;phosphatidylethanolamine dioctadecanoyl;ATP;Ubiquinone-8;L-Tyrosine;2-Demethylmenaquinone 8;Dianteisoheptadecanoylphosphatidylethanolamine;TPP;Diisoheptadecanoylphosphatidylethanolamine;GSH;L-Methionine//	PosF/Positive/Positive/-/TPP;Menaquinone 8;Spermidine;S-Adenosyl-L-methionine;Siroheme;Ubiquinone-8;L-Methionine//
Cysteine and methionine metabolism	rxn00126	(1) H2O[0] + (1) ATP[0] + (1) L-Methionine[0] <=> (1) Phosphate[0] + (1) PPi[0] + (1) S-Adenosyl-L-methionine[0] + (1) H+[0]	<	OK|HB	R00177	S-ADENMETSYN-RXN.c	ATP-methionine adenosyltransferase|ATP:L-methionine S-adenosyltransferase|AdoMet synthetase|METAT|S-adenosyl-L-methionine synthetase|S-adenosylmethionine synthase|adenosylmethionine synthetase|methionine S-adenosyltransferase|methionine adenosyltransferase|methionine-activating enzyme|methionineadenosyltransferase		Archaeal S-adenosylmethionine synthetase (EC 2.5.1.6)|S-adenosylmethionine synthetase (EC 2.5.1.6)|adenosyl-fluoride synthase (EC 2.5.1.63)	PosF/Positive/Positive variable/>/S-Adenosyl-L-methionine//	PosF/Positive/Positive variable/>/Ubiquinone-8;Siroheme;Menaquinone 8;S-Adenosyl-L-methionine;TPP//	PosF/Positive/Positive variable/>/Ubiquinone-8;TPP;S-Adenosyl-L-methionine;Menaquinone 8;Siroheme//	PosF/Positive/Positive variable/>/S-Adenosyl-L-methionine;Siroheme;Menaquinone 8;Ubiquinone-8;TPP//	PosF/Positive/Positive variable/>/TPP;Menaquinone 8;Spermidine;S-Adenosyl-L-methionine;Siroheme;Ubiquinone-8//
Cysteine and methionine metabolism	rxn00423	(1) Acetyl-CoA[0] + (1) L-Serine[0] <=> (1) CoA[0] + (1) O-Acetyl-L-serine[0]	>	OK	R00586	SERINE-O-ACETTRAN-RXN.c	SERAT|serine O-acetyltransferase, irreversible|serineO-acetyltransferase		Serine acetyltransferase (EC 2.3.1.30)|D-tryptophan N-acetyltransferase (EC 2.3.1.34)	PosF/Positive variable/Positive variable/>/Bactoprenyl diphosphate;10-Formyltetrahydrofolate;Diisoheptadecanoylphosphatidylethanolamine;glycerol teichoic acid (n-45), linked, unsubstituted;CoA;phosphatidylethanolamine dioctadecanoyl;glycerol teichoic acid (n-45), linked, glucose substituted;tcam;Anteisoheptadecanoyllipoteichoic acid (n-24), linked, glucose substituted;Stearoyllipoteichoic acid (n…	-	-	-	-
Cysteine and methionine metabolism	rxn00649	(1) H2S[0] + (1) O-Acetyl-L-serine[0] <=> (1) Acetate[0] + (1) L-Cysteine[0]	-	OK|HB	R00897	ACSERLY-RXN.c	CYSS|O3-acetyl-L-serine acetate-lyase (adding hydrogen sulfide)|cysteine synthase (reversible)|cysteinesynthase		Cysteine synthase (EC 2.5.1.47)|Cysteine synthase B (EC 2.5.1.47)|zeatin 9-aminocarboxyethyltransferase (EC 2.5.1.50)|lavandulyl diphosphate synthase (EC 2.5.1.69)	PosF/Positive variable/Positive variable/>/Bactoprenyl diphosphate;10-Formyltetrahydrofolate;Diisoheptadecanoylphosphatidylethanolamine;glycerol teichoic acid (n-45), linked, unsubstituted;Putrescine;CoA;phosphatidylethanolamine dioctadecanoyl;glycerol teichoic acid (n-45), linked, glucose substituted;tcam;Anteisoheptadecanoyllipoteichoic acid (n-24), linked, glucose substituted;Stearoyllipoteich…	NoF/Blocked/Blocked/>///	NoF/Blocked/Blocked/>///	NoF/Blocked/Blocked/>///	NoF/Blocked/Blocked/>///
Cysteine and methionine metabolism	rxn00141	(1) H2O[0] + (1) S-Adenosyl-homocysteine[0] <=> (1) Homocysteine[0] + (1) Adenosine[0]	-	OK	R00192	ADENOSYLHOMOCYSTEINASE-RXN.c	AdoHcyase|S-Adenosyl-L-homocysteine hydrolase|S-adenosylhomocysteinase|S-adenosylhomocysteine synthase|SAHase|adenosylhomocysteinase|adenosylhomocysteine hydrolase		Adenosylhomocysteinase (EC 3.3.1.1)|isochorismatase (EC 3.3.2.1)	-	PosF/Positive/Positive/-/Ubiquinone-8;Siroheme;Menaquinone 8;TPP//	PosF/Positive/Positive/-/Ubiquinone-8;TPP;Menaquinone 8;Siroheme//	PosF/Positive/Positive/-/Siroheme;Menaquinone 8;Ubiquinone-8;TPP//	PosF/Positive/Positive/-/TPP;Menaquinone 8;Siroheme;Ubiquinone-8//
Cysteine and methionine metabolism	rxn00952	(1) H2S[0] + (1) O-Acetyl-L-homoserine[0] <=> (1) Acetate[0] + (1) Homocysteine[0]	-	OK|HB	R01287	ACETYLHOMOSER-CYS-RXN.c	ACETYLHOMOSER-CYS-RXN.c|AHSERL2|O-acetyl-L-homoserine acetate-lyase (adding hydrogen sulfide)|O-acetylhomoserine-thiol-lyase|o-acetylhomoserine sulfhydrolase		O-acetylhomoserine sulfhydrylase (EC 2.5.1.49)|L-mimosine synthase (EC 2.5.1.52)	PosF/Positive/Positive variable/>/2-Demethylmenaquinone 8;Anteisoheptadecanoyllipoteichoic acid (n-24), linked, glucose substituted;Glycine;Dianteisoheptadecanoylphosphatidylglycerol;GSH;L-Isoleucine;L-Methionine;Dianteisoheptadecanoylphosphatidylethanolamine;S-Adenosyl-L-methionine;Anteisoheptadecanoyllipoteichoic acid (n-24), linked, D-alanine substituted;Anteisoheptadecanoylcardiolipin (B. sub…	NoF/Positive variable/Positive variable/>///	NoF/Positive variable/Positive variable/>///	NoF/Positive variable/Positive variable/>///	NoF/Positive variable/Positive variable/>///
Cysteine and methionine metabolism	rxn05957	(1) H2S[0] + (1) O-Succinyl-L-homoserine[0] <=> (1) Succinate[0] + (1) Homocysteine[0]	-	OK|HB	R01288	RXN-9384.c	O-succinyl-L-homoserine succinate-lyase (adding hydrogen sulfide)|O-succinylhomoserine lyase (H2S)|O-succinylhomoserinelyase-H2S|O4-succinyl-L-homoserine:hydrogen sulfide S-(3-amino-3-carboxypropyl)transferase|RXN-9384.c|SHSL2r		O-succinylhomoserine sulfhydrylase (EC 4.2.99.9)|4-hydroxyphenylpyruvate 3-dimethylallyltransferase (EC 2.5.1.111)|beta-pyrazolylalanine synthase (EC 2.5.1.51)	NoF/Blocked/Blocked/>///	NoF/Positive variable/Positive variable/>///	NoF/Positive variable/Positive variable/>///	NoF/Positive variable/Positive variable/>///	PosF/Positive variable/Positive variable/>/Spermidine;S-Adenosyl-L-methionine;L-Methionine//
Cysteine and methionine metabolism	rxn01304	(1) Succinyl-CoA[0] + (1) L-Homoserine[0] <=> (1) CoA[0] + (1) O-Succinyl-L-homoserine[0]	>	OK	R01777	HOMSUCTRAN-RXN.c	Succinyl-CoA:L-homoserine O-succinyltransferase|homoserine O-succinyltransferase|homoserine succinyltransferase|succinyl-CoA:L-homoserine O-succinyltransferase		Homoserine O-succinyltransferase (EC 2.3.1.46)|arylamine N-acetyltransferase (EC 2.3.1.5)	NoF/Blocked/Blocked/>///	NoF/Blocked/Blocked/>///	NoF/Blocked/Blocked/>///	NoF/Blocked/Blocked/>///	NoF/Blocked/Blocked/>///
Cysteine and methionine metabolism	rxn01303	(1) Acetyl-CoA[0] + (1) L-Homoserine[0] <=> (1) CoA[0] + (1) O-Acetyl-L-homoserine[0]	>	OK	R01776	HOMOSERINE-O-ACETYLTRANSFERASE-RXN.c	Acetyl-CoA:L-homoserine O-acetyltransferase|HSERTA|L-homoserine O-acetyltransferase|acetyl-CoA:L-homoserine O-acetyltransferase|homoserine O-acetyltransferase|homoserine O-trans-acetylase|homoserine acetyltransferase|homoserine o-acetyltransferase|homoserine transacetylase|homoserine-O-transacetylase|homoserineO-trans-acetylase	2.3.1.31	Homoserine O-acetyltransferase (EC 2.3.1.31)|glutamate N-acetyltransferase (EC 2.3.1.35)	G/PosF/Positive/Positive variable/>/2-Demethylmenaquinone 8;Anteisoheptadecanoyllipoteichoic acid (n-24), linked, glucose substituted;Glycine;Dianteisoheptadecanoylphosphatidylglycerol;L-Isoleucine;L-Methionine;Dianteisoheptadecanoylphosphatidylethanolamine;S-Adenosyl-L-methionine;Anteisoheptadecanoyllipoteichoic acid (n-24), linked, D-alanine substituted;Anteisoheptadecanoylcardiolipin (B. subti…	-	-	-	-
Cysteine and methionine metabolism	rxn06078	(1) H2S2O3[0] + (1) O-Acetyl-L-homoserine[0] + (1) trdrd[0] <=> (1) Acetate[0] + (1) H+[0] + (1) Sulfite[0] + (1) Homocysteine[0] + (1) trdox[0]	?	OK|HB	R02026				O-acetylhomoserine sulfhydrylase (EC 2.5.1.49)	NoF/Blocked/Positive variable/>///	NoF/Blocked/Blocked/>///	NoF/Blocked/Blocked/>///	NoF/Blocked/Blocked/>///	NoF/Blocked/Blocked/>///
Cysteine and methionine metabolism	rxn00143	(1) H2O[0] + (1) S-Adenosyl-homocysteine[0] <=> (1) Adenine[0] + (1) S-Ribosylhomocysteine[0]	-	OK	R00194	ADENOSYLHOMOCYSTEINE-NUCLEOSIDASE-RXN.c	5'-methyladenosine nucleosidase|AHCYSNS|AdoHcy/MTA nucleosidase|S-Adenosyl-L-homocysteine homocysteinylribohydrolase|S-adenosyl-L-homocysteine homocysteinylribohydrolase|S-adenosylhomocysteine nucleosidase|S-adenosylhomocysteine/5'-methylthioadenosine nucleosidase|S-adenosylhomocysteinenucleosidase|adenosylhomocysteine nucleosidase		S-adenosylhomocysteine nucleosidase (EC 3.2.2.9)|5'-methylthioadenosine nucleosidase (EC 3.2.2.16)|adenosylhomocysteine nucleosidase (EC 3.2.2.9)	NoF/Blocked/Blocked/-///	NoF/Blocked/Blocked/-///	NoF/Blocked/Blocked/-///	NoF/Blocked/Blocked/-///	NoF/Blocked/Blocked/-///
Cysteine and methionine metabolism	rxn05733	(1) H2S2O3[0] + (1) O-Acetyl-L-serine[0] + (1) trdrd[0] <=> (1) Acetate[0] + (1) H+[0] + (1) Sulfite[0] + (1) L-Cysteine[0] + (1) trdox[0]	?	OK|HB	R04859		O3-acetyl-L-serine acetate-lyase (thiosulfate-reducing, L-cysteine-forming)|O3-acetyl-L-serine:thiosulfate 2-amino-2-carboxyethyltransferase (reducing, L-cysteine-forming)|cysteine synthase (Thiosulfate)		Cysteine synthase (EC 2.5.1.47)|zeatin 9-aminocarboxyethyltransferase (EC 2.5.1.50)|L-mimosine synthase (EC 2.5.1.52)	NoF/Blocked/Positive variable/>///	NoF/Blocked/Blocked/>///	NoF/Blocked/Blocked/>///	NoF/Blocked/Blocked/>///	NoF/Blocked/Blocked/>///
Cysteine and methionine metabolism	rxn01021	(1) H2O[0] + (1) 5-Methylthioadenosine[0] <=> (1) Adenine[0] + (1) 5-Methylthio-D-ribose[0]	-	OK	R01401	METHYLTHIOADENOSINE-NUCLEOSIDASE-RXN.c	MTA nucleosidase|MTAN|MeSAdo nucleosidase|Methylthioadenosine methylthioribohydrolase|S-methyl-5'-thioadenosine adeninehyrolase|methylthioadenosine methylthioribohydrolase|methylthioadenosine nucleosidase|methylthioadenosinenucleosidase	3.2.2.16	S-adenosylhomocysteine nucleosidase (EC 3.2.2.9)|5'-methylthioadenosine nucleosidase (EC 3.2.2.16)|inosine nucleosidase (EC 3.2.2.2)|adenosylhomocysteine nucleosidase (EC 3.2.2.9)	NoF/Blocked/Blocked/-///	NegF/Variable/Variable/-///	NegF/Variable/Variable/-///	NegF/Variable/Variable/-///	NegF/Variable/Variable/-///
Cysteine and methionine metabolism	rxn07449	(1) 3-Sulfolactate[0] <=> (1) Pyruvate[0] + (1) Sulfite[0]	-	OK	R07633				lactoylglutathione lyase (EC 4.4.1.5)	-	-	-	-	-
Cysteine and methionine metabolism	rxn00566	(1) H2O[0] + (1) L-Cysteine[0] <=> (1) NH3[0] + (1) Pyruvate[0] + (1) H+[0] + (1) H2S[0]	>	OK|HB	R00782	LCYSDESULF-RXN.c	L-Cysteine L-homocysteine-lyase (deaminating)|LCYSDESULF-RXN.c|Tryptophanase (L-cysteine)		Cystathionine gamma-lyase (EC 4.4.1.1)|Cystathionine beta-lyase (EC 4.4.1.8)|cysteine-S-conjugate beta-lyase (EC 4.4.1.13)|3-chloro-D-alanine dehydrochlorinase (EC 4.5.1.2)	NoF/Positive variable/Positive variable/>///	-	-	-	-
Cysteine and methionine metabolism	rxn02228	(1) NAD[0] + (1) 3-Mercaptolactate[0] <=> (1) NADH[0] + (1) H+[0] + (1) Mercaptopyruvate[0]	-	OK	R03104		3-Mercaptolactate:NAD+ oxidoreductase		L-lactate dehydrogenase (EC 1.1.1.27)	-	-	-	-	-
Cysteine and methionine metabolism	rxn02230	(1) HCN[0] + (1) Mercaptopyruvate[0] <=> (1) Pyruvate[0] + (1) H+[0] + (1) Thiocyanate[0]	?	OK	R03106	MERCAPYSTRANS-RXN.c	3-mercaptopyruvate:cyanide sulfurtransferase|beta-mercaptopyruvate sulfurtransferase		biotin synthase (EC 2.8.1.6)	-	-	-	-	-
Cysteine and methionine metabolism	rxn02229	(1) Sulfite[0] + (1) Mercaptopyruvate[0] <=> (1) Pyruvate[0] + (1) H2S2O3[0]	-	OK|HB	R03105		3-Mercaptopyruvate:cyanide sulfurtransferase		biotin synthase (EC 2.8.1.6)	-	-	-	-	-
Cysteine and methionine metabolism	rxn06077	(1) H2O[0] + (1) L-Methionine[0] + (1) trdox[0] <=> (1) L-Methionine S-oxide[0] + (1) trdrd[0]	?	OK	R02025		L-methionine-S-oxide reductase (trdrd)|L-methionine:oxidized-thioredoxin S-oxidoreductase		Peptide methionine sulfoxide reductase MsrA (EC 1.8.4.11)|glutathione---cystine transhydrogenase (EC 1.8.4.4)|L-methionine (R)-S-oxide reductase (EC 1.8.4.14)	-	-	-	-	-
Cysteine and methionine metabolism	rxn00740	(1) H2O[0] + (1) O-Succinyl-L-homoserine[0] <=> (1) NH3[0] + (1) Succinate[0] + (1) H+[0] + (1) 2-Oxobutyrate[0]	>	OK	R00999	METBALT-RXN.c	METBALT-RXN.c|O-Succinyl-L-homoserine succinate-lyase (deaminating; 2-oxobutanoate-forming)|O-succinylhomoserine lyase (elimination)|O-succinylhomoserine lyase (elimination), reversible|O-succinylhomoserinelyase-elimination-reversible|SHSL4r		Cystathionine gamma-synthase (EC 2.5.1.48)|beta-pyrazolylalanine synthase (EC 2.5.1.51)	-	G/NegF/Negative/Negative variable/-/Dianteisoheptadecanoylphosphatidylethanolamine;Glycine;10-Formyltetrahydrofolate;2-Demethylmenaquinone 8;Tetrahydrofolate;Ubiquinone-8;L-Tyrosine;L-Serine;L-Methionine;dATP;Menaquinone 8;S-Adenosyl-L-methionine;GTP;GSH;CoA;ATP;Diisoheptadecanoylphosphatidylethanolamine;TPP;L-Tryptophan//	G/NegF/Negative/Negative variable/-/L-Methionine;S-Adenosyl-L-methionine//	G/NegF/Negative/Negative variable/-/5-Methyltetrahydrofolate;S-Adenosyl-L-methionine;dATP;L-Serine;GTP;Tetrahydrofolate;L-Tryptophan;L-Phenylalanine;dGTP;Glycine;Menaquinone 8;ATP;Ubiquinone-8;2-Demethylmenaquinone 8;Dianteisoheptadecanoylphosphatidylethanolamine;CoA;TPP;Diisoheptadecanoylphosphatidylethanolamine;GSH;L-Methionine//	G/NegF/Negative/Negative variable/-/Spermidine;S-Adenosyl-L-methionine;L-Methionine//
Cysteine and methionine metabolism	rxn02302	(1) L-Cysteine[0] + (1) O-Acetyl-L-homoserine[0] <=> (1) Acetate[0] + (1) H+[0] + (1) Cystathionine[0]	-	OK|HB	R03217	RXN-721.c	METB1r|RXN-721.c|metb1|metb1-rev|o-acylhomoserine sulfhydrylase		Cystathionine gamma-synthase (EC 2.5.1.48)|beta-pyrazolylalanine synthase (EC 2.5.1.51)	-	NoF/Negative variable/Negative variable/-///	NoF/Negative variable/Negative variable/-///	NoF/Negative variable/Negative variable/-///	NoF/Negative variable/Negative variable/-///
Cysteine and methionine metabolism	rxn00452	(1) S-Adenosyl-L-methionine[0] + (1) Homocysteine[0] <=> (1) S-Adenosyl-homocysteine[0] + (1) L-Methionine[0] + (1) H+[0]	>	OK	R00650	HOMOCYSTEINE-S-METHYLTRANSFERASE-RXN.c	S-Adenosyl-L-methionine:L-homocysteine S-methyltransferase|S-adenosyl-L-methionine:L-homocysteine S-methyltransferase		Homocysteine S-methyltransferase (EC 2.1.1.10)|phosphoethanolamine N-methyltransferase (EC 2.1.1.103)	-	-	-	-	-
Cysteine and methionine metabolism	rxn03057	(1) methylthioribose-1-phosphate[0] <=> (1) methylthioribulose-1-phosphate[0]	-	OK	R04420	5.3.1.23-RXN.c	1-PMTR isomerase|1-phospho-5'-S-methylthioribose isomerase|5-Methylthio-5-deoxy-D-ribose-1-phosphate ketol-isomerase|5-methylthio-5-deoxy-D-ribose-1-phosphate ketol-isomerase|5-methylthioribose-1-phosphateisomerase|MTRI|S-methyl-5-thio-5-deoxy-D-ribose-1-phosphate aldose-ketose-isomerase|S-methyl-5-thio-5-deoxy-D-ribose-1-phosphate ketol-isomerase|S-methyl-5-thio-D-ribose-1-phosphate aldose-ketos…		Methylthioribose-1-phosphate isomerase (EC 5.3.1.23)|6-phospho-3-hexuloisomerase (EC 5.3.1.27)	-	NoF/Blocked/Blocked/-///	NoF/Blocked/Blocked/-///	NoF/Blocked/Blocked/-///	NoF/Blocked/Blocked/-///
Cysteine and methionine metabolism	rxn02894	(1) ATP[0] + (1) 5-Methylthio-D-ribose[0] <=> (1) ADP[0] + (1) H+[0] + (1) methylthioribose-1-phosphate[0]	>	OK|HB	R04143	5-METHYLTHIORIBOSE-KINASE-RXN.c	5-methylthioribose kinase (phosphorylating)|5-methylthioribosekinase|ATP:S-methyl-5-thio-D-ribose 1-phosphotransferase|ATP:S5-methyl-5-thio-D-ribose 1-phosphotransferase|MTRK|S-methyl-5-thioribose kinase|methylthioribose kinase		5-methylthioribose kinase (EC 2.7.1.100)|S-methyl-5-thioribose kinase (EC 2.7.1.100)	-	NegF/Variable/Variable/-///	NegF/Variable/Variable/-///	NegF/Variable/Variable/-///	NegF/Variable/Variable/-///
Cysteine and methionine metabolism	rxn03052	(1) Homocysteine[0] + (1) 5-Methyltetrahydropteroyltri-L-glutamate[0] <=> (1) L-Methionine[0] + (1) Tetrahydropteroyltri-L-glutamate[0]	-	OK	R04405		5-Methyltetrahydropteroyltri-L-glutamate:L-homocysteine|5-Methyltetrahydropteroyltri-L-glutamate:L-homocysteine S-methyltransferase|5-methyltetrahydropteroyltriglutamate--homocysteine methyltransferase|5-methyltetrahydropteroyltriglutamate--homocysteine s-methyltransferase		5-methyltetrahydropteroyltriglutamate--homocysteine methyltransferase (EC 2.1.1.14)|24-methylenesterol C-methyltransferase (EC 2.1.1.143)	NegF/Negative/Negative/-/Siroheme;Ubiquinone-8;Menaquinone 8;TPP//	-	-	-	-
Cysteine and methionine metabolism	rxn01022	(1) Phosphate[0] + (1) 5-Methylthioadenosine[0] <=> (1) Adenine[0] + (1) methylthioribose-1-phosphate[0]	-	OK|HB	R01402	5-METHYLTHIOADENOSINE-PHOSPHORYLASE-RXN.c	methylthio-D-ribosyltransferase|5'-Methylthioadenosine:orthophosphate|5'-deoxy-5'-methylthioadenosine phosphorylase|5'-methylthioadenosine:phosphate methylthio-D-ribosyl-transferase|MTA phosphorylase|MeSAdo phosphorylase|MeSAdo/Ado phosphorylase|S-methyl-5'-thioadenosine phosphorylase|S-methyl-5'-thioadenosine:phosphate S-methyl-5-thio-alpha-D-ribosyl-transferase|S-methyl-5-thioadenosine phosphor…	2.4.2.28	5'-methylthioadenosine phosphorylase (EC 2.4.2.28)|NAD+---protein-arginine ADP-ribosyltransferase (EC 2.4.2.31)	-	PosF/Variable/Variable/-///	PosF/Variable/Variable/-///	PosF/Variable/Variable/-///	PosF/Variable/Variable/-///
Cysteine and methionine metabolism	rxn05105	(1) 2,3-diketo5-methylthio-1-phosphopentane[0] <=> (1) 2-Hydroxy-3-keto-5-methylthiopentenyl-1-phosphate[0]	<	OK|HB	R07393	R82-RXN.c	2,3-diketo-5-methylthiopentyl-1-phosphate enolase|2,3-diketo-5-methylthiopentyl-1-phosphate keto---enol-isomerase	5.3.2.5	2,3-diketo-5-methylthiopentyl-1-phosphate enolase|2,3-diketo-5-methylthiopentyl-1-phosphate enolase-phosphatase (EC 3.1.3.77)|2,3-bisphosphoglycerate 3-phosphatase (EC 3.1.3.80)	-	-	-	-	-
Cysteine and methionine metabolism	rxn00456	(1) H2O[0] + (1) L-Methionine[0] <=> (1) NH3[0] + (1) 2-Oxobutyrate[0] + (1) MTTL[0]	>	OK	R00654	METHIONINE-GAMMA-LYASE-RXN.c	L-Methionine methanethiol-lyase (deaminating)|L-methioninase|L-methionine gamma-lyase|L-methionine methanethiol-lyase (deaminating)|L-methionine methanethiol-lyase (deaminating, 2-oxobutanoate-forming)|L-methionine methanethiol-lyase (deaminating;2-oxobutanoate-forming)|methioninase|methionine dethiomethylase|methionine gamma-lyase|methionine lyase		D-cysteine desulfhydrase (EC 4.4.1.15)	-	-	-	-	-
Cysteine and methionine metabolism	rxn05106	(1) H2O[0] + (1) 2-Hydroxy-3-keto-5-methylthiopentenyl-1-phosphate[0] <=> (1) Phosphate[0] + (1) 1,2-dihydroxy-3-keto-5-methylthiopentene[0]	-	OK|HB	R07394	R83-RXN.c	2-hydroxy-3-keto-5-methylthiopentenyl-1-phosphate phophatase|2-hydroxy-3-keto-5-methylthiopentenyl-1-phosphate phosphatase|2-hydroxy-5-(methylthio)-3-oxopent-1-enyl phosphate phosphohydrolase	3.1.3.87	2,3-diketo-5-methylthiopentyl-1-phosphate enolase-phosphatase (EC 3.1.3.77)|2-hydroxy-3-keto-5-methylthiopentenyl-1-phosphate phosphatase|2,3-bisphosphoglycerate 3-phosphatase (EC 3.1.3.80)	-	-	-	-	-
Cysteine and methionine metabolism	rxn05108	(1) L-Glutamate[0] + (1) 4-methylthio 2-oxobutyrate[0] <=> (1) 2-Oxoglutarate[0] + (1) L-Methionine[0]	-	OK	R07396		R07396		Glutamine-dependent 2-keto-4-methylthiobutyrate transaminase|tyrosine transaminase (EC 2.6.1.5)|aromatic-amino-acid---glyoxylate transaminase (EC 2.6.1.60)	-	-	-	-	-
Folate biosynthesis	rxn00686	(1) NADP[0] + (1) Tetrahydrofolate[0] <=> (1) NADPH[0] + (1) H+[0] + (1) Dihydrofolate[0]	-	OK	R00939	DIHYDROFOLATEREDUCT-RXN.c	7,8-dihydrofolate reductase|DHFR|DHFRi|NADPH-dihydrofolate reductase|dihydrofolate reductase (irreversible)|dihydrofolate reductase:thymidylate synthase|dihydrofolatereductase-irreversible|dihydrofolic acid reductase|dihydrofolic reductase|folic acid reductase|folic reductase|pteridine reductase:dihydrofolate reductase|tetrahydrofolate dehydrogenase|thymidylate synthetase-dihydrofolate reductase		FolM Alternative dihydrofolate reductase 1|Dihydrofolate reductase (EC 1.5.1.3)|Alternative dihydrofolate reductase 2|pteridine reductase (EC 1.5.1.33)	NegF/Negative/Negative/-/10-Formyltetrahydrofolate;2-Demethylmenaquinone 8;Tetrahydrofolate;Menaquinone 8;TTP;5-Methyltetrahydrofolate//	G/NegF/Negative/Negative/</10-Formyltetrahydrofolate;Tetrahydrofolate;5-Methyltetrahydrofolate;phosphatidylethanolamine dioctadecanoyl//	NegF/Negative/Negative/-/10-Formyltetrahydrofolate;5-Methyltetrahydrofolate;TTP;Tetrahydrofolate//	G/NegF/Negative/Negative/</5-Methyltetrahydrofolate;Tetrahydrofolate;10-Formyltetrahydrofolate;phosphatidylethanolamine dioctadecanoyl//	G/NegF/Negative/Negative/</10-Formyltetrahydrofolate;Tetrahydrofolate;5-Methyltetrahydrofolate;phosphatidylethanolamine dioctadecanoyl//
Folate biosynthesis	rxn02504	(1) Dihydroneopterin[0] <=> (1) Glycolaldehyde[0] + (1) 6-hydroxymethyl dihydropterin[0]	<	OK	R03504	H2NEOPTERINALDOL-RXN.c	dihydropteridine glycolaldehyde-lyase|2-Amino-4-hydroxy-6-(D-erythro-1,2,3-trihydroxypropyl)-7,8-|2-amino-4-hydroxy-6-(D-erythro-1,2,3-trihydroxypropyl)-7,8-dihydropteridine glycolaldehyde-lyase|2-amino-4-hydroxy-6-(D-erythro-1,2,3-trihydroxypropyl)-7,8-dihydropteridine glycolaldehyde-lyase (2-amino-4-hydroxy-6-hydroxymethyl-7,8-dihydropteridine-forming)|DHNPA|dihydroneopterin aldolase, mitochond…		Dihydroneopterin aldolase (EC 4.1.2.25)|5-dehydro-2-deoxyphosphogluconate aldolase (EC 4.1.2.29)	G/PosF/Positive/Positive variable/>/10-Formyltetrahydrofolate;2-Demethylmenaquinone 8;Tetrahydrofolate;Menaquinone 8;5-Methyltetrahydrofolate//	PosF/Positive/Positive/-/10-Formyltetrahydrofolate;Tetrahydrofolate;5-Methyltetrahydrofolate;phosphatidylethanolamine dioctadecanoyl//	PosF/Positive/Positive variable/-/10-Formyltetrahydrofolate;5-Methyltetrahydrofolate;Tetrahydrofolate//	PosF/Positive/Positive/-/5-Methyltetrahydrofolate;Tetrahydrofolate;10-Formyltetrahydrofolate;phosphatidylethanolamine dioctadecanoyl//	PosF/Positive/Positive/-/10-Formyltetrahydrofolate;Tetrahydrofolate;5-Methyltetrahydrofolate;phosphatidylethanolamine dioctadecanoyl//
Folate biosynthesis	rxn01603	(1) ATP[0] + (1) L-Glutamate[0] + (1) Dihydropteroate[0] <=> (1) ADP[0] + (1) Phosphate[0] + (1) H+[0] + (1) Dihydrofolate[0]	>	OK	R02237	DIHYDROFOLATESYNTH-RXN.c	dihydrofolatesynthase		Folylpolyglutamate synthase (EC 6.3.2.17)|Dihydrofolate synthase (EC 6.3.2.12)|D-alanine---alanyl-poly(glycerolphosphate) ligase (EC 6.3.2.16)|indoleacetate---lysine synthetase (EC 6.3.2.20)	PosF/Positive/Positive variable/>/10-Formyltetrahydrofolate;2-Demethylmenaquinone 8;Tetrahydrofolate;Menaquinone 8;5-Methyltetrahydrofolate//	PosF/Positive/Positive/>/10-Formyltetrahydrofolate;Tetrahydrofolate;5-Methyltetrahydrofolate;phosphatidylethanolamine dioctadecanoyl//	PosF/Positive/Positive variable/>/10-Formyltetrahydrofolate;5-Methyltetrahydrofolate;Tetrahydrofolate//	PosF/Positive/Positive/>/5-Methyltetrahydrofolate;Tetrahydrofolate;10-Formyltetrahydrofolate;phosphatidylethanolamine dioctadecanoyl//	PosF/Positive/Positive/>/10-Formyltetrahydrofolate;Tetrahydrofolate;5-Methyltetrahydrofolate;phosphatidylethanolamine dioctadecanoyl//
Folate biosynthesis	rxn02200	(1) ABEE[0] + (1) 6-hydroxymethyl dihydropterin[0] <=> (1) H2O[0] + (1) Dihydropteroate[0]	>	OK	R03066		aminobenzoate|2-Amino-4-hydroxy-6-hydroxymethyl-7,8-dihydropteridine:4-|2-amino-4-hydroxy-6-hydroxymethyl-7,8-dihydropteridine:4-aminobenzoate 2-amino-4-hydroxydihydropteridine-6-methenyltransferase|aminobenzoate		Dihydropteroate synthase (EC 2.5.1.15)|3-phosphoshikimate 1-carboxyvinyltransferase (EC 2.5.1.19)	PosF/Variable/Variable/-/10-Formyltetrahydrofolate;2-Demethylmenaquinone 8;Tetrahydrofolate;Menaquinone 8;5-Methyltetrahydrofolate//	PosF/Variable/Variable/-/10-Formyltetrahydrofolate;Tetrahydrofolate;5-Methyltetrahydrofolate;phosphatidylethanolamine dioctadecanoyl//	PosF/Variable/Variable/-/10-Formyltetrahydrofolate;5-Methyltetrahydrofolate;Tetrahydrofolate//	PosF/Variable/Variable/-/5-Methyltetrahydrofolate;Tetrahydrofolate;10-Formyltetrahydrofolate;phosphatidylethanolamine dioctadecanoyl//	PosF/Variable/Variable/-/10-Formyltetrahydrofolate;Tetrahydrofolate;5-Methyltetrahydrofolate;phosphatidylethanolamine dioctadecanoyl//
Folate biosynthesis	rxn03167	(3) H2O[0] + (1) 7,8-Dihydroneopterin 3'-triphosphate[0] <=> (3) Phosphate[0] + (3) H+[0] + (1) Dihydroneopterin[0]	>	OK	R04620		dihydropteridine triphosphate phosphohydrolase (alkaline optimum)|2-Amino-4-hydroxy-6-(erythro-1,2,3-trihydroxypropyl) dihydropteridine triphosphate phosphohydrolase (alkaline optimum)|alkaline phosphatase (Dihydroneopterin)|dihydropteridine triphosphate phosphohydrolase (alkaline optimum)		Alkaline phosphatase (EC 3.1.3.1)|Putative DHNTP pyrophosphatase|bisphosphoglycerate phosphatase (EC 3.1.3.13)	PosF/Positive/Positive variable/>/10-Formyltetrahydrofolate;2-Demethylmenaquinone 8;Tetrahydrofolate;Menaquinone 8;5-Methyltetrahydrofolate//	G/PosF/Positive/Positive/>/10-Formyltetrahydrofolate;Tetrahydrofolate;5-Methyltetrahydrofolate;phosphatidylethanolamine dioctadecanoyl//	G/PosF/Positive/Positive variable/>/10-Formyltetrahydrofolate;5-Methyltetrahydrofolate;Tetrahydrofolate//	G/PosF/Positive/Positive/>/5-Methyltetrahydrofolate;Tetrahydrofolate;10-Formyltetrahydrofolate;phosphatidylethanolamine dioctadecanoyl//	G/PosF/Positive/Positive/>/10-Formyltetrahydrofolate;Tetrahydrofolate;5-Methyltetrahydrofolate;phosphatidylethanolamine dioctadecanoyl//
Folate biosynthesis	rxn01257	(1) L-Glutamine[0] + (1) Chorismate[0] <=> (1) L-Glutamate[0] + (1) ADC[0]	-	OK	R01716	PABASYN-RXN.c			Para-aminobenzoate synthase, amidotransferase component (EC 2.6.1.85)|Anthranilate synthase, amidotransferase component (EC 4.1.3.27)|Para-aminobenzoate synthase, aminase component (EC 2.6.1.85)|histidinol-phosphate transaminase (EC 2.6.1.9)	PosF/Positive/Positive variable/-/10-Formyltetrahydrofolate;2-Demethylmenaquinone 8;Tetrahydrofolate;Menaquinone 8;5-Methyltetrahydrofolate//	PosF/Positive/Positive/-/10-Formyltetrahydrofolate;Tetrahydrofolate;5-Methyltetrahydrofolate;phosphatidylethanolamine dioctadecanoyl//	PosF/Positive/Positive variable/-/10-Formyltetrahydrofolate;5-Methyltetrahydrofolate;Tetrahydrofolate//	PosF/Positive/Positive/-/5-Methyltetrahydrofolate;Tetrahydrofolate;10-Formyltetrahydrofolate;phosphatidylethanolamine dioctadecanoyl//	PosF/Positive/Positive/-/10-Formyltetrahydrofolate;Tetrahydrofolate;5-Methyltetrahydrofolate;phosphatidylethanolamine dioctadecanoyl//
Folate biosynthesis	rxn03841	(1) ADC[0] <=> (1) Pyruvate[0] + (1) H+[0] + (1) ABEE[0]	>	OK	R05553	ADCLY-RXN.c	4-aminobenzoate synthase|4-aminobenzoatesynthase|ADCL		Aminodeoxychorismate lyase (EC 4.1.3.38)|3-hydroxy-D-aspartate aldolase (EC 4.1.3.41)	G/PosF/Positive/Positive variable/>/10-Formyltetrahydrofolate;2-Demethylmenaquinone 8;Tetrahydrofolate;Menaquinone 8;5-Methyltetrahydrofolate//	PosF/Positive/Positive/>/10-Formyltetrahydrofolate;Tetrahydrofolate;5-Methyltetrahydrofolate;phosphatidylethanolamine dioctadecanoyl//	PosF/Positive/Positive variable/>/10-Formyltetrahydrofolate;5-Methyltetrahydrofolate;Tetrahydrofolate//	PosF/Positive/Positive/>/5-Methyltetrahydrofolate;Tetrahydrofolate;10-Formyltetrahydrofolate;phosphatidylethanolamine dioctadecanoyl//	PosF/Positive/Positive/>/10-Formyltetrahydrofolate;Tetrahydrofolate;5-Methyltetrahydrofolate;phosphatidylethanolamine dioctadecanoyl//
Folate biosynthesis	rxn00689	(1) ATP[0] + (1) L-Glutamate[0] + (1) Tetrahydrofolate[0] <=> (1) ADP[0] + (1) Phosphate[0] + (1) H+[0] + (1) THF-L-glutamate[0]	>	OK	R00942		RXN-6102.c|Tetrahydrofolate:L-glutamate gamma-ligase (ADP-forming)		Alternative Folylglutamate Synthase|Folylpolyglutamate synthase (EC 6.3.2.17)|Dihydrofolate synthase (EC 6.3.2.12)|indoleacetate---lysine synthetase (EC 6.3.2.20)	NoF/Blocked/Blocked/>///	NoF/Blocked/Blocked/>///	NoF/Blocked/Blocked/>///	NoF/Blocked/Blocked/>///	NoF/Blocked/Blocked/>///
Folate biosynthesis	rxn03419	(1) H2O[0] + (1) Formamidopyrimidine nucleoside triphosphate[0] <=> (1) Formate[0] + (1) H+[0] + (1) 2,5-Diaminopyrimidine nucleoside triphosphate[0]	-	OK	R05046		Formamidopyrimidine nucleoside triphosphate 7,8-8,9-dihydrolase|formamidopyrimidine nucleoside triphosphate amidohydrolase		GTP cyclohydrolase I (EC 3.5.4.16) type 1|GTP cyclohydrolase I (EC 3.5.4.16) type 2|adenine deaminase (EC 3.5.4.2)	NoF/Positive variable/Positive variable/-///	NoF/Positive variable/Positive variable/-///	NoF/Positive variable/Positive variable/-///	NoF/Positive variable/Positive variable/-///	NoF/Positive variable/Positive variable/-///
Folate biosynthesis	rxn00302	(1) H2O[0] + (1) GTP[0] <=> (1) Formamidopyrimidine nucleoside triphosphate[0]	>	OK	R00428		GTP 8,9-hydrolase		GTP cyclohydrolase I (EC 3.5.4.16) type 1|GTP cyclohydrolase I (EC 3.5.4.16) type 2|adenine deaminase (EC 3.5.4.2)	NoF/Positive variable/Positive variable/>///	NoF/Positive variable/Positive variable/>///	NoF/Positive variable/Positive variable/>///	NoF/Positive variable/Positive variable/>///	NoF/Positive variable/Positive variable/>///
Folate biosynthesis	rxn03421	(1) 2,5-Diaminopyrimidine nucleoside triphosphate[0] <=> (1) 2,5-Diamino-6-(5'-triphosphoryl-3',4'-trihydroxy-2'-oxopentyl)- amino-4-oxopyrimidine[0]	-	OK	R05048		2,5-Diaminopyrimidine nucleoside triphosphate mutase		GTP cyclohydrolase I (EC 3.5.4.16) type 1|GTP cyclohydrolase I (EC 3.5.4.16) type 2|adenine deaminase (EC 3.5.4.2)	NoF/Positive variable/Positive variable/-///	NoF/Positive variable/Positive variable/-///	NoF/Positive variable/Positive variable/-///	NoF/Positive variable/Positive variable/-///	NoF/Positive variable/Positive variable/-///
Folate biosynthesis	rxn03174	(1) H2O[0] + (1) 7,8-Dihydroneopterin 3'-triphosphate[0] <=> (1) 2,5-Diamino-6-(5'-triphosphoryl-3',4'-trihydroxy-2'-oxopentyl)- amino-4-oxopyrimidine[0]	<	OK	R04639		dihydropteridine triphosphate 7,8-8,9-dihydrolase|2-Amino-4-hydroxy-6-(erythro-1,2,3-trihydroxypropyl) dihydropteridine triphosphate hydrolase|dihydropteridine triphosphate 7,8-8,9-dihydrolase		GTP cyclohydrolase I (EC 3.5.4.16) type 1|GTP cyclohydrolase I (EC 3.5.4.16) type 2|adenine deaminase (EC 3.5.4.2)	NoF/Negative variable/Negative variable/<///	NoF/Negative variable/Negative variable/<///	NoF/Negative variable/Negative variable/<///	NoF/Negative variable/Negative variable/<///	NoF/Negative variable/Negative variable/<///
Folate biosynthesis	rxn01602	(1) NADP[0] + (1) Dihydrofolate[0] <=> (1) NADPH[0] + (1) H+[0] + (1) Folate[0]	-	OK	R02236		Dihydrofolate:NADP+ oxidoreductase|dihydrofolate:NADP+ oxidoreductase|folate reductase		FolM Alternative dihydrofolate reductase 1|Dihydrofolate reductase (EC 1.5.1.3)|Alternative dihydrofolate reductase 2|pteridine reductase (EC 1.5.1.33)	NoF/Positive variable/Variable/-///	-	NoF/Positive variable/Variable/-///	-	-
Folate biosynthesis	rxn02201	(1) ABEE[0] + (1) 2-Amino-4-hydroxy-6-hydroxymethyl-7-8-dihydropteridinediphosphate[0] <=> (1) PPi[0] + (1) H+[0] + (1) Dihydropteroate[0]	>	OK|HB	R03067	H2PTEROATESYNTH-RXN.c	diphosphate:4-aminobenzoate|(2-amino-4-hydroxy-7,8-dihydropteridin-6-yl)methyl-diphosphate:4-aminobenzoate 2-amino-4-hydroxydihydropteridine-6-methenyltransferase|2-Amino-4-hydroxy-6-hydroxymethyl-7,8-dihydropteridine-|2-amino-4-hydroxy-6-hydroxymethyl-7,8-dihydropteridine-diphosphate:4-aminobenzoate 2-amino-4-hydroxydihydropteridine-6-methenyltransferase|7,8-dihydropteroate synthase|7,8-dihydrop…		Dihydropteroate synthase (EC 2.5.1.15)|3-phosphoshikimate 1-carboxyvinyltransferase (EC 2.5.1.19)	NoF/Positive variable/Positive variable/>///	NoF/Positive variable/Positive variable/>///	NoF/Positive variable/Positive variable/>///	NoF/Positive variable/Positive variable/>///	NoF/Positive variable/Positive variable/>///
Folate biosynthesis	rxn02503	(1) ATP[0] + (1) 6-hydroxymethyl dihydropterin[0] <=> (1) AMP[0] + (1) H+[0] + (1) 2-Amino-4-hydroxy-6-hydroxymethyl-7-8-dihydropteridinediphosphate[0]	>	OK|HB	R03503	H2PTERIDINEPYROPHOSPHOKIN-RXN.c	6'-pyrophosphotransferase|2-amino-4-hydroxy-6-hydroxymethyldihydropteridine diphosphokinase|2-amino-4-hydroxy-6-hydroxymethyldihydropteridinediphosphokinase|6'-pyrophosphotransferase|7,8-dihydro-6-hydroxymethylpterin pyrophosphokinase|7,8-dihydroxymethylpterin-pyrophosphokinase|ATP:2-amino-4-hydroxy-6-hydroxymethyl-7,8-dihydropteridine|ATP:2-amino-4-hydroxy-6-hydroxymethyl-7,8-dihydropteridine 6'…		2-amino-4-hydroxy-6-hydroxymethyldihydropteridine pyrophosphokinase (EC 2.7.6.3)|nicotinamide-nucleotide adenylyltransferase (EC 2.7.7.1)	NoF/Positive variable/Positive variable/-///	NoF/Positive variable/Positive variable/-///	NoF/Positive variable/Positive variable/-///	NoF/Positive variable/Positive variable/-///	NoF/Positive variable/Positive variable/-///
Folate biosynthesis	rxn01313	(1) NADH[0] + (1) H+[0] + (1) Dihydrobiopterin[0] <=> (1) NAD[0] + (1) Tetrahydrobiopterin[0]	-	OK	R01793		5,6,7,8-tetrahydrobiopterin:NAD+ oxidoreductase|NADH:6,7-dihydropteridine oxidoreductase	1.6.99.7	Dihydropteridine reductase (EC 1.5.1.34)|6,7-dihydropteridine reductase (EC 1.5.1.34)	-	-	-	-	-
Folate biosynthesis	rxn01314	(1) NADPH[0] + (1) H+[0] + (1) Dihydrobiopterin[0] <=> (1) NADP[0] + (1) Tetrahydrobiopterin[0]	-	OK	R01794		NADPH:6,7-dihydropteridine oxidoreductase		Dihydropteridine reductase (EC 1.5.1.34)|6,7-dihydropteridine reductase (EC 1.5.1.34)	-	-	-	-	-
Pantothenate and CoA biosynthesis	rxn02175	(1) ATP[0] + (1) Phosphopantetheine[0] <=> (1) PPi[0] + (1) Dephospho-CoA[0]	-	OK	R03035	PANTEPADENYLYLTRAN-RXN.c	3'-dephospho-CoA pyrophosphorylase|ATP:pantetheine-4'-phosphate adenylyltransferase|PTPATi|dephospho-CoA pyrophosphorylase|dephospho-coenzyme A pyrophosphorylase|pantetheine phosphate adenylyltransferase|pantetheine-phosphate adenylyltransferase|pantetheine-phosphateadenylyltransferase|panthetheine-phosphate adenylyltransferase		Phosphopantetheine adenylyltransferase, type II eukaryotic (EC 2.7.7.3)|Phosphopantetheine adenylyltransferase (EC 2.7.7.3)|glucose-1-phosphate cytidylyltransferase (EC 2.7.7.33)	PosF/Positive/Positive/-/CoA;ACP//	PosF/Positive/Positive/-/ACP;CoA//	PosF/Positive/Positive/-/CoA;ACP//	PosF/Positive/Positive/-/ACP;CoA//	PosF/Positive/Positive/-/CoA;ACP//
Pantothenate and CoA biosynthesis	rxn02341	(1) H+[0] + (1) (R)-4'-Phosphopantothenoyl-L-cysteine[0] <=> (1) CO2[0] + (1) Phosphopantetheine[0]	>	OK	R03269	P-PANTOCYSDECARB-RXN.c	4-phosphopantothenoyl-L-cysteine decarboxylase|4-phosphopantotheoylcysteine decarboxylase|N-[(R)-4'-Phosphopantothenoyl]-L-cysteine carboxy-lyase|N-[(R)-4'-phosphopantothenoyl]-L-cysteine carboxy-lyase|N-[(R)-4'-phosphopantothenoyl]-L-cysteine carboxy-lyase (pantotheine-4'-phosphate-forming)|PPC-decarboxylase|PPCDC|phosphopantothenoylcysteine decarboxylase|phosphopantothenoylcysteinedecarboxylase	4.1.1.36	Phosphopantothenoylcysteine synthetase (EC 6.3.2.5)|Phosphopantothenoylcysteine decarboxylase (EC 4.1.1.36)|acetoacetate decarboxylase (EC 4.1.1.4)	PosF/Positive/Positive/>/CoA;ACP//	PosF/Positive/Positive/>/ACP;CoA//	PosF/Positive/Positive/>/CoA;ACP//	PosF/Positive/Positive/>/ACP;CoA//	PosF/Positive/Positive/>/CoA;ACP//
Pantothenate and CoA biosynthesis	rxn01790	(1) NADP[0] + (1) Pantoate[0] <=> (1) NADPH[0] + (1) H+[0] + (1) 2-Dehydropantoate[0]	-	OK	R02472	2-DEHYDROPANTOATE-REDUCT-RXN.c	(R)-Pantoate:NADP+ 2-oxidoreductase|(R)-pantoate:NADP+ 2-oxidoreductase|2-dehydropantoate 2-reductase|2-dehydropantoate2-reductase|2-ketopantoate reductase|2-ketopantoic acid reductase|2-oxopantoate reductase|DPR|ketopantoate reductase|ketopantoic acid reductase	1.1.1.169	Ketol-acid reductoisomerase (EC 1.1.1.86)|2-dehydropantoate 2-reductase (EC 1.1.1.169)|2-dehydropantoate 2-reductase (EC 1.1.1.169)	NegF/Negative/Negative variable/-/CoA;ACP//	NegF/Negative/Negative variable/-/ACP;CoA//	NegF/Negative/Negative variable/-/CoA;ACP//	NegF/Negative/Negative variable/-/ACP;CoA//	NegF/Negative/Negative variable/-/CoA;ACP//
Pantothenate and CoA biosynthesis	rxn00898	(1) 2,3-Dihydroxy-isovalerate[0] <=> (1) H2O[0] + (1) 3-Methyl-2-oxobutanoate[0]	>	OK	R01209				Dihydroxy-acid dehydratase (EC 4.2.1.9)|ATP-dependent NAD(P)H-hydrate dehydratase (EC 4.2.1.93)	PosF/Positive/Positive variable/>/Bactoprenyl diphosphate;Diisoheptadecanoylphosphatidylethanolamine;glycerol teichoic acid (n-45), linked, unsubstituted;2-Demethylmenaquinone 8;CoA;L-Leucine;glycerol teichoic acid (n-45), linked, glucose substituted;Anteisoheptadecanoyllipoteichoic acid (n-24), linked, glucose substituted;Siroheme;Isoheptadecanoyllipoteichoic acid (n-24), linked, glucose substit…	PosF/Positive/Positive variable/>/Glycine;10-Formyltetrahydrofolate;Diisoheptadecanoylphosphatidylglycerol;L-Threonine;Tetrahydrofolate;L-Arginine;dGTP;Isoheptadecanoyllipoteichoic acid (n-24), linked, unsubstituted;dATP;S-Adenosyl-L-methionine;L-Asparagine;Isoheptadecanoyllipoteichoic acid (n-24), linked, N-acetyl-D-glucosamine;GTP;5-Methyltetrahydrofolate;ACP;CoA;ATP;Diisoheptadecanoylphosphati…	PosF/Positive/Positive variable/>/Isoheptadecanoyllipoteichoic acid (n-24), linked, N-acetyl-D-glucosamine;Isoheptadecanoyllipoteichoic acid (n-24), linked, D-alanine substituted;10-Formyltetrahydrofolate;L-Threonine;5-Methyltetrahydrofolate;CoA;GSH;Isoheptadecanoylcardiolipin (B. subtilis);GTP;ACP;L-Serine;Diisoheptadecanoylphosphatidylglycerol;dATP;L-Leucine;Glycine;ATP;Diisoheptadecanoylphosph…	PosF/Positive/Positive variable/>/Diisoheptadecanoylphosphatidylglycerol;5-Methyltetrahydrofolate;S-Adenosyl-L-methionine;Peptidoglycan polymer (n subunits);L-Valine;dATP;L-Serine;GTP;Tetrahydrofolate;Isoheptadecanoylcardiolipin (B. subtilis);dGTP;Isoheptadecanoyllipoteichoic acid (n-24), linked, N-acetyl-D-glucosamine;10-Formyltetrahydrofolate;Glycine;phosphatidylethanolamine dioctadecanoyl;ATP;…	PosF/Positive/Positive variable/>/Diisoheptadecanoylphosphatidylethanolamine;CTP;dGTP;Anteisoheptadecanoyllipoteichoic acid (n-24), linked, D-alanine substituted;10-Formyltetrahydrofolate;L-Threonine;Peptidoglycan polymer (n subunits);dATP;Isoheptadecanoylcardiolipin (B. subtilis);dCTP;Spermidine;Anteisoheptadecanoyllipoteichoic acid (n-24), linked, glucose substituted;L-Aspartate;glycerol teicho…
Pantothenate and CoA biosynthesis	rxn01791	(1) ATP[0] + (1) beta-Alanine[0] + (1) Pantoate[0] <=> (1) PPi[0] + (1) AMP[0] + (2) H+[0] + (1) PAN[0]	>	OK|HB	R02473	PANTOATE-BETA-ALANINE-LIG-RXN.c	(R)-Pantoate:beta-alanine ligase (AMP-forming)|(R)-pantoate:beta-alanine ligase (AMP-forming)|D-pantoate:beta-alanine ligase (AMP-forming)|PANTS|pantoate activating enzyme|pantoate--beta-alanine ligase|pantoate-beta-alanine ligase|pantoic-activating enzyme|pantothenate synthase|pantothenate synthetase|pantothenatesynthase	6.3.2.1	Pantoate--beta-alanine ligase (EC 6.3.2.1)|UDP-N-acetylmuramoyl-L-alanyl-D-glutamate---2,6-diaminopimelate ligase (EC 6.3.2.13)	PosF/Positive/Positive variable/>/CoA;ACP//	G/PosF/Positive/Positive variable/>/ACP;CoA//	G/PosF/Positive/Positive variable/>/CoA;ACP//	G/PosF/Positive/Positive variable/>/ACP;CoA//	G/PosF/Positive/Positive variable/>/CoA;ACP//
Pantothenate and CoA biosynthesis	rxn00912	(1) H2O[0] + (1) 3-Methyl-2-oxobutanoate[0] + (1) 5-10-Methylenetetrahydrofolate[0] <=> (1) Tetrahydrofolate[0] + (1) 2-Dehydropantoate[0]	-	OK	R01226	3-CH3-2-OXOBUTANOATE-OH-CH3-XFER-RXN.c	hydroxymethyltransferase|3-methyl-2-oxobutanoatehydroxymethyltransferase|5,10-Methylenetetrahydrofolate:3-methyl-2-oxobutanoate|5,10-Methylenetetrahydrofolate:3-methyl-2-oxobutanoate hydroxymethyltransferase|MOHMT|hydroxymethyltransferase		3-methyl-2-oxobutanoate hydroxymethyltransferase (EC 2.1.2.11)|phosphoribosylaminoimidazolecarboxamide formyltransferase (EC 2.1.2.3)	PosF/Positive/Positive variable/-/CoA;ACP//	PosF/Positive/Positive variable/-/ACP;CoA//	PosF/Positive/Positive variable/-/CoA;ACP//	PosF/Positive/Positive variable/-/ACP;CoA//	PosF/Positive/Positive variable/-/CoA;ACP//
Pantothenate and CoA biosynthesis	rxn12510	(1) ATP[0] + (1) PAN[0] <=> (1) ADP[0] + (1) H+[0] + (1) 4-phosphopantothenate[0]	>	OK|HB	R03018	PANTOTHENATE-KIN-RXN.c	ATP:(R)-pantothenate 4'-phosphotransferase|D-pantothenate kinase|pantothenate kinase (phosphorylating)|pantothenic acid kinase		Pantothenate kinase type III, CoaX-like (EC 2.7.1.33)|Pantoate kinase, archaeal (EC 2.7.1.-)|Pantothenate kinase type II, eukaryotic (EC 2.7.1.33)|Pantothenate kinase (EC 2.7.1.33)|pantothenate kinase (EC 2.7.1.33)	PosF/Positive/Positive/-/CoA;ACP//	PosF/Positive/Positive/-/ACP;CoA//	PosF/Positive/Positive/-/CoA;ACP//	PosF/Positive/Positive/-/ACP;CoA//	PosF/Positive/Positive/-/CoA;ACP//
Pantothenate and CoA biosynthesis	rxn00100	(1) ATP[0] + (1) Dephospho-CoA[0] <=> (1) ADP[0] + (1) CoA[0] + (1) H+[0]	>	OK|HB	R00130	DEPHOSPHOCOAKIN-RXN.c	3'-dephospho-CoA kinase|ATP:3'-dephospho-CoA 3'-phosphotransferase|ATP:dephospho-CoA 3'-phosphotransferase|DPCOAK|dephospho-CoA kinase|dephospho-CoA kinase, mitochondrial|dephospho-CoAkinase|dephosphocoenzyme A kinase|dephosphocoenzyme A kinase (phosphorylating)		Dephospho-CoA kinase (EC 2.7.1.24)|Dephospho-CoA kinase archaeal, predicted (EC 2.7.1.24)|triokinase (EC 2.7.1.28)	PosF/Positive/Positive/>/CoA;ACP//	PosF/Positive/Positive/>/ACP;CoA//	PosF/Positive/Positive/>/CoA;ACP//	PosF/Positive/Positive/>/ACP;CoA//	PosF/Positive/Positive/>/CoA;ACP//
Pantothenate and CoA biosynthesis	rxn02186	(1) NADPH[0] + (1) H+[0] + (1) ALCTT[0] <=> (1) NADP[0] + (1) 2,3-Dihydroxy-isovalerate[0]	-	OK	R03051		KARA1i|acetohydroxyacidisomeroreductase		Ketol-acid reductoisomerase (EC 1.1.1.86)|ketol-acid reductoisomerase (EC 1.1.1.86)	G/PosF/Positive/Positive variable/>/Bactoprenyl diphosphate;Diisoheptadecanoylphosphatidylethanolamine;glycerol teichoic acid (n-45), linked, unsubstituted;2-Demethylmenaquinone 8;CoA;L-Leucine;glycerol teichoic acid (n-45), linked, glucose substituted;Anteisoheptadecanoyllipoteichoic acid (n-24), linked, glucose substituted;Siroheme;Isoheptadecanoyllipoteichoic acid (n-24), linked, glucose subst…	PosF/Variable/Variable/-/Glycine;10-Formyltetrahydrofolate;Diisoheptadecanoylphosphatidylglycerol;L-Threonine;Tetrahydrofolate;L-Arginine;dGTP;L-Serine;Isoheptadecanoyllipoteichoic acid (n-24), linked, unsubstituted;dATP;S-Adenosyl-L-methionine;Isoheptadecanoyllipoteichoic acid (n-24), linked, N-acetyl-D-glucosamine;5-Methyltetrahydrofolate;ACP;CoA;ATP;Diisoheptadecanoylphosphatidylethanolamine;I…	PosF/Variable/Variable/-/Isoheptadecanoyllipoteichoic acid (n-24), linked, N-acetyl-D-glucosamine;Isoheptadecanoyllipoteichoic acid (n-24), linked, D-alanine substituted;10-Formyltetrahydrofolate;L-Threonine;5-Methyltetrahydrofolate;CoA;GSH;Isoheptadecanoylcardiolipin (B. subtilis);ACP;S-Adenosyl-L-methionine;L-Aspartate;Diisoheptadecanoylphosphatidylglycerol;dATP;L-Leucine;L-Asparagine;Glycine;A…	PosF/Variable/Variable/-/Diisoheptadecanoylphosphatidylglycerol;5-Methyltetrahydrofolate;S-Adenosyl-L-methionine;Peptidoglycan polymer (n subunits);L-Valine;dATP;L-Serine;GTP;Tetrahydrofolate;Isoheptadecanoylcardiolipin (B. subtilis);dGTP;Isoheptadecanoyllipoteichoic acid (n-24), linked, N-acetyl-D-glucosamine;10-Formyltetrahydrofolate;Glycine;phosphatidylethanolamine dioctadecanoyl;ATP;L-Asparta…	PosF/Variable/Variable/-/Diisoheptadecanoylphosphatidylethanolamine;CTP;dGTP;Anteisoheptadecanoyllipoteichoic acid (n-24), linked, D-alanine substituted;10-Formyltetrahydrofolate;L-Threonine;Peptidoglycan polymer (n subunits);dATP;Isoheptadecanoylcardiolipin (B. subtilis);dCTP;Spermidine;Anteisoheptadecanoyllipoteichoic acid (n-24), linked, glucose substituted;L-Aspartate;glycerol teichoic acid (…
Pantothenate and CoA biosynthesis	rxn12512	(1) ATP[0] + (1) L-Cysteine[0] + (1) 4-phosphopantothenate[0] <=> (1) PPi[0] + (1) AMP[0] + (2) H+[0] + (1) (R)-4'-Phosphopantothenoyl-L-cysteine[0]	>	OK|HB	R04230				Phosphopantothenoylcysteine synthetase (EC 6.3.2.5)|UDP-N-acetylmuramoyl-L-alanine---D-glutamate ligase (EC 6.3.2.9)	PosF/Positive variable/Positive variable/>/CoA;ACP//	PosF/Positive variable/Positive variable/>/ACP;CoA//	PosF/Positive variable/Positive variable/>/CoA;ACP//	PosF/Positive variable/Positive variable/>/ACP;CoA//	PosF/Positive variable/Positive variable/>/CoA;ACP//
Pantothenate and CoA biosynthesis	rxn00346	(1) L-Aspartate[0] + (1) H+[0] <=> (1) CO2[0] + (1) beta-Alanine[0]	>	OK	R00489	ASPDECARBOX-RXN.c	ASP1DC|L-Aspartate 1-carboxy-lyase|L-aspartate 1-carboxy-lyase|L-aspartate 1-carboxy-lyase (beta-alanine-forming)|L-aspartate alpha-decarboxylase|aspartate alpha-decarboxylase|aspartate1-decarboxylase	4.1.1.11	Aspartate 1-decarboxylase (EC 4.1.1.11)|glutamate decarboxylase (EC 4.1.1.15)|arginine decarboxylase (EC 4.1.1.19)	PosF/Positive/Positive variable/>/CoA;ACP//	-	-	-	G/PosF/Positive/Positive variable/>/CoA;ACP//
Pantothenate and CoA biosynthesis	rxn06023	(1) CoA[0] + (1) apo-ACP[0] <=> (1) Adenosine 3-5-bisphosphate[0] + (1) ACP[0]	?	CI:-2	R01625	HOLO-ACP-SYNTH-RXN.c	AcpS|CoA-[4'-phosphopantetheine]:apo-[acyl-carrier protein] 4'-pantetheinephosphotransferase|CoA-[4'-phosphopantetheine]:apo-[acyl-carrier-protein] 4'-pantetheinephosphotransferase|CoA:apo-[acyl-carrier-protein] pantetheinephosphotransferase|P-pant transferase|PPTase|acyl carrier protein holoprotein (holo-ACP) synthetase|acyl carrier protein synthase|acyl carrier protein synthetase|coenzyme A:fat…		Holo-[acyl-carrier protein] synthase (EC 2.7.8.7)|Holo-[acyl-carrier protein] synthase, alternative (EC 2.7.8.7)|CDP-glycerol glycerophosphotransferase (EC 2.7.8.12)|pyruvate, phosphate dikinase (EC 2.7.9.1)	G/PosF/Positive/Positive/>/ACP//	G/PosF/Positive/Positive/>/ACP//	G/PosF/Positive/Positive/>/ACP//	G/PosF/Positive/Positive/>/ACP//	G/PosF/Positive/Positive/>/ACP//
Pantothenate and CoA biosynthesis	rxn09177	(1) CTP[0] + (1) L-Cysteine[0] + (1) 4-phosphopantothenate[0] <=> (1) PPi[0] + (1) CMP[0] + (2) H+[0] + (1) (R)-4'-Phosphopantothenoyl-L-cysteine[0]	>	OK|HB	R04231	P-PANTOCYSLIG-RXN.c	(R)-4'-phosphopantothenate:L-cysteine ligase|phosphopantothenoylcysteine synthetase		Phosphopantothenoylcysteine synthetase (EC 6.3.2.5)|UDP-N-acetylmuramoyl-L-alanine---D-glutamate ligase (EC 6.3.2.9)	NoF/Positive variable/Positive variable/>///	NoF/Positive variable/Positive variable/>///	NoF/Positive variable/Positive variable/>///	NoF/Positive variable/Positive variable/>///	NoF/Positive variable/Positive variable/>///
Pantothenate and CoA biosynthesis	rxn09320	(1) ATP[0] + (1) Dephospho-CoA[0] <=> (1) Adenine[0] + (1) 2'-(5''-triphosphoribosyl)-3'-dephospho-CoA[0]	-	OK	R09675	2.7.8.25-RXN.c	2'-(5''-triphosphoribosyl)-3-dephospho-CoA synthase|ATP:3'-dephospho-CoA 5-triphosphoribosyltransferase|ATP:3-dephospho-CoA 5''-triphosphoribosyltransferase|ATP:dephospho-CoA 5'-triphosphoribosyl transferase|ATP:dephospho-CoA 5-triphosphoribosyl transferase|CitG|MadG|MdcB|triphosphoribosyl-dephospho-CoA synthase	2.7.8.25	uracil phosphoribosyltransferase (EC 2.4.2.9)	-	-	-	-	-
Pantothenate and CoA biosynthesis	rxn09320	(1) ATP[0] + (1) Dephospho-CoA[0] <=> (1) Adenine[0] + (1) 2'-(5''-triphosphoribosyl)-3'-dephospho-CoA[0]	-	OK	R09675	2.7.8.25-RXN.c	2'-(5''-triphosphoribosyl)-3-dephospho-CoA synthase|ATP:3'-dephospho-CoA 5-triphosphoribosyltransferase|ATP:3-dephospho-CoA 5''-triphosphoribosyltransferase|ATP:dephospho-CoA 5'-triphosphoribosyl transferase|ATP:dephospho-CoA 5-triphosphoribosyl transferase|CitG|MadG|MdcB|triphosphoribosyl-dephospho-CoA synthase	2.7.8.25	uracil phosphoribosyltransferase (EC 2.4.2.9)	-	-	-	-	-
Pantothenate and CoA biosynthesis	rxn01626	(1) H2O[0] + (1) Hydrouracil[0] <=> (1) H+[0] + (1) 3-Ureidopropanoate[0]	>	OK	R02269	DIHYDROPYRIMIDINASE-RXN.c	5,6-Dihydrouracil amidohydrolase|5,6-dihydropyrimidine amidohydrolase|D-hydantoinase|dihydropyrimidinase|dihydropyrimidinase (5,6-dihydrouracil)|hydantoin peptidase|hydantoinase|hydropyrimidine hydrase|pyrimidine hydrase		Dihydropyrimidinase (EC 3.5.2.2)|beta-lactamase (EC 3.5.2.6)	NoF/Blocked/Blocked/>///	NoF/Blocked/Blocked/>///	NoF/Blocked/Blocked/>///	NoF/Blocked/Blocked/>///	NoF/Blocked/Blocked/>///
Pantothenate and CoA biosynthesis	rxn00719	(1) NAD[0] + (1) Hydrouracil[0] <=> (1) NADH[0] + (1) H+[0] + (1) Uracil[0]	-	OK	R00977	DIHYDROURACIL-DEHYDROGENASE-NAD+-RXN.c	5,6-Dihydrouracil:NAD+ oxidoreductase		prephenate dehydrogenase (EC 1.3.1.12)	-	-	-	-	-
Pantothenate and CoA biosynthesis	rxn06022	(1) H2O[0] + (1) ACP[0] <=> (2) H+[0] + (1) Phosphopantetheine[0] + (1) apo-ACP[0]	?	HB|CI:2	R01623	3.1.4.14-RXN.c	ACP hydrolyase|ACP phosphodiesterase|AcpH|[Acyl-carrier-protein] 4'-pantetheine-phosphohydrolase|[acyl-carrier-protein] 4'-pantetheine-phosphohydrolase|holo-[acyl-carrier protein] 4'-pantetheine-phosphohydrolase|holo-[acyl-carrier-protein] 4'-pantetheine-phosphohydrolase	3.1.4.14	Acyl carrier protein phosphodiesterase (EC 3.1.4.14)	-	-	-	-	-
Pantothenate and CoA biosynthesis	rxn00654	(1) H2O[0] + (2) H+[0] + (1) 3-Ureidopropanoate[0] <=> (1) CO2[0] + (1) NH3[0] + (1) beta-Alanine[0]	>	OK	R00905	BETA-UREIDOPROPIONASE-RXN.c	N-Carbamoyl-beta-alanine amidohydrolase|N-carbamoyl-beta-alanine amidohydrolase|b-ureidopropionase		Beta-ureidopropionase (EC 3.5.1.6)|4-acetamidobutyrate deacetylase (EC 3.5.1.63)	NoF/Blocked/Blocked/>///	-	-	-	-
Pantothenate and CoA biosynthesis	rxn00003	(1) CO2[0] + (1) ALCTT[0] <=> (2) Pyruvate[0] + (1) H+[0]	<	OK	R00006		2-acetolactate pyruvate-lyase (carboxylating)|acetolactate synthase (Also catalyzes ACHBS)|acetolactate synthase large subunit|acetolactate synthase small subunit		acetolactate synthase (EC 2.2.1.6)	-	-	-	-	-
Pantothenate and CoA biosynthesis	rxn02130	(1) H2O[0] + (1) Pantetheine[0] <=> (1) PAN[0] + (1) Cysteamine[0]	-	OK	R02973	3.5.1.92-RXN.c	(R)-pantetheine amidohydrolase|Hydrolase Class ( RXN R02973)|pantetheinase|pantetheine hydrolase|vanin|vanin-1	3.5.1.92	succinylglutamate desuccinylase (EC 3.5.1.96)	-	-	-	-	-
Pantothenate and CoA biosynthesis	rxn00674	(1) ATP[0] + (1) CoA[0] + (1) Propionate[0] <=> (1) PPi[0] + (1) AMP[0] + (1) H+[0] + (1) Propionyl-CoA[0]	>	OK|HB	R00925	PROPIONATE--COA-LIGASE-RXN.c	acetyl-CoA synthase (propionate)|propanoate:CoA ligase (AMP-forming)|propionate--coa ligase|propionate-CoA ligase|propionyl-CoA synthetase		Propionate--CoA ligase (EC 6.2.1.17)|acetate---CoA ligase (ADP-forming) (EC 6.2.1.13)|long-chain-fatty-acid---[acyl-carrier-protein] ligase (EC 6.2.1.20)	-	-	-	-	-
Pantothenate and CoA biosynthesis	rxn03047	(1) ATP[0] + (1) N-Pantothenoylcysteine[0] <=> (1) ADP[0] + (1) H+[0] + (1) (R)-4'-Phosphopantothenoyl-L-cysteine[0]	>	OK|HB	R04391				pantothenate kinase (EC 2.7.1.33)	-	-	-	-	-
Pantothenate and CoA biosynthesis	rxn02128	(1) ATP[0] + (1) Pantetheine[0] <=> (1) ADP[0] + (1) H+[0] + (1) Phosphopantetheine[0]	>	OK|HB	R02971	PANTETHEINE-KINASE-RXN.c	ATP:pantetheine 4'-phosphotransferase|pantetheine kinase|pantetheine kinase (phosphorylating)	2.7.1.34	pantothenate kinase (EC 2.7.1.33)|pantetheine kinase (EC 2.7.1.34)	-	-	-	-	-
Pantothenate and CoA biosynthesis	rxn01792	(1) H2O[0] + (1) PAN[0] <=> (1) beta-Alanine[0] + (1) Pantoate[0]	-	OK	R02474	PANTOTHENASE-RXN.c	(R)-pantothenate amidohydrolase|Pantothenate amidohydrolase|pantothenate amidohydrolase|pantothenate hydrolase	3.5.1.22	N4-(beta-N-acetylglucosaminyl)-L-asparaginase (EC 3.5.1.26)	-	-	-	-	-
Nicotinate and nicotinamide metabolism	rxn02402	(1) CO2[0] + (1) PPi[0] + (1) Nicotinate ribonucleotide[0] <=> (1) H+[0] + (1) PRPP[0] + (1) Quinolinate[0]	<	OK|HB	R03348	QUINOPRIBOTRANS-RXN.c	(carboxylating)|(carboxylating)|NNDPR|Nicotinate-nucleotide:pyrophosphate phosphoribosyltransferase|Nicotinate-nucleotide:pyrophosphate phosphoribosyltransferase (carboxylating)|nicotinate-nucleotide diphosphorylase (carboxylating), mitochondrial|nicotinate-nucleotide pyrophosphorylase (carboxylating)|nicotinate-nucleotidediphosphorylase-carboxylating		Quinolinate phosphoribosyltransferase [decarboxylating] (EC 2.4.2.19)|xanthine phosphoribosyltransferase (EC 2.4.2.22)	NegF/Negative/Negative variable/</NAD;NADP//	NegF/Negative/Negative variable/</NADP;NAD//	NegF/Negative/Negative variable/</NAD;NADP//	NegF/Negative/Negative variable/</NADP;NAD//	NegF/Negative/Negative variable/</NAD;NADP//
Nicotinate and nicotinamide metabolism	rxn02988	(2) H2O[0] + (1) Phosphate[0] + (1) Quinolinate[0] <=> (1) Glycerone-phosphate[0] + (1) Iminoaspartate[0]	-	OK|HB	R04292	QUINOLINATE-SYNTHA-RXN.c	QULNS|Quinolate synthase|quinolinate synthetase a|quinolinatesynthase		Quinolinate synthetase (EC 4.1.99.-)|cysteate synthase (EC 2.5.1.76)	NegF/Negative/Negative variable/</NAD;NADP//	NegF/Negative/Negative variable/</NADP;NAD//	NegF/Negative/Negative variable/</NAD;NADP//	NegF/Negative/Negative variable/</NADP;NAD//	NegF/Negative/Negative variable/</NAD;NADP//
Nicotinate and nicotinamide metabolism	rxn02155	(1) ATP[0] + (1) Nicotinate ribonucleotide[0] <=> (1) PPi[0] + (1) Deamido-NAD[0]	-	OK	R03005	NICONUCADENYLYLTRAN-RXN.c	ATP:nicotinate-ribonucleotide adenylyltransferase|NNAT|NaMN-ATase|deamido-NAD+ pyrophosphorylase|deamidonicotinamide adenine dinucleotide pyrophosphorylase|nicotinate mononucleotide adenylyltransferase|nicotinate-nucleotide adenylyltransferase|nicotinate-nucleotide adenylyltransferase, mitochondrial|nicotinate-nucleotideadenylyltransferase|nicotinic acid mononucleotide adenylyltransferase		Nicotinate-nucleotide adenylyltransferase (EC 2.7.7.18)|mannose-1-phosphate guanylyltransferase (EC 2.7.7.13)|nicotinate-nucleotide adenylyltransferase (EC 2.7.7.18)	PosF/Positive/Positive/-/NAD;NADP//	PosF/Positive/Positive/-/NADP;NAD//	PosF/Positive/Positive/-/NAD;NADP//	PosF/Positive/Positive/-/NADP;NAD//	PosF/Positive/Positive/-/NAD;NADP//
Nicotinate and nicotinamide metabolism	rxn00138	(1) ATP[0] + (1) NH3[0] + (1) Deamido-NAD[0] <=> (1) NAD[0] + (1) PPi[0] + (1) AMP[0] + (2) H+[0]	>	OK|HB	R00189	NAD-SYNTH-NH3-RXN.c	Deamino-NAD+:ammonia ligase (AMP-forming)|NAD synthase|NAD synthase (nh3), mitochondrial|NAD synthase (nh4)|NAD synthetase|NAD+ synthase|NADS1|NADsynthase-nh3|deamido-NAD+:ammonia ligase (AMP-forming)|diphosphopyridine nucleotide synthetase|nicotinamide adenine dinucleotide synthetase		NAD synthetase (EC 6.3.1.5)|trypanothione synthase (EC 6.3.1.9)|phosphoribosylformylglycinamidine synthase (EC 6.3.5.3)	PosF/Positive variable/Positive variable/>/NAD;NADP//	PosF/Positive variable/Positive variable/>/NADP;NAD//	NoF/Positive variable/Positive variable/>///	NoF/Positive variable/Positive variable/>///	NoF/Positive variable/Positive variable/>///
Nicotinate and nicotinamide metabolism	rxn00077	(1) ATP[0] + (1) NAD[0] <=> (1) NADP[0] + (1) ADP[0] + (1) H+[0]	>	OK|HB	R00104	NAD-KIN-RXN.c	ATP:NAD+ 2'-phosphotransferase|DPN kinase|NAD kinase|NAD+ kinase|NADK|NADkinase|nad(+) kinase|nicotinamide adenine dinucleotide kinase|nicotinamide adenine dinucleotide kinase (phosphorylating)		NAD kinase (EC 2.7.1.23)|erythritol kinase (EC 2.7.1.27)	PosF/Variable/Variable/-/NADP//	PosF/Positive/Positive/-/NADP;TTP//	PosF/Positive/Positive/-/TTP;NADP//	PosF/Positive/Positive/-/NADP;TTP//	PosF/Positive/Positive/-/NADP;TTP//
Nicotinate and nicotinamide metabolism	rxn01265	(1) PPi[0] + (1) Nicotinate ribonucleotide[0] <=> (1) PRPP[0] + (1) Niacin[0]	<	OK|HB	R01724	NICOTINATEPRIBOSYLTRANS-RXN.c	NAPRTase|NAPRTase (rev)|NAPRTase, mitochondrial|Nicotinate D-ribonucleotide:diphosphate phosphoribosyltransferase|Nicotinate D-ribonucleotide:pyrophosphate phosphoribosyltransferase|niacin ribonucleotidase|nicotinate phosphoribosyl transferase|nicotinate-D-ribonucleotide:diphosphate phospho-alpha-D-ribosyltransferase|nicotinate-nucleotide:diphosphate phospho-alpha-D-ribosyltransferase|nicotinic a…		Nicotinate phosphoribosyltransferase (EC 2.4.2.11)|guanosine phosphorylase (EC 2.4.2.15)	NegF/Variable/Variable/-/Calomide//	NegF/Variable/Variable/-/Calomide//	NegF/Variable/Variable/-/Calomide//	NegF/Variable/Variable/-/Calomide//	NegF/Variable/Variable/-/Calomide//
Nicotinate and nicotinamide metabolism	rxn00338	(1) O2[0] + (1) L-Aspartate[0] <=> (1) H2O2[0] + (1) H+[0] + (1) Iminoaspartate[0]	>	OK	R00481	L-ASPARTATE-OXID-RXN.c	l-aspartate oxidase (producing iminoaspartate)		L-aspartate oxidase (EC 1.4.3.16)|L-amino-acid oxidase (EC 1.4.3.2)	PosF/Positive/Positive variable/>/NAD;NADP//	PosF/Positive/Positive variable/>/NADP;NAD//	PosF/Positive/Positive variable/>/NAD;NADP//	PosF/Positive/Positive variable/>/NADP;NAD//	PosF/Positive/Positive variable/>/NAD;NADP//
Nicotinate and nicotinamide metabolism	rxn00105	(1) ATP[0] + (1) Nicotinamide ribonucleotide[0] <=> (1) NAD[0] + (1) PPi[0]	-	OK	R00137	2.7.7.1-RXN.c	ATP:NMN adenylyltransferase|NMN adenylyltransferase|NMNAT|adenosine triphosphate-nicotinamide mononucleotide transadenylase|diphosphopyridine nucleotide pyrophosphorylase|nicotinamide adenine dinucleotide pyrophosphorylase|nicotinamide mononucleotide adenylyltransferase|nicotinamide-nucleotide adenylyltransferase|nicotinamide-nucleotideadenylyltransferase		Nicotinamide-nucleotide adenylyltransferase, NadM family (EC 2.7.7.1)|Nicotinamide-nucleotide adenylyltransferase, NadR family (EC 2.7.7.1)|Nicotinamide-nucleotide adenylyltransferase (EC 2.7.7.1)|mannose-1-phosphate guanylyltransferase (EC 2.7.7.13)|nicotinate-nucleotide adenylyltransferase (EC 2.7.7.18)	-	-	-	-	-
Nicotinate and nicotinamide metabolism	rxn00190	(1) H2O[0] + (1) ATP[0] + (1) L-Glutamine[0] + (1) Deamido-NAD[0] <=> (1) NAD[0] + (1) PPi[0] + (1) AMP[0] + (1) L-Glutamate[0] + (2) H+[0]	>	OK|HB	R00257	NAD-SYNTH-GLN-RXN.c	DPN synthetase|Deamido-NAD+:L-glutamine amido-ligase (AMP-forming)|NAD synthase (glutamine-hydrolysing)|NAD synthetase (glutamine-hydrolysing)|NAD+ synthase (glutamine-hydrolysing)|NAD-synthetase|deamido-NAD+:L-glutamine amido-ligase (AMP-forming)|desamidonicotinamide adenine dinucleotide amidotransferase|nad(+) synthase (glutamine-hydrolysing)|nicotinamide adenine dinucleotide synthetase (glutam…		Glutamine amidotransferase chain of NAD synthetase|phosphoribosylformylglycinamidine synthase (EC 6.3.5.3)	NoF/Positive variable/Positive variable/>///	NoF/Positive variable/Positive variable/>///	PosF/Positive variable/Positive variable/>/NAD;NADP//	PosF/Positive variable/Positive variable/>/NADP;NAD//	PosF/Positive variable/Positive variable/>/NAD;NADP//
Nicotinate and nicotinamide metabolism	rxn01671	(1) ATP[0] + (1) N-Ribosylnicotinamide[0] <=> (1) ADP[0] + (1) H+[0] + (1) Nicotinamide ribonucleotide[0]	>	OK|HB	R02324	RIBOSYLNICOTINAMIDE-KINASE-RXN.c	ATP:N-ribosylnicotinamide 5'-phosphotransferase|ribosylnicotinamide kinase|ribosylnicotinamide kinase (phosphorylating)		Ribosylnicotinamide kinase (EC 2.7.1.22)|Ribosylnicotinamide kinase, eukaryotic (EC 2.7.1.22)|riboflavin kinase (EC 2.7.1.26)	-	-	-	-	-
Nicotinate and nicotinamide metabolism	rxn01647	(1) Phosphate[0] + (1) Nicotinate D-ribonucleoside[0] <=> (1) H+[0] + (1) Niacin[0] + (1) Ribose 1-phosphate[0]	>	OK|HB	R02295		Nicotinate D-ribonucleoside:orthophosphate ribosyltransferase		Purine nucleoside phosphorylase (EC 2.4.2.1)|purine-nucleoside phosphorylase (EC 2.4.2.1)	NoF/Blocked/Blocked/-///	-	-	-	-
Nicotinate and nicotinamide metabolism	rxn05005	(1) S-Adenosyl-L-methionine[0] + (1) UroporphyrinogenIII[0] <=> (1) S-Adenosyl-homocysteine[0] + (1) H+[0] + (1) Precorrin 1[0]	?	OK	R07237	UROPORIIIMETHYLTRANSA-RXN.c			Uroporphyrinogen-III methyltransferase (EC 2.1.1.107)|sterigmatocystin 8-O-methyltransferase (EC 2.1.1.110)	PosF/Positive/Positive/-/Siroheme//	PosF/Positive/Positive/-/Siroheme//	PosF/Positive/Positive/-/Siroheme//	PosF/Positive/Positive/-/Siroheme//	PosF/Positive/Positive/-/Siroheme//
Nicotinate and nicotinamide metabolism	rxn05006	(1) S-Adenosyl-L-methionine[0] + (1) Precorrin 1[0] <=> (1) S-Adenosyl-homocysteine[0] + (1) Precorrin 2[0]	?	OK|HB	R07238	RXN-8675.c	S-adenosyl-L-methionine:precorrin-1 C-methyltransferase|precorrin-1 C-methyltransferase		Uroporphyrinogen-III methyltransferase (EC 2.1.1.107)|sterigmatocystin 8-O-methyltransferase (EC 2.1.1.110)	PosF/Positive/Positive/-/Siroheme//	PosF/Positive/Positive/-/Siroheme//	PosF/Positive/Positive/-/Siroheme//	PosF/Positive/Positive/-/Siroheme//	PosF/Positive/Positive/-/Siroheme//
Nicotinate and nicotinamide metabolism	rxn01646	(1) Phosphate[0] + (1) N-Ribosylnicotinamide[0] <=> (1) H+[0] + (1) Nicotinamide[0] + (1) Ribose 1-phosphate[0]	>	OK|HB	R02294		N-Ribosylnicotinamide:orthophosphate ribosyltransferase		Purine nucleoside phosphorylase (EC 2.4.2.1)|N-Ribosylnicotinamide phosphorylase (EC 2.4.2.1)|purine-nucleoside phosphorylase (EC 2.4.2.1)	NoF/Blocked/Blocked/-///	-	-	-	-
Nicotinate and nicotinamide metabolism	rxn00938	(1) H2O[0] + (1) Nicotinamide[0] <=> (1) NH3[0] + (1) Niacin[0]	>	OK	R01268	NICOTINAMID-RXN.c	Nicotinamide amidohydrolase|YNDase|nicotinamidase, reversible|nicotinamide amidase|nicotinamide amidohydrolase|nicotinamide deaminase|nicotinaminase		Nicotinamidase (EC 3.5.1.19)|pantothenase (EC 3.5.1.22)	-	NoF/Blocked/Blocked/>///	NoF/Blocked/Blocked/>///	NoF/Blocked/Blocked/>///	NoF/Blocked/Blocked/>///
Nicotinate and nicotinamide metabolism	rxn02400	(1) H2O[0] + (1) Nicotinate ribonucleotide[0] <=> (1) Phosphate[0] + (1) Nicotinate D-ribonucleoside[0]	-	OK|HB	R03346		Nicotinate D-ribonucleotide phosphohydrolase		5'-nucleotidase (EC 3.1.3.5)|[myosin-light-chain] phosphatase (EC 3.1.3.53)	-	NoF/Blocked/Blocked/>///	NoF/Blocked/Blocked/>///	NoF/Blocked/Blocked/>///	NoF/Blocked/Blocked/>///
Nicotinate and nicotinamide metabolism	rxn07346	(1) H2O[0] + (1) 2,6-Dihydroxypseudooxynicotine[0] <=> (1) H+[0] + (1) 2,6-Dihydroxypyridine[0] + (1) 4-Methylaminobutyrate[0]	>	OK	R07515	R181-RXN.c	2,6-dihydroxypseudooxynicotine hydrolase|2,6-dihydroxypseudooxynicotinehydrolase		cobalt-precorrin 5A hydrolase (EC 3.7.1.12)	-	-	-	-	-
Nicotinate and nicotinamide metabolism	rxn01670	(1) H2O[0] + (1) Nicotinamide ribonucleotide[0] <=> (1) Phosphate[0] + (1) N-Ribosylnicotinamide[0]	-	OK|HB	R02323	RXN-5841.c	Nicotinamide ribonucleotide phosphohydrolase|RXN-5841.c		5'-nucleotidase (EC 3.1.3.5)|NMN phosphatase (EC 3.1.3.5)|[myosin-light-chain] phosphatase (EC 3.1.3.53)	-	NoF/Blocked/Blocked/>///	NoF/Blocked/Blocked/>///	NoF/Blocked/Blocked/>///	NoF/Blocked/Blocked/>///
Nicotinate and nicotinamide metabolism	rxn08975	(1) NADH[0] + (1) H+[0] + (1) Ubiquinone-8[0] <=> (1) NAD[0] + (1) Ubiquinol-8[0]	>	OK		NADH-DEHYDROG-A-RXN.c.metaexp.CPD-9956_UBIQUINONE-8|NQOR-RXN.c.metaexp.CPD-9956_NAD_NADH_UBIQUINONE-8|RXN0-5330.c.metaexp.CPD-9956_UBIQUINONE-8	NADH dehydrogenase (ubiquinone-8 )|nadh dehydrogenase		NADH dehydrogenase (EC 1.6.99.3)|NADH dehydrogenase, subunit 5	-	-	-	-	-
Nicotinate and nicotinamide metabolism	rxn01669	(1) H2O[0] + (1) Nicotinamide ribonucleotide[0] <=> (1) NH3[0] + (1) Nicotinate ribonucleotide[0]	>	OK	R02322	NMNAMIDOHYDRO-RXN.c	NMN deamidase|Nicotinamide-D-ribonucleotide amidohydrolase|nicotinamide mononucleotide amidohydrolase|nicotinamide mononucleotide deamidase|nicotinamide-D-ribonucleotide amidohydrolase		6-aminohexanoate-dimer hydrolase (EC 3.5.1.46)	-	-	-	-	-
Nicotinate and nicotinamide metabolism	rxn05117	(1) NADP[0] + (1) L-Aspartate[0] <=> (1) NADPH[0] + (2) H+[0] + (1) Iminoaspartate[0]	>	OK	R07407				L-Aspartate dehydrogenase (EC 1.4.1.21)|L-amino-acid dehydrogenase (EC 1.4.1.5)	-	-	-	-	-
Nicotinate and nicotinamide metabolism	rxn04046	(1) S-Adenosyl-L-methionine[0] + (2) H+[0] + (1) Cobalt-precorrin 2[0] <=> (1) S-Adenosyl-homocysteine[0] + (1) Cobalt-precorrin 3[0]	?	HB|CI:-2		RXN-8760.c	Cobalt-precorrin-2 C(20)-methyltransferase		Cobalt-precorrin-2 C20-methyltransferase (EC 2.1.1.130)	-	-	-	-	-
Nicotinate and nicotinamide metabolism	rxn05119	(1) NAD[0] + (1) L-Aspartate[0] <=> (1) NADH[0] + (2) H+[0] + (1) Iminoaspartate[0]	>	OK	R07410		ASPO2|L-aspartateoxidase		L-Aspartate dehydrogenase (EC 1.4.1.21)|L-amino-acid dehydrogenase (EC 1.4.1.5)	-	-	-	-	-
Nicotinate and nicotinamide metabolism	rxn00083	(1) NAD[0] + (1) NADPH[0] <=> (1) NADH[0] + (1) NADP[0]	-	OK	R00112	1.6.1.2-RXN.c|PYRNUTRANSHYDROGEN-RXN.c	H+-Thase|NAD transhydrogenase|NAD(P) transhydrogenase (AB-specific)|NAD(P) transhydrogenase (B-specific)|NAD(P)+ transhydrogenase (AB-specific)|NADH transhydrogenase|NADH-NADP-transhydrogenase|NADPH-NAD oxidoreductase|NADPH-NAD transhydrogenase|NADPH:NAD+ oxidoreductase|NADPH:NAD+ oxidoreductase (AB-specific)|NADPH:NAD+ oxidoreductase (B-specific)|NADPH:NAD+ transhydrogenase|energy-linked transhy…		Soluble pyridine nucleotide transhydrogenase (EC 1.6.1.1)|NAD(P) transhydrogenase alpha subunit (EC 1.6.1.2)|NAD(P) transhydrogenase subunit beta (EC 1.6.1.2)|NAD(P)+ transhydrogenase (B-specific) (EC 1.6.1.1)|NADPH---hemoprotein reductase (EC 1.6.2.4)	-	-	-	-	-
Nicotinate and nicotinamide metabolism	rxn00941	(1) PPi[0] + (1) Nicotinamide ribonucleotide[0] <=> (1) PRPP[0] + (1) Nicotinamide[0]	<	OK|HB	R01271	2.4.2.12-RXN.c	NMN pyrophosphorylase|NMN synthetase|Nicotinamide-nucleotide:pyrophosphate|nicotinamide mononucleotide pyrophosphorylase|nicotinamide mononucleotide synthetase|nicotinamide phosphoribosyltransferase|nicotinamide-D-ribonucleotide:diphosphate phospho-alpha-D-ribosyltransferase|nicotinamide-nucleotide:diphosphate phospho-alpha-D-ribosyltransferase	2.4.2.12	Nicotinamide phosphoribosyltransferase (EC 2.4.2.12)|urate-ribonucleotide phosphorylase (EC 2.4.2.16)	-	-	-	-	-
Vitamin B6 metabolism	rxn01331	(1) H2O[0] + (1) NAD[0] + (1) D-Erythrose4-phosphate[0] <=> (1) NADH[0] + (2) H+[0] + (1) 4-Phosphoerythronate[0]	-	OK	R01825	ERYTH4PDEHYDROG-RXN.c	D-erythrose 4-phosphate:NAD+ oxidoreductase|E4P dehydrogenase|E4PDH|Epd dehydrogenase|Erythrose 4-phosphate dehydrogenase|GapB|d-erythrose 4-phosphate dehydrogenase|erythrose 4-phosphate dehydrogenase|erythrose-4-phosphate dehydrogenase	1.2.1.72	NAD-dependent glyceraldehyde-3-phosphate dehydrogenase (EC 1.2.1.12)|D-erythrose-4-phosphate dehydrogenase (EC 1.2.1.72)|malonyl CoA reductase (malonate semialdehyde-forming) (EC 1.2.1.75)	NoF/Blocked/Blocked/>///	NoF/Blocked/Blocked/>///	NoF/Blocked/Blocked/>///	NoF/Blocked/Blocked/>///	NoF/Blocked/Blocked/>///
Vitamin B6 metabolism	rxn03445	(1) 2-Oxoglutarate[0] + (1) 4-(Phosphonooxy)-threonine[0] <=> (1) L-Glutamate[0] + (1) 2-Oxo-3-hydroxy-4-phosphobutanoate[0]	-	OK	R05085		O-Phospho-4-hydroxy-L-threonine:2-oxoglutarate aminotransferase|phosphohydroxythreonine transaminase		Phosphoserine aminotransferase (EC 2.6.1.52)|1D-1-guanidino-3-amino-1,3-dideoxy-scyllo-inositol transaminase (EC 2.6.1.56)	-	NoF/Blocked/Blocked/-///	NoF/Blocked/Blocked/-///	NoF/Blocked/Blocked/-///	NoF/Blocked/Blocked/-///
Vitamin B6 metabolism	rxn03446	(1) H2O[0] + (1) 4-(Phosphonooxy)-threonine[0] <=> (1) Phosphate[0] + (1) 4-Hydroxy-L-threonine[0]	-	OK|HB	R05086		4-Hydroxy-L-threonine synthase|O-Phospho-4-hydroxy-L-threonine phospho-lyase (adding water)		Threonine synthase (EC 4.2.3.1)|sesquithujene synthase (EC 4.2.3.102)	NoF/Blocked/Blocked/>///	NoF/Blocked/Blocked/>///	NoF/Blocked/Blocked/>///	NoF/Blocked/Blocked/>///	NoF/Blocked/Blocked/>///
Vitamin B6 metabolism	rxn00124	(1) ATP[0] + (1) Pyridoxal[0] <=> (1) ADP[0] + (1) Pyridoxal phosphate[0] + (1) H+[0]	>	OK|HB	R00174	PYRIDOXKIN-RXN.c	pyridoxal 5-phosphate-kinase|pyridoxal kinase|pyridoxal kinase (Pyridoxal)|pyridoxal kinase (phosphorylating)|pyridoxal phosphokinase		Pyridoxal kinase (EC 2.7.1.35)|homoserine kinase (EC 2.7.1.39)	-	NoF/Negative variable/Variable/-///	NoF/Negative variable/Variable/-///	NoF/Negative variable/Variable/-///	NoF/Negative variable/Variable/-///
Vitamin B6 metabolism	rxn01396	(1) ATP[0] + (1) Pyridoxol[0] <=> (1) ADP[0] + (1) H+[0] + (1) Pyridoxine phosphate[0]	>	OK|HB	R01909	PNKIN-RXN.c	ATP:pyridoxine 5'-phosphotransferase|PNKIN-RXN.c		Pyridoxal kinase (EC 2.7.1.35)|homoserine kinase (EC 2.7.1.39)	-	NoF/Blocked/Blocked/-///	NoF/Blocked/Blocked/-///	NoF/Blocked/Blocked/-///	NoF/Blocked/Blocked/-///
Vitamin B6 metabolism	rxn01807	(1) ATP[0] + (1) PM[0] <=> (1) ADP[0] + (1) H+[0] + (1) Pyridoxamine phosphate[0]	>	OK|HB	R02493	PYRAMKIN-RXN.c	PYRAMKIN-RXN.c|pyridoxamine kinase		Pyridoxal kinase (EC 2.7.1.35)|homoserine kinase (EC 2.7.1.39)	-	NoF/Blocked/Blocked/-///	NoF/Blocked/Blocked/-///	NoF/Blocked/Blocked/-///	NoF/Blocked/Blocked/-///
Vitamin B6 metabolism	rxn03951	(1) NAD[0] + (1) 4-(Phosphonooxy)-threonine[0] <=> (1) NADH[0] + (1) H+[0] + (1) 2-Amino-3-oxo-4-phosphonooxybutyrate[0]	-	OK	R05681		NAD-dependent threonine 4-phosphate dehydrogenase		4-hydroxythreonine-4-phosphate dehydrogenase (EC 1.1.1.262)|4-hydroxythreonine-4-phosphate dehydrogenase (EC 1.1.1.262)	NoF/Blocked/Blocked/-///	NoF/Blocked/Blocked/-///	NoF/Blocked/Blocked/-///	NoF/Blocked/Blocked/-///	NoF/Blocked/Blocked/-///
Vitamin B6 metabolism	rxn05116	(1) H+[0] + (1) 2-Amino-3-oxo-4-phosphonooxybutyrate[0] <=> (1) CO2[0] + (1) 3-Amino-2-oxopropyl phosphate[0]	>	OK	R07406	RXN-8447.c	3-amino-2-oxopropyl phophate synthatse, Spontaneous Reaction|R07406|RXN-8447.c		4-hydroxythreonine-4-phosphate dehydrogenase (EC 1.1.1.262)	-	-	-	-	-
Vitamin B6 metabolism	rxn00209	(1) O2[0] + (1) Pyridoxine phosphate[0] <=> (1) Pyridoxal phosphate[0] + (1) H2O2[0]	>	OK	R00278	PNPOXI-RXN.c	Pyridoxine 5-phosphate:oxygen oxidoreductase|Pyridoxine 5-phosphate:oxygen oxidoreductase (deaminating)|pyridoxine 5'-phosphate oxidase		Pyridoxamine 5'-phosphate oxidase (EC 1.4.3.5)|pyridoxal 5'-phosphate synthase (EC 1.4.3.5)	NoF/Blocked/Blocked/>///	-	NoF/Blocked/Blocked/>///	NoF/Blocked/Blocked/>///	-
Vitamin B6 metabolism	rxn04070	(1) 1-deoxy-D-xylulose5-phosphate[0] + (1) 3-Amino-2-oxopropyl phosphate[0] <=> (2) H2O[0] + (1) Phosphate[0] + (1) H+[0] + (1) Pyridoxine phosphate[0]	>	OK|HB	R05838	PDXJ-RXN.c	1-deoxy-D-xylulose-5-phosphate:3-amino-2-oxopropyl phosphate 3-amino-2-oxopropyltransferase (phosphate-hydrolysing, cyclizing)|PNP synthase|PdxJ|pyridoxine 5'-phosphate synthase|pyridoxine 5-phosphate phospho lyase	2.6.99.2	Pyridoxine 5'-phosphate synthase (EC 2.6.99.2)|phosphoglucokinase (EC 2.7.1.10)	-	-	-	-	-
Vitamin B6 metabolism	rxn02939	(1) NAD[0] + (1) 4-Phosphoerythronate[0] <=> (1) NADH[0] + (1) H+[0] + (1) 2-Oxo-3-hydroxy-4-phosphobutanoate[0]	-	OK	R04210	ERYTHRON4PDEHYDROG-RXN.c	4-O-phosphoerythronate dehydrogenase|4-phospho-D-erythronate:NAD+ 2-oxidoreductase|4-phosphoerythronate dehydrogenase|Erythronate 4-phosphate (4per) dehydrogenase|PdxB|PdxB 4PE dehydrogenase|erythronate-4-phosphate dehydrogenase	1.1.1.290	Erythronate-4-phosphate dehydrogenase (EC 1.1.1.290)|4-phosphoerythronate dehydrogenase (EC 1.1.1.290)	-	-	-	-	-
Vitamin B6 metabolism	rxn00208	(1) H2O[0] + (1) O2[0] + (1) Pyridoxamine phosphate[0] <=> (1) NH3[0] + (1) Pyridoxal phosphate[0] + (1) H2O2[0]	>	OK	R00277	PMPOXI-RXN.c	Pyridoxamine-5'-phosphate:oxygen oxidoreductase (deaminating)		Pyridoxamine 5'-phosphate oxidase (EC 1.4.3.5)|pyridoxal 5'-phosphate synthase (EC 1.4.3.5)	NoF/Blocked/Blocked/>///	-	NoF/Blocked/Blocked/>///	NoF/Blocked/Blocked/>///	-
Vitamin B6 metabolism	rxn01252	(1) O2[0] + (1) Pyridoxol[0] <=> (1) H2O2[0] + (1) Pyridoxal[0]	>	OK	R01711	PYRIDOXINE-4-OXIDASE-RXN.c	Pyridoxine:oxygen oxidoreductase (deaminating)|pyridoxin 4-oxidase|pyridoxine 4-oxidase|pyridoxine oxidase|pyridoxine:oxygen 4-oxidoreductase|pyridoxol 4-oxidase	1.1.3.12	Pyridoxine 4-oxidase (EC 1.1.3.12)|pyridoxine 4-oxidase (EC 1.1.3.12)|pyridoxal 5'-phosphate synthase (EC 1.4.3.5)	-	-	-	-	-
Porphyrin and chlorophyll metabolism	rxn02288	(4) H+[0] + (1) UroporphyrinogenIII[0] <=> (4) CO2[0] + (1) CoproporphyrinogenIII[0]	>	OK	R03197	UROGENDECARBOX-RXN.c	UPPDC1|Uroporphyrinogen-III carboxy-lyase|uroporphyrinogen decarboxylase (uroporphyrinogen III)|uroporphyrinogendecarboxylase-uroporphyrinogenIII		Uroporphyrinogen III decarboxylase (EC 4.1.1.37)|hydroxypyruvate decarboxylase (EC 4.1.1.40)	G/PosF/Positive/Variable/-/Heme//	G/PosF/Positive/Variable/-/Heme//	G/PosF/Positive/Variable/-/Heme//	PosF/Positive/Positive variable/-/Heme//	G/PosF/Positive/Variable/-/Heme//
Porphyrin and chlorophyll metabolism	rxn02264	(1) Hydroxymethylbilane[0] <=> (1) H2O[0] + (1) UroporphyrinogenIII[0]	?	OK	R03165	UROGENIIISYN-RXN.c	Hydroxymethylbilane hydro-lyase(cyclizing)|UPP3S|uroporphyrinogen-IIIsynthase		Uroporphyrinogen-III synthase (EC 4.2.1.75)|2-methylcitrate dehydratase (EC 4.2.1.79)	PosF/Positive/Positive variable/-/Siroheme;Heme//	PosF/Positive/Positive variable/-/Siroheme;Heme//	PosF/Positive/Positive variable/-/Heme;Siroheme//	PosF/Positive/Positive/-/Heme;Siroheme//	PosF/Positive/Positive variable/-/Siroheme;Heme//
Porphyrin and chlorophyll metabolism	rxn03538	(1) alpha-Ribazole[0] + (1) Adenosylcobinamide-GDP[0] <=> (1) H+[0] + (1) GMP[0] + (1) Calomide[0]	<	OK|HB	R05223	COBALAMINSYN-RXN.c	R05223		Cobalamin synthase|ceramide cholinephosphotransferase (EC 2.7.8.3)	PosF/Positive/Positive/-/Calomide//	PosF/Positive/Positive/-/Calomide//	PosF/Positive/Positive/-/Calomide//	PosF/Positive/Positive/-/Calomide//	PosF/Positive/Positive/-/Calomide//
Porphyrin and chlorophyll metabolism	rxn02897	(1) Nicotinate ribonucleotide[0] + (1) Dimethylbenzimidazole[0] <=> (1) H+[0] + (1) Niacin[0] + (1) alpha-Ribazole 5'-phosphate[0]	-	OK	R04148	DMBPPRIBOSYLTRANS-RXN.c	CobT|Nicotinate-nucleotide dimethylbenzimidazole phosphoribosyltransferase|Nicotinate-nucleotide:dimethylbenzimidazole phospho-D-ribosyltransferase|nicotinate mononucleotide (NaMN):5,6-dimethylbenzimidazole phosphoribosyltransferase|nicotinate mononucleotide-dimethylbenzimidazole phosphoribosyltransferase|nicotinate ribonucleotide:benzimidazole (adenine) phosphoribosyltransferase|nicotinate-nucle…	2.4.2.21	Nicotinate-nucleotide--dimethylbenzimidazole phosphoribosyltransferase (EC 2.4.2.21)|flavone apiosyltransferase (EC 2.4.2.25)	PosF/Positive/Positive/-/Calomide//	PosF/Positive/Positive/-/Calomide//	PosF/Positive/Positive/-/Calomide//	PosF/Positive/Positive/-/Calomide//	PosF/Positive/Positive/-/Calomide//
Porphyrin and chlorophyll metabolism	rxn05029	(1) ATP[0] + (1) H+[0] + (1) Cobinamide[0] <=> (1) Triphosphate[0] + (1) Adenosyl cobinamide[0]	?	OK|HB	R07268	BTUR2-RXN.c	ATP:cobinamide Cobeta-adenosyltransferase		Cob(I)alamin adenosyltransferase PduO (EC 2.5.1.17)|Cob(I)alamin adenosyltransferase (EC 2.5.1.17)|rubber cis-polyprenylcistransferase (EC 2.5.1.20)	PosF/Positive/Positive/-/Calomide//	G/PosF/Positive/Positive/>/Calomide//	G/PosF/Positive/Positive/>/Calomide//	G/PosF/Positive/Positive/>/Calomide//	G/PosF/Positive/Positive/>/Calomide//
Porphyrin and chlorophyll metabolism	rxn00029	(2) 5-Aminolevulinate[0] <=> (2) H2O[0] + (1) H+[0] + (1) Porphobilinogen[0]	>	OK	R00036	PORPHOBILSYNTH-RXN.c	5-Aminolevulinate hydro-lyase(adding 5-aminolevulinate and|5-aminolevulinate hydro-lyase (adding 5-aminolevulinate and cyclizing)|5-aminolevulinate hydro-lyase (adding 5-aminolevulinate and cyclizing, porphobilinogen-forming)|5-aminolevulinate hydro-lyase (adding 5-aminolevulinate and cyclizing; porphobilinogen-forming)|5-levulinic acid dehydratase|PPBNGS|Porphobilinogen synthase|aminolevulinate …	4.2.1.24	Porphobilinogen synthase (EC 4.2.1.24)|propanediol dehydratase (EC 4.2.1.28)	PosF/Positive/Positive variable/>/Siroheme;Heme//	PosF/Positive/Positive variable/>/Siroheme;Heme//	PosF/Positive/Positive variable/>/Heme;Siroheme//	PosF/Positive/Positive/>/Heme;Siroheme//	PosF/Positive/Positive variable/>/Siroheme;Heme//
Porphyrin and chlorophyll metabolism	rxn02303	(1) O2[0] + (2) H+[0] + (1) CoproporphyrinogenIII[0] <=> (2) H2O[0] + (2) CO2[0] + (1) ProtoporphyrinogenIX[0]	>	OK	R03220	RXN0-1461.c	CPPPGO|Coproporphyrinogen:oxygen oxidoreductase(decarboxylating)|coproporphyrinogen oxidase (O2 required)|coproporphyrinogenoxidase-O2required		Hypothetical radical SAM family enzyme in heat shock gene cluster, similarity with CPO of BS HemN-type|Coproporphyrinogen III oxidase, aerobic (EC 1.3.3.3)|acyl-CoA oxidase (EC 1.3.3.6)	PosF/Positive/Variable/-/Heme//	PosF/Positive/Variable/-/Heme//	PosF/Positive/Variable/-/Heme//	PosF/Positive/Positive variable/-/Heme//	PosF/Positive/Variable/-/Heme//
Porphyrin and chlorophyll metabolism	rxn03537	(1) GTP[0] + (1) Adenosyl cobinamide phosphate[0] <=> (1) PPi[0] + (1) H+[0] + (1) Adenosylcobinamide-GDP[0]	?	OK|HB	R05222	COBINPGUANYLYLTRANS-RXN.c	Adenosyl cobinamide phosphate guanyltransferase|GTP:adenosylcobinamide-phosphate guanylyltransferase|R05222|adenosylcobinamide-phosphate guanylyltransferase	2.7.7.62	Adenosylcobinamide-phosphate guanylyltransferase (EC 2.7.7.62)|malonate decarboxylase holo-[acyl-carrier protein] synthase (EC 2.7.7.66)	PosF/Positive/Positive/-/Calomide//	PosF/Positive/Positive/-/Calomide//	PosF/Positive/Positive/-/Calomide//	PosF/Positive/Positive/-/Calomide//	PosF/Positive/Positive/-/Calomide//
Porphyrin and chlorophyll metabolism	rxn00060	(1) H2O[0] + (4) Porphobilinogen[0] <=> (4) NH3[0] + (1) Hydroxymethylbilane[0]	>	OK	R00084	OHMETHYLBILANESYN-RXN.c	HMBS|Porphobilinogen ammonia-lyase (polymerizing)|Porphobilinogen deaminase|hydroxymethylbilanesynthase		Porphobilinogen deaminase (EC 2.5.1.61)|O-phosphoserine sulfhydrylase (EC 2.5.1.65)	PosF/Positive/Positive variable/>/Siroheme;Heme//	PosF/Positive/Positive variable/>/Siroheme;Heme//	PosF/Positive/Positive variable/>/Heme;Siroheme//	PosF/Positive/Positive/>/Heme;Siroheme//	PosF/Positive/Positive variable/>/Siroheme;Heme//
Porphyrin and chlorophyll metabolism	rxn02774	(1) NAD[0] + (1) Precorrin 2[0] <=> (1) NADH[0] + (2) H+[0] + (1) Sirohydrochlorin[0]	?	OK|HB	R03947	DIMETHUROPORDEHYDROG-RXN.c	Met8p|SirC|precorrin-2 dehydrogenase|precorrin-2 oxidase|precorrin-2:NAD+ oxidoreductase	1.3.1.76	arogenate dehydrogenase [NAD(P)+] (EC 1.3.1.79)	G/PosF/Positive/Positive/>/Siroheme//	G/PosF/Positive/Positive/>/Siroheme//	G/PosF/Positive/Positive/>/Siroheme//	G/PosF/Positive/Positive/>/Siroheme//	G/PosF/Positive/Positive/>/Siroheme//
Porphyrin and chlorophyll metabolism	rxn02056	(2) H+[0] + (1) Siroheme[0] <=> (1) Sirohydrochlorin[0] + (1) Fe2+[0]	?	OK	R02864	SIROHEME-FERROCHELAT-RXN.c	siroheme ferro-lyase (sirohydrochlorin-forming)		Sirohydrochlorin ferrochelatase (EC 4.99.1.4)|heme ligase (EC 4.99.1.8)	G/NegF/Negative/Negative/</Siroheme//	G/NegF/Negative/Negative/</Siroheme//	G/NegF/Negative/Negative/</Siroheme//	G/NegF/Negative/Negative/</Siroheme//	G/NegF/Negative/Negative/</Siroheme//
Porphyrin and chlorophyll metabolism	rxn00224	(1) Protoporphyrin[0] + (1) Fe2+[0] <=> (1) Heme[0] + (2) H+[0]	?	OK	R00310	PROTOHEMEFERROCHELAT-RXN.c|RXN0-6258.c	FCLT|Heme B synthesis reaction|Protoporphyrin ferro-lyase|RXN0-6258.c		Ferrochelatase, protoheme ferro-lyase (EC 4.99.1.1)|aliphatic aldoxime dehydratase (EC 4.99.1.5)	G/PosF/Positive/Variable/-/Heme//	G/PosF/Positive/Variable/-/Heme//	G/PosF/Positive/Variable/-/Heme//	G/PosF/Positive/Positive variable/>/Heme//	G/PosF/Positive/Variable/-/Heme//
Porphyrin and chlorophyll metabolism	rxn03150	(1) H2O[0] + (1) alpha-Ribazole 5'-phosphate[0] <=> (1) Phosphate[0] + (1) alpha-Ribazole[0]	-	OK|HB	R04594	RIBAZOLEPHOSPHAT-RXN.c	R04594		Alpha-ribazole-5'-phosphate phosphatase (EC 3.1.3.73)|acireductone synthase (EC 3.1.3.77)	PosF/Positive/Positive/>/Calomide//	G/PosF/Positive/Positive/>/Calomide//	G/PosF/Positive/Positive/>/Calomide//	G/PosF/Positive/Positive/>/Calomide//	G/PosF/Positive/Positive/>/Calomide//
Porphyrin and chlorophyll metabolism	rxn00056	(1) O2[0] + (4) H+[0] + (4) Fe2+[0] <=> (2) H2O[0] + (4) fe3[0]	-	OK	R00078	RXN0-1483.c	Fe2+:oxygen oxidoreductase		Ferroxidase (EC 1.16.3.1)|iron:rusticyanin reductase (EC 1.16.98.1)	-	-	-	-	-
Porphyrin and chlorophyll metabolism	rxn04413	(1) GTP[0] + (1) Adenosyl cobinamide[0] <=> (1) GDP[0] + (1) H+[0] + (1) Adenosyl cobinamide phosphate[0]	>	OK	R06558		R06558		Adenosylcobinamide-phosphate guanylyltransferase (EC 2.7.7.62)|ribulokinase (EC 2.7.1.16)	PosF/Variable/Variable/-/Calomide//	NegF/Negative/Negative/-/10-Formyltetrahydrofolate;L-Histidine;Tetrahydrofolate;Calomide;L-Tyrosine;dGTP;Riboflavin;dATP;GTP;5-Methyltetrahydrofolate;ATP;FAD;L-Phenylalanine;phosphatidylethanolamine dioctadecanoyl//	NegF/Negative/Negative/-/10-Formyltetrahydrofolate;L-Histidine;5-Methyltetrahydrofolate;CoA;Riboflavin;GTP;S-Adenosyl-L-methionine;2-Demethylmenaquinone 8;Menaquinone 8;Calomide;dATP;FAD;L-Tyrosine;ATP;L-Phenylalanine;dGTP;Tetrahydrofolate//	NegF/Negative/Negative/-/5-Methyltetrahydrofolate;S-Adenosyl-L-methionine;dATP;GTP;Tetrahydrofolate;L-Histidine;L-Phenylalanine;dGTP;10-Formyltetrahydrofolate;Calomide;Menaquinone 8;phosphatidylethanolamine dioctadecanoyl;ATP;L-Tyrosine;Riboflavin;2-Demethylmenaquinone 8;FAD//	NegF/Negative/Negative/-/Riboflavin;L-Tryptophan;TPP;Diisoheptadecanoylphosphatidylethanolamine;dGTP;10-Formyltetrahydrofolate;Menaquinone 8;L-Tyrosine;dATP;Spermidine;S-Adenosyl-L-methionine;Tetrahydrofolate;GTP;Siroheme;5-Methyltetrahydrofolate;L-Histidine;Calomide;ATP;CoA;phosphatidylethanolamine dioctadecanoyl;FAD;L-Serine;Ubiquinone-8;L-Phenylalanine;L-Methionine;2-Demethylmenaquinone 8;TTP;…
Porphyrin and chlorophyll metabolism	rxn06937	(1) ATP[0] + (1) L-Glutamate[0] + (1) tRNA-Glu[0] <=> (1) PPi[0] + (1) AMP[0] + (1) H+[0] + (1) L-Glutamyl-tRNA-Glu[0]	?	OK|HB	R05578		GLUTRS|Glutamyl-tRNAsynthetase|L-Glutamate:tRNA(Glu) ligase (AMP-forming)|L-glutamate:tRNA(Glu) ligase (AMP-forming)|glutamate--trna ligase		Glutamyl-tRNA synthetase (EC 6.1.1.17)|phenylalanine---tRNA ligase (EC 6.1.1.20)|threonine---tRNA ligase (EC 6.1.1.3)	PosF/Positive/Positive variable/>/Siroheme;Heme//	PosF/Positive/Positive variable/>/Siroheme;Heme//	PosF/Positive/Positive variable/>/Heme;Siroheme//	PosF/Positive/Positive/>/Heme;Siroheme//	PosF/Positive/Positive variable/>/Siroheme;Heme//
Porphyrin and chlorophyll metabolism	rxn03536	(1) ATP[0] + (1) Adenosyl cobinamide[0] <=> (1) ADP[0] + (1) H+[0] + (1) Adenosyl cobinamide phosphate[0]	>	OK	R05221	COBINAMIDEKIN-RXN.c	Adenosyl cobinamide kinase|COBINAMIDEKIN-RXN.c|R05221		Adenosylcobinamide-phosphate guanylyltransferase (EC 2.7.7.62)|ribulokinase (EC 2.7.1.16)	NoF/Variable/Variable/-///	PosF/Positive/Positive/-/10-Formyltetrahydrofolate;2-Demethylmenaquinone 8;L-Histidine;Tetrahydrofolate;Calomide;L-Tyrosine;dGTP;Riboflavin;dATP;Menaquinone 8;S-Adenosyl-L-methionine;GTP;5-Methyltetrahydrofolate;CoA;ATP;FAD;L-Phenylalanine;phosphatidylethanolamine dioctadecanoyl//	PosF/Positive/Positive/-/10-Formyltetrahydrofolate;L-Histidine;5-Methyltetrahydrofolate;Riboflavin;GTP;S-Adenosyl-L-methionine;2-Demethylmenaquinone 8;Menaquinone 8;Calomide;dATP;FAD;L-Tyrosine;ATP;L-Phenylalanine;dGTP;Tetrahydrofolate//	PosF/Positive/Positive/-/5-Methyltetrahydrofolate;S-Adenosyl-L-methionine;dATP;GTP;Tetrahydrofolate;L-Histidine;L-Phenylalanine;dGTP;10-Formyltetrahydrofolate;Calomide;Menaquinone 8;phosphatidylethanolamine dioctadecanoyl;ATP;L-Tyrosine;Riboflavin;2-Demethylmenaquinone 8;CoA;FAD//	PosF/Positive/Positive/-/Riboflavin;L-Tryptophan;TPP;Diisoheptadecanoylphosphatidylethanolamine;dGTP;10-Formyltetrahydrofolate;Menaquinone 8;L-Tyrosine;dATP;Spermidine;S-Adenosyl-L-methionine;Tetrahydrofolate;GTP;Siroheme;5-Methyltetrahydrofolate;L-Histidine;Calomide;ATP;CoA;phosphatidylethanolamine dioctadecanoyl;FAD;L-Serine;Ubiquinone-8;L-Phenylalanine;L-Methionine;TTP;Dianteisoheptadecanoylph…
Porphyrin and chlorophyll metabolism	rxn02304	(3) O2[0] + (2) ProtoporphyrinogenIX[0] <=> (6) H2O[0] + (2) Protoporphyrin[0]	?	OK	R03222	PROTOPORGENOXI-RXN.c	Protoporphyrinogen-IX:oxygen oxidoreductase		Protoporphyrinogen IX oxidase, aerobic, HemY (EC 1.3.3.4)|dihydrouracil oxidase (EC 1.3.3.7)	G/PosF/Positive/Variable/-/Heme//	G/PosF/Positive/Variable/-/2-Demethylmenaquinone 8;Heme//	G/PosF/Positive/Variable/-/2-Demethylmenaquinone 8;Heme//	G/PosF/Positive/Positive variable/>/Heme//	G/PosF/Positive/Variable/-/Heme;2-Demethylmenaquinone 8//
Porphyrin and chlorophyll metabolism	rxn06591	(1) NADPH[0] + (1) H+[0] + (1) L-Glutamyl-tRNA-Glu[0] <=> (1) NADP[0] + (1) L-Glutamate1-semialdehyde[0] + (1) tRNA-Glu[0]	?	OK	R04109		oxidoreductase(L-glutamyl-tRNA(Glu)-forming)|GLUTRR|L-glutamate-semialdehyde: NADP+|glutamyl trna reductase|glutamyl-tRNAreductase|oxidoreductase(L-glutamyl-tRNA(Glu)-forming)		Glutamyl-tRNA reductase (EC 1.2.1.70)|sulfoacetaldehyde dehydrogenase (EC 1.2.1.73)	PosF/Positive/Positive variable/-/Siroheme;Heme//	PosF/Positive/Positive variable/-/Siroheme;Heme//	PosF/Positive/Positive variable/-/Heme;Siroheme//	PosF/Positive/Positive/-/Heme;Siroheme//	PosF/Positive/Positive variable/-/Siroheme;Heme//
Porphyrin and chlorophyll metabolism	rxn04384	(1) ATP[0] + (1) (R)-1-Aminopropan-2-yl phosphate[0] + (1) Adenosylcobyric acid[0] <=> (1) ADP[0] + (1) Phosphate[0] + (1) H+[0] + (1) Adenosyl cobinamide phosphate[0]	>	OK|HB	R06529	RXN-6261.c	adenosylcobyric acid:(R)-1-aminopropan-2-yl phosphate ligase		Adenosylcobinamide-phosphate synthase|diphthine---ammonia ligase (EC 6.3.1.14)	NoF/Blocked/Blocked/-///	NoF/Blocked/Blocked/-///	NoF/Blocked/Blocked/-///	NoF/Blocked/Blocked/-///	NoF/Blocked/Blocked/-///
Porphyrin and chlorophyll metabolism	rxn04385	(1) H+[0] + (1) L-Threonine phosphate[0] <=> (1) CO2[0] + (1) (R)-1-Aminopropan-2-yl phosphate[0]	>	OK	R06530	4.1.1.81-RXN.c	CobD|L-threonine-O-3-phosphate carboxy-lyase|L-threonine-O-3-phosphate carboxy-lyase [(R)-1-aminopropan-2-yl-phosphate-forming]|L-threonine-O-3-phosphate decarboxylase|threonine-phosphate decarboxylase	4.1.1.81	L-threonine 3-O-phosphate decarboxylase (EC 4.1.1.81)|3-dehydro-L-gulonate-6-phosphate decarboxylase (EC 4.1.1.85)	NoF/Blocked/Blocked/>///	NoF/Blocked/Blocked/>///	NoF/Blocked/Blocked/>///	NoF/Blocked/Blocked/>///	NoF/Blocked/Blocked/>///
Porphyrin and chlorophyll metabolism	rxn03535	(1) ATP[0] + (1) H+[0] + (1) Cob(I)yrinate diamide[0] <=> (1) Triphosphate[0] + (1) Adenosyl cobyrinate diamide[0]	?	OK|HB	R05220	R344-RXN.c			Cob(I)alamin adenosyltransferase PduO (EC 2.5.1.17)|Cob(I)alamin adenosyltransferase (EC 2.5.1.17)|rubber cis-polyprenylcistransferase (EC 2.5.1.20)	NoF/Blocked/Blocked/-///	-	-	-	-
Porphyrin and chlorophyll metabolism	rxn03540	(4) H2O[0] + (4) ATP[0] + (4) L-Glutamine[0] + (1) Adenosyl cobyrinate diamide[0] <=> (4) ADP[0] + (4) Phosphate[0] + (4) L-Glutamate[0] + (4) H+[0] + (1) Adenosylcobyric acid[0]	>	OK	R05225	R345-RXN.c	5'-deoxy-5'-adenosylcobyrinic-acid-a,c-diamide:L-glutamine amido-ligase|Ado-cobyric acid synthase [glutamine hydrolyzing]|CobQ|R05225|adenosylcobyric acid synthase (glutamine-hydrolysing)|adenosylcobyrinic-acid-a,c-diamide:L-glutamine amido-ligase (ADP-forming)|cobyric acid synthase	6.3.5.10	Cobyric acid synthase|asparagine synthase (glutamine-hydrolysing) (EC 6.3.5.4)	NoF/Blocked/Blocked/-///	NoF/Blocked/Blocked/-///	NoF/Blocked/Blocked/-///	NoF/Blocked/Blocked/-///	NoF/Blocked/Blocked/-///
Porphyrin and chlorophyll metabolism	rxn05054	(1) ATP[0] + (1) 1-Aminopropan-2-ol[0] + (1) Adenosylcobyric acid[0] <=> (1) ADP[0] + (1) Phosphate[0] + (1) H+[0] + (1) Adenosyl cobinamide[0]	>	OK	R07302				Adenosylcobinamide-phosphate synthase|diphthine---ammonia ligase (EC 6.3.1.14)	NoF/Blocked/Blocked/-///	NoF/Blocked/Blocked/-///	NoF/Blocked/Blocked/-///	NoF/Blocked/Blocked/-///	NoF/Blocked/Blocked/-///
Porphyrin and chlorophyll metabolism	rxn02287	(2) S-Adenosyl-L-methionine[0] + (1) UroporphyrinogenIII[0] <=> (2) S-Adenosyl-homocysteine[0] + (1) H+[0] + (1) Precorrin 2[0]	?	OK|HB	R03194	RXN-13403.c	S-adenosyl-L-methionine:uroporphyrin-III C-methyltransferase|uroporphyrinogen-iii c-methyltransferase		sterigmatocystin 8-O-methyltransferase (EC 2.1.1.110)	-	-	-	-	-
Porphyrin and chlorophyll metabolism	rxn01629	(1) 5-Aminolevulinate[0] <=> (1) L-Glutamate1-semialdehyde[0]	-	OK	R02272	GSAAMINOTRANS-RXN.c	(S)-4-Amino-5-oxopentanoate 4,5-aminomutase|(S)-4-amino-5-oxopentanoate 4,5-aminomutase|G1SATi|glutamate-1-semialdehyde aminotransferase|glutamate-1-semialdehydeaminotransferase		Glutamate-1-semialdehyde aminotransferase (EC 5.4.3.8)|3-(hydroxyamino)phenol mutase (EC 5.4.4.3)	G/NegF/Negative/Negative variable/</Siroheme;Heme//	G/NegF/Negative/Negative variable/</Siroheme;Heme//	G/NegF/Negative/Negative variable/</Heme;Siroheme//	G/NegF/Negative/Negative/</Heme;Siroheme//	G/NegF/Negative/Negative variable/</Siroheme;Heme//
Porphyrin and chlorophyll metabolism	rxn04045	(1) Co2+[0] + (1) Sirohydrochlorin[0] <=> (2) H+[0] + (1) Cobalt-precorrin 2[0]	?	OK|HB	R05807	4.99.1.3-RXN.c	sirohydrochlorin cobalt-lyase		Sirohydrochlorin cobaltochelatase (EC 4.99.1.3)|Sirohydrochlorin cobaltochelatase CbiK (EC 4.99.1.3)|phenylacetaldoxime dehydratase (EC 4.99.1.7)	NoF/Blocked/Blocked/-///	NoF/Blocked/Blocked/-///	NoF/Blocked/Blocked/-///	NoF/Blocked/Blocked/-///	NoF/Blocked/Blocked/-///
Porphyrin and chlorophyll metabolism	rxn04052	(2) H+[0] + (1) Cobalt-precorrin 8[0] <=> (1) Cobyrinate[0]	>	OK|HB	R05814		R05814		Cobalt-precorrin-8x methylmutase (EC 5.4.1.2)|phosphoglucomutase (EC 5.4.2.2)	-	-	-	-	-
Porphyrin and chlorophyll metabolism	rxn03512	(3) H+[0] + (1) Precorrin 8[0] <=> (1) Hydrogenobyrinate[0]	?	OK|HB	R05177	5.4.1.2-RXN.c	Precorrin 8X 11,12-methylmutase|hydrogenobyrinic acid-binding protein|precorrin isomerase|precorrin-8X 11,12-methylmutase		Cobalt-precorrin-8x methylmutase (EC 5.4.1.2)|phosphoglucomutase (EC 5.4.2.2)	-	-	-	-	-
Porphyrin and chlorophyll metabolism	rxn13971	(1) H2O[0] + (1) Pheophorbide a[0] <=> (1) CO2[0] + (1) Methanol[0] + (1) Pyropheophorbide a[0]	-	OK	R08974	3.1.1.82-RXN.c	PPD|phedase|pheophorbidase|pheophorbide-a hydrolase (decarboxylating)	3.1.1.82	rhamnogalacturonan acetylesterase (EC 3.1.1.86)	-	-	-	-	-
Porphyrin and chlorophyll metabolism	rxn03491	(2) S-Adenosyl-L-methionine[0] + (1) Precorrin 6B[0] <=> (1) CO2[0] + (2) S-Adenosyl-homocysteine[0] + (2) H+[0] + (1) Precorrin 8[0]	?	OK	R05149	2.1.1.132-RXN.c	(C-12-decarboxylating)|(C-12-decarboxylating)|S-Adenosyl-L-methionine:1-precorrin-6Y C5,15-methyltransferase|S-Adenosyl-L-methionine:1-precorrin-6Y C5,15-methyltransferase (C-12-decarboxylating)|S-adenosyl-L-methionine:1-precorrin-6Y C5,15-methyltransferase (C-12-decarboxylating)|precorrin-6 methyltransferase|precorrin-6Y methylase		Cobalt-precorrin-6y C15-methyltransferase [decarboxylating] (EC 2.1.1.-)|Cobalt-precorrin-6y C5-methyltransferase (EC 2.1.1.-)|chlorophenol O-methyltransferase (EC 2.1.1.136)	-	-	-	-	-
Porphyrin and chlorophyll metabolism	rxn00074	(1) NAD[0] + (1) H+[0] + (2) Cbl[0] <=> (1) NADH[0] + (2) Vitamin B12r[0]	<	OK	R00099	COBIIALAMIN-REDUCTASE-RXN.c	B12r reductase|NADH2:cob(II)alamin oxidoreductase|NADH:cob(II)alamin oxidoreductase|cob(I)alamin:NAD+ oxidoreductase|cob(II)alamin reductase|vitamin B12r reductase	1.16.1.4	Cob(II)alamin reductase|ferric-chelate reductase (EC 1.16.1.7)	-	NoF/Blocked/Blocked/-///	NoF/Blocked/Blocked/-///	NoF/Blocked/Blocked/-///	NoF/Blocked/Blocked/-///
Porphyrin and chlorophyll metabolism	rxn07589	(1) S-Adenosyl-L-methionine[0] + (1) Cobalt-precorrin 7[0] <=> (1) CO2[0] + (1) S-Adenosyl-homocysteine[0] + (1) Cobalt-precorrin 8[0]	?	OK	R07775		S-adenosyl-L-methionine:precorrin-7 C15-methyltransferase (C-12-decarboxylating)|cobalt-precorrin-6Y C(15)-methyltransferase [decarboxylating]		Cobalt-precorrin-6y C15-methyltransferase [decarboxylating] (EC 2.1.1.-)|tRNA (guanine-N1-)-methyltransferase (EC 2.1.1.31)	-	-	-	-	-
Porphyrin and chlorophyll metabolism	rxn07588	(1) S-Adenosyl-L-methionine[0] + (1) Cobalt-precorrin 6B[0] <=> (1) S-Adenosyl-homocysteine[0] + (1) H+[0] + (1) Cobalt-precorrin 7[0]	?	OK	R07774	RXN-8766.c	R07774|cobalt-precorrin-6B methylase|cobalt-precorrin-6Y C(5)-methyltransferase		Cobalt-precorrin-6y C5-methyltransferase (EC 2.1.1.-)|chlorophenol O-methyltransferase (EC 2.1.1.136)	-	-	-	-	-
Porphyrin and chlorophyll metabolism	rxn06979	(2) H2O[0] + (2) ATP[0] + (2) L-Glutamine[0] + (1) Cobyrinate[0] <=> (2) ADP[0] + (2) Phosphate[0] + (2) L-Glutamate[0] + (2) H+[0] + (1) Cob(II)yrinate diamide[0]	>	OK	R05815	RXN-8769.c	CbiA (gene name)|Cobyrinic acid A,C-diamide synthase|cobyrinate a,c-diamide synthase|cobyrinate:L-glutamine amido-ligase (ADP-forming)|cobyrinic acid a,c-diamide synthetase		Cobyrinic acid A,C-diamide synthase|D-aspartate ligase (EC 6.3.1.12)	-	-	-	-	-
Porphyrin and chlorophyll metabolism	rxn04050	(1) NADPH[0] + (1) H+[0] + (1) Cobalt-precorrin 6[0] <=> (1) NADP[0] + (1) Cobalt-precorrin 6B[0]	?	OK	R05812	RXN-8765.c	R05812|RXN-8765.c		Cobalt-precorrin-6x reductase (EC 1.3.1.54)|phloroglucinol reductase (EC 1.3.1.57)	-	-	-	-	-
Porphyrin and chlorophyll metabolism	rxn03492	(1) NADP[0] + (1) Precorrin 6B[0] <=> (1) NADPH[0] + (1) H+[0] + (1) Precorrin 6A[0]	?	OK	R05150	1.3.1.54-RXN.c	precorrin-6B:NADP+ oxidoreductase|precorrin-6X reductase|precorrin-6Y:NADP+ oxidoreductase		Cobalt-precorrin-6x reductase (EC 1.3.1.54)|phloroglucinol reductase (EC 1.3.1.57)	-	-	-	-	-
Porphyrin and chlorophyll metabolism	rxn02775	(1) S-Adenosyl-L-methionine[0] + (1) Precorrin 2[0] <=> (1) S-Adenosyl-homocysteine[0] + (1) H+[0] + (1) Precorrin 3A[0]	?	OK|HB	R03948	2.1.1.130-RXN.c	S-Adenosyl-L-methionine:precorrin-4 C20-methyltransferase|S-adenosyl-L-methionine--precorrin-2 methyltransferase|S-adenosyl-L-methionine:precorrin-4 C20-methyltransferase	2.1.1.130	Cobalt-precorrin-2 C20-methyltransferase (EC 2.1.1.130)|precorrin-2 C20-methyltransferase (EC 2.1.1.130)	-	-	-	-	-
Porphyrin and chlorophyll metabolism	rxn03384	(4) H+[0] + (1) UroporphyrinogenI[0] <=> (4) CO2[0] + (1) CoproporphyrinogenI[0]	>	OK	R04972	RXN-10642.c	RXN-10642.c|UPPDC2|Uroporphyrinogen I carboxy-lyase|uroporphyrinogen decarboxylase (uroporphyrinogen I)|uroporphyrinogendecarboxylase-uroporphyrinogenI		Uroporphyrinogen III decarboxylase (EC 4.1.1.37)|hydroxypyruvate decarboxylase (EC 4.1.1.40)	-	-	-	NoF/Blocked/Blocked/-///	-
Porphyrin and chlorophyll metabolism	rxn04704	(2) S-Adenosyl-L-methionine[0] + (1) CoproporphyrinogenIII[0] <=> (2) CO2[0] + (2) L-Methionine[0] + (1) ProtoporphyrinogenIX[0] + (2) 5'-Deoxyadenosine[0]	>	OK	R06895	HEMN-RXN.c	oxidoreductase(decarboxylating)|HemN|coproporphyrinogen dehydrogenase|coproporphyrinogen-III:S-adenosyl-L-methionine|coproporphyrinogen-III:S-adenosyl-L-methionine oxidoreductase (decarboxylating)|oxidoreductase(decarboxylating)|oxygen-independent coproporphyrinogen-III oxidase|radical SAM enzyme		Similar to coproporphyrinogen III oxidase, oxygen-independent (EC 1.3.99.22)|Coproporphyrinogen III oxidase, oxygen-independent (EC 1.3.99.22)|all-trans-zeta-carotene desaturase (EC 1.3.99.26)	-	-	-	-	-
Porphyrin and chlorophyll metabolism	rxn03541	(1) 1-Aminopropan-2-ol[0] + (1) Adenosylcobyric acid[0] <=> (1) H2O[0] + (1) Adenosyl cobinamide[0]	-	OK	R05226				Adenosylcobinamide amidohydrolase (EC 3.5.1.90)|gamma-glutamyl-gamma-aminobutyrate hydrolase (EC 3.5.1.94)	-	-	-	-	-
Riboflavin metabolism	rxn00392	(1) ATP[0] + (1) Riboflavin[0] <=> (1) ADP[0] + (1) FMN[0] + (1) H+[0]	>	OK|HB	R00549	RIBOFLAVINKIN-RXN.c	RBFK|riboflavin kinase, mitochondrial|riboflavinkinase		Riboflavin kinase (EC 2.7.1.26)|FMN adenylyltransferase (EC 2.7.7.2)|ketohexokinase (EC 2.7.1.3)	PosF/Positive/Positive/-/FAD//	PosF/Positive/Positive/-/FAD//	PosF/Positive/Positive/-/FAD//	PosF/Positive/Positive/-/FAD//	PosF/Positive/Positive/-/FAD//
Riboflavin metabolism	rxn02474	(1) NADP[0] + (1) 5-Amino-6--5-phosphoribitylaminouracil[0] <=> (1) NADPH[0] + (1) H+[0] + (1) 5-Amino-6--5-phosphoribosylaminouracil[0]	-	OK	R03458	RIBOFLAVINSYNREDUC-RXN.c	5-amino-6-(5- phosphoribosylamino)uracil reductase (htp reductase)|5-amino-6-(5-phospho-D-ribitylamino)uracil:NADP+ 1'-oxidoreductase|5-amino-6--5-phosphoribosylaminouracilreductase|APRAUR|aminodioxyphosphoribosylaminopyrimidine reductase	1.1.1.193	5-amino-6-(5-phosphoribosylamino)uracil reductase (EC 1.1.1.193)|5-amino-6-(5-phosphoribosylamino)uracil reductase (EC 1.1.1.193)	NegF/Negative/Negative variable/-/CoA;FAD;Riboflavin//	NegF/Negative/Negative variable/-/Riboflavin;FAD//	NegF/Negative/Negative variable/-/Riboflavin;FAD//	NegF/Negative/Negative variable/-/Riboflavin;FAD//	NegF/Negative/Negative variable/-/Riboflavin;L-Tryptophan;TPP;Diisoheptadecanoylphosphatidylethanolamine;dGTP;10-Formyltetrahydrofolate;Menaquinone 8;L-Tyrosine;Spermidine;S-Adenosyl-L-methionine;GTP;Siroheme;5-Methyltetrahydrofolate;L-Histidine;ATP;CoA;phosphatidylethanolamine dioctadecanoyl;FAD;L-Serine;Ubiquinone-8;L-Phenylalanine;L-Methionine;TTP;Dianteisoheptadecanoylphosphatidylethanolamine…
Riboflavin metabolism	rxn05039	(1) H2O[0] + (1) 5-Amino-6--5-phosphoribitylaminouracil[0] <=> (1) Phosphate[0] + (1) 4--1-D-Ribitylamino-5-aminouracil[0]	-	OK|HB	R07280	RIBOPHOSPHAT-RXN.c	PMDPHT|Pyrimidine phosphatase|R07280|pyrimidinephosphatase		trehalose-phosphatase (EC 3.1.3.12)	G/PosF/Positive/Positive variable/>/CoA;FAD;Riboflavin//	G/PosF/Positive/Positive variable/>/Riboflavin;FAD//	G/PosF/Positive/Positive variable/>/Riboflavin;FAD//	G/PosF/Positive/Positive variable/>/Riboflavin;FAD//	G/PosF/Positive/Positive variable/>/Riboflavin;L-Tryptophan;TPP;Diisoheptadecanoylphosphatidylethanolamine;dGTP;10-Formyltetrahydrofolate;Menaquinone 8;L-Tyrosine;Spermidine;S-Adenosyl-L-methionine;GTP;Siroheme;5-Methyltetrahydrofolate;L-Histidine;ATP;CoA;phosphatidylethanolamine dioctadecanoyl;FAD;L-Serine;Ubiquinone-8;L-Phenylalanine;L-Methionine;TTP;Dianteisoheptadecanoylphosphatidylethanolami…
Riboflavin metabolism	rxn03080	(1) 4--1-D-Ribitylamino-5-aminouracil[0] + (1) 3-4-dihydroxy-2-butanone4-phosphate[0] <=> (2) H2O[0] + (1) Phosphate[0] + (1) H+[0] + (1) 6-7-Dimethyl-8--1-D-ribityllumazine[0]	-	OK	R04457	LUMAZINESYN-RXN.c	5-amino-6-(D-ribitylamino)uracil butanedionetransferase|6,7-dimethyl-8-ribityllumazine synthase|6,7-dimethyl-8-ribityllumazine synthase 1|MJ0303|MbtLS|Pbls|RBFSa|RIB4|RibH|RibH1|RibH1 protein|RibH2|RibH2 protein|Riboflavin synthase alpha chain|lumazine synthase|lumazine synthase 1|lumazine synthase 2|lumazine synthase, 6,7-dimethyl-8-ribityllumazine synthase 2|type I lumazine synthase|type II lum…	2.5.1.78	6,7-dimethyl-8-ribityllumazine synthase (EC 2.5.1.78)|geranylfarnesyl diphosphate synthase (EC 2.5.1.81)	PosF/Positive/Positive variable/-/10-Formyltetrahydrofolate;CoA;FAD;Riboflavin//	PosF/Positive/Positive variable/-/Riboflavin;FAD//	PosF/Positive/Positive variable/-/Riboflavin;FAD//	PosF/Positive/Positive variable/-/Riboflavin;FAD//	PosF/Positive/Positive variable/-/Riboflavin;L-Tryptophan;TPP;Diisoheptadecanoylphosphatidylethanolamine;dGTP;10-Formyltetrahydrofolate;Menaquinone 8;L-Tyrosine;dATP;Spermidine;S-Adenosyl-L-methionine;GTP;Siroheme;5-Methyltetrahydrofolate;L-Histidine;ATP;CoA;phosphatidylethanolamine dioctadecanoyl;FAD;L-Serine;Ubiquinone-8;L-Phenylalanine;L-Methionine;TTP;Dianteisoheptadecanoylphosphatidylethanol…
Riboflavin metabolism	rxn00300	(3) H2O[0] + (1) GTP[0] <=> (1) PPi[0] + (1) Formate[0] + (3) H+[0] + (1) 2,5-Diamino-6-(5'-phosphoribosylamino)-4-pyrimidineone[0]	>	OK|HB	R00425	GTP-CYCLOHYDRO-II-RXN.c	GTP 7,8-8,9-dihydrolase (diphosphate-forming)|GTP cyclohydrolase II|GTP cyclohydrolase II (25drapp)|GTP cyclohydrolase-2|GTP-8-formylhydrolase|GTPCII|GTPcyclohydrolaseII|guanosine triphosphate cyclohydrolase II	3.5.4.25	GTP cyclohydrolase II (EC 3.5.4.25)|GTP cyclohydrolase IIa (EC 3.5.4.29)	PosF/Positive/Positive variable/>/CoA;FAD;Riboflavin//	PosF/Positive/Positive variable/>/Riboflavin;FAD//	PosF/Positive/Positive variable/>/Riboflavin;FAD//	PosF/Positive/Positive variable/>/Riboflavin;FAD//	PosF/Positive/Positive variable/>/Riboflavin;L-Tryptophan;TPP;Diisoheptadecanoylphosphatidylethanolamine;dGTP;10-Formyltetrahydrofolate;Menaquinone 8;L-Tyrosine;dATP;Spermidine;S-Adenosyl-L-methionine;GTP;Siroheme;5-Methyltetrahydrofolate;L-Histidine;ATP;CoA;phosphatidylethanolamine dioctadecanoyl;FAD;L-Serine;Ubiquinone-8;L-Phenylalanine;L-Methionine;2-Demethylmenaquinone 8;TTP;Dianteisoheptadec…
Riboflavin metabolism	rxn02475	(1) H2O[0] + (1) H+[0] + (1) 2,5-Diamino-6-(5'-phosphoribosylamino)-4-pyrimidineone[0] <=> (1) NH3[0] + (1) 5-Amino-6--5-phosphoribosylaminouracil[0]	>	OK	R03459	RIBOFLAVINSYNDEAM-RXN.c	2-aminohydrolase|2,5-diamino-6-hydroxy-4-(5-phospho-D-ribosylamino)pyrimidine 2-aminohydrolase|2-aminohydrolase|DHPPDA|diaminohydroxyphosphoribosylaminopyrimidine deaminase (riboflavin-specific deaminase)|diaminohydroxyphosphoribosylaminopyrimidinedeaminase		Diaminohydroxyphosphoribosylaminopyrimidine deaminase (EC 3.5.4.26)|5-amino-6-(5-phosphoribosylamino)uracil reductase (EC 1.1.1.193)|2,5-diamino-6-ribitylamino-pyrimidinone 5-phosphate deaminase, fungal (EC 3.5.4.-)|Pyrimidine deaminase archaeal predicted (EC 3.5.4.26)|guanine deaminase (EC 3.5.4.3)	PosF/Positive/Positive variable/>/10-Formyltetrahydrofolate;Siroheme;FAD;Riboflavin//	PosF/Positive/Positive variable/>/Riboflavin;FAD//	PosF/Positive/Positive variable/>/Riboflavin;FAD//	PosF/Positive/Positive variable/>/Riboflavin;FAD//	PosF/Positive/Positive variable/>/Riboflavin;L-Tryptophan;TPP;Diisoheptadecanoylphosphatidylethanolamine;dGTP;10-Formyltetrahydrofolate;Menaquinone 8;L-Tyrosine;dATP;Spermidine;S-Adenosyl-L-methionine;GTP;Siroheme;5-Methyltetrahydrofolate;L-Histidine;ATP;CoA;phosphatidylethanolamine dioctadecanoyl;FAD;L-Serine;Ubiquinone-8;L-Phenylalanine;L-Methionine;TTP;Dianteisoheptadecanoylphosphatidylethanol…
Riboflavin metabolism	rxn00048	(1) H+[0] + (2) 6-7-Dimethyl-8--1-D-ribityllumazine[0] <=> (1) Riboflavin[0] + (1) 4--1-D-Ribitylamino-5-aminouracil[0]	>	OK|HB	R00066	RIBOFLAVIN-SYN-RXN.c	6,7-Dimethyl-8-(1-D-ribityl)lumazine:6,7-dimethyl-8-(1-D-ribityl)lumazine 2,3-butanediyltransferase|6,7-dimethyl-8-(1-D-ribityl)lumazine:6,7-dimethyl-8-(1-D-ribityl)lumazine 2,3-butanediyltransferase|RBFSb|heavy riboflavin synthase|light riboflavin synthase|riboflavin synthase beta chain|riboflavin synthetase|riboflavine synthase|riboflavine synthetase		Riboflavin synthase eubacterial/eukaryotic (EC 2.5.1.9)|Riboflavin synthase archaeal (EC 2.5.1.9)|4-hydroxybenzoate geranyltransferase (EC 2.5.1.93)	PosF/Positive/Positive variable/>/Siroheme;FAD;S-Adenosyl-L-methionine;Riboflavin//	PosF/Positive/Positive variable/>/Riboflavin;FAD//	PosF/Positive/Positive variable/>/Riboflavin;FAD//	PosF/Positive/Positive variable/>/Riboflavin;FAD//	PosF/Positive/Positive variable/>/Riboflavin;L-Tryptophan;TPP;Diisoheptadecanoylphosphatidylethanolamine;dGTP;10-Formyltetrahydrofolate;Menaquinone 8;L-Tyrosine;dATP;Spermidine;S-Adenosyl-L-methionine;GTP;Siroheme;5-Methyltetrahydrofolate;L-Histidine;ATP;CoA;phosphatidylethanolamine dioctadecanoyl;FAD;L-Serine;Ubiquinone-8;L-Phenylalanine;L-Methionine;2-Demethylmenaquinone 8;TTP;Dianteisoheptadec…
Riboflavin metabolism	rxn00122	(1) ATP[0] + (1) FMN[0] <=> (1) PPi[0] + (1) FAD[0]	-	OK	R00161	FADSYN-RXN.c	ATP:FMN adenylyltransferase|FAD pyrophosphorylase|FADS|FMN adenylyltransferase|FMN adenylyltransferase, mitochondrial|FMNAT|FMNadenylyltransferase|adenosine triphosphate-riboflavin mononucleotide transadenylase|adenosine triphosphate-riboflavine mononucleotide transadenylase|flavin adenine dinucleotide synthetase|riboflavin adenine dinucleotide pyrophosphorylase|riboflavin mononucleotide adenylyl…	2.7.7.2	Riboflavin kinase (EC 2.7.1.26)|FMN adenylyltransferase (EC 2.7.7.2)|UDP-N-acetylglucosamine diphosphorylase (EC 2.7.7.23)	PosF/Positive/Positive/>/FAD//	PosF/Positive/Positive/>/FAD//	PosF/Positive/Positive/>/FAD//	PosF/Positive/Positive/>/FAD//	PosF/Positive/Positive/>/FAD//
Riboflavin metabolism	rxn05040	(1) D-Ribulose5-phosphate[0] <=> (1) Formate[0] + (1) H+[0] + (1) 3-4-dihydroxy-2-butanone4-phosphate[0]	>	OK	R07281	DIOHBUTANONEPSYN-RXN.c	3,4-Dihydroxy-2-butanone 4-phosphate synthase|3,4-Dihydroxy-2-butanone-4-phosphate|3,4-Dihydroxy-2-butanone-4-phosphate synthase|3,4-dihydroxy-2-butanone-4-phosphate synthase|3-4-Dihydroxy-2-butanone-4-phosphatesynthase|D-ribulose 5-phosphate formate-lyase (L-3,4-dihydroxybutan-2-one 4-phosphate-forming)|DB4PS|DHBP synthase|L-3,4-dihydroxybutan-2-one-4-phosphate synthase	4.1.99.12	3,4-dihydroxy-2-butanone 4-phosphate synthase (EC 4.1.99.12)|GTP cyclohydrolase II (EC 3.5.4.25)|geosmin synthase (EC 4.1.99.16)	PosF/Positive/Positive variable/>/CoA;FAD;Riboflavin//	PosF/Positive/Positive variable/>/Riboflavin;FAD//	PosF/Positive/Positive variable/>/Riboflavin;FAD//	PosF/Positive/Positive variable/>/Riboflavin;FAD//	PosF/Positive/Positive variable/>/Riboflavin;L-Tryptophan;TPP;Diisoheptadecanoylphosphatidylethanolamine;dGTP;10-Formyltetrahydrofolate;Menaquinone 8;L-Tyrosine;Spermidine;S-Adenosyl-L-methionine;GTP;Siroheme;5-Methyltetrahydrofolate;L-Histidine;ATP;CoA;phosphatidylethanolamine dioctadecanoyl;FAD;L-Serine;Ubiquinone-8;L-Phenylalanine;L-Methionine;TTP;Dianteisoheptadecanoylphosphatidylethanolamine…
Riboflavin metabolism	rxn14090	(1) DMAPP[0] + (1) Leachianone G[0] <=> (1) PPi[0] + (1) H+[0] + (1) Sophoraflavanone G[0]	>	OK|HB	R08952	2.5.1.71-RXN.c		2.5.1.71	tRNA dimethylallyltransferase (EC 2.5.1.75)	-	-	-	-	-
Riboflavin metabolism	rxn14090	(1) DMAPP[0] + (1) Leachianone G[0] <=> (1) PPi[0] + (1) H+[0] + (1) Sophoraflavanone G[0]	>	OK|HB	R08952	2.5.1.71-RXN.c		2.5.1.71	tRNA dimethylallyltransferase (EC 2.5.1.75)	-	-	-	-	-
Riboflavin metabolism	rxn14264	(1) DMAPP[0] + (1) Naringenin[0] <=> (1) PPi[0] + (1) H+[0] + (1) Flavaprenin[0]	>	OK|HB	R08951	2.5.1.70-RXN.c		2.5.1.70	1,4-dihydroxy-2-naphthoate polyprenyltransferase (EC 2.5.1.74)	-	-	-	-	-
Riboflavin metabolism	rxn14264	(1) DMAPP[0] + (1) Naringenin[0] <=> (1) PPi[0] + (1) H+[0] + (1) Flavaprenin[0]	>	OK|HB	R08951	2.5.1.70-RXN.c		2.5.1.70	1,4-dihydroxy-2-naphthoate polyprenyltransferase (EC 2.5.1.74)	-	-	-	-	-
Thiamine metabolism	rxn03108	(1) ATP[0] + (1) H+[0] + (1) 4-Amino-5-phosphomethyl-2-methylpyrimidine[0] <=> (1) ADP[0] + (1) 4-Amino-2-methyl-5-diphosphomethylpyrimidine[0]	-	OK|HB	R04509	PYRIMSYN3-RXN.c	ATP:(4-amino-2-methylpyrimidin-5-yl)methyl-phosphate phosphotransferase|PMPK|hydroxymethylpyrimidine phosphokinase|phosphomethylpyrimidinekinase		Hydroxymethylpyrimidine phosphate kinase ThiD (EC 2.7.4.7)|phosphomethylpyrimidine kinase (EC 2.7.4.7)	PosF/Positive/Positive/-/Ubiquinone-8;TPP//	PosF/Positive/Positive/-/Ubiquinone-8;TPP//	PosF/Positive/Positive/-/Ubiquinone-8;TPP//	PosF/Positive/Positive/-/Ubiquinone-8;TPP//	PosF/Positive/Positive/-/TPP;Ubiquinone-8//
Thiamine metabolism	rxn02484	(1) ATP[0] + (1) Toxopyrimidine[0] <=> (1) ADP[0] + (1) H+[0] + (1) 4-Amino-5-phosphomethyl-2-methylpyrimidine[0]	>	OK|HB	R03471	OHMETPYRKIN-RXN.c	ATP:4-amino-5-hydroxymethyl-2-methylpyrimidine 5-phosphotransferase|hydroxymethylpyrimidine kinase (ATP)		Hydroxymethylpyrimidine phosphate kinase ThiD (EC 2.7.4.7)|fucokinase (EC 2.7.1.52)	NoF/Blocked/Blocked/-///	NoF/Blocked/Blocked/-///	NoF/Blocked/Blocked/-///	NoF/Blocked/Blocked/-///	NoF/Blocked/Blocked/-///
Thiamine metabolism	rxn02305	(1) 4-Methyl-5--2-phosphoethyl-thiazole[0] + (1) 4-Amino-2-methyl-5-diphosphomethylpyrimidine[0] <=> (1) PPi[0] + (1) Thiamine phosphate[0]	>	OK|HB	R03223	THI-P-SYN-RXN.c	(2-phosphoethyl)-thiazole| 2-methyl-4-aminopyridine-5-methenyltransferase|(2-phosphoethyl)-thiazole|2-Methyl-4-amino-5-hydroxymethylpyrimidine-diphosphate:4-methyl-5-|2-methyl-4-amino-5-hydroxymethylpyrimidine-diphosphate:4-methyl-5-(2-phosphoethyl)-thiazole 2-methyl-4-aminopyridine-5-methenyltransferase|2-methyl-4-amino-5-hydroxymethylpyrimidine-diphosphate:4-methyl-5-(2-phosphoethyl)thiazole 2-…		Thiamin-phosphate synthase ThiN (EC 2.5.1.3)|Thiamin-phosphate pyrophosphorylase (EC 2.5.1.3)|thiamine-phosphate diphosphorylase (EC 2.5.1.3)	PosF/Positive/Positive/-/Ubiquinone-8;TPP//	PosF/Positive/Positive/-/Ubiquinone-8;TPP//	PosF/Positive/Positive/-/Ubiquinone-8;TPP//	PosF/Positive/Positive/-/Ubiquinone-8;TPP//	PosF/Positive/Positive/-/TPP;Ubiquinone-8//
Thiamine metabolism	rxn00440	(1) ATP[0] + (1) Thiamin[0] <=> (1) AMP[0] + (1) TPP[0] + (1) H+[0]	>	OK|HB	R00619	THIAMIN-PYROPHOSPHOKINASE-RXN.c	ATP:thiamine diphosphotransferase|TPTase|thiamin pyrophosphokinase|thiamin pyrophosphotransferase|thiamin:ATP pyrophosphotransferase|thiamine diphosphokinase|thiamine pyrophosphokinase|thiaminokinase		Thiamin pyrophosphokinase (EC 2.7.6.2)|thiamine diphosphokinase (EC 2.7.6.2)	NoF/Blocked/Blocked/-///	NoF/Blocked/Blocked/-///	NoF/Blocked/Blocked/-///	NoF/Blocked/Blocked/-///	NoF/Blocked/Blocked/-///
Thiamine metabolism	rxn01537	(1) H2O[0] + (1) Thiamin[0] <=> (1) H+[0] + (1) Toxopyrimidine[0] + (1) 4-Methyl-5--2-hydroxyethyl-thiazole[0]	>	OK	R02133	THIAMINASE-RXN.c			Thiaminase II (EC 3.5.99.2) involved in salvage of thiamin pyrimidine moiety|glucosamine-6-phosphate deaminase (EC 3.5.99.6)	-	-	-	-	-
Thiamine metabolism	rxn03075	(1) ATP[0] + (1) 4-Methyl-5--2-hydroxyethyl-thiazole[0] <=> (1) ADP[0] + (1) H+[0] + (1) 4-Methyl-5--2-phosphoethyl-thiazole[0]	>	OK|HB	R04448	THIAZOLSYN3-RXN.c	4-methyl-5-(beta-hydroxyethyl)thiazole kinase|ATP:4-methyl-5-(2-hydroxyethyl)-thiazole 2-phosphotransferase|ATP:4-methyl-5-(2-hydroxyethyl)thiazole 2-phosphotransferase|HETZK|hydroxyethylthiazole kinase|hydroxyethylthiazole kinase (phosphorylating)|hydroxyethylthiazolekinase		Hydroxyethylthiazole kinase (EC 2.7.1.50)|D-arabinokinase (EC 2.7.1.54)	NoF/Blocked/Blocked/-///	NoF/Blocked/Blocked/-///	NoF/Blocked/Blocked/-///	NoF/Blocked/Blocked/-///	NoF/Blocked/Blocked/-///
Thiamine metabolism	rxn00438	(1) ATP[0] + (1) H+[0] + (1) Thiamine phosphate[0] <=> (1) ADP[0] + (1) TPP[0]	-	OK|HB	R00617	THI-P-KIN-RXN.c	ATP:thiamin-phosphate phosphotransferase|ATP:thiamine-phosphate phosphotransferase|thiamin monophosphatase|thiamin monophosphokinase|thiamin-monophosphate kinase|thiamine-phosphate kinase	2.7.4.16	Thiamine-monophosphate kinase (EC 2.7.4.16)|phosphomevalonate kinase (EC 2.7.4.2)	G/PosF/Positive/Positive/>/Ubiquinone-8;TPP//	G/PosF/Positive/Positive/>/Ubiquinone-8;TPP//	G/PosF/Positive/Positive/>/Ubiquinone-8;TPP//	G/PosF/Positive/Positive/>/Ubiquinone-8;TPP//	G/PosF/Positive/Positive/>/TPP;Ubiquinone-8//
Thiamine metabolism	rxn01539	(1) Phosphate[0] + (1) Thiamin[0] <=> (1) H2O[0] + (1) Thiamine phosphate[0]	-	OK|HB	R02135	RXNQT-4191.c	acid monophosphatase|acid nucleoside diphosphate phosphatase|acid phosphatase|acid phosphohydrolase|acid phosphomonoester hydrolase|acid phosphomonoesterase|orthophosphoric-monoester phosphohydrolase (acid optimum)|phosphate-monoester phosphohydrolase (acid optimum)|thiamin monophosphate phosphohydrolase|thiamin phosphatase|uteroferrin		trehalose-phosphatase (EC 3.1.3.12)	-	-	-	-	-
Thiamine metabolism	rxn01538	(1) ATP[0] + (1) Thiamin[0] <=> (1) ADP[0] + (1) H+[0] + (1) Thiamine phosphate[0]	>	OK|HB	R02134	THIKIN-RXN.c	ATP:thiamin phosphotransferase|ATP:thiamine phosphotransferase|thiamin kinase (phosphorylating)|thiamin phosphokinase|thiamine kinase	2.7.1.89	Thiamine kinase (EC 2.7.1.89)|5-dehydro-2-deoxygluconokinase (EC 2.7.1.92)	-	-	-	-	-
Biotin metabolism	rxn02277	(1) ATP[0] + (1) CO2[0] + (1) 7-8-Diaminononanoate[0] <=> (1) ADP[0] + (1) Phosphate[0] + (3) H+[0] + (1) Dethiobiotin[0]	>	OK	R03182	DETHIOBIOTIN-SYN-RXN.c	7,8-Diaminononanoate:carbon-dioxide cyclo-ligase|7,8-diaminononanoate:carbon-dioxide cyclo-ligase (ADP-forming)|DBTSr|desthiobiotin synthase|dethiobiotin synthase|dethiobiotinsynthase	6.3.3.3	Dethiobiotin synthetase (EC 6.3.3.3)|biotin---[propionyl-CoA-carboxylase (ATP-hydrolysing)] ligase (EC 6.3.4.10)	NoF/Blocked/Blocked/>///	NoF/Blocked/Blocked/>///	NoF/Blocked/Blocked/>///	NoF/Blocked/Blocked/>///	NoF/Blocked/Blocked/>///
Biotin metabolism	rxn00795	(1) H2O[0] + (1) Biocytin[0] <=> (1) L-Lysine[0] + (1) BIOT[0]	-	OK	R01077		N6-D-Biotinyl-L-lysine amidohydrolase		acetylornithine deacetylase (EC 3.5.1.16)	-	-	-	-	-
Biotin metabolism	rxn02312	(1) S-Adenosyl-L-methionine[0] + (1) 8-Amino-7-oxononanoate[0] <=> (1) 7-8-Diaminononanoate[0] + (1) S-Adenosyl-4-methylthio-2-oxobutanoate[0]	-	OK	R03231	DAPASYN-RXN.c	7,8-diaminonanoate transaminase|7,8-diaminononanoate transaminase|7,8-diaminopelargonic acid aminotransferase|7-keto-8-aminopelargonic acid|7-keto-8-aminopelargonic acid aminotransferase|AMAOTr|DAPA aminotransferase|DAPA transaminase|S-Adenosyl-L-methionine:8-amino-7-oxononanoate aminotransferase|S-adenosyl-L-methionine:8-amino-7-oxononanoate aminotransferase|adenosylmethionine--8-amino-7-oxonona…	2.6.1.62	Adenosylmethionine-8-amino-7-oxononanoate aminotransferase (EC 2.6.1.62)|valine---pyruvate transaminase (EC 2.6.1.66)	NoF/Blocked/Blocked/-///	-	-	-	-
Biotin metabolism	rxn02297	(1) L-Alanine[0] + (1) H+[0] + (1) Pimeloyl-CoA[0] <=> (1) CoA[0] + (1) CO2[0] + (1) 8-Amino-7-oxononanoate[0]	>	OK	R03210	7KAPSYN-RXN.c	6-Carboxyhexanoyl-CoA:L-alanine C-carboxyhexanoyltransferase|6-Carboxyhexanoyl-CoA:L-alanine C-carboxyhexanoyltransferase (decarboxylating)|6-carboxyhexanoyl-CoA:L-alanine C-carboxyhexanoyltransferase (decarboxylating)|7-keto-8-aminopelargonic acid synthetase|7-keto-8-aminopelargonic synthetase|8-amino-7-oxononanoate synthase|8-amino-7-oxononanoatesynthase|8-amino-7-oxopelargonate synthase|AOXSr		8-amino-7-oxononanoate synthase (EC 2.3.1.47)|serine C-palmitoyltransferase (EC 2.3.1.50)	-	-	-	-	-
Biotin metabolism	rxn02296	(1) ATP[0] + (1) CoA[0] + (1) Pimelate[0] <=> (1) PPi[0] + (1) AMP[0] + (1) H+[0] + (1) Pimeloyl-CoA[0]	>	OK|HB	R03209	6-CARBOXYHEXANOATE--COA-LIGASE-RXN.c	6-Carboxyhyxanoate:CoA ligase (AMP-forming)|6-carboxyhexanoate--coa ligase|6-carboxyhexanoate-CoA ligase|6-carboxyhexanoate-CoAligase|6-carboxyhexanoate:CoA ligase (AMP-forming)|6-carboxyhexanoyl-CoA synthetase|CHCOAL|pimelyl-CoA synthetase	6.2.1.14	Pimeloyl-CoA synthase (EC 6.2.1.14)|citrate---CoA ligase (EC 6.2.1.18)	-	-	-	-	-
Propanoate metabolism	rxn00258	(1) Pyruvate[0] + (1) Malonyl-CoA[0] <=> (1) Acetyl-CoA[0] + (1) Oxaloacetate[0]	-	OK	R00353		Malonyl-CoA:pyruvate carboxyltransferase|Malonyl-CoA:pyruvate carboxytransferase		aspartate carbamoyltransferase (EC 2.1.3.2)	-	-	-	-	-
Propanoate metabolism	rxn00533	(1) ATP[0] + (1) Acetyl-CoA[0] + (1) H2CO3[0] <=> (1) ADP[0] + (1) Phosphate[0] + (1) H+[0] + (1) Malonyl-CoA[0]	-	OK	R00742	ACETYL-COA-CARBOXYLTRANSFER-RXN.c	ACCOACr|acetyl-CoA carboxylase, reversible reaction|acetyl-CoA carboxylate, reversible reaction|acetyl-CoA:carbon-dioxide ligase (ADP-forming)|acetyl-CoAcarboxylase-reversiblereaction		Biotin carboxylase (EC 6.3.4.14)|Biotin carboxyl carrier protein|acetone carboxylase (EC 6.4.1.6)	NegF/Negative/Negative variable/-/dCTP;L-Arginine;TTP;UTP;CTP//	-	-	-	-
Propanoate metabolism	rxn00532	(1) NADP[0] + (1) CoA[0] + (1) 3-Oxopropanoate[0] <=> (1) NADPH[0] + (1) H+[0] + (1) Malonyl-CoA[0]	-	OK	R00740	RXN-8963.c	3-oxopropanoate:NADP+ oxidoreductase (CoA-malonylating)|NADP-dependent malonyl CoA reductase|malonate semialdehyde:NADP+ oxidoreductase (malonate semialdehyde-forming)|malonyl CoA reductase (NADP)|malonyl CoA reductase (malonate semialdehyde-forming)	1.2.1.75	aspartate-semialdehyde dehydrogenase (EC 1.2.1.11)|glutarate-semialdehyde dehydrogenase (EC 1.2.1.20)|2-formylbenzoate dehydrogenase (EC 1.2.1.78)	-	-	-	-	-
Propanoate metabolism	rxn00678	(1) Pyruvate[0] + (1) D-methylmalonyl-CoA[0] <=> (1) Oxaloacetate[0] + (1) Propionyl-CoA[0]	-	OK	R00930	2.1.3.1-RXN.c	(S)-2-Methyl-3-oxopropanoyl-CoA:pyruvate carboxyltransferase|(S)-2-methyl-3-oxopropanoyl-CoA:pyruvate carboxyltransferase|(S)-2-methyl-3-oxopropanoyl-CoA:pyruvate carboxytransferase carboxytransferase [incorrect]|(S)-methylmalonyl-CoA:pyruvate carboxytransferase|methylmalonyl coenzyme A carboxyltransferase|methylmalonyl-CoA carboxyltransferase|methylmalonyl-CoA carboxytransferase|methylmalonyl-Co…		aspartate carbamoyltransferase (EC 2.1.3.2)	-	-	-	-	-
Propanoate metabolism	rxn04794	(1) CoA[0] + (1) 2-Oxobutyrate[0] <=> (1) Formate[0] + (1) Propionyl-CoA[0]	-	OK	R06987	KETOBUTFORMLY-RXN.c	2-Oxobutanoate formate lyase|2-ketobutyrate formate-lyase|keto-acid formate acetyltransferase|propanoyl-CoA:formate C-propanoyltransferase		Pyruvate formate-lyase (EC 2.3.1.54)|2-ketobutyrate formate-lyase (EC 2.3.1.-)|2,3-diaminopropionate N-oxalyltransferase (EC 2.3.1.58)	NoF/Blocked/Blocked/-///	NoF/Blocked/Blocked/-///	NoF/Blocked/Blocked/-///	NoF/Blocked/Blocked/-///	-
Propanoate metabolism	rxn02182	(1) beta-Alanyl-CoA[0] <=> (1) NH3[0] + (1) Acrylyl-CoA[0]	-	OK	R03046	BETA-ALANYL-COA-AMMONIA-LYASE-RXN.c	beta-Alanyl-CoA ammonia-lyase|beta-Alanyl-CoA cmmonia-lyase|beta-alanyl coenzyme A ammonia-lyase|beta-alanyl-CoA ammonia-lyase|beta-alanyl-CoA ammonia-lyase (acryloyl-CoA-forming)		argininosuccinate lyase (EC 4.3.2.1)	-	-	-	-	-
Propanoate metabolism	rxn00672	(1) H+[0] + (1) D-methylmalonyl-CoA[0] <=> (1) CO2[0] + (1) Propionyl-CoA[0]	>	OK	R00923	METHYLMALONYL-COA-DECARBOXYLASE-RXN.c	(S)-2-Methyl-3-oxopropanoyl-CoA carboxy-lyase|(S)-2-methyl-3-oxopropanoyl-CoA carboxy-lyase [incorrect]|(S)-methylmalonyl-CoA carboxy-lyase|(S)-methylmalonyl-CoA carboxy-lyase (propanoyl-CoA-forming)|Methylmalonyl-CoA decarboxylase|methylmalonyl-CoA decarboxylase|methylmalonyl-coenzyme A decarboxylase		Methylmalonyl-CoA decarboxylase, beta chain (EC 4.1.1.41)|Methylmalonyl-CoA decarboxylase (EC 4.1.1.41)|Methylmalonyl-CoA decarboxylase, alpha chain (EC 4.1.1.41)|aminocarboxymuconate-semialdehyde decarboxylase (EC 4.1.1.45)	-	-	-	-	-
Propanoate metabolism	rxn00985	(1) ATP[0] + (1) Propionate[0] <=> (1) ADP[0] + (1) Propionyl phosphate[0]	-	OK|HB	R01353	PROPKIN-RXN.c|RXN-7958.c	ATP:propanoate phosphotransferase|PduW|Propionate kinase|TdcD|propionate kinase|propionate/acetate kinase		Acetate kinase (EC 2.7.2.1)|Propionate kinase (EC 2.7.2.15)|Propionate kinase, propanediol utilization (EC 2.7.2.1)|glutamate 1-kinase (EC 2.7.2.13)|propionate kinase (EC 2.7.2.15)	NoF/Blocked/Blocked/-///	NoF/Blocked/Blocked/-///	NoF/Blocked/Blocked/-///	NoF/Blocked/Blocked/-///	NoF/Blocked/Blocked/-///
Propanoate metabolism	rxn00670	(1) Phosphate[0] + (1) Propionyl-CoA[0] <=> (1) CoA[0] + (1) Propionyl phosphate[0]	-	OK|HB	R00921	PTAALT-RXN.c	PTAALT-RXN.c|propanoyl-CoA:phosphate propanoyltransferase		Phosphate acetyltransferase (EC 2.3.1.8)|phosphatidylcholine---dolichol O-acyltransferase (EC 2.3.1.83)	NoF/Blocked/Blocked/-///	-	-	-	-
Propanoate metabolism	rxn00741	(1) NAD[0] + (1) 2-Hydroxybutyrate[0] <=> (1) NADH[0] + (1) H+[0] + (1) 2-Oxobutyrate[0]	-	OK	R01000		2-Hydroxybutyrate:NAD+ oxidoreductase|L-lactate dehydrogenase (2-Hydroxybutanoic acid)		L-lactate dehydrogenase (EC 1.1.1.27)	-	-	-	-	-
Propanoate metabolism	rxn11040	(1) NAD[0] + (1) 6-Phospho-D-gluconate[0] <=> (1) NADH[0] + (1) CO2[0] + (1) D-Ribulose5-phosphate[0]	>	OK		6PGLUCONDEHYDROG-RXN.c.metaexp.NAD_NADH|RXN-3341.c	RXN-3341.c		6-phosphogluconate dehydrogenase, decarboxylating (EC 1.1.1.44)	NegF/Negative variable/Negative variable/-/Bactoprenyl diphosphate;Putrescine;L-Threonine;2-Demethylmenaquinone 8;L-Aspartate;L-Leucine;tcam;Stearoyllipoteichoic acid (n-24), linked, N-acetyl-D-glucosamine;Glycine;L-Proline;L-Tyrosine;Siroheme;GSH;L-Tryptophan;L-Alanine;glycerol teichoic acid (n-45), linked, D-ala substituted;L-Valine;Peptidoglycan polymer (n subunits);L-Isoleucine;Heme;L-Methion…	-	-	-	-
Propanoate metabolism	rxn01996	(1) L-methylmalonyl-CoA[0] <=> (1) D-methylmalonyl-CoA[0]	-	OK	R02765	METHYLMALONYL-COA-EPIM-RXN.c	(R)-2-Methyl-3-oxopropanoyl-CoA 2-epimerase|2-methyl-3-oxopropanoyl-CoA 2-epimerase [incorrect]|DL-methylmalonyl-CoA racemase|Methylmalonyl-CoA epimerase|methylmalonyl coenzyme A racemase|methylmalonyl-CoA 2-epimerase|methylmalonyl-CoA epimerase|methylmalonyl-CoA racemase		Methylmalonyl-CoA epimerase (EC 5.1.99.1)|hydantoin racemase (EC 5.1.99.5)	-	-	-	-	-
Propanoate metabolism	rxn00602	(1) L-methylmalonyl-CoA[0] <=> (1) Succinyl-CoA[0]	-	OK	R00833	METHYLMALONYL-COA-MUT-RXN.c	(R)-Methylmalonyl-CoA CoA-carbonylmutase|Methylmalonyl-CoA mutase		Methylmalonyl-CoA mutase (EC 5.4.99.2)|23S rRNA pseudouridine1911/1915/1917 synthase (EC 5.4.99.23)	-	-	-	-	-
Propanoate metabolism	rxn00178	(2) Acetyl-CoA[0] <=> (1) CoA[0] + (1) Acetoacetyl-CoA[0]	-	OK	R00238	ACETYL-COA-ACETYLTRANSFER-RXN.c	ACACT1r|Acetoacetyl_CoA_C_acety_transferase|acetyl coenzyme A acetyltransferase|acetyl-CoAC-acetyltransferase		3-ketoacyl-CoA thiolase [isoleucine degradation] (EC 2.3.1.16)|3-ketoacyl-CoA thiolase (EC 2.3.1.16)|Acetyl-CoA acetyltransferase (EC 2.3.1.9)|13-hydroxylupanine O-tigloyltransferase (EC 2.3.1.93)	-	-	-	-	-
Propanoate metabolism	rxn00657	(1) 2-Oxoglutarate[0] + (1) beta-Alanine[0] <=> (1) L-Glutamate[0] + (1) 3-Oxopropanoate[0]	-	OK	R00908	RXN-2901.c	3-Aminopropanoate:2-oxoglutarate aminotransferase|RXN-2901.c|beta-alanine:2-oxoglutarate aminotransferase		(S)-3-amino-2-methylpropionate transaminase (EC 2.6.1.22)|dTDP-4-amino-4,6-dideoxygalactose transaminase (EC 2.6.1.59)	-	-	-	-	-
Propanoate metabolism	rxn10010	(1) NADH[0] + (1) H+[0] + (1) (2E)-Hexenoyl-CoA[0] <=> (1) NAD[0] + (1) Hexanoyl-CoA[0]	<	OK		RXN-12559.c			Acyl-CoA dehydrogenase, short-chain specific (EC 1.3.99.2)	-	-	-	-	-
Propanoate metabolism	rxn00656	(1) L-Alanine[0] + (1) 3-Oxopropanoate[0] <=> (1) Pyruvate[0] + (1) beta-Alanine[0]	-	OK	R00907	2.6.1.18-RXN.c	B-alanine-pyruvate aminotransferase		Omega-amino acid--pyruvate aminotransferase (EC 2.6.1.18)|D-amino-acid transaminase (EC 2.6.1.21)	-	G/PosF/Positive/Positive variable/>/ACP;CoA//	G/PosF/Positive/Positive variable/>/CoA;ACP//	G/PosF/Positive/Positive variable/>/ACP;CoA//	-
Propanoate metabolism	rxn00994	(1) Butyryl-CoA[0] + (1) Acetoacetate[0] <=> (1) Butyrate[0] + (1) Acetoacetyl-CoA[0]	-	OK	R01365	2.8.3.9-RXN.c	Butanoyl-CoA:acetoacetate CoA-transferase|butanoyl-CoA:acetoacetate CoA-transferase|butyrate-acetoacetate CoA-transferase|butyryl coenzyme A-acetoacetate coenzyme A-transferase|butyryl-CoA-acetoacetate CoA-transferase	2.8.3.9	Butyrate-acetoacetate CoA-transferase subunit A (EC 2.8.3.9)|Butyrate-acetoacetate CoA-transferase subunit B (EC 2.8.3.9)|O-phospho-L-seryl-tRNASec:L-selenocysteinyl-tRNA synthase (EC 2.9.1.2)	-	-	-	-	-
Propanoate metabolism	rxn01995	(1) H2O[0] + (1) D-methylmalonyl-CoA[0] <=> (1) CoA[0] + (1) H+[0] + (1) Methylmalonate[0]	>	OK	R02764	S-METHYLMALONYL-COA-HYDROLASE-RXN.c	(S)-Methylmalonyl-CoA hydrolase|(S)-methylmalonyl-CoA hydrolase|D-methylmalonyl-coenzyme A hydrolase	3.1.2.17	acyl-CoA hydrolase (EC 3.1.2.20)	-	-	-	-	-
Propanoate metabolism	rxn03061	(1) Methylisocitrate[0] <=> (1) H2O[0] + (1) cis-2-Methylaconitate[0]	-	OK	R04425	4.2.1.99-RXN.c	(2S,3R)-3-Hydroxybutane-1,2,3-tricarboxylate hydro-lyase|(2S,3R)-3-hydroxybutane-1,2,3-tricarboxylate hydro-lyase|(2S,3R)-3-hydroxybutane-1,2,3-tricarboxylate hydro-lyase [(Z)-but-2-ene-1,2,3-tricarboxylate-forming]|methyl-cis-aconitic acid hydratase		2-methylisocitrate dehydratase (EC 4.2.1.99)|xanthan lyase (EC 4.2.2.12)	-	-	-	-	-
Propanoate metabolism	rxn00990	(1) Acetate[0] + (1) Acetoacetyl-CoA[0] <=> (1) Acetyl-CoA[0] + (1) Acetoacetate[0]	-	OK	R01359	ACETOACETYL-COA-TRANSFER-RXN.c	ACETOACETYL-COA-TRANSFER-RXN.c|Acetoacetyl-CoA:acetate CoA-transferase|acetoacetyl-coa transferase|acetyl-CoA:acetoacetyl-CoA transferase		Acetyl-CoA:acetoacetyl-CoA transferase, alpha subunit (EC 2.8.3.8)|Acetyl-CoA:acetoacetyl-CoA transferase, beta subunit (EC 2.8.3.8)|L-seryl-tRNASec selenium transferase (EC 2.9.1.1)	-	-	-	-	-
Propanoate metabolism	rxn03641	(1) Acetyl-CoA[0] + (1) 4-Hydroxybutanoate[0] <=> (1) Acetate[0] + (1) 4-Hydroxybutyryl-CoA[0]	-	OK	R05336	RXN-8889.c	RXN-8889.c|acetyl-CoA: 4-hydroxybutanoate CoA transferase		4-hydroxybutyrate:acetyl-CoA CoA transferase (EC 2.3.1.-)|glutaconate CoA-transferase (EC 2.8.3.12)	NoF/Blocked/Blocked/-///	NoF/Blocked/Blocked/-///	NoF/Blocked/Blocked/-///	NoF/Blocked/Blocked/-///	NoF/Blocked/Blocked/-///
Propanoate metabolism	rxn00289	(1) Methylisocitrate[0] <=> (1) Pyruvate[0] + (1) Succinate[0]	-	OK	R00409	METHYLISOCITRATE-LYASE-RXN.c	(2S,3R)-3-Hydroxybutane-1,2,3-tricarboxylate pyruvate-lyase|(2S,3R)-3-hydroxybutane-1,2,3-tricarboxylate pyruvate-lyase (succinate-forming)|2-methylisocitrate lyase|MICL		Methylisocitrate lyase (EC 4.1.3.30)|citryl-CoA lyase (EC 4.1.3.34)	-	-	-	-	-
Propanoate metabolism	rxn03861	(1) NADP[0] + (1) 3-Hydroxybutanoyl-CoA[0] <=> (1) NADPH[0] + (2) H+[0] + (1) Acetoacetyl-CoA[0]	-	OK|HB	R05576	RXN-5901.c			3-hydroxybutyryl-CoA dehydrogenase (EC 1.1.1.157)	NoF/Blocked/Blocked/-///	NoF/Blocked/Blocked/-///	NoF/Blocked/Blocked/-///	NoF/Blocked/Blocked/-///	NoF/Blocked/Blocked/-///
Propanoate metabolism	rxn00679	(1) CoA[0] + (1) H+[0] + (1) 2-Methylcitrate[0] <=> (1) H2O[0] + (1) Oxaloacetate[0] + (1) Propionyl-CoA[0]	<	OK	R00931		2-Methylcitrate oxaloacetate-lyase	4.1.3.31	2-methylcitrate synthase (EC 2.3.3.5)|malate synthase (EC 2.3.3.9)	-	-	-	-	-
Propanoate metabolism	rxn03060	(1) 2-Methylcitrate[0] <=> (1) H2O[0] + (1) cis-2-Methylaconitate[0]	-	OK	R04424				2-methylcitrate dehydratase (EC 4.2.1.79)|2-methylcitrate dehydratase FeS dependent (EC 4.2.1.79)|xylonate dehydratase (EC 4.2.1.82)	-	-	-	-	-
Propanoate metabolism	rxn01174	(1) NAD[0] + (1) Hydracrylic acid[0] <=> (1) NADH[0] + (1) H+[0] + (1) 3-Oxopropanoate[0]	-	OK	R01608	3-HYDROXYPROPIONATE-DEHYDROGENASE-RXN.c	3-hydroxypropanoate:NAD+ oxidoreductase		3-hydroxypropionate dehydrogenase (EC 1.1.1.59)	-	-	-	-	-
Propanoate metabolism	rxn01355	(1) ATP[0] + (1) Propionyl-CoA[0] + (1) H2CO3[0] <=> (1) ADP[0] + (1) Phosphate[0] + (1) H+[0] + (1) D-methylmalonyl-CoA[0]	>	OK	R01859	PROPIONYL-COA-CARBOXY-RXN.c	Propionyl-CoA carboxylase		Propionyl-CoA carboxylase biotin-containing subunit (EC 6.4.1.3)|Propionyl-CoA carboxylase carboxyl transferase subunit (EC 6.4.1.3)|2-oxoglutarate carboxylase (EC 6.4.1.7)	-	-	-	-	-
Propanoate metabolism	rxn02181	(1) 3-Hydroxypropanoyl-CoA[0] <=> (1) H2O[0] + (1) Acrylyl-CoA[0]	-	OK	R03045	RXN-6383.c	3-Hydroxypropionyl-CoA hydro-lyase|3-hydroxypropionyl-CoA dehydratase|3-hydroxypropionyl-CoA hydro-lyase	4.2.1.116	Enoyl-CoA hydratase (EC 4.2.1.17)|phosphogluconate dehydratase (EC 4.2.1.12)|tryptophan synthase (EC 4.2.1.20)	-	NoF/Blocked/Blocked/-///	-	-	NoF/Blocked/Blocked/-///
Propanoate metabolism	rxn00669	(1) ATP[0] + (1) CoA[0] + (1) Propionate[0] <=> (1) ADP[0] + (1) Phosphate[0] + (1) Propionyl-CoA[0]	-	OK	R00920	PROPANOATECOA-LIGASE-RXN.c	Propanoate:CoA ligase (ADP-forming)|Propionate thiokinase|Propionate--CoA ligase (ADP-forming)|Propionate-CoA synthetase (ADP-forming)		Acetyl-coenzyme A synthetase (EC 6.2.1.1)|Propionate--CoA ligase (EC 6.2.1.17)|Acetyl-CoA synthetase (ADP-forming) alpha chain (EC 6.2.1.13)|Acetyl-CoA synthetase (ADP-forming) beta chain (EC 6.2.1.13)|propionate---CoA ligase (EC 6.2.1.17)	-	-	-	-	-
Butanoate metabolism	rxn02185	(1) TPP[0] + (1) ALCTT[0] <=> (1) Pyruvate[0] + (1) 2-Hydroxyethyl-ThPP[0]	-	OK	R03050				Acetolactate synthase small subunit (EC 2.2.1.6), predicted, Archaeal type|Acetolactate synthase small subunit (EC 2.2.1.6)|Acetolactate synthase large subunit (EC 2.2.1.6)|Acetolactate synthase small subunit (EC 2.2.1.6), Xanthomonadales type|Acetolactate synthase small subunit (EC 2.2.1.6), predicted|Acetolactate synthase small subunit (EC 2.2.1.6), predicted, Archaeal type 2|Acetolactate synth…	NegF/Negative/Negative variable/-/Bactoprenyl diphosphate;Diisoheptadecanoylphosphatidylethanolamine;glycerol teichoic acid (n-45), linked, unsubstituted;2-Demethylmenaquinone 8;CoA;L-Leucine;glycerol teichoic acid (n-45), linked, glucose substituted;Anteisoheptadecanoyllipoteichoic acid (n-24), linked, glucose substituted;Siroheme;Isoheptadecanoyllipoteichoic acid (n-24), linked, glucose substit…	NegF/Negative/Negative variable/-/Glycine;10-Formyltetrahydrofolate;Peptidoglycan polymer (n subunits);Diisoheptadecanoylphosphatidylglycerol;L-Threonine;Tetrahydrofolate;L-Arginine;L-Serine;Isoheptadecanoyllipoteichoic acid (n-24), linked, unsubstituted;Isoheptadecanoyllipoteichoic acid (n-24), linked, N-acetyl-D-glucosamine;5-Methyltetrahydrofolate;GSH;ACP;CoA;ATP;Diisoheptadecanoylphosphatidyl…	NegF/Negative/Negative variable/-/Isoheptadecanoyllipoteichoic acid (n-24), linked, N-acetyl-D-glucosamine;Isoheptadecanoyllipoteichoic acid (n-24), linked, D-alanine substituted;10-Formyltetrahydrofolate;5-Methyltetrahydrofolate;CoA;GSH;Isoheptadecanoylcardiolipin (B. subtilis);GTP;ACP;S-Adenosyl-L-methionine;L-Aspartate;Diisoheptadecanoylphosphatidylglycerol;dATP;L-Leucine;L-Asparagine;Glycine;…	NegF/Negative/Negative variable/-/Diisoheptadecanoylphosphatidylglycerol;5-Methyltetrahydrofolate;S-Adenosyl-L-methionine;L-Valine;GTP;Tetrahydrofolate;Isoheptadecanoylcardiolipin (B. subtilis);Isoheptadecanoyllipoteichoic acid (n-24), linked, N-acetyl-D-glucosamine;10-Formyltetrahydrofolate;Glycine;phosphatidylethanolamine dioctadecanoyl;ATP;L-Aspartate;ACP;L-Leucine;CoA;Isoheptadecanoyllipoteic…	NegF/Negative/Negative variable/-/Diisoheptadecanoylphosphatidylethanolamine;CTP;dGTP;Anteisoheptadecanoyllipoteichoic acid (n-24), linked, D-alanine substituted;10-Formyltetrahydrofolate;L-Threonine;Peptidoglycan polymer (n subunits);dATP;Isoheptadecanoylcardiolipin (B. subtilis);dCTP;Spermidine;Anteisoheptadecanoyllipoteichoic acid (n-24), linked, glucose substituted;L-Aspartate;glycerol teicho…
Butanoate metabolism	rxn00157	(1) Acetyl-CoA[0] + (1) Formate[0] <=> (1) CoA[0] + (1) Pyruvate[0]	-	OK	R00212	PYRUVFORMLY-RXN.c	pyruvate-formate lyase|pyruvic formate-lyase		Pyruvate formate-lyase (EC 2.3.1.54)|Pyruvate formate-lyase activating enzyme (EC 1.97.1.4)|2,3-diaminopropionate N-oxalyltransferase (EC 2.3.1.58)	PosF/Variable/Variable/-///	NegF/Negative/Negative/-/UTP;Stearoyllipoteichoic acid (n-24), linked, glucose substituted;glycerol teichoic acid (n-45), linked, glucose substituted;L-Glutamine;Dianteisoheptadecanoylphosphatidylethanolamine;Glycine;10-Formyltetrahydrofolate;2-Demethylmenaquinone 8;L-Histidine;NADP;L-Proline;Anteisoheptadecanoyllipoteichoic acid (n-24), linked, glucose substituted;Peptidoglycan polymer (n subuni…	NegF/Negative/Negative/-/Ubiquinone-8;Isoheptadecanoyllipoteichoic acid (n-24), linked, N-acetyl-D-glucosamine;L-Glutamine;Putrescine;Isoheptadecanoyllipoteichoic acid (n-24), linked, D-alanine substituted;TPP;Stearoyllipoteichoic acid (n-24), linked, N-acetyl-D-glucosamine;10-Formyltetrahydrofolate;L-Histidine;Anteisoheptadecanoyllipoteichoic acid (n-24), linked, N-acetyl-D-glucosamine;L-Threoni…	NegF/Negative/Negative/-/Stearoyllipoteichoic acid (n-24), linked, unsubstituted;Diisoheptadecanoylphosphatidylglycerol;5-Methyltetrahydrofolate;L-Glutamine;S-Adenosyl-L-methionine;dCTP;Peptidoglycan polymer (n subunits);dATP;Heme;glycerol teichoic acid (n-45), linked, glucose substituted;L-Serine;GTP;UTP;Stearoyllipoteichoic acid (n-24), linked, N-acetyl-D-glucosamine;Siroheme;tcam;Putrescine;Te…	-
Butanoate metabolism	rxn02115	(1) ACTN[0] <=> (1) (S)-Acetoin[0]	-	OK	R02949	ACETOIN-RACEMASE-RXN.c	(R)-Acetoin racemase|acetoin racemase|acetylmethylcarbinol racemase	5.1.2.4	ribulose-phosphate 3-epimerase (EC 5.1.3.1)	-	-	-	-	-
Butanoate metabolism	rxn00988	(1) ATP[0] + (1) CoA[0] + (1) Acetoacetate[0] <=> (1) PPi[0] + (1) AMP[0] + (1) H+[0] + (1) Acetoacetyl-CoA[0]	>	OK|HB	R01357	ACETOACETATE--COA-LIGASE-RXN.c	Acetoacetate:CoA ligase (AMP-forming)|acetoacetate-CoA ligase|acetoacetate:CoA ligase (AMP-forming)|acetoacetyl-CoA synthetase	6.2.1.16	Acetoacetyl-CoA synthetase (EC 6.2.1.16)|Long-chain-fatty-acid--CoA ligase (EC 6.2.1.3)|Acetoacetyl-CoA synthetase [leucine] (EC 6.2.1.16)|butyrate---CoA ligase (EC 6.2.1.2)	NoF/Blocked/Blocked/>///	-	-	-	NoF/Blocked/Blocked/>///
Butanoate metabolism	rxn02527	(1) NADH[0] + (1) H+[0] + (1) Butanal[0] <=> (1) NAD[0] + (1) n-Butanol[0]	-	OK	R03544	ALCOHOL-DEHYDROGENASE-NADP+-RXN.c.metaexp.BUTANAL_BUTANOL_NAD_NADH|ENZRXN-161-RXN.c	ENZRXN-161-RXN.c|R03544		NADH-dependent butanol dehydrogenase B (EC 1.1.1.-)|NADH-dependent butanol dehydrogenase A (EC 1.1.1.-)	NoF/Blocked/Blocked/-///	-	-	-	-
Butanoate metabolism	rxn00869	(1) NAD[0] + (1) CoA[0] + (1) Butanal[0] <=> (1) NADH[0] + (1) H+[0] + (1) Butyryl-CoA[0]	-	OK	R01172	BUTANAL-DEHYDROGENASE-RXN.c.metaexp.NAD_NADH	butanal:NAD+ oxidoreductase (CoA-acylating)|butyraldehyde:NAD+ oxidoreductase (CoA-acetylating)		glyceraldehyde-3-phosphate dehydrogenase (NADP+) (phosphorylating) (EC 1.2.1.13)|butanal dehydrogenase (EC 1.2.1.57)	-	-	-	-	-
Butanoate metabolism	rxn00870	(1) NADP[0] + (1) CoA[0] + (1) Butanal[0] <=> (1) NADPH[0] + (1) H+[0] + (1) Butyryl-CoA[0]	-	OK	R01173	BUTANAL-DEHYDROGENASE-RXN.c.metaexp.NADP_NADPH	butanal:NADP+ oxidoreductase (CoA-acylating)		butanal dehydrogenase (EC 1.2.1.57)	-	-	-	-	-
Butanoate metabolism	rxn00290	(1) Succinyl-CoA[0] + (1) Acetoacetate[0] <=> (1) Succinate[0] + (1) Acetoacetyl-CoA[0]	-	OK	R00410	RXNI-2.c	3-oxoacid CoA-transferase (Succinyl-CoA: acetoacetate)|3-oxoacidCoA-transferase-Succinyl-CoA-acetoacetate|OCOAT1|acetoacetate CoA-transferase|succinyl-CoA:acetoacetate CoA-transferase		Succinyl-CoA:3-ketoacid-coenzyme A transferase subunit B (EC 2.8.3.5)|Butyrate-acetoacetate CoA-transferase subunit B (EC 2.8.3.9)|Butyrate-acetoacetate CoA-transferase subunit A (EC 2.8.3.9)|Succinyl-CoA:3-ketoacid-coenzyme A transferase subunit A (EC 2.8.3.5)|butyrate---acetoacetate CoA-transferase (EC 2.8.3.9)	-	-	-	-	-
Butanoate metabolism	rxn00868	(1) NAD[0] + (1) Butyryl-CoA[0] <=> (1) NADH[0] + (1) H+[0] + (1) Crotonyl-CoA[0]	<	OK	R01171	RXN-12558.c	Butanoyl-CoA:NAD+ trans-2-oxidoreductase|Butanoyl-CoA:NAD+ trans-2-oxidoreductase		Acyl-CoA dehydrogenase, short-chain specific (EC 1.3.99.2)|Butyryl-CoA dehydrogenase (EC 1.3.99.2)|alpha-santonin 1,2-reductase (EC 1.3.1.47)	-	-	-	-	-
Butanoate metabolism	rxn02112	(1) NAD[0] + (1) BDOH[0] <=> (1) NADH[0] + (1) H+[0] + (1) ACTN[0]	-	OK	R02946	RR-BUTANEDIOL-DEHYDROGENASE-RXN.c	(R)-2,3-butanediol dehydrogenase|(R)-diacetyl reductase|(R,R)-Butane-2,3-diol:NAD+ oxidoreductase|(R,R)-butane-2,3-diol:NAD+ oxidoreductase|(R,R)-butanediol dehydrogenase|1-amino-2-propanol dehydrogenase|1-amino-2-propanol oxidoreductase|2,3-butanediol dehydrogenase|D-(-)-butanediol dehydrogenase|D-1-amino-2-propanol dehydrogenase|D-1-amino-2-propanol:NAD+ oxidoreductase|D-aminopropanol dehydroge…		2,3-butanediol dehydrogenase, S-alcohol forming, (R)-acetoin-specific (EC 1.1.1.4)|2,3-butanediol dehydrogenase, R-alcohol forming, (R)- and (S)-acetoin-specific (EC 1.1.1.4)|(R,R)-butanediol dehydrogenase (EC 1.1.1.4)	NoF/Blocked/Blocked/-///	-	-	-	-
Butanoate metabolism	rxn00288	(1) FAD[0] + (1) Succinate[0] + (1) H+[0] <=> (1) Fumarate[0] + (1) FADH2[0]	-	OK|HB	R00408		fumarate reductase flavoprotein subunit|fumarate reductase, mitochondrial|succinate dehydrogenase, mitochondrial		Succinate dehydrogenase cytochrome b-556 subunit|Succinate dehydrogenase hydrophobic membrane anchor protein|Succinate dehydrogenase flavoprotein subunit (EC 1.3.99.1)|Succinate dehydrogenase cytochrome b558 subunit|Succinate dehydrogenase iron-sulfur protein (EC 1.3.99.1)|Fumarate reductase subunit D|Fumarate reductase flavoprotein subunit (EC 1.3.99.1)|Fumarate reductase subunit C|long-chain-ac…	-	-	-	-	-
Butanoate metabolism	rxn01454	(1) CoA[0] + (1) H+[0] + (1) HMG-CoA[0] <=> (1) H2O[0] + (1) Acetyl-CoA[0] + (1) Acetoacetyl-CoA[0]	<	OK	R01978	HYDROXYMETHYLGLUTARYL-COA-SYNTHASE-RXN.c	(S)-3-Hydroxy-3-methylglutaryl-CoA acetoacetyl-CoA-lyase|(S)-3-hydroxy-3-methylglutaryl-CoA acetoacetyl-CoA-lyase (CoA-acetylating)|3-hydroxy-3-methylglutaryl CoA synthetase|3-hydroxy-3-methylglutaryl coenzyme A synthase|3-hydroxy-3-methylglutaryl coenzyme A synthetase|3-hydroxy-3-methylglutaryl-CoA synthase|3-hydroxy-3-methylglutaryl-coenzyme A synthase|HMG-CoA synthase|Hydroxymethylglutaryl CoA…	2.3.3.10|4.1.3.5	Hydroxymethylglutaryl-CoA synthase (EC 2.3.3.10)|homocitrate synthase (EC 2.3.3.14)	-	-	-	-	-
Butanoate metabolism	rxn02171	(1) 3-Butenoyl-CoA[0] <=> (1) Crotonyl-CoA[0]	-	OK	R03031	VINYLACETYL-COA-DELTA-ISOMERASE-RXN.c	Vinylacetyl-CoA delta3-delta2-isomerase|vinylacetyl coenzyme A delta-isomerase|vinylacetyl coenzyme A isomerase|vinylacetyl-CoA delta-isomerase|vinylacetyl-CoA delta3-delta2-isomerase	5.3.3.3	Vinylacetyl-CoA Delta-isomerase (EC 5.3.3.3)|aconitate Delta-isomerase (EC 5.3.3.7)	NoF/Blocked/Blocked/-///	-	NoF/Blocked/Blocked/-///	NoF/Blocked/Blocked/-///	NoF/Blocked/Blocked/-///
Butanoate metabolism	rxn02167	(1) (S)-3-Hydroxybutyryl-CoA[0] <=> (1) H2O[0] + (1) Crotonyl-CoA[0]	-	OK	R03026	RXN-11667.c|RXN-12566.c	(S)-3-Hydroxybutanoyl-CoA hydro-lyase|3-hydroxyacyl-CoA dehydratase (3-hydroxybutanoyl-CoA)|RXN-12566.c|crotonyl-coa hydratase		Enoyl-CoA hydratase (EC 4.2.1.17)|tryptophan synthase (EC 4.2.1.20)|3-hydroxyoctanoyl-[acyl-carrier-protein] dehydratase (EC 4.2.1.59)	-	NoF/Blocked/Blocked/-///	-	-	-
Butanoate metabolism	rxn01685	(1) NAD[0] + (1) ACTN[0] <=> (1) NADH[0] + (1) H+[0] + (1) DTYL[0]	-	OK	R02343|R09078	ACETOINDEHYDROG-RXN.c|RXN-11032.c	(S)-acetoin dehydrogenase|(S)-acetoin:NAD+ oxidoreductase|Acetoin:NAD+ oxidoreductase|diacetyl reductase|diacetyl reductase (acetoin reductase)|diacetyl reductase [(S)-acetoin forming]	1.1.1.304	Acetoin (diacetyl) reductase (EC 1.1.1.5)|diacetyl reductase [(S)-acetoin forming] (EC 1.1.1.304)	-	-	-	-	-
Butanoate metabolism	rxn01201	(1) NAD[0] + (1) 4-Hydroxybutanoate[0] <=> (1) NADH[0] + (1) H+[0] + (1) 4-Oxobutanoate[0]	-	OK	R01644	4-HYDROXYBUTYRATE-DEHYDROGENASE-RXN.c|RXN-6903.c.metaexp.NAD_NADH	4-Hydroxybutanoate:NAD+ oxidoreductase|4-hydroxybutanoate:NAD+ oxidoreductase|4-hydroxybutyrate dehydrogenase|gamma-hydroxybutyrate dehydrogenase	1.1.1.61	NAD-dependent 4-hydroxybutyrate dehydrogenase (EC 1.1.1.61)|4-hydroxybutyrate dehydrogenase (EC 1.1.1.61)	NoF/Blocked/Blocked/-///	-	-	-	-
Butanoate metabolism	rxn01452	(1) NADP[0] + (1) (S)-3-Hydroxybutyryl-CoA[0] <=> (1) NADPH[0] + (1) H+[0] + (1) Acetoacetyl-CoA[0]	-	OK	R01976	3-HYDROXYBUTYRYL-COA-DEHYDROGENASE-RXN.c	(S)-3-hydroxybutanoyl-CoA:NADP+ oxidoreductase|BHBD|L(+)-3-hydroxybutyryl-CoA dehydrogenase|L-(+)-3-hydroxybutyryl-CoA dehydrogenase|beta-hydroxybutyryl coenzyme A dehydrogenase|beta-hydroxybutyryl-CoA dehydrogenase|dehydrogenase, L-3-hydroxybutyryl coenzyme A (nicotinamide adenine dinucleotide phosphate)		3-hydroxybutyryl-CoA dehydrogenase (EC 1.1.1.157)|3-hydroxybutyryl-CoA dehydrogenase (EC 1.1.1.157)	-	-	-	-	-
Butanoate metabolism	rxn15438	(1) Acetyl-CoA[0] + (1) H+[0] + (1) (R)-2-Hydroxyglutarate[0] <=> (1) Acetate[0] + (1) 2-Hydroxyglutaryl-CoA[0]	-	OK|HB	R04000_C02630xC01087	RXN-1082.c	RXN-1082.c	-	-	-	-	-
Butanoate metabolism	rxn02169	(1) Glutaconyl-1-CoA[0] <=> (1) CO2[0] + (1) Crotonyl-CoA[0]	>	OK|HB	R03028	GLUTACONYL-COA-DECARBOXYLASE-RXN.c	Glutaconyl-1-CoA carboxy-lyase		indolepyruvate decarboxylase (EC 4.1.1.74)	-	-	-	-	-
Butanoate metabolism	rxn00875	(1) Acetate[0] + (1) Butyryl-CoA[0] <=> (1) Acetyl-CoA[0] + (1) Butyrate[0]	-	OK	R01179	R11-RXN.c	Acetyl-CoA:butyrate-CoA transferase|Butanoyl-CoA:acetate CoA-transferase|acetate coa-transferase|butyryl-CoA:acetate CoA-transferase		Acetyl-CoA:acetoacetyl-CoA transferase, alpha subunit (EC 2.8.3.8)|Acetyl-CoA:acetoacetyl-CoA transferase, beta subunit (EC 2.8.3.8)|L-seryl-tRNASec selenium transferase (EC 2.9.1.1)	-	-	-	-	-
Butanoate metabolism	rxn01451	(1) NAD[0] + (1) (S)-3-Hydroxybutyryl-CoA[0] <=> (1) NADH[0] + (1) H+[0] + (1) Acetoacetyl-CoA[0]	-	OK	R01975	RXN-11662.c	(S)-3-Hydroxybutanoyl-CoA:NAD+ oxidoreductase|3-hydroxyacyl-CoA dehydrogenase (acetoacetyl-CoA)|3-hydroxyacyl-coa dehydrogenase|RXN-11662.c		Enoyl-CoA hydratase [isoleucine degradation] (EC 4.2.1.17)|3-hydroxyacyl-CoA dehydrogenase (EC 1.1.1.35)|3-hydroxyacyl-CoA dehydrogenase (EC 1.1.1.35)	-	-	-	-	-
Butanoate metabolism	rxn02113	(1) H+[0] + (1) ALCTT[0] <=> (1) CO2[0] + (1) ACTN[0]	>	OK	R02947		2-Acetolactate carboxy-lyase		Alpha-acetolactate decarboxylase (EC 4.1.1.5)|phenylalanine decarboxylase (EC 4.1.1.53)	NoF/Blocked/Blocked/>///	NoF/Blocked/Blocked/>///	NoF/Blocked/Blocked/>///	NoF/Blocked/Blocked/>///	NoF/Blocked/Blocked/>///
Butanoate metabolism	rxn01453	(1) NADP[0] + (1) (R)-3-Hydroxybutanoyl-CoA[0] <=> (1) NADPH[0] + (1) H+[0] + (1) Acetoacetyl-CoA[0]	-	OK	R01977		(R)-3-Hydroxybutanoyl-CoA:NADP+ oxidoreductase		Acetoacetyl-CoA reductase (EC 1.1.1.36)|acetoacetyl-CoA reductase (EC 1.1.1.36)	-	-	-	-	-
Butanoate metabolism	rxn02345	(1) (S)-3-Hydroxybutyryl-CoA[0] <=> (1) (R)-3-Hydroxybutanoyl-CoA[0]	-	OK	R03276		(S)-3-Hydroxybutanoyl-CoA 3-epimerase		3-hydroxybutyryl-CoA epimerase (EC 5.1.2.3)|3-hydroxybutyryl-CoA epimerase (EC 5.1.2.3)	-	-	-	-	-
Primary bile acid biosynthesis	rxn02795	(1) H2O[0] + (1) Glycochenodeoxycholate[0] <=> (1) Glycine[0] + (1) Chenodiol[0]	-	OK	R03975		Glycochenodeoxycholate amidohydrolase		N-acetylmuramoyl-L-alanine amidase (EC 3.5.1.28)	-	-	-	-	-
Primary bile acid biosynthesis	rxn02015	(1) H2O[0] + (1) Taurocholate[0] <=> (1) Taurine[0] + (1) Cholate[0]	<	OK	R02797		Taurocholate amidohydrolase		N-acetylmuramoyl-L-alanine amidase (EC 3.5.1.28)	-	-	-	-	-
Primary bile acid biosynthesis	rxn02796	(1) H2O[0] + (1) Taurochenodeoxycholate[0] <=> (1) Taurine[0] + (1) Chenodiol[0]	-	OK	R03977	CHENODEOXYCHOLOYLTAURINE-HYDROLASE-RXN.c	chenodeoxycholoyltaurine amidohydrolase|chenodeoxycholoyltaurine hydrolase	3.5.1.74	N-acetylmuramoyl-L-alanine amidase (EC 3.5.1.28)	-	-	-	-	-
Primary bile acid biosynthesis	rxn04068	(1) H2O[0] + (1) Glycocholate[0] <=> (1) Glycine[0] + (1) Cholate[0]	-	OK	R05835	CHOLOYLGLYCINE-HYDROLASE-RXN.c	3alpha,7alpha,12alpha-trihydroxy-5beta-cholan-24-oylglycine amidohydrolase|Glycocholate amidohydrolase|bile salt hydrolase|choloylglycine hydrolase|choloyltaurine hydrolase|glycocholase		N-acetylmuramoyl-L-alanine amidase (EC 3.5.1.28)	-	-	NoF/Blocked/Blocked/-///	NoF/Blocked/Blocked/-///	NoF/Blocked/Blocked/-///
Primary bile acid biosynthesis	rxn02639	(1) Propionyl-CoA[0] + (1) Choloyl-CoA[0] <=> (1) CoA[0] + (1) 3alpha,7alpha,12alpha-Trihydroxy-5beta-24-oxocholestanoyl-CoA[0]	-	OK	R03719	2.3.1.176-RXN.c	choloyl-CoA:propanoyl-CoA C-acyltransferase		galactoside O-acetyltransferase (EC 2.3.1.18)	-	-	-	-	-
Primary bile acid biosynthesis	rxn14138	(1) Propionyl-CoA[0] + (1) Chenodeoxycholoyl-CoA[0] <=> (1) CoA[0] + (1) 3alpha,7alpha-Dihydroxy-5beta-24-oxocholestanoyl-CoA[0]	-	OK	R04811		3alpha,7alpha-dihydroxy-5beta-cholanoyl-CoA:propanoyl-CoA|C-acyltransferase	2.3.1.176	galactoside O-acetyltransferase (EC 2.3.1.18)	-	-	-	-	-
Primary bile acid biosynthesis	rxn03287	(1) NAD[0] + (1) 3alpha,7alpha,24-Trihydroxy-5beta-cholestanoyl-CoA[0] <=> (1) NADH[0] + (1) H+[0] + (1) 3alpha,7alpha-Dihydroxy-5beta-24-oxocholestanoyl-CoA[0]	-	OK	R04810				3-hydroxyacyl-CoA dehydrogenase (EC 1.1.1.35)	-	-	-	-	-
Primary bile acid biosynthesis	rxn03289	(1) NAD[0] + (1) 3alpha,7alpha,12alpha,24-Tetrahydroxy-5beta-cholestanoyl-CoA[0] <=> (1) NADH[0] + (1) H+[0] + (1) 3alpha,7alpha,12alpha-Trihydroxy-5beta-24-oxocholestanoyl-CoA[0]	-	OK	R04812				3-hydroxyacyl-CoA dehydrogenase (EC 1.1.1.35)	-	-	-	-	-
Biosynthesis of siderophore group nonribosomal peptides	rxn01258	(1) Chorismate[0] <=> (1) Isochorismate[0]	-	OK	R01717	ISOCHORSYN-RXN.c	Chorismate hydroxymutase|ICHORSi|IsochorismateSynthase|chorismate hydroxymutase|isochorismate mutase|menaquinone-specific isochorismate synthase	5.4.99.6	Menaquinone-specific isochorismate synthase (EC 5.4.4.2)|Isochorismate synthase (EC 5.4.4.2) of siderophore biosynthesis|Isochorismate synthase (EC 5.4.4.2)|isochorismate synthase (EC 5.4.4.2)	G/PosF/Positive/Positive/>/2-Demethylmenaquinone 8;Menaquinone 8//	G/PosF/Positive/Positive/>/2-Demethylmenaquinone 8;Menaquinone 8//	G/PosF/Positive/Positive/>/2-Demethylmenaquinone 8;Menaquinone 8//	G/PosF/Positive/Positive/>/Menaquinone 8;2-Demethylmenaquinone 8//	G/PosF/Positive/Positive/>/Menaquinone 8;2-Demethylmenaquinone 8//
Biosynthesis of siderophore group nonribosomal peptides	rxn00055	(3) S-Adenosyl-L-methionine[0] <=> (4) H+[0] + (3) 5-Methylthioadenosine[0] + (1) Nicotianamine[0]	>	OK	R00075	2.5.1.43-RXN.c	S-adenosyl-L-methionine:S-adenosyl-L-methionine|S-adenosyl-L-methionine:S-adenosyl-L-methionine 3-amino-3-carboxypropyltransferase|S-adenosyl-L-methionine:S-adenosyl-L-methionine:S-adenosyl-L-methionine 3-amino-3-carboxypropyltransferase|nicotianamine synthase	2.5.1.43	cysteine synthase (EC 2.5.1.47)	-	-	-	-	-
Biosynthesis of siderophore group nonribosomal peptides	rxn02177	(1) H2O[0] + (1) Isochorismate[0] <=> (1) Pyruvate[0] + (1) 2,3-Dihydroxy-2,3-dihydrobenzoate[0]	>	OK	R03037	ISOCHORMAT-RXN.c	2,3-dihydro-2,3-dihydroxybenzoate synthase|2,3-dihydroxy-2,3-dihydrobenzoate synthase|2,3-dihydroxy-2,3-dihydrobenzoic synthase|Isochorismate pyruvate-hydrolase|isochorismate pyruvate-hydrolase		Isochorismatase (EC 3.3.2.1) [enterobactin] siderophore|Isochorismatase (EC 3.3.2.1)|alkenylglycerophosphocholine hydrolase (EC 3.3.2.2)	-	-	-	-	-
Biosynthesis of siderophore group nonribosomal peptides	rxn04454	(1) Isochorismate[0] <=> (1) Pyruvate[0] + (1) SALC[0]	>	OK	R06602	RXN-1981.c	isochorismate lyase|isochorismate pyruvate lyase|isochorismate pyruvate-lyase (salicylate-forming)|pyochelin biosynthetic protein PchB|salicylate biosynthesis protein pchB	4.2.99.21	Spore photoproduct lyase (EC 4.1.99.-)	NoF/Blocked/Blocked/>///	NoF/Blocked/Blocked/>///	NoF/Blocked/Blocked/>///	NoF/Blocked/Blocked/>///	NoF/Blocked/Blocked/>///
Purine metabolism	rxn03136	(1) SAICAR[0] <=> (1) H+[0] + (1) Fumarate[0] + (1) AICAR[0]	-	OK|HB	R04559		AMP-lyase|1-(5'-Phosphoribosyl)-5-amino-4-(N-succinocarboxamide)-imidazole AMP-lyase|ADSL2r|AMP-lyase|adenylosuccinatelyase		Adenylosuccinate lyase (EC 4.3.2.2)|adenylosuccinate lyase (EC 4.3.2.2)	PosF/Positive/Positive variable/-/Bactoprenyl diphosphate;glycerol teichoic acid (n-45), linked, unsubstituted;ATP;2-Demethylmenaquinone 8;glycerol teichoic acid (n-45), linked, glucose substituted;Anteisoheptadecanoyllipoteichoic acid (n-24), linked, glucose substituted;Isoheptadecanoyllipoteichoic acid (n-24), linked, glucose substituted;Tetrahydrofolate;glycerol teichoic acid (n-45), linked, D…	PosF/Positive/Positive variable/-/10-Formyltetrahydrofolate;2-Demethylmenaquinone 8;Tetrahydrofolate;L-Tyrosine;dGTP;dATP;Menaquinone 8;S-Adenosyl-L-methionine;GTP;5-Methyltetrahydrofolate;ATP;phosphatidylethanolamine dioctadecanoyl//	PosF/Positive/Positive variable/-/10-Formyltetrahydrofolate;5-Methyltetrahydrofolate;CoA;GTP;S-Adenosyl-L-methionine;dATP;L-Tyrosine;ATP;Tetrahydrofolate//	PosF/Positive/Positive variable/-/5-Methyltetrahydrofolate;S-Adenosyl-L-methionine;dATP;GTP;Tetrahydrofolate;L-Phenylalanine;dGTP;10-Formyltetrahydrofolate;Menaquinone 8;phosphatidylethanolamine dioctadecanoyl;ATP//	PosF/Positive/Positive variable/-/L-Tryptophan;TPP;Diisoheptadecanoylphosphatidylethanolamine;dGTP;10-Formyltetrahydrofolate;Menaquinone 8;dATP;Spermidine;S-Adenosyl-L-methionine;NAD;Tetrahydrofolate;GTP;Siroheme;5-Methyltetrahydrofolate;Calomide;ATP;CoA;phosphatidylethanolamine dioctadecanoyl;L-Serine;Ubiquinone-8//
Purine metabolism	rxn00770	(1) ATP[0] + (1) ribose-5-phosphate[0] <=> (1) AMP[0] + (1) H+[0] + (1) PRPP[0]	>	OK|HB	R01049	PRPPSYN-RXN.c	5-phosphoribose pyrophosphorylase|5-phosphoribosyl-1-pyrophosphate synthetase|5-phosphoribosyl-alpha-1-pyrophosphate synthetase|ATP:D-ribose-5-phosphate pyrophosphotransferase|PP-ribose P synthetase|PPRibP synthetase|PRPP synthetase|PRPPS|phosphoribosyl-diphosphate synthetase|phosphoribosylpyrophosphate synthase|phosphoribosylpyrophosphatesynthetase|pyrophosphoribosylphosphate synthetase|ribophos…		Ribose-phosphate pyrophosphokinase (EC 2.7.6.1)|GTP diphosphokinase (EC 2.7.6.5)	PosF/Positive/Positive/-/Bactoprenyl diphosphate;10-Formyltetrahydrofolate;glycerol teichoic acid (n-45), linked, unsubstituted;dCTP;ATP;2-Demethylmenaquinone 8;glycerol teichoic acid (n-45), linked, glucose substituted;Anteisoheptadecanoyllipoteichoic acid (n-24), linked, glucose substituted;Dianteisoheptadecanoylphosphatidylglycerol;L-Tyrosine;Isoheptadecanoyllipoteichoic acid (n-24), linked, g…	PosF/Positive/Positive/-/UTP;10-Formyltetrahydrofolate;2-Demethylmenaquinone 8;L-Histidine;NADP;Tetrahydrofolate;Ubiquinone-8;Calomide;L-Tyrosine;dGTP;NAD;Riboflavin;TTP;dATP;Menaquinone 8;GTP;5-Methyltetrahydrofolate;CoA;ATP;FAD;TPP;dCTP;L-Phenylalanine;L-Tryptophan;CTP;phosphatidylethanolamine dioctadecanoyl//	PosF/Positive/Positive/-/Ubiquinone-8;TPP;10-Formyltetrahydrofolate;L-Histidine;5-Methyltetrahydrofolate;CoA;Riboflavin;GTP;NAD;S-Adenosyl-L-methionine;2-Demethylmenaquinone 8;Menaquinone 8;dCTP;Calomide;dATP;FAD;UTP;L-Tyrosine;L-Tryptophan;ATP;TTP;L-Phenylalanine;NADP;CTP;dGTP;Tetrahydrofolate//	PosF/Positive/Positive/-/5-Methyltetrahydrofolate;dCTP;dATP;GTP;UTP;Tetrahydrofolate;CTP;NADP;L-Tryptophan;L-Histidine;L-Phenylalanine;dGTP;10-Formyltetrahydrofolate;Calomide;Menaquinone 8;phosphatidylethanolamine dioctadecanoyl;ATP;TTP;Ubiquinone-8;L-Tyrosine;Riboflavin;2-Demethylmenaquinone 8;NAD;CoA;TPP;FAD//	PosF/Positive/Positive/-/Riboflavin;L-Tryptophan;TPP;Diisoheptadecanoylphosphatidylethanolamine;CTP;dGTP;10-Formyltetrahydrofolate;Menaquinone 8;L-Tyrosine;dCTP;Spermidine;S-Adenosyl-L-methionine;NAD;Tetrahydrofolate;GTP;Siroheme;5-Methyltetrahydrofolate;L-Histidine;Calomide;ATP;CoA;NADP;UTP;phosphatidylethanolamine dioctadecanoyl;FAD;L-Serine;Ubiquinone-8;L-Phenylalanine;L-Methionine;2-Demethylm…
Purine metabolism	rxn03147	(1) ATP[0] + (1) L-Aspartate[0] + (1) 5'-Phosphoribosyl-4-carboxy-5-aminoimidazole[0] <=> (1) ADP[0] + (1) Phosphate[0] + (1) H+[0] + (1) SAICAR[0]	>	OK|HB	R04591		1-(5-Phosphoribosyl)-5-amino-4-carboxyimidazole:L-aspartate ligase|1-(5-Phosphoribosyl)-5-amino-4-carboxyimidazole:L-aspartate ligase (ADP-forming)|PRASCS|phosphoribosylaminoimidazole-succinocarboxamide synthase|phosphoribosylaminoimidazolesuccinocarboxamidesynthase		Phosphoribosylaminoimidazole-succinocarboxamide synthase (EC 6.3.2.6)|phosphoribosylformylglycinamidine cyclo-ligase (EC 6.3.3.1)	PosF/Positive/Positive variable/>/Bactoprenyl diphosphate;glycerol teichoic acid (n-45), linked, unsubstituted;ATP;2-Demethylmenaquinone 8;glycerol teichoic acid (n-45), linked, glucose substituted;Anteisoheptadecanoyllipoteichoic acid (n-24), linked, glucose substituted;Isoheptadecanoyllipoteichoic acid (n-24), linked, glucose substituted;Tetrahydrofolate;glycerol teichoic acid (n-45), linked, D…	PosF/Positive/Positive variable/>/10-Formyltetrahydrofolate;2-Demethylmenaquinone 8;Tetrahydrofolate;L-Tyrosine;dGTP;dATP;Menaquinone 8;S-Adenosyl-L-methionine;5-Methyltetrahydrofolate;CoA;ATP;phosphatidylethanolamine dioctadecanoyl//	PosF/Positive/Positive variable/>/10-Formyltetrahydrofolate;5-Methyltetrahydrofolate;CoA;GTP;S-Adenosyl-L-methionine;2-Demethylmenaquinone 8;Menaquinone 8;dATP;ATP;L-Phenylalanine;Tetrahydrofolate//	PosF/Positive/Positive variable/>/5-Methyltetrahydrofolate;S-Adenosyl-L-methionine;dATP;GTP;Tetrahydrofolate;L-Phenylalanine;dGTP;10-Formyltetrahydrofolate;phosphatidylethanolamine dioctadecanoyl;ATP;CoA//	PosF/Positive/Positive variable/>/L-Tryptophan;TPP;Diisoheptadecanoylphosphatidylethanolamine;dGTP;10-Formyltetrahydrofolate;Menaquinone 8;dATP;Spermidine;S-Adenosyl-L-methionine;GTP;Siroheme;5-Methyltetrahydrofolate;ATP;CoA;phosphatidylethanolamine dioctadecanoyl;L-Serine;Ubiquinone-8;L-Methionine;Dianteisoheptadecanoylphosphatidylethanolamine;ACP//
Purine metabolism	rxn03137	(1) 10-Formyltetrahydrofolate[0] + (1) AICAR[0] <=> (1) Tetrahydrofolate[0] + (1) FAICAR[0]	>	OK	R04560	AICARTRANSFORM-RXN.c	imidazolecarboxamide formyltransferase|10-Formyltetrahydrofolate:5'-phosphoribosyl-5-amino-4-|10-Formyltetrahydrofolate:5'-phosphoribosyl-5-amino-4-imidazolecarboxamide formyltransferase|10-formyltetrahydrofolate:5'-phosphoribosyl-5-amino-4-imidazole-carboxamide N-formyltransferase|10-formyltetrahydrofolate:5'-phosphoribosyl-5-amino-4-imidazolecarboxamide formyltransferase|5'-phosphoribosyl-5-ami…		IMP cyclohydrolase (EC 3.5.4.10)|Phosphoribosylaminoimidazolecarboxamide formyltransferase (EC 2.1.2.3)|D-alanine 2-hydroxymethyltransferase (EC 2.1.2.7)	PosF/Positive/Positive variable/-/Bactoprenyl diphosphate;10-Formyltetrahydrofolate;glycerol teichoic acid (n-45), linked, unsubstituted;ATP;2-Demethylmenaquinone 8;glycerol teichoic acid (n-45), linked, glucose substituted;Anteisoheptadecanoyllipoteichoic acid (n-24), linked, glucose substituted;Dianteisoheptadecanoylphosphatidylglycerol;Isoheptadecanoyllipoteichoic acid (n-24), linked, glucose …	PosF/Positive/Positive variable/-/10-Formyltetrahydrofolate;2-Demethylmenaquinone 8;L-Histidine;Tetrahydrofolate;L-Tyrosine;dGTP;Riboflavin;dATP;Menaquinone 8;S-Adenosyl-L-methionine;GTP;5-Methyltetrahydrofolate;ATP;FAD;L-Phenylalanine;phosphatidylethanolamine dioctadecanoyl//	PosF/Positive/Positive variable/-/10-Formyltetrahydrofolate;L-Histidine;5-Methyltetrahydrofolate;CoA;Riboflavin;GTP;S-Adenosyl-L-methionine;2-Demethylmenaquinone 8;Menaquinone 8;dATP;FAD;L-Tyrosine;ATP;L-Phenylalanine;dGTP;Tetrahydrofolate//	PosF/Positive/Positive variable/-/5-Methyltetrahydrofolate;S-Adenosyl-L-methionine;dATP;GTP;Tetrahydrofolate;L-Histidine;L-Phenylalanine;dGTP;10-Formyltetrahydrofolate;Menaquinone 8;phosphatidylethanolamine dioctadecanoyl;ATP;L-Tyrosine;Riboflavin;FAD//	PosF/Positive/Positive variable/-/Riboflavin;L-Tryptophan;TPP;Diisoheptadecanoylphosphatidylethanolamine;dGTP;10-Formyltetrahydrofolate;Menaquinone 8;L-Tyrosine;dATP;Spermidine;S-Adenosyl-L-methionine;Tetrahydrofolate;GTP;Siroheme;5-Methyltetrahydrofolate;L-Histidine;ATP;CoA;phosphatidylethanolamine dioctadecanoyl;FAD;L-Serine;Ubiquinone-8;L-Phenylalanine;L-Methionine;TTP;Dianteisoheptadecanoylph…
Purine metabolism	rxn00832	(1) H2O[0] + (1) IMP[0] <=> (1) FAICAR[0]	-	OK	R01127	IMPCYCLOHYDROLASE-RXN.c	IMP 1,2-hydrolase (decyclizing)|IMP cyclohydrolase|IMPC|IMPcyclohydrolase|inosinate cyclohydrolase|inosinicase	3.5.4.10	IMP cyclohydrolase (EC 3.5.4.10)|Phosphoribosylaminoimidazolecarboxamide formyltransferase (EC 2.1.2.3)|Phosphoribosylaminoimidazolecarboxamide formyltransferase [alternate form]|IMP cyclohydrolase (EC 3.5.4.10) [alternate form]|D-alanine 2-hydroxymethyltransferase (EC 2.1.2.7)|deoxycytidine deaminase (EC 3.5.4.14)	NegF/Negative/Negative variable/-/Bactoprenyl diphosphate;10-Formyltetrahydrofolate;glycerol teichoic acid (n-45), linked, unsubstituted;ATP;2-Demethylmenaquinone 8;glycerol teichoic acid (n-45), linked, glucose substituted;Anteisoheptadecanoyllipoteichoic acid (n-24), linked, glucose substituted;Glycine;Dianteisoheptadecanoylphosphatidylglycerol;Isoheptadecanoyllipoteichoic acid (n-24), linked, …	NegF/Negative/Negative variable/-/10-Formyltetrahydrofolate;2-Demethylmenaquinone 8;L-Histidine;Tetrahydrofolate;L-Tyrosine;dGTP;Riboflavin;dATP;Menaquinone 8;S-Adenosyl-L-methionine;GTP;5-Methyltetrahydrofolate;ATP;FAD;L-Phenylalanine;phosphatidylethanolamine dioctadecanoyl//	NegF/Negative/Negative variable/-/10-Formyltetrahydrofolate;L-Histidine;5-Methyltetrahydrofolate;CoA;Riboflavin;GTP;S-Adenosyl-L-methionine;2-Demethylmenaquinone 8;Menaquinone 8;dATP;FAD;L-Tyrosine;ATP;L-Phenylalanine;dGTP;Tetrahydrofolate//	NegF/Negative/Negative variable/-/5-Methyltetrahydrofolate;S-Adenosyl-L-methionine;dATP;GTP;Tetrahydrofolate;L-Histidine;L-Phenylalanine;dGTP;10-Formyltetrahydrofolate;Menaquinone 8;phosphatidylethanolamine dioctadecanoyl;ATP;L-Tyrosine;Riboflavin;2-Demethylmenaquinone 8;FAD//	NegF/Negative/Negative variable/-/Riboflavin;L-Tryptophan;TPP;Diisoheptadecanoylphosphatidylethanolamine;dGTP;10-Formyltetrahydrofolate;Menaquinone 8;L-Tyrosine;dATP;Spermidine;S-Adenosyl-L-methionine;Tetrahydrofolate;GTP;Siroheme;5-Methyltetrahydrofolate;L-Histidine;ATP;CoA;phosphatidylethanolamine dioctadecanoyl;FAD;L-Serine;Ubiquinone-8;L-Phenylalanine;L-Methionine;2-Demethylmenaquinone 8;TTP;…
Purine metabolism	rxn02937	(1) ATP[0] + (1) 5'-Phosphoribosylformylglycinamidine[0] <=> (1) ADP[0] + (1) Phosphate[0] + (1) H+[0] + (1) AIR[0]	<	OK	R04208	AIRS-RXN.c	2-(Formamido)-N1-(5-phosphoribosyl)acetamidine cyclo-ligase|2-(Formamido)-N1-(5-phosphoribosyl)acetamidine cyclo-ligase (ADP-forming)|2-(formamido)-1-N-(5-phosphoribosyl)acetamidine cyclo-ligase (ADP-forming)|2-(formamido)-N1-(5-phosphoribosyl)acetamidine cyclo-ligase (ADP-forming)|5'-aminoimidazole ribonucleotide synthetase|AIR synthetase|PRAIS|phosphoribosyl-aminoimidazole synthetase|phosphorib…		Phosphoribosylformylglycinamidine cyclo-ligase (EC 6.3.3.1)|phosphoribosylformylglycinamidine cyclo-ligase (EC 6.3.3.1)	PosF/Positive/Positive/-/Bactoprenyl diphosphate;glycerol teichoic acid (n-45), linked, unsubstituted;ATP;2-Demethylmenaquinone 8;glycerol teichoic acid (n-45), linked, glucose substituted;Anteisoheptadecanoyllipoteichoic acid (n-24), linked, glucose substituted;Isoheptadecanoyllipoteichoic acid (n-24), linked, glucose substituted;Tetrahydrofolate;glycerol teichoic acid (n-45), linked, D-ala subs…	PosF/Positive/Positive/-/10-Formyltetrahydrofolate;2-Demethylmenaquinone 8;Tetrahydrofolate;Ubiquinone-8;L-Tyrosine;dGTP;dATP;Menaquinone 8;S-Adenosyl-L-methionine;GTP;ATP;TPP;phosphatidylethanolamine dioctadecanoyl//	PosF/Positive/Positive/-/Ubiquinone-8;TPP;10-Formyltetrahydrofolate;5-Methyltetrahydrofolate;CoA;GTP;S-Adenosyl-L-methionine;dATP;L-Tyrosine;ATP;Tetrahydrofolate//	PosF/Positive/Positive/-/5-Methyltetrahydrofolate;S-Adenosyl-L-methionine;dATP;GTP;Tetrahydrofolate;L-Phenylalanine;dGTP;Menaquinone 8;ATP;Ubiquinone-8;TPP//	PosF/Positive/Positive/-/L-Tryptophan;TPP;Diisoheptadecanoylphosphatidylethanolamine;dGTP;10-Formyltetrahydrofolate;Menaquinone 8;dATP;Spermidine;S-Adenosyl-L-methionine;NAD;Tetrahydrofolate;GTP;Siroheme;5-Methyltetrahydrofolate;Calomide;ATP;CoA;phosphatidylethanolamine dioctadecanoyl;L-Serine;Ubiquinone-8//
Purine metabolism	rxn03084	(1) H2O[0] + (1) ATP[0] + (1) L-Glutamine[0] + (1) N-Formyl-GAR[0] <=> (1) ADP[0] + (1) Phosphate[0] + (1) L-Glutamate[0] + (1) H+[0] + (1) 5'-Phosphoribosylformylglycinamidine[0]	>	OK	R04463	FGAMSYN-RXN.c	2-N-formyl-1-N-(5-phospho-D-ribosyl)glycinamide:L-glutamine amido-ligase (ADP-forming)|5'-Phosphoribosylformylglycinamide:L-glutamine amido-ligase|5'-Phosphoribosylformylglycinamide:L-glutamine amido-ligase (ADP-forming)|5'-phosphoribosylformylglycinamide:L-glutamine amido-ligase (ADP-forming)|FGAM synthetase|FGAR amidotransferase|N2-formyl-N1-(5-phospho-D-ribosyl)glycinamide:L-glutamine amido-li…		Phosphoribosylformylglycinamidine synthase, synthetase subunit (EC 6.3.5.3)|Phosphoribosylformylglycinamidine synthase, glutamine amidotransferase subunit (EC 6.3.5.3)|Phosphoribosylformylglycinamidine synthase, PurS subunit (EC 6.3.5.3)|glutaminyl-tRNA synthase (glutamine-hydrolysing) (EC 6.3.5.7)	PosF/Positive/Positive/>/Bactoprenyl diphosphate;glycerol teichoic acid (n-45), linked, unsubstituted;ATP;2-Demethylmenaquinone 8;glycerol teichoic acid (n-45), linked, glucose substituted;Anteisoheptadecanoyllipoteichoic acid (n-24), linked, glucose substituted;Isoheptadecanoyllipoteichoic acid (n-24), linked, glucose substituted;Tetrahydrofolate;glycerol teichoic acid (n-45), linked, D-ala subs…	PosF/Positive/Positive/>/10-Formyltetrahydrofolate;2-Demethylmenaquinone 8;Tetrahydrofolate;Ubiquinone-8;L-Tyrosine;dGTP;dATP;Menaquinone 8;GTP;CoA;ATP;TPP;phosphatidylethanolamine dioctadecanoyl//	PosF/Positive/Positive/>/Ubiquinone-8;TPP;10-Formyltetrahydrofolate;5-Methyltetrahydrofolate;CoA;GTP;S-Adenosyl-L-methionine;2-Demethylmenaquinone 8;Menaquinone 8;dATP;L-Tyrosine;ATP;Tetrahydrofolate//	PosF/Positive/Positive/>/dATP;GTP;Tetrahydrofolate;L-Phenylalanine;dGTP;10-Formyltetrahydrofolate;Menaquinone 8;ATP;Ubiquinone-8;2-Demethylmenaquinone 8;CoA;TPP//	PosF/Positive/Positive/>/L-Tryptophan;TPP;Diisoheptadecanoylphosphatidylethanolamine;dGTP;10-Formyltetrahydrofolate;Menaquinone 8;dATP;Spermidine;S-Adenosyl-L-methionine;Tetrahydrofolate;GTP;Siroheme;5-Methyltetrahydrofolate;ATP;CoA;phosphatidylethanolamine dioctadecanoyl;L-Serine;Ubiquinone-8;L-Methionine;TTP;Dianteisoheptadecanoylphosphatidylethanolamine//
Purine metabolism	rxn02895	(1) ATP[0] + (1) Glycine[0] + (1) 5-Phosphoribosylamine[0] <=> (1) ADP[0] + (1) Phosphate[0] + (1) H+[0] + (1) GAR[0]	>	OK	R04144	GLYRIBONUCSYN-RXN.c	2-amino-N-ribosylacetamide 5'-phosphate kinosynthase|5'-phosphoribosylglycinamide synthetase|5-Phospho-D-ribosylamine:glycine ligase (ADP-forming)|5-phospho-D-ribosylamine:glycine ligase (ADP-forming)|PRAGSr|glycinamide ribonucleotide synthetase|glycineamide ribonucleotide synthetase|phosphoribosylamine--glycine ligase|phosphoribosylamine-glycine ligase|phosphoribosylglycinamide synthase|phosphor…		Phosphoribosylamine--glycine ligase (EC 6.3.4.13)|formate---dihydrofolate ligase (EC 6.3.4.17)	PosF/Positive/Positive/>/Bactoprenyl diphosphate;glycerol teichoic acid (n-45), linked, unsubstituted;ATP;2-Demethylmenaquinone 8;glycerol teichoic acid (n-45), linked, glucose substituted;Anteisoheptadecanoyllipoteichoic acid (n-24), linked, glucose substituted;Isoheptadecanoyllipoteichoic acid (n-24), linked, glucose substituted;Tetrahydrofolate;glycerol teichoic acid (n-45), linked, D-ala subs…	PosF/Positive/Positive/>/10-Formyltetrahydrofolate;2-Demethylmenaquinone 8;Tetrahydrofolate;Ubiquinone-8;dGTP;dATP;Menaquinone 8;S-Adenosyl-L-methionine;5-Methyltetrahydrofolate;CoA;ATP;TPP;L-Phenylalanine;phosphatidylethanolamine dioctadecanoyl//	PosF/Positive/Positive/>/Ubiquinone-8;TPP;10-Formyltetrahydrofolate;5-Methyltetrahydrofolate;CoA;S-Adenosyl-L-methionine;2-Demethylmenaquinone 8;Menaquinone 8;dATP;ATP;L-Phenylalanine;Tetrahydrofolate//	PosF/Positive/Positive/>/5-Methyltetrahydrofolate;S-Adenosyl-L-methionine;dATP;Tetrahydrofolate;L-Phenylalanine;10-Formyltetrahydrofolate;Menaquinone 8;phosphatidylethanolamine dioctadecanoyl;ATP;Ubiquinone-8;2-Demethylmenaquinone 8;CoA;TPP//	PosF/Positive/Positive/>/L-Tryptophan;TPP;Diisoheptadecanoylphosphatidylethanolamine;dGTP;10-Formyltetrahydrofolate;Menaquinone 8;dATP;Spermidine;S-Adenosyl-L-methionine;NAD;Tetrahydrofolate;GTP;Siroheme;5-Methyltetrahydrofolate;Calomide;ATP;CoA;phosphatidylethanolamine dioctadecanoyl;L-Serine;Ubiquinone-8;L-Methionine;TTP;Dianteisoheptadecanoylphosphatidylethanolamine;ACP//
Purine metabolism	rxn05232	(1) ATP[0] + (1) trdrd[0] <=> (1) H2O[0] + (1) dATP[0] + (1) trdox[0]	?	OK	R02014		2'-Deoxyadenosine 5'-triphosphate:oxydized-thioredoxin|2'-Deoxyadenosine 5'-triphosphate:oxydized-thioredoxin 2'-oxidoreductase|Ribonucleotide reductase: ATP|ribonucleoside-triphosphate reductase (ATP)		Ribonucleotide reductase of class III (anaerobic), large subunit (EC 1.17.4.2)|ribonucleoside-triphosphate reductase (EC 1.17.4.2)	PosF/Positive/Positive/>/dATP//	PosF/Positive/Positive/>/dATP//	PosF/Positive/Positive/>/dATP//	PosF/Positive/Positive/>/dATP//	PosF/Positive/Positive/>/dATP//
Purine metabolism	rxn05234	(1) GTP[0] + (1) trdrd[0] <=> (1) H2O[0] + (1) dGTP[0] + (1) trdox[0]	?	OK	R02020		2'-Deoxyguanosine 5'-triphosphate:oxydized-thioredoxin|2'-Deoxyguanosine 5'-triphosphate:oxydized-thioredoxin 2'-oxidoreductase|Ribonucleotide reductase: GTP|ribonucleoside-triphosphate reductase (GTP)		Ribonucleotide reductase of class III (anaerobic), large subunit (EC 1.17.4.2)|ribonucleoside-triphosphate reductase (EC 1.17.4.2)	PosF/Positive/Positive/>/dGTP//	PosF/Positive/Positive/>/dGTP//	PosF/Positive/Positive/>/dGTP//	PosF/Positive/Positive/>/dGTP//	PosF/Positive/Positive/>/dGTP//
Purine metabolism	rxn00834	(1) H2O[0] + (1) NAD[0] + (1) IMP[0] <=> (1) NADH[0] + (1) H+[0] + (1) XMP[0]	-	OK	R01130	IMP-DEHYDROG-RXN.c	IMPD|IMPdehydrogenase|Putative inosine-5'-monophosphate dehydrogenase IMD1		Inosine-5'-monophosphate dehydrogenase (EC 1.1.1.205)|IMP dehydrogenase (EC 1.1.1.205)	PosF/Positive/Variable/-/10-Formyltetrahydrofolate;glycerol teichoic acid (n-45), linked, unsubstituted;2-Demethylmenaquinone 8;glycerol teichoic acid (n-45), linked, glucose substituted;FAD;Tetrahydrofolate;glycerol teichoic acid (n-45), linked, D-ala substituted;GTP;dGTP;L-Phenylalanine;Menaquinone 8;Riboflavin;5-Methyltetrahydrofolate//	PosF/Positive/Variable/-/10-Formyltetrahydrofolate;Tetrahydrofolate;L-Tyrosine;dGTP;Riboflavin;GTP;5-Methyltetrahydrofolate;FAD;phosphatidylethanolamine dioctadecanoyl//	PosF/Positive/Variable/-/10-Formyltetrahydrofolate;5-Methyltetrahydrofolate;Riboflavin;GTP;2-Demethylmenaquinone 8;Menaquinone 8;FAD;L-Phenylalanine;dGTP;Tetrahydrofolate//	PosF/Positive/Variable/-/5-Methyltetrahydrofolate;GTP;Tetrahydrofolate;L-Phenylalanine;dGTP;10-Formyltetrahydrofolate;phosphatidylethanolamine dioctadecanoyl;Riboflavin;FAD//	PosF/Positive/Variable/-/Riboflavin;L-Tryptophan;TPP;Diisoheptadecanoylphosphatidylethanolamine;dGTP;10-Formyltetrahydrofolate;Menaquinone 8;L-Tyrosine;dATP;Spermidine;S-Adenosyl-L-methionine;Tetrahydrofolate;GTP;Siroheme;5-Methyltetrahydrofolate;L-Histidine;ATP;CoA;phosphatidylethanolamine dioctadecanoyl;FAD;L-Serine;Ubiquinone-8;L-Phenylalanine;L-Methionine;2-Demethylmenaquinone 8;TTP;Dianteiso…
Purine metabolism	rxn10042	(1) ADP[0] + (1) Phosphate[0] + (4) H+[1] <=> (1) H2O[0] + (1) ATP[0] + (3) H+[0]	>	OK		ATPSYN-RXN.ce	ATP synthase (four protons for one ATP)|ATPS4r|ATPsynthase-fourprotonsforoneATP		ATP synthase B chain (EC 3.6.3.14)|ATP synthase delta chain (EC 3.6.3.14)|ATP synthase beta chain (EC 3.6.3.14)|ATP synthase protein I|ATP synthase gamma chain (EC 3.6.3.14)|ATP synthase epsilon chain (EC 3.6.3.14)|ATP synthase alpha chain (EC 3.6.3.14)|ATP synthase A chain (EC 3.6.3.14)|ATP synthase C chain (EC 3.6.3.14)	PosF/Variable/Variable/-///	-	-	-	-
Purine metabolism	rxn10042	(1) ADP[0] + (1) Phosphate[0] + (4) H+[1] <=> (1) H2O[0] + (1) ATP[0] + (3) H+[0]	>	OK		ATPSYN-RXN.ce	ATP synthase (four protons for one ATP)|ATPS4r|ATPsynthase-fourprotonsforoneATP		ATP synthase B chain (EC 3.6.3.14)|ATP synthase delta chain (EC 3.6.3.14)|ATP synthase beta chain (EC 3.6.3.14)|ATP synthase protein I|ATP synthase gamma chain (EC 3.6.3.14)|ATP synthase epsilon chain (EC 3.6.3.14)|ATP synthase alpha chain (EC 3.6.3.14)|ATP synthase A chain (EC 3.6.3.14)|ATP synthase C chain (EC 3.6.3.14)	PosF/Variable/Variable/-///	-	-	-	-
Purine metabolism	rxn10042	(1) ADP[0] + (1) Phosphate[0] + (4) H+[1] <=> (1) H2O[0] + (1) ATP[0] + (3) H+[0]	>	OK		ATPSYN-RXN.ce	ATP synthase (four protons for one ATP)|ATPS4r|ATPsynthase-fourprotonsforoneATP		ATP synthase B chain (EC 3.6.3.14)|ATP synthase delta chain (EC 3.6.3.14)|ATP synthase beta chain (EC 3.6.3.14)|ATP synthase protein I|ATP synthase gamma chain (EC 3.6.3.14)|ATP synthase epsilon chain (EC 3.6.3.14)|ATP synthase alpha chain (EC 3.6.3.14)|ATP synthase A chain (EC 3.6.3.14)|ATP synthase C chain (EC 3.6.3.14)	PosF/Variable/Variable/-///	-	-	-	-
Purine metabolism	rxn00239	(1) ATP[0] + (1) H+[0] + (1) GMP[0] <=> (1) ADP[0] + (1) GDP[0]	-	OK|HB	R00332	GUANYL-KIN-RXN.c	5'-GMP kinase|ATP:GMP phosphotransferase|GK1|deoxyguanylate kinase|gmp kinase|guanosine monophosphate kinase|guanylate kinase (GMP:ATP)|guanylatekinase-GMP-ATP		Guanylate kinase (EC 2.7.4.8)|guanylate kinase (EC 2.7.4.8)	PosF/Variable/Variable/-/10-Formyltetrahydrofolate;glycerol teichoic acid (n-45), linked, unsubstituted;2-Demethylmenaquinone 8;glycerol teichoic acid (n-45), linked, glucose substituted;FAD;Tetrahydrofolate;glycerol teichoic acid (n-45), linked, D-ala substituted;GTP;dGTP;L-Phenylalanine;Menaquinone 8;Calomide;Riboflavin;5-Methyltetrahydrofolate//	PosF/Positive/Positive/-/10-Formyltetrahydrofolate;2-Demethylmenaquinone 8;Tetrahydrofolate;Calomide;dGTP;Riboflavin;Menaquinone 8;GTP;5-Methyltetrahydrofolate;FAD;L-Phenylalanine;phosphatidylethanolamine dioctadecanoyl//	PosF/Positive/Positive/-/10-Formyltetrahydrofolate;5-Methyltetrahydrofolate;Riboflavin;GTP;Menaquinone 8;Calomide;FAD;L-Tyrosine;dGTP;Tetrahydrofolate//	PosF/Positive/Positive/-/5-Methyltetrahydrofolate;GTP;Tetrahydrofolate;L-Phenylalanine;dGTP;10-Formyltetrahydrofolate;Calomide;phosphatidylethanolamine dioctadecanoyl;Riboflavin;FAD//	PosF/Positive/Positive/-/Riboflavin;L-Tryptophan;TPP;Diisoheptadecanoylphosphatidylethanolamine;dGTP;10-Formyltetrahydrofolate;Menaquinone 8;L-Tyrosine;dATP;Spermidine;S-Adenosyl-L-methionine;Tetrahydrofolate;GTP;Siroheme;5-Methyltetrahydrofolate;L-Histidine;Calomide;ATP;CoA;phosphatidylethanolamine dioctadecanoyl;FAD;L-Serine;Ubiquinone-8;L-Phenylalanine;L-Methionine;2-Demethylmenaquinone 8;TTP;…
Purine metabolism	rxn00915	(1) PPi[0] + (1) H+[0] + (1) GMP[0] <=> (1) PRPP[0] + (1) Guanine[0]	<	OK|HB	R01229	GUANPRIBOSYLTRAN-RXN.c	GMP:diphosphate 5-phospho-alpha-D-ribosyltransferase|GMP:pyrophosphate phosphoribosyltransferase|GUANPRIBOSYLTRAN-RXN.c|GUAPRT|guaninephosphoribosyltransferase		Hypoxanthine-guanine phosphoribosyltransferase (EC 2.4.2.8)|Xanthine-guanine phosphoribosyltransferase (EC 2.4.2.22)|protein xylosyltransferase (EC 2.4.2.26)|beta-galactoside alpha-2,6-sialyltransferase (EC 2.4.99.1)|neolactotetraosylceramide alpha-2,3-sialyltransferase (EC 2.4.99.10)	NoF/Blocked/Blocked/<///	NoF/Blocked/Blocked/<///	NoF/Blocked/Blocked/<///	NoF/Blocked/Blocked/<///	NoF/Blocked/Blocked/<///
Purine metabolism	rxn01547	(1) H2O[0] + (1) H+[0] + (1) Guanosine[0] <=> (1) NH3[0] + (1) Xanthosine[0]	>	OK	R02145	GUANOSINE-DEAMINASE-RXN.c	Guanosine aminohydrolase|guanosine aminase|guanosine aminohydrolase|guanosine deaminase		phosphoribosyl-AMP cyclohydrolase (EC 3.5.4.19)	-	-	-	-	-
Purine metabolism	rxn00778	(1) Ribose 1-phosphate[0] <=> (1) ribose-5-phosphate[0]	-	OK	R01057	PPENTOMUT-RXN.c	D-ribose 1,5-phosphomutase|PPM|alpha-D-Ribose 1-phosphate 1,6-phosphomutase|alpha-D-glucose-1,6-bisphosphate:deoxy-D-ribose-1-phosphate phosphotransferase|alpha-D-ribose 1,5-phosphomutase|deoxyribomutase|deoxyribose phosphomutase|phosphodeoxyribomutase|phosphoribomutase		Phosphopentomutase (EC 5.4.2.7)|beta-phosphoglucomutase (EC 5.4.2.6)|lysine 2,3-aminomutase (EC 5.4.3.2)	NoF/Positive variable/Variable/-///	-	-	-	-
Purine metabolism	rxn00134	(1) ATP[0] + (1) Adenosine[0] <=> (1) ADP[0] + (1) AMP[0] + (1) H+[0]	>	OK|HB	R00185	ADENOSINE-KINASE-RXN.c	ATP:adenosine 5'-phosphotransferase|adenosine kinase (phosphorylating)		putative Adenosine kinase (EC 2.7.1.20)|Adenosine kinase (EC 2.7.1.20)|dephospho-CoA kinase (EC 2.7.1.24)|polynucleotide 5'-hydroxyl-kinase (EC 2.7.1.78)	-	-	G/PosF/Positive/Positive/>/Ubiquinone-8;TPP;Menaquinone 8;Siroheme//	G/PosF/Positive/Positive/>/Siroheme;Menaquinone 8;Ubiquinone-8;TPP//	G/PosF/Positive/Positive/>/TPP;Menaquinone 8;Siroheme;Ubiquinone-8//
Purine metabolism	rxn03004	(1) 10-Formyltetrahydrofolate[0] + (1) GAR[0] <=> (1) H+[0] + (1) Tetrahydrofolate[0] + (1) N-Formyl-GAR[0]	>	OK	R04325	GART-RXN.c	formyltransferase|10-Formyltetrahydrofolate:5'-phosphoribosylglycinamide|10-Formyltetrahydrofolate:5'-phosphoribosylglycinamide formyltransferase|10-formyltetrahydrofolate:5'-phosphoribosylglycinamide N-formyltransferase|2-amino-N-ribosylacetamide 5'-phosphate transformylase|5,10-methenyltetrahydrofolate:2-amino-N-ribosylacetamide ribonucleotide transformylase|GAR TFase|GAR formyltransferase|GAR …		Phosphoribosylglycinamide formyltransferase (EC 2.1.2.2)|phosphoribosylglycinamide formyltransferase (EC 2.1.2.2)	PosF/Positive/Positive/-/Bactoprenyl diphosphate;glycerol teichoic acid (n-45), linked, unsubstituted;ATP;2-Demethylmenaquinone 8;glycerol teichoic acid (n-45), linked, glucose substituted;Anteisoheptadecanoyllipoteichoic acid (n-24), linked, glucose substituted;Isoheptadecanoyllipoteichoic acid (n-24), linked, glucose substituted;Tetrahydrofolate;glycerol teichoic acid (n-45), linked, D-ala subs…	PosF/Positive/Positive/-/10-Formyltetrahydrofolate;Tetrahydrofolate;Ubiquinone-8;L-Tyrosine;5-Methyltetrahydrofolate;ATP;TPP;phosphatidylethanolamine dioctadecanoyl//	PosF/Positive/Positive/-/Ubiquinone-8;TPP;10-Formyltetrahydrofolate;5-Methyltetrahydrofolate;CoA;S-Adenosyl-L-methionine;2-Demethylmenaquinone 8;Menaquinone 8;dATP;ATP;L-Phenylalanine;dGTP;Tetrahydrofolate//	PosF/Positive/Positive/-/5-Methyltetrahydrofolate;S-Adenosyl-L-methionine;dATP;GTP;Tetrahydrofolate;L-Phenylalanine;dGTP;10-Formyltetrahydrofolate;phosphatidylethanolamine dioctadecanoyl;ATP;Ubiquinone-8;CoA;TPP//	PosF/Positive/Positive/-/L-Tryptophan;TPP;Diisoheptadecanoylphosphatidylethanolamine;dGTP;10-Formyltetrahydrofolate;Menaquinone 8;dATP;Spermidine;S-Adenosyl-L-methionine;NAD;Tetrahydrofolate;GTP;Siroheme;5-Methyltetrahydrofolate;Calomide;ATP;CoA;phosphatidylethanolamine dioctadecanoyl;L-Serine;Ubiquinone-8;TTP//
Purine metabolism	rxn01548	(1) Phosphate[0] + (1) Guanosine[0] <=> (1) Guanine[0] + (1) Ribose 1-phosphate[0]	-	OK|HB	R02147	GUANPHOSPHOR-RXN.c|RXN0-5199.c	PUNP3|guanosine phosphorylase|guanosine:orthophosphate ribosyltransferase|guanosine:phosphate alpha-D-ribosyltransferase|purine-nucleoside phosphorylase (Guanosine)|purine-nucleoside phosphorylase (Guanosine), mitochondrial|purine-nucleosidephosphorylase-Guanosine		Purine nucleoside phosphorylase (EC 2.4.2.1)|Xanthosine phosphorylase (EC 2.4.2.1)|purine-nucleoside phosphorylase (EC 2.4.2.1)|nicotinate-nucleotide diphosphorylase (carboxylating) (EC 2.4.2.19)	NoF/Blocked/Blocked/-///	-	-	-	-
Purine metabolism	rxn00097	(1) ATP[0] + (1) AMP[0] + (1) H+[0] <=> (2) ADP[0]	-	OK|HB	R00127	ADENYL-KIN-RXN.c	ADK1|adenylate kinase, mitochondrial|adenylatekinase|adenylic kinase|adenylokinase|myokinase		Adenylate kinase (EC 2.7.4.3)|phosphomethylpyrimidine kinase (EC 2.7.4.7)	NoF/Variable/Variable/-///	NoF/Variable/Variable/-///	NoF/Variable/Variable/-///	NoF/Variable/Variable/-///	NoF/Variable/Variable/-///
Purine metabolism	rxn01138	(1) Phosphate[0] + (1) Adenosine[0] <=> (1) Adenine[0] + (1) Ribose 1-phosphate[0]	-	OK|HB	R01561	ADENPHOSPHOR-RXN.c	Adenosine:orthophosphate ribosyltransferase|Adenosine:phosphate alpha-D-ribosyltransferase|PUNP1|adenosine phosphorylase|purine-nucleoside phosphorylase (Adenosine)|purine-nucleoside phosphorylase (Adenosine), mitochondrial|purine-nucleosidephosphorylase-Adenosine		Purine nucleoside phosphorylase (EC 2.4.2.1)|Xanthosine phosphorylase (EC 2.4.2.1)|purine-nucleoside phosphorylase (EC 2.4.2.1)	NoF/Blocked/Blocked/-///	-	-	-	-
Purine metabolism	rxn01544	(1) PPi[0] + (1) H+[0] + (1) XMP[0] <=> (1) PRPP[0] + (1) XAN[0]	<	OK|HB	R02142	XANPRIBOSYLTRAN-RXN.c	5-phospho-alpha-D-ribose-1-diphosphate:xanthine phospho-D-ribosyltransferase|9-(5-phospho-beta-D-ribosyl)xanthine:diphosphate 5-phospho-alpha-D-ribosyltransferase|XMP pyrophosphorylase|XMP:diphosphate 5-phospho-alpha-D-ribosyltransferase|XPPT|Xan phosphoribosyltransferase|xanthine phosphoribosyltransferase|xanthine-guanine phosphoribosyltransferase|xanthinephosphoribosyltransferase|xanthosine 5'-…		Hypoxanthine-guanine phosphoribosyltransferase (EC 2.4.2.8)|Xanthine-guanine phosphoribosyltransferase (EC 2.4.2.22)|Xanthine phosphoribosyltransferase (EC 2.4.2.22)|protein xylosyltransferase (EC 2.4.2.26)|neolactotetraosylceramide alpha-2,3-sialyltransferase (EC 2.4.99.10)	NoF/Blocked/Negative variable/<///	NoF/Blocked/Negative variable/<///	NoF/Blocked/Negative variable/<///	NoF/Blocked/Negative variable/<///	NoF/Blocked/Negative variable/<///
Purine metabolism	rxn01127	(1) ATP[0] + (1) H+[0] + (1) dAMP[0] <=> (1) ADP[0] + (1) dADP[0]	-	OK|HB	R01547	DEOXYADENYLATE-KINASE-RXN.c	(deoxy)adenylate kinase|ATP:(d)AMP phosphotransferase|DADK|deoxyadenylate kinase|deoxyadenylatekinase	2.7.4.11	Adenylate kinase (EC 2.7.4.3)|thiamine-diphosphate kinase (EC 2.7.4.15)|phosphomethylpyrimidine kinase (EC 2.7.4.7)	NoF/Blocked/Blocked/-///	NoF/Blocked/Blocked/-///	NoF/Blocked/Blocked/-///	NoF/Blocked/Blocked/-///	NoF/Blocked/Blocked/-///
Purine metabolism	rxn00836	(1) PPi[0] + (1) H+[0] + (1) IMP[0] <=> (1) PRPP[0] + (1) HYXN[0]	<	OK|HB	R01132	HYPOXANPRIBOSYLTRAN-RXN.c	6-hydroxypurine phosphoribosyltransferase|6-mercaptopurine phosphoribosyltransferase|GMP pyrophosphorylase|GPRT|HGPRTase|HPRT|HXPRT|IMP pyrophosphorylase|IMP-GMP pyrophosphorylase|IMP:diphosphate phospho-D-ribosyltransferase|IMP:pyrophosphate phosphoribosyltransferase|guanine-hypoxanthine phosphoribosyltransferase|guanosine 5'-phosphate pyrophosphorylase|guanosine phosphoribosyltransferase|guanyl…		Hypoxanthine-guanine phosphoribosyltransferase (EC 2.4.2.8)|neolactotetraosylceramide alpha-2,3-sialyltransferase (EC 2.4.99.10)	NoF/Blocked/Negative variable/<///	NoF/Blocked/Negative variable/<///	NoF/Blocked/Negative variable/<///	NoF/Blocked/Negative variable/<///	NoF/Blocked/Negative variable/<///
Purine metabolism	rxn01649	(1) Phosphate[0] + (1) Xanthosine[0] <=> (1) XAN[0] + (1) Ribose 1-phosphate[0]	-	OK|HB	R02297	XANTHOSINEPHOSPHORY-RXN.c	PUNP7|purine-nucleoside phosphorylase (Xanthosine)|purine-nucleosidephosphorylase-Xanthosine|xanthosine phosphorylase		Purine nucleoside phosphorylase (EC 2.4.2.1)|Xanthosine phosphorylase (EC 2.4.2.1)|nicotinamide phosphoribosyltransferase (EC 2.4.2.12)|purine-nucleoside phosphorylase (EC 2.4.2.1)	NoF/Blocked/Blocked/-///	-	-	-	-
Purine metabolism	rxn01446	(1) Phosphate[0] + (1) Deoxyguanosine[0] <=> (1) Guanine[0] + (1) deoxyribose-1-phosphate[0]	-	OK|HB	R01969		PUNP4|purine-nucleoside phosphorylase (Deoxyguanosine)|purine-nucleosidephosphorylase-Deoxyguanosine		Purine nucleoside phosphorylase (EC 2.4.2.1)|Xanthosine phosphorylase (EC 2.4.2.1)|purine-nucleoside phosphorylase (EC 2.4.2.1)|lipid IVA 4-amino-4-deoxy-L-arabinosyltransferase (EC 2.4.2.43)	NoF/Blocked/Blocked/-///	-	-	-	-
Purine metabolism	rxn01859	(1) Phosphate[0] + (1) Deoxyadenosine[0] <=> (1) Adenine[0] + (1) deoxyribose-1-phosphate[0]	-	OK|HB	R02557		Deoxyadenosine:orthophosphate ribosyltransferase|PUNP2|purine-nucleoside phosphorylase (Deoxyadenosine)|purine-nucleosidephosphorylase-Deoxyadenosine		Purine nucleoside phosphorylase (EC 2.4.2.1)|Xanthosine phosphorylase (EC 2.4.2.1)|purine-nucleoside phosphorylase (EC 2.4.2.1)	NoF/Blocked/Blocked/-///	-	-	-	-
Purine metabolism	rxn04453	(1) H2O[0] + (1) 5-Hydroxyisourate[0] <=> (1) H+[0] + (1) 5-Hydroxy-2-oxo-4-ureido-2,5-dihydro-1H-imidazole-5-carboxylate[0]	>	OK	R06601	3.5.2.17-RXN.c	5-Hydroxyisourate amidohydrolase		dihydroorotase (EC 3.5.2.3)	-	-	-	-	-
Purine metabolism	rxn01509	(1) ATP[0] + (1) H+[0] + (1) dGMP[0] <=> (1) ADP[0] + (1) dGDP[0]	-	OK|HB	R02090	GMKALT-RXN.c	ATP:(d)NMP phosphotransferase|ATP:dGMP phosphotransferase|DGK1|deoxyguanylate kinase (dGMP:ATP)|deoxyguanylatekinase-dGMP-ATP|dgmp kinase		Guanylate kinase (EC 2.7.4.8)|thiamine-phosphate kinase (EC 2.7.4.16)|guanylate kinase (EC 2.7.4.8)	NoF/Blocked/Blocked/-///	NoF/Blocked/Blocked/-///	NoF/Blocked/Blocked/-///	NoF/Blocked/Blocked/-///	NoF/Blocked/Blocked/-///
Purine metabolism	rxn04457	(1) 5-Hydroxy-2-oxo-4-ureido-2,5-dihydro-1H-imidazole-5-carboxylate[0] <=> (1) CO2[0] + (1) (R)-Allantoin[0]	>	OK|HB	R06605		R06605	NoF/Blocked/Blocked/>///	NoF/Blocked/Blocked/>///	NoF/Blocked/Blocked/>///	NoF/Blocked/Blocked/>///	NoF/Blocked/Blocked/>///
Purine metabolism	rxn01358	(1) Phosphate[0] + (1) Inosine[0] <=> (1) HYXN[0] + (1) Ribose 1-phosphate[0]	-	OK|HB	R01863	INOPHOSPHOR-RXN.c	PUNP5|inosine:orthophosphate ribosyltransferase|inosine:phosphate alpha-D-ribosyltransferase|purine-nucleoside phosphorylase (Inosine)|purine-nucleosidephosphorylase-Inosine		Purine nucleoside phosphorylase (EC 2.4.2.1)|Xanthosine phosphorylase (EC 2.4.2.1)|purine-nucleoside phosphorylase (EC 2.4.2.1)|nicotinate-nucleotide diphosphorylase (carboxylating) (EC 2.4.2.19)	NoF/Blocked/Blocked/-///	-	-	-	-
Purine metabolism	rxn00242	(1) H2O[0] + (1) Guanosine 3',5'-bis(diphosphate)[0] <=> (1) PPi[0] + (1) GDP[0]	>	OK	R00336	PPGPPSYN-RXN.c	PpGpp phosphohydrolase|PpGpp-3'-pyrophosphohydrolase|guanosine-3',5'-bis(diphosphate) 3'-diphosphatase|guanosine-3',5'-bis(diphosphate) 3'-diphosphohydrolase|guanosine-3',5'-bis(diphosphate) 3'-pyrophosphatase		Guanosine-3',5'-bis(diphosphate) 3'-pyrophosphohydrolase (EC 3.1.7.2)|farnesyl diphosphatase (EC 3.1.7.6)	NoF/Blocked/Blocked/>///	NoF/Blocked/Blocked/>///	NoF/Blocked/Blocked/>///	NoF/Blocked/Blocked/>///	NoF/Blocked/Blocked/>///
Purine metabolism	rxn00303	(1) ATP[0] + (1) GTP[0] <=> (1) AMP[0] + (2) H+[0] + (1) Guanosine 5'-triphosphate,3'-diphosphate[0]	>	OK|HB	R00429	GTPPYPHOSKIN-RXN.c	(p)ppGpp synthetase I|(p)ppGpp synthetase II|ATP-GTP 3'-diphosphotransferase|ATP:GTP 3'-diphosphotransferase|ATP:GTP 3'-pyrophosphotransferase|GPSI|GPSII|GTP pyrophosphokinase|guanosine 3',5'-polyphosphate synthase|guanosine 5',3'-polyphosphate synthetase|guanosine pentaphosphate synthetase|stringent factor		GTP pyrophosphokinase (EC 2.7.6.5), (p)ppGpp synthetase I|GTP pyrophosphokinase (EC 2.7.6.5), (p)ppGpp synthetase II|GTP pyrophosphokinase (EC 2.7.6.5)|UTP---xylose-1-phosphate uridylyltransferase (EC 2.7.7.11)	NoF/Blocked/Blocked/-///	NoF/Blocked/Blocked/-///	NoF/Blocked/Blocked/-///	NoF/Blocked/Blocked/-///	NoF/Blocked/Blocked/-///
Purine metabolism	rxn01985	(1) Phosphate[0] + (1) Deoxyinosine[0] <=> (1) HYXN[0] + (1) deoxyribose-1-phosphate[0]	-	OK|HB	R02748		PUNP6|purine-nucleoside phosphorylase (Deoxyinosine)|purine-nucleosidephosphorylase-Deoxyinosine		Purine nucleoside phosphorylase (EC 2.4.2.1)|Xanthosine phosphorylase (EC 2.4.2.1)|purine-nucleoside phosphorylase (EC 2.4.2.1)|lipid IVA 4-amino-4-deoxy-L-arabinosyltransferase (EC 2.4.2.43)	NoF/Blocked/Blocked/-///	-	-	-	-
Purine metabolism	rxn01961	(1) H2O[0] + (1) XMP[0] <=> (1) Phosphate[0] + (1) Xanthosine[0]	-	OK|HB	R02719	XMPXAN-RXN.c	XMP-5'-nucleotidase|xmp nucleotidase		5'-nucleotidase (EC 3.1.3.5)|[myosin-light-chain] phosphatase (EC 3.1.3.53)	-	NoF/Blocked/Blocked/>///	NoF/Blocked/Blocked/>///	NoF/Blocked/Blocked/>///	NoF/Blocked/Blocked/>///
Purine metabolism	rxn00775	(1) H2O[0] + (1) ADPribose[0] <=> (1) AMP[0] + (2) H+[0] + (1) ribose-5-phosphate[0]	>	OK|HB	R01054_C00117xC03736		ADPribose diphosphatase|ADPribose ribophosphohydrolase		ADP-ribose pyrophosphatase (EC 3.6.1.13)	NoF/Blocked/Blocked/>///	-	NoF/Blocked/Blocked/>///	NoF/Blocked/Blocked/>///	-
Purine metabolism	rxn00139	(1) PPi[0] + (1) AMP[0] + (1) H+[0] <=> (1) PRPP[0] + (1) Adenine[0]	<	OK|HB	R00190	ADENPRIBOSYLTRAN-RXN.c	ADPT|AMP pyrophosphorylase|AMP-pyrophosphate phosphoribosyltransferase|AMP:diphosphate phospho-D-ribosyltransferase|AMP:pyrophosphate phosphoribosyltransferase|APRT|adenine phosphoribosylpyrophosphate transferase|adeninephosphoribosyltransferase|adenosine phosphoribosyltransferase|adenylate pyrophosphorylase|adenylic pyrophosphorylase		Adenine phosphoribosyltransferase (EC 2.4.2.7)|beta-galactoside alpha-2,6-sialyltransferase (EC 2.4.99.1)|neolactotetraosylceramide alpha-2,3-sialyltransferase (EC 2.4.99.10)	NoF/Blocked/Blocked/<///	NoF/Blocked/Blocked/<///	NoF/Blocked/Blocked/<///	NoF/Blocked/Blocked/<///	NegF/Negative/Negative variable/</Spermidine//
Purine metabolism	rxn00927	(1) H2O[0] + (1) Adenosine[0] <=> (1) D-Ribose[0] + (1) Adenine[0]	-	OK	R01245		adenosinehydrolase|adnuc		Inosine-uridine preferring nucleoside hydrolase (EC 3.2.2.1)|1-methyladenosine nucleosidase (EC 3.2.2.13)|adenosylhomocysteinase (EC 3.3.1.1)|adenosylmethionine hydrolase (EC 3.3.1.2)	-	-	-	-	-
Purine metabolism	rxn01297	(1) H2O[0] + (1) NAD[0] + (1) HYXN[0] <=> (1) NADH[0] + (1) H+[0] + (1) XAN[0]	-	OK	R01768	RXN-7682.c	RXN-7682.c|Xanthine:NAD+ oxidoreductase|hypoxanthine dehydrogenase		Xanthine dehydrogenase, iron-sulfur cluster and FAD-binding subunit A (1.17.1.4)|Periplasmic aromatic aldehyde oxidoreductase, FAD binding subunit YagS|Xanthine dehydrogenase, molybdenum binding subunit (EC 1.17.1.4)|Xanthine dehydrogenase, FAD binding subunit (EC 1.17.1.4)|Xanthine dehydrogenase iron-sulfur subunit (EC 1.17.1.4)|nicotinate dehydrogenase (cytochrome) (EC 1.17.2.1)	NoF/Blocked/Positive variable/-///	NoF/Blocked/Positive variable/-///	NoF/Blocked/Positive variable/-///	NoF/Blocked/Positive variable/-///	NoF/Blocked/Positive variable/-///
Purine metabolism	rxn00065	(1) ATP[0] <=> (1) PPi[0] + (1) H+[0] + (1) cAMP[0]	>	OK|HB	R00089	ADENYLATECYC-RXN.c	3',5'-cyclic AMP synthetase|ATP diphosphate-lyase (cyclizing)|ATP diphosphate-lyase (cyclizing, 3',5'-cyclic-AMP-forming)|ATP diphosphate-lyase (cyclizing; 3',5'-cyclic-AMP-forming)|ATP pyrophosphate-lyase (cyclizing)|Adenylate cyclase|adenyl cyclase|adenylate cyclase|adenylylcyclase		Adenylate cyclase|Adenylate cyclase (EC 4.6.1.1)|phosphatidylinositol diacylglycerol-lyase (EC 4.6.1.13)	NoF/Blocked/Blocked/>///	-	NoF/Blocked/Blocked/>///	NoF/Blocked/Blocked/>///	-
Purine metabolism	rxn01507	(1) H2O[0] + (1) dAMP[0] <=> (1) Phosphate[0] + (1) Deoxyadenosine[0]	-	OK|HB	R02088		damp nucleotidase		5'-nucleotidase (EC 3.1.3.5)|[myosin-light-chain] phosphatase (EC 3.1.3.53)	-	NoF/Blocked/Blocked/>///	NoF/Blocked/Blocked/>///	NoF/Blocked/Blocked/>///	NoF/Blocked/Blocked/>///
Purine metabolism	rxn00831	(1) H2O[0] + (1) IMP[0] <=> (1) Phosphate[0] + (1) Inosine[0]	-	OK|HB	R01126	5-NUCLEOTID-RXN.c.metaexp.IMP_INOSINE|RXN-7607.c	Inosine 5'-monophosphate phosphohydrolase|imp nucleotidase		5'-nucleotidase (EC 3.1.3.5)|[myosin-light-chain] phosphatase (EC 3.1.3.53)	-	NoF/Blocked/Blocked/>///	NoF/Blocked/Blocked/>///	NoF/Blocked/Blocked/>///	NoF/Blocked/Blocked/>///
Purine metabolism	rxn00913	(1) H2O[0] + (1) GMP[0] <=> (1) Phosphate[0] + (1) Guanosine[0]	-	OK|HB	R01227	5-NUCLEOTID-RXN.c.metaexp.GMP_GUANOSINE|RXN-7609.c	GMP 5'-nucleotidase|Guanosine 5'-monophosphate phosphohydrolase		5'-nucleotidase (EC 3.1.3.5)|[myosin-light-chain] phosphatase (EC 3.1.3.53)	-	NoF/Blocked/Blocked/>///	NoF/Blocked/Blocked/>///	NoF/Blocked/Blocked/>///	NoF/Blocked/Blocked/>///
Purine metabolism	rxn00132	(1) H2O[0] + (1) AMP[0] <=> (1) Phosphate[0] + (1) Adenosine[0]	-	OK|HB	R00183	5-NUCLEOTID-RXN.c.metaexp.ADENOSINE_AMP|AMP-DEPHOSPHORYLATION-RXN.c	AMP-5'-nucleotidase|Adenosine 5'-monophosphate phosphohydrolase|amp nucleotidase		5'-nucleotidase (EC 3.1.3.5)|[myosin-light-chain] phosphatase (EC 3.1.3.53)	-	G/NegF/Negative/Negative/-/Ubiquinone-8;Siroheme;Menaquinone 8;TPP//	NoF/Positive variable/Positive variable/>///	NoF/Positive variable/Positive variable/>///	NoF/Positive variable/Positive variable/>///
[truncated: 1,717 more rows]

## Sheet: Iron
Class	Role	Eubacterium limosum 32_A2	Eubacterium limosum ATCC 8486	Eubacterium limosum KIST612	Eubacterium limosum SA11
Iron	Yersiniabactin-like operon
Iron	Siderophore uptake system
[truncated: 11 more rows]

## Sheet: Bile
Class	Role	Eubacterium limosum 32_A2	Eubacterium limosum ATCC 8486	Eubacterium limosum KIST612	Eubacterium limosum SA11
Bile	Bile acid transporter
[truncated: 10 more rows]

## Sheet: Butyrate
Class	Role	Eubacterium limosum 32_A2	Eubacterium limosum ATCC 8486	Eubacterium limosum KIST612	Eubacterium limosum SA11
[truncated: 25 more rows]

[truncated: 4 more sheets: Propionate, EPS, Lantibiotic, Misc]
