# Supplementary material for: Rationally designed bacterial consortia to treat chronic immune-mediated colitis and restore intestinal homeostasis
Source: Nat Commun. 2021 May 28;12:3105. doi: 10.1038/s41467-021-23460-x (PMC8163890; doi:10.1038/s41467-021-23460-x)
Supplement: Supplementary file 6 — Supplementary Data 4 [file 41467_2021_23460_MOESM6_ESM.xls]

## Sheet: Overview
ID	Faecalibacterium_prausnitzii
Genome count	38
Indication	Unknown
Notes

## Sheet: Genomes
Genome ID	Genome name
411483	Faecalibacterium prausnitzii A2-165
411485	Faecalibacterium prausnitzii M21/2
657322	Faecalibacterium prausnitzii SL3/3
718252	Faecalibacterium prausnitzii L2-6
748224	Faecalibacterium cf. prausnitzii KLE1255
853.147	Faecalibacterium prausnitzii strain UBA1082
853.15	Faecalibacterium prausnitzii 2789STDY5834970
853.158	Faecalibacterium prausnitzii strain UBA4703
853.16	Faecalibacterium prausnitzii 2789STDY5608869
853.16	Faecalibacterium prausnitzii strain CNCM I 4540
853.161	Faecalibacterium prausnitzii strain CNCM I 4541
853.162	Faecalibacterium prausnitzii strain CNCM I 4543
853.164	Faecalibacterium prausnitzii strain CNCM I 4544
853.165	Faecalibacterium prausnitzii strain CNCM I 4546
853.166	Faecalibacterium prausnitzii strain CNCM I 4573
853.167	Faecalibacterium prausnitzii strain CNCM I 4575
853.168	Faecalibacterium prausnitzii strain CNCM I 4574
853.169	Faecalibacterium prausnitzii strain CNCM I 4644
853.17	Faecalibacterium prausnitzii 2789STDY5834930
853.17	Faecalibacterium prausnitzii strain AHMP21
853.171	Faecalibacterium prausnitzii strain HMI19
853.172	Faecalibacterium prausnitzii strain Indica
853.173	Faecalibacterium prausnitzii strain A2165
853.266	Faecalibacterium prausnitzii strain APC923/51-1
853.267	Faecalibacterium prausnitzii strain APC942/8-14-2
853.268	Faecalibacterium prausnitzii strain APC922/41-1
853.269	Faecalibacterium prausnitzii strain APC924/119
853.27	Faecalibacterium prausnitzii strain APC942/32-1
853.271	Faecalibacterium prausnitzii strain APC923/61-1
853.272	Faecalibacterium prausnitzii strain APC942/18-1
853.273	Faecalibacterium prausnitzii strain 942/30-2
853.274	Faecalibacterium prausnitzii strain APC918/95b
853.9	Faecalibacterium prausnitzii strain 58_8
853.91	Faecalibacterium prausnitzii strain 60_20
853.92	Faecalibacterium prausnitzii strain 61_16
GCF_003324115.1	Faecalibacterium prausnitzii ATCC 27766
GCF_003324185.1	Faecalibacterium prausnitzii ATCC 27768
GCF_002549895.2	Faecalibacterium prausnitzii CNCM I 4542 v2

## Sheet: Auxotrophy table
Name	ID	cpd00264	cpd00051	cpd00129	cpd00033	cpd00054	cpd00161	cpd00035	cpd00041	cpd00132	cpd00023	cpd00065	cpd00069	cpd00066	cpd00156	cpd00322	cpd00107	cpd00119	cpd00039	cpd00084	cpd00060	cpd00017	cpd00393	cpd00053	cpd00644	cpd00218	cpd00028	cpd00635	cpd00305	cpd00220	cpd00215
		Spermidine	L-Arginine	L-Proline	Glycine	L-Serine	L-Threonine	L-Alanine	L-Aspartate	L-Asparagine	L-Glutamate	L-Tryptophan	L-Tyrosine	L-Phenylalanine	L-Valine	L-Isoleucine	L-Leucine	L-Histidine	L-Lysine	L-Cysteine	L-Methionine	S-Adenosyl-L-methionine	Folate	L-Glutamine	PAN	Niacin	Heme	Cbl	Thiamin	Riboflavin	Pyridoxal
Faecalibacterium prausnitzii ATCC 27768	GCF_003324185.1	AA										AA							AA	AA	AA	AA	AA		AA	AA	AA				?
Faecalibacterium prausnitzii ATCC 27766	GCF_003324115.1	AA										AA							AA	AA	AA	AA	AA		AA	AA	AA				?
Faecalibacterium prausnitzii strain CNCM I 4546	853.165	AA										AA				AA	AA		AA	AA	AA	AA	AA		AA	AA	AA				?
Faecalibacterium prausnitzii strain CNCM I 4573	853.166	AA										AA				AA	AA		AA	AA	AA	AA	AA		AA	AA	AA			AA	?
Faecalibacterium prausnitzii M21/2	411485	AA										AA				AA	AA		AA	AA	AA	AA	AA		AA	AA	AA				?
Faecalibacterium prausnitzii strain APC924/119	853.269	AA										AA				AA	AA		AA	AA	AA	AA	AA		AA	AA	AA				?
Faecalibacterium prausnitzii strain APC918/95b	853.274	AA	AA	AA								AA				AA	AA		AA	AA	AA	AA	AA		AA	AA	AA				?
Faecalibacterium prausnitzii SL3/3	657322	AA	AA	AA								AA				AA	AA		AA	AA	AA	AA	AA		AA	AA	AA				?
Faecalibacterium prausnitzii strain APC923/51-1	853.266	AA										AA				AA	AA		AA	AA	AA	AA	AA		AA	AA	AA				?
Faecalibacterium prausnitzii strain CNCM I 4644	853.169	AA	AA	AA								AA				AA	AA		AA	AA	AA	AA	AA		AA	AA	AA			AA	?
Faecalibacterium prausnitzii 2789STDY5834970	853.15	AA	AA	AA								AA				AA	AA		AA	AA	AA	AA	AA		AA	AA	AA			AA	?
Faecalibacterium prausnitzii strain UBA1082	853.147	AA				AA						AA				AA	AA		AA		AA	AA	AA		AA	AA	AA	AA		AA	?
Faecalibacterium prausnitzii strain UBA4703	853.158	AA						AA		AA	AA	AA				AA	AA		AA	AA	AA	AA	AA	AA	AA	AA	AA			AA	?
Faecalibacterium prausnitzii strain 60_20	853.91	AA	AA	AA		AA						AA			AA	AA	AA		AA	AA	AA	AA	AA		AA	AA	AA	AA		AA	?
Faecalibacterium prausnitzii strain HMI19	853.171	AA										AA				AA	AA		AA	AA	AA	AA	AA		AA	AA	AA				?
Faecalibacterium prausnitzii strain Indica	853.172	AA						AA	AA	AA	AA	AA				AA	AA		AA	AA	AA	AA	AA	AA	AA	AA	AA				?
Faecalibacterium prausnitzii strain CNCM I 4574	853.168	AA	AA									AA				AA	AA		AA	AA	AA	AA	AA		AA	AA	AA			AA	?
Faecalibacterium prausnitzii strain CNCM I 4543	853.162	AA	AA									AA				AA	AA		AA	AA	AA	AA	AA		AA	AA	AA			AA	?
Faecalibacterium prausnitzii A2-165	411483	AA	AA	AA								AA				AA	AA		AA	AA	AA	AA	AA		AA	AA	AA	AA		AA	?
Faecalibacterium prausnitzii strain A2165	853.173	AA										AA				AA	AA		AA	AA	AA	AA	AA		AA	AA	AA			AA	?
Faecalibacterium prausnitzii strain 61_16	853.92	AA	AA	AA				AA	AA	AA	AA	AA	AA	AA		AA	AA	AA	AA		AA	AA	AA	AA	AA	AA	AA			AA	?
Faecalibacterium prausnitzii strain 58_8	853.9	AA	AA	AA				AA	AA	AA	AA	AA	AA	AA	AA	AA	AA		AA	AA	AA	AA	AA	AA	AA	AA	AA			AA	?
Faecalibacterium prausnitzii strain 942/30-2	853.273	AA	AA	AA		AA						AA				AA	AA		AA	AA	AA	AA	AA		AA	AA	AA				?
Faecalibacterium prausnitzii strain APC942/18-1	853.272	AA	AA	AA		AA						AA				AA	AA		AA	AA	AA	AA	AA		AA	AA	AA				?
Faecalibacterium prausnitzii L2-6	718252	AA	AA			AA						AA				AA	AA	AA	AA	AA	AA	AA	AA		AA	AA	AA				?
Faecalibacterium prausnitzii strain APC942/32-1	853.27	AA				AA						AA				AA	AA	AA	AA	AA	AA	AA	AA		AA	AA	AA				?
Faecalibacterium prausnitzii 2789STDY5834930	853.17					AA										AA	AA		AA	AA	AA	AA					AA				?
Faecalibacterium prausnitzii strain CNCM I 4540	853.16	AA										AA				AA	AA		AA	AA	AA	AA	AA		AA	AA	AA				?
Faecalibacterium cf. prausnitzii KLE1255	748224	AA	AA	AA								AA				AA	AA		AA	AA	AA	AA	AA		AA	AA	AA				?
Faecalibacterium prausnitzii CNCM I 4542 v2	GCF_002549895.2	AA										AA							AA	AA	AA	AA	AA		AA	AA	AA				?
Faecalibacterium prausnitzii strain CNCM I 4544	853.164	AA										AA				AA	AA		AA	AA	AA	AA	AA		AA	AA	AA				?
Faecalibacterium prausnitzii strain CNCM I 4575	853.167	AA	AA	AA								AA				AA	AA		AA	AA	AA	AA	AA		AA	AA	AA			AA	?
Faecalibacterium prausnitzii strain APC922/41-1	853.268	AA										AA				AA	AA		AA	AA	AA	AA	AA		AA	AA	AA			AA	?
Faecalibacterium prausnitzii 2789STDY5608869	853.16	AA	AA	AA								AA				AA	AA		AA	AA	AA	AA	AA		AA	AA	AA			AA	?
Faecalibacterium prausnitzii strain APC942/8-14-2	853.267	AA				AA						AA				AA	AA		AA	AA	AA	AA	AA		AA	AA	AA				?
Faecalibacterium prausnitzii strain APC923/61-1	853.271	AA				AA						AA				AA	AA		AA	AA	AA	AA	AA		AA	AA	AA				?
Faecalibacterium prausnitzii strain AHMP21	853.17	AA										AA				AA	AA		AA	AA	AA	AA	AA		AA	AA	AA			AA	?
Faecalibacterium prausnitzii strain CNCM I 4541	853.161	AA														AA	AA		AA	AA	AA	AA			AA	AA	AA				?
	colorless are individuals

## Sheet: Pathway table
Pathway	Reaction	Equation	Reversibility	Status	KEGG ID	MetaCyc ID	Name	EC numbers	Roles	Faecalibacterium prausnitzii ATCC 27768	Faecalibacterium prausnitzii ATCC 27766	Faecalibacterium prausnitzii strain CNCM I 4546	Faecalibacterium prausnitzii strain CNCM I 4573	Faecalibacterium prausnitzii M21/2	Faecalibacterium prausnitzii strain APC924/119	Faecalibacterium prausnitzii strain APC918/95b	Faecalibacterium prausnitzii SL3/3	Faecalibacterium prausnitzii strain APC923/51-1	Faecalibacterium prausnitzii strain CNCM I 4644	Faecalibacterium prausnitzii 2789STDY5834970	Faecalibacterium prausnitzii strain UBA1082	Faecalibacterium prausnitzii strain UBA4703	Faecalibacterium prausnitzii strain 60_20	Faecalibacterium prausnitzii strain HMI19	Faecalibacterium prausnitzii strain Indica	Faecalibacterium prausnitzii strain CNCM I 4574	Faecalibacterium prausnitzii strain CNCM I 4543	Faecalibacterium prausnitzii A2-165	Faecalibacterium prausnitzii strain A2165	Faecalibacterium prausnitzii strain 61_16	Faecalibacterium prausnitzii strain 58_8	Faecalibacterium prausnitzii strain 942/30-2	Faecalibacterium prausnitzii strain APC942/18-1	Faecalibacterium prausnitzii L2-6	Faecalibacterium prausnitzii strain APC942/32-1	Faecalibacterium prausnitzii 2789STDY5834930	Faecalibacterium prausnitzii strain CNCM I 4540	Faecalibacterium cf. prausnitzii KLE1255	Faecalibacterium prausnitzii CNCM I 4542 v2	Faecalibacterium prausnitzii strain CNCM I 4544	Faecalibacterium prausnitzii strain CNCM I 4575	Faecalibacterium prausnitzii strain APC922/41-1	Faecalibacterium prausnitzii 2789STDY5608869	Faecalibacterium prausnitzii strain APC942/8-14-2	Faecalibacterium prausnitzii strain APC923/61-1	Faecalibacterium prausnitzii strain CNCM I 4541	Faecalibacterium prausnitzii strain AHMP21
Glycolysis / Gluconeogenesis	rxn01100	(1) ATP[0] + (1) 3-Phosphoglycerate[0] <-> (1) ADP[0] + (1) 1,3-Bisphospho-D-glycerate[0]	-	OK|HB	R01512	PHOSGLYPHOS-RXN.c	phosphoglyceratekinase		Phosphoglycerate kinase (EC 2.7.2.3)|butyrate kinase (EC 2.7.2.7)	NegF/Negative/Variable/-/Stearoyllipoteichoic acid (n-24), linked, unsubstituted;tcam;Siroheme;Anteisoheptadecanoyllipoteichoic acid (n-24), linked, unsubstituted;L-Leucine;5-Methyltetrahydrofolate;L-Glutamate;FAD;L-Tyrosine;L-Valine;L-Isoleucine;L-Threonine;glycerol teichoic acid (n-45), linked, unsubstituted;Isoheptadecanoyllipoteichoic acid (n-24), linked, D-alanine substituted;dATP;L-Cysteine…	NegF/Negative/Variable/-///	NegF/Variable/Variable/-/Anteisoheptadecanoyllipoteichoic acid (n-24), linked, unsubstituted;GTP;Siroheme;dCTP;glycerol teichoic acid (n-45), linked, unsubstituted;Stearoyllipoteichoic acid (n-24), linked, N-acetyl-D-glucosamine;L-Aspartate;FAD;L-Leucine;Isoheptadecanoyllipoteichoic acid (n-24), linked, N-acetyl-D-glucosamine;Dianteisoheptadecanoylphosphatidylethanolamine;Isoheptadecanoyllipoteic…	NegF/Variable/Variable/-/Isoheptadecanoylcardiolipin (B. subtilis);5-Methyltetrahydrofolate;L-Threonine;L-Tryptophan;ATP;TPP;Peptidoglycan polymer (n subunits);NAD;Calomide;CoA;L-Alanine;Anteisoheptadecanoyllipoteichoic acid (n-24), linked, D-alanine substituted;Stearoylcardiolipin (B. subtilis);glycerol teichoic acid (n-45), linked, D-ala substituted;S-Adenosyl-L-methionine;Diisoheptadecanoylpho…	NegF/Negative/Variable/-///	NegF/Variable/Variable/-/Spermidine;Bactoprenyl diphosphate;L-Arginine;L-Glutamate;L-Tryptophan;ACP;Glycine;Peptidoglycan polymer (n subunits);TTP;dCTP;5-Methyltetrahydrofolate;Diisoheptadecanoylphosphatidylglycerol;L-Cysteine;Anteisoheptadecanoyllipoteichoic acid (n-24), linked, D-alanine substituted;Stearoyllipoteichoic acid (n-24), linked, D-alanine substituted;Stearoylcardiolipin (B. subtilis…	NegF/Variable/Variable/-///	NegF/Negative/Variable/-/glycerol teichoic acid (n-45), linked, glucose substituted;L-Aspartate;L-Asparagine;GSH;L-Methionine;L-Tyrosine;Dianteisoheptadecanoylphosphatidylethanolamine;L-Leucine;Stearoyllipoteichoic acid (n-24), linked, glucose substituted;Phosphatidylglycerol dioctadecanoyl;dATP;phosphatidylethanolamine dioctadecanoyl;L-Tryptophan;Anteisoheptadecanoyllipoteichoic acid (n-24), lin…	NegF/Variable/Variable/-/Riboflavin;dCTP;Tetrahydrofolate;Anteisoheptadecanoyllipoteichoic acid (n-24), linked, N-acetyl-D-glucosamine;phosphatidylethanolamine dioctadecanoyl;Isoheptadecanoylcardiolipin (B. subtilis);Calomide;5-Methyltetrahydrofolate;Stearoyllipoteichoic acid (n-24), linked, glucose substituted;dATP;ATP;Peptidoglycan polymer (n subunits);Anteisoheptadecanoylcardiolipin (B. subtil…	NegF/Variable/Variable/-/Peptidoglycan polymer (n subunits);dGTP;Stearoyllipoteichoic acid (n-24), linked, glucose substituted;Stearoyllipoteichoic acid (n-24), linked, N-acetyl-D-glucosamine;L-Serine;Siroheme;FAD;L-Cysteine;L-Aspartate;CoA;L-Phenylalanine;ACP;L-Leucine;L-Glutamine;GSH;Putrescine;L-Histidine;L-Lysine;L-Arginine;Stearoyllipoteichoic acid (n-24), linked, D-alanine substituted;Phosp…	NegF/Variable/Variable/-/Dianteisoheptadecanoylphosphatidylethanolamine;Isoheptadecanoylcardiolipin (B. subtilis);Phosphatidylglycerol dioctadecanoyl;Spermidine;Diisoheptadecanoylphosphatidylglycerol;ACP;TTP;S-Adenosyl-L-methionine;Stearoyllipoteichoic acid (n-24), linked, N-acetyl-D-glucosamine;L-Threonine;GTP;NADP;L-Valine;Tetrahydrofolate;Heme;L-Lysine;GSH;Anteisoheptadecanoyllipoteichoic acid…	NoF/Blocked/Blocked/-///	NegF/Variable/Variable/-///	NegF/Variable/Variable/-/L-Histidine;GSH;GTP;fe3;Anteisoheptadecanoyllipoteichoic acid (n-24), linked, D-alanine substituted;Glycine;Bactoprenyl diphosphate;phosphatidylethanolamine dioctadecanoyl;Isoheptadecanoylcardiolipin (B. subtilis);L-Serine;L-Cysteine;Isoheptadecanoyllipoteichoic acid (n-24), linked, N-acetyl-D-glucosamine;CoA;UTP;dGTP;NAD;Heme;TTP;10-Formyltetrahydrofolate;Calomide;Anteis…	NegF/Negative/Variable/-/Anteisoheptadecanoyllipoteichoic acid (n-24), linked, D-alanine substituted;TPP;L-Lysine;L-Isoleucine;Isoheptadecanoyllipoteichoic acid (n-24), linked, unsubstituted;dATP;L-Phenylalanine;ACP;Stearoyllipoteichoic acid (n-24), linked, D-alanine substituted;FAD;Stearoyllipoteichoic acid (n-24), linked, N-acetyl-D-glucosamine;TTP;dGTP;Peptidoglycan polymer (n subunits);Stearo…	NegF/Negative/Variable/-/L-Isoleucine;UTP;ATP;GTP;NADP;10-Formyltetrahydrofolate;2-Demethylmenaquinone 8;glycerol teichoic acid (n-45), linked, D-ala substituted;Phosphatidylglycerol dioctadecanoyl;L-Serine;CTP;Dianteisoheptadecanoylphosphatidylglycerol;L-Proline;L-Alanine;Stearoyllipoteichoic acid (n-24), linked, unsubstituted;5-Methyltetrahydrofolate;phosphatidylethanolamine dioctadecanoyl;Stea…	NegF/Variable/Variable/-///	NegF/Variable/Variable/-/Diisoheptadecanoylphosphatidylethanolamine;dGTP;L-Arginine;L-Tyrosine;L-Threonine;L-Isoleucine;glycerol teichoic acid (n-45), linked, D-ala substituted;Heme;Isoheptadecanoyllipoteichoic acid (n-24), linked, N-acetyl-D-glucosamine;Isoheptadecanoyllipoteichoic acid (n-24), linked, unsubstituted;TPP;Anteisoheptadecanoyllipoteichoic acid (n-24), linked, D-alanine substituted;…	NegF/Negative/Variable/-/Spermidine;Riboflavin;ACP;ATP;TTP;tcam;L-Aspartate;NADP;Anteisoheptadecanoyllipoteichoic acid (n-24), linked, unsubstituted;Isoheptadecanoyllipoteichoic acid (n-24), linked, unsubstituted;Isoheptadecanoyllipoteichoic acid (n-24), linked, glucose substituted;L-Tyrosine;CoA;Heme;Isoheptadecanoylcardiolipin (B. subtilis);glycerol teichoic acid (n-45), linked, glucose substit…	NegF/Negative/Variable/-/Stearoyllipoteichoic acid (n-24), linked, glucose substituted;L-Serine;5-Methyltetrahydrofolate;dATP;glycerol teichoic acid (n-45), linked, D-ala substituted;Anteisoheptadecanoyllipoteichoic acid (n-24), linked, glucose substituted;Bactoprenyl diphosphate;Ubiquinone-8;TTP;Stearoyllipoteichoic acid (n-24), linked, N-acetyl-D-glucosamine;Anteisoheptadecanoylcardiolipin (B. …	NegF/Negative/Negative variable/-/Glycine;L-Methionine;L-Glutamine;Diisoheptadecanoylphosphatidylethanolamine;Ubiquinone-8;L-Histidine;Anteisoheptadecanoyllipoteichoic acid (n-24), linked, glucose substituted;CoA;L-Tyrosine;Stearoyllipoteichoic acid (n-24), linked, N-acetyl-D-glucosamine;L-Isoleucine;L-Valine;NADP;L-Leucine;Stearoyllipoteichoic acid (n-24), linked, D-alanine substituted;L-Tryptop…	-	NegF/Variable/Variable/-///	NegF/Variable/Variable/-///	NegF/Negative/Variable/-/Riboflavin;glycerol teichoic acid (n-45), linked, D-ala substituted;FAD;CoA;Putrescine;Anteisoheptadecanoyllipoteichoic acid (n-24), linked, N-acetyl-D-glucosamine;Isoheptadecanoyllipoteichoic acid (n-24), linked, D-alanine substituted;L-Serine;Fe2+;CTP;phosphatidylethanolamine dioctadecanoyl;NAD;Heme;Stearoyllipoteichoic acid (n-24), linked, unsubstituted;L-Tryptophan;L-…	NegF/Variable/Variable/-///	NegF/Negative/Variable/-///	NegF/Variable/Variable/-/Ubiquinone-8;tcam;NAD;L-Tryptophan;Peptidoglycan polymer (n subunits);TPP;Stearoyllipoteichoic acid (n-24), linked, glucose substituted;L-Asparagine;L-Proline;L-Serine;L-Alanine;L-Aspartate;Stearoyllipoteichoic acid (n-24), linked, D-alanine substituted;NADP;S-Adenosyl-L-methionine;Riboflavin;TTP;Anteisoheptadecanoyllipoteichoic acid (n-24), linked, glucose substituted;L-…	NegF/Variable/Variable/-///	NegF/Negative/Variable/-///	NegF/Variable/Variable/-/Anteisoheptadecanoyllipoteichoic acid (n-24), linked, unsubstituted;Dianteisoheptadecanoylphosphatidylethanolamine;Stearoyllipoteichoic acid (n-24), linked, N-acetyl-D-glucosamine;Isoheptadecanoyllipoteichoic acid (n-24), linked, unsubstituted;Isoheptadecanoylcardiolipin (B. subtilis);Spermidine;dATP;Isoheptadecanoyllipoteichoic acid (n-24), linked, N-acetyl-D-glucosamine…	NegF/Negative/Variable/-/Glycine;L-Arginine;L-Cysteine;dGTP;Isoheptadecanoyllipoteichoic acid (n-24), linked, N-acetyl-D-glucosamine;L-Methionine;L-Aspartate;Isoheptadecanoyllipoteichoic acid (n-24), linked, glucose substituted;Siroheme;L-Alanine;Tetrahydrofolate;TTP;Anteisoheptadecanoyllipoteichoic acid (n-24), linked, glucose substituted;Anteisoheptadecanoyllipoteichoic acid (n-24), linked, uns…	NegF/Negative/Variable/-///	NegF/Variable/Variable/-///	NegF/Variable/Variable/-/Anteisoheptadecanoyllipoteichoic acid (n-24), linked, N-acetyl-D-glucosamine;2-Demethylmenaquinone 8;Dianteisoheptadecanoylphosphatidylglycerol;Dianteisoheptadecanoylphosphatidylethanolamine;NADP;L-Glutamine;Stearoyllipoteichoic acid (n-24), linked, D-alanine substituted;Anteisoheptadecanoyllipoteichoic acid (n-24), linked, D-alanine substituted;Calomide;dGTP;L-Glutamate;…	NegF/Variable/Variable/-///	NegF/Variable/Variable/-/Bactoprenyl diphosphate;L-Serine;Isoheptadecanoyllipoteichoic acid (n-24), linked, glucose substituted;Anteisoheptadecanoyllipoteichoic acid (n-24), linked, glucose substituted;Ubiquinone-8;Isoheptadecanoyllipoteichoic acid (n-24), linked, unsubstituted;CoA;5-Methyltetrahydrofolate;ACP;L-Threonine;2-Demethylmenaquinone 8;Siroheme;L-Isoleucine;S-Adenosyl-L-methionine;NAD;P…	NegF/Negative/Variable/-/Siroheme;Isoheptadecanoyllipoteichoic acid (n-24), linked, glucose substituted;Isoheptadecanoyllipoteichoic acid (n-24), linked, unsubstituted;Riboflavin;Calomide;Stearoyllipoteichoic acid (n-24), linked, unsubstituted;L-Isoleucine;CTP;Isoheptadecanoyllipoteichoic acid (n-24), linked, D-alanine substituted;Dianteisoheptadecanoylphosphatidylglycerol;FAD;Diisoheptadecanoylp…
Glycolysis / Gluconeogenesis	rxn00781	(1) NAD[0] + (1) Phosphate[0] + (1) Glyceraldehyde3-phosphate[0] <-> (1) NADH[0] + (1) H+[0] + (1) 1,3-Bisphospho-D-glycerate[0]	-	OK|HB	R01061	GAPDHSYNEC-RXN.c.metaexp.NAD_NADH|GAPOXNPHOSPHN-RXN.c	D-Glyceraldehyde-3-phosphate:NAD+ oxidoreductase(phosphorylating)|GAPD|glyceraldehyde 3-phosphate dehydrogenase|glyceraldehyde 3-phosphate dehydrogenase (phosphorylating)|glyceraldehyde-3-phosphate dehydrogenase|glyceraldehyde-3-phosphate dehydrogenase (NAD)|glyceraldehyde-3-phosphatedehydrogenase		NAD(P)-dependent glyceraldehyde 3-phosphate dehydrogenase archaeal (EC 1.2.1.59)|NAD-dependent glyceraldehyde-3-phosphate dehydrogenase (EC 1.2.1.12)|malonate-semialdehyde dehydrogenase (EC 1.2.1.15)|4-hydroxymuconic-semialdehyde dehydrogenase (EC 1.2.1.61)	PosF/Positive/Variable/-/Stearoyllipoteichoic acid (n-24), linked, unsubstituted;tcam;Siroheme;Anteisoheptadecanoyllipoteichoic acid (n-24), linked, unsubstituted;L-Leucine;5-Methyltetrahydrofolate;L-Glutamate;FAD;L-Tyrosine;L-Valine;L-Isoleucine;L-Threonine;glycerol teichoic acid (n-45), linked, unsubstituted;Isoheptadecanoyllipoteichoic acid (n-24), linked, D-alanine substituted;dATP;L-Cysteine…	PosF/Positive/Variable/-///	PosF/Positive/Variable/-/Anteisoheptadecanoyllipoteichoic acid (n-24), linked, unsubstituted;GTP;Siroheme;dCTP;glycerol teichoic acid (n-45), linked, unsubstituted;Stearoyllipoteichoic acid (n-24), linked, N-acetyl-D-glucosamine;L-Aspartate;FAD;L-Leucine;Isoheptadecanoyllipoteichoic acid (n-24), linked, N-acetyl-D-glucosamine;Dianteisoheptadecanoylphosphatidylethanolamine;Isoheptadecanoyllipoteic…	PosF/Positive/Variable/-/Isoheptadecanoylcardiolipin (B. subtilis);5-Methyltetrahydrofolate;L-Threonine;L-Tryptophan;ATP;TPP;Peptidoglycan polymer (n subunits);NAD;Calomide;CoA;L-Alanine;Anteisoheptadecanoyllipoteichoic acid (n-24), linked, D-alanine substituted;Stearoylcardiolipin (B. subtilis);glycerol teichoic acid (n-45), linked, D-ala substituted;S-Adenosyl-L-methionine;Diisoheptadecanoylpho…	PosF/Positive/Variable/-///	PosF/Positive/Variable/-/Spermidine;Bactoprenyl diphosphate;L-Arginine;L-Glutamate;L-Tryptophan;ACP;Glycine;Peptidoglycan polymer (n subunits);TTP;dCTP;5-Methyltetrahydrofolate;Diisoheptadecanoylphosphatidylglycerol;L-Cysteine;Anteisoheptadecanoyllipoteichoic acid (n-24), linked, D-alanine substituted;Stearoyllipoteichoic acid (n-24), linked, D-alanine substituted;Stearoylcardiolipin (B. subtilis…	PosF/Positive/Variable/-///	PosF/Positive/Variable/-/glycerol teichoic acid (n-45), linked, glucose substituted;L-Aspartate;L-Asparagine;GSH;L-Methionine;L-Tyrosine;Dianteisoheptadecanoylphosphatidylethanolamine;L-Leucine;Stearoyllipoteichoic acid (n-24), linked, glucose substituted;Phosphatidylglycerol dioctadecanoyl;dATP;phosphatidylethanolamine dioctadecanoyl;L-Tryptophan;Anteisoheptadecanoyllipoteichoic acid (n-24), lin…	PosF/Positive/Variable/-/Riboflavin;dCTP;Tetrahydrofolate;Anteisoheptadecanoyllipoteichoic acid (n-24), linked, N-acetyl-D-glucosamine;phosphatidylethanolamine dioctadecanoyl;Isoheptadecanoylcardiolipin (B. subtilis);Calomide;5-Methyltetrahydrofolate;Stearoyllipoteichoic acid (n-24), linked, glucose substituted;ATP;Peptidoglycan polymer (n subunits);Anteisoheptadecanoylcardiolipin (B. subtilis);P…	PosF/Positive/Variable/-/Peptidoglycan polymer (n subunits);dGTP;Stearoyllipoteichoic acid (n-24), linked, glucose substituted;Stearoyllipoteichoic acid (n-24), linked, N-acetyl-D-glucosamine;L-Serine;Siroheme;FAD;L-Cysteine;L-Aspartate;CoA;L-Phenylalanine;ACP;L-Leucine;L-Glutamine;GSH;Putrescine;L-Histidine;L-Lysine;L-Arginine;Stearoyllipoteichoic acid (n-24), linked, D-alanine substituted;Phosp…	PosF/Variable/Variable/-/Dianteisoheptadecanoylphosphatidylethanolamine;Isoheptadecanoylcardiolipin (B. subtilis);Phosphatidylglycerol dioctadecanoyl;Spermidine;Diisoheptadecanoylphosphatidylglycerol;ACP;TTP;S-Adenosyl-L-methionine;Stearoyllipoteichoic acid (n-24), linked, N-acetyl-D-glucosamine;L-Threonine;GTP;NADP;L-Valine;Tetrahydrofolate;Heme;L-Lysine;GSH;Anteisoheptadecanoyllipoteichoic acid…	-	G/PosF/Positive/Positive variable/>///	G/PosF/Positive/Positive variable/>/L-Histidine;GSH;GTP;fe3;Anteisoheptadecanoyllipoteichoic acid (n-24), linked, D-alanine substituted;Glycine;Bactoprenyl diphosphate;phosphatidylethanolamine dioctadecanoyl;Isoheptadecanoylcardiolipin (B. subtilis);L-Serine;L-Cysteine;Isoheptadecanoyllipoteichoic acid (n-24), linked, N-acetyl-D-glucosamine;CoA;UTP;dGTP;NAD;Heme;TTP;10-Formyltetrahydrofolate;Calo…	PosF/Positive/Variable/-/Anteisoheptadecanoyllipoteichoic acid (n-24), linked, D-alanine substituted;TPP;L-Lysine;L-Isoleucine;Isoheptadecanoyllipoteichoic acid (n-24), linked, unsubstituted;dATP;L-Phenylalanine;ACP;Stearoyllipoteichoic acid (n-24), linked, D-alanine substituted;FAD;Stearoyllipoteichoic acid (n-24), linked, N-acetyl-D-glucosamine;TTP;dGTP;Peptidoglycan polymer (n subunits);Stearo…	PosF/Positive/Variable/-/L-Isoleucine;UTP;ATP;GTP;NADP;10-Formyltetrahydrofolate;2-Demethylmenaquinone 8;glycerol teichoic acid (n-45), linked, D-ala substituted;Phosphatidylglycerol dioctadecanoyl;L-Serine;CTP;Dianteisoheptadecanoylphosphatidylglycerol;L-Proline;L-Alanine;Stearoyllipoteichoic acid (n-24), linked, unsubstituted;5-Methyltetrahydrofolate;phosphatidylethanolamine dioctadecanoyl;Stea…	PosF/Variable/Variable/-///	PosF/Variable/Variable/-/Diisoheptadecanoylphosphatidylethanolamine;dGTP;L-Arginine;L-Tyrosine;L-Threonine;L-Isoleucine;glycerol teichoic acid (n-45), linked, D-ala substituted;Heme;Isoheptadecanoyllipoteichoic acid (n-24), linked, N-acetyl-D-glucosamine;Isoheptadecanoyllipoteichoic acid (n-24), linked, unsubstituted;TPP;Anteisoheptadecanoyllipoteichoic acid (n-24), linked, D-alanine substituted;…	PosF/Positive/Variable/-/Spermidine;Riboflavin;ACP;ATP;TTP;tcam;L-Aspartate;NADP;Anteisoheptadecanoyllipoteichoic acid (n-24), linked, unsubstituted;Isoheptadecanoyllipoteichoic acid (n-24), linked, unsubstituted;Isoheptadecanoyllipoteichoic acid (n-24), linked, glucose substituted;L-Tyrosine;CoA;Heme;Isoheptadecanoylcardiolipin (B. subtilis);glycerol teichoic acid (n-45), linked, glucose substit…	PosF/Positive/Variable/-/Stearoyllipoteichoic acid (n-24), linked, glucose substituted;L-Serine;5-Methyltetrahydrofolate;dATP;glycerol teichoic acid (n-45), linked, D-ala substituted;Anteisoheptadecanoyllipoteichoic acid (n-24), linked, glucose substituted;Bactoprenyl diphosphate;Ubiquinone-8;TTP;Stearoyllipoteichoic acid (n-24), linked, N-acetyl-D-glucosamine;Anteisoheptadecanoylcardiolipin (B. …	PosF/Positive/Positive variable/-/Glycine;L-Methionine;L-Glutamine;Diisoheptadecanoylphosphatidylethanolamine;Ubiquinone-8;L-Histidine;Anteisoheptadecanoyllipoteichoic acid (n-24), linked, glucose substituted;CoA;L-Tyrosine;Stearoyllipoteichoic acid (n-24), linked, N-acetyl-D-glucosamine;L-Isoleucine;L-Valine;NADP;L-Leucine;Stearoyllipoteichoic acid (n-24), linked, D-alanine substituted;L-Tryptop…	NoF/Blocked/Blocked/-///	PosF/Positive/Variable/-///	PosF/Positive/Variable/-///	PosF/Positive/Variable/-/Riboflavin;glycerol teichoic acid (n-45), linked, D-ala substituted;FAD;CoA;Putrescine;Anteisoheptadecanoyllipoteichoic acid (n-24), linked, N-acetyl-D-glucosamine;Isoheptadecanoyllipoteichoic acid (n-24), linked, D-alanine substituted;L-Serine;Fe2+;CTP;phosphatidylethanolamine dioctadecanoyl;NAD;Heme;Stearoyllipoteichoic acid (n-24), linked, unsubstituted;L-Tryptophan;L-…	PosF/Positive/Variable/-///	PosF/Positive/Variable/-///	PosF/Positive/Variable/-/Ubiquinone-8;tcam;NAD;L-Tryptophan;Peptidoglycan polymer (n subunits);TPP;Stearoyllipoteichoic acid (n-24), linked, glucose substituted;L-Asparagine;L-Proline;L-Serine;L-Alanine;L-Aspartate;Stearoyllipoteichoic acid (n-24), linked, D-alanine substituted;NADP;S-Adenosyl-L-methionine;Riboflavin;TTP;Anteisoheptadecanoyllipoteichoic acid (n-24), linked, glucose substituted;L-…	PosF/Positive/Variable/-///	PosF/Positive/Variable/-///	PosF/Positive/Variable/-/Anteisoheptadecanoyllipoteichoic acid (n-24), linked, unsubstituted;Dianteisoheptadecanoylphosphatidylethanolamine;Stearoyllipoteichoic acid (n-24), linked, N-acetyl-D-glucosamine;Isoheptadecanoyllipoteichoic acid (n-24), linked, unsubstituted;Isoheptadecanoylcardiolipin (B. subtilis);Spermidine;dATP;Isoheptadecanoyllipoteichoic acid (n-24), linked, N-acetyl-D-glucosamine…	PosF/Positive/Variable/-/Glycine;L-Arginine;L-Cysteine;dGTP;Isoheptadecanoyllipoteichoic acid (n-24), linked, N-acetyl-D-glucosamine;L-Methionine;L-Aspartate;Isoheptadecanoyllipoteichoic acid (n-24), linked, glucose substituted;Siroheme;L-Alanine;Tetrahydrofolate;TTP;Anteisoheptadecanoyllipoteichoic acid (n-24), linked, glucose substituted;Anteisoheptadecanoyllipoteichoic acid (n-24), linked, uns…	PosF/Positive/Variable/-///	PosF/Variable/Variable/-///	PosF/Positive/Variable/-/Anteisoheptadecanoyllipoteichoic acid (n-24), linked, N-acetyl-D-glucosamine;2-Demethylmenaquinone 8;Dianteisoheptadecanoylphosphatidylglycerol;Dianteisoheptadecanoylphosphatidylethanolamine;NADP;L-Glutamine;Stearoyllipoteichoic acid (n-24), linked, D-alanine substituted;Anteisoheptadecanoyllipoteichoic acid (n-24), linked, D-alanine substituted;Calomide;dGTP;L-Glutamate;…	PosF/Positive/Variable/-///	PosF/Positive/Variable/-/Bactoprenyl diphosphate;L-Serine;Isoheptadecanoyllipoteichoic acid (n-24), linked, glucose substituted;Anteisoheptadecanoyllipoteichoic acid (n-24), linked, glucose substituted;Ubiquinone-8;Isoheptadecanoyllipoteichoic acid (n-24), linked, unsubstituted;CoA;5-Methyltetrahydrofolate;ACP;L-Threonine;2-Demethylmenaquinone 8;Siroheme;L-Isoleucine;S-Adenosyl-L-methionine;NAD;P…	PosF/Positive/Variable/-/Siroheme;Isoheptadecanoyllipoteichoic acid (n-24), linked, glucose substituted;Isoheptadecanoyllipoteichoic acid (n-24), linked, unsubstituted;Riboflavin;Calomide;Stearoyllipoteichoic acid (n-24), linked, unsubstituted;L-Isoleucine;CTP;Isoheptadecanoyllipoteichoic acid (n-24), linked, D-alanine substituted;Dianteisoheptadecanoylphosphatidylglycerol;FAD;Diisoheptadecanoylp…
Glycolysis / Gluconeogenesis	rxn00747	(1) Glyceraldehyde3-phosphate[0] <-> (1) Glycerone-phosphate[0]	-	OK	R01015	TRIOSEPISOMERIZATION-RXN.c	D-Glyceraldehyde-3-phosphate ketol-isomerase|TPI|triose-phosphateisomerase|triosephosphate isomerase		Glyceraldehyde-3-phosphate ketol-isomerase (EC 5.3.1.1)|Triosephosphate isomerase (EC 5.3.1.1)|arabinose-5-phosphate isomerase (EC 5.3.1.13)	NegF/Variable/Variable/-/Stearoyllipoteichoic acid (n-24), linked, unsubstituted;tcam;Siroheme;Anteisoheptadecanoyllipoteichoic acid (n-24), linked, unsubstituted;L-Leucine;5-Methyltetrahydrofolate;L-Glutamate;FAD;L-Tyrosine;L-Valine;L-Isoleucine;L-Threonine;glycerol teichoic acid (n-45), linked, unsubstituted;Isoheptadecanoyllipoteichoic acid (n-24), linked, D-alanine substituted;dATP;L-Cysteine…	NegF/Variable/Variable/-///	NegF/Variable/Variable/-/Anteisoheptadecanoyllipoteichoic acid (n-24), linked, unsubstituted;Siroheme;dCTP;Stearoyllipoteichoic acid (n-24), linked, N-acetyl-D-glucosamine;L-Aspartate;FAD;Pyridoxal phosphate;L-Leucine;Isoheptadecanoyllipoteichoic acid (n-24), linked, N-acetyl-D-glucosamine;Dianteisoheptadecanoylphosphatidylethanolamine;Isoheptadecanoyllipoteichoic acid (n-24), linked, D-alanine s…	NegF/Variable/Variable/-/Isoheptadecanoylcardiolipin (B. subtilis);5-Methyltetrahydrofolate;L-Threonine;L-Tryptophan;ATP;TPP;Peptidoglycan polymer (n subunits);NAD;Calomide;CoA;L-Alanine;Anteisoheptadecanoyllipoteichoic acid (n-24), linked, D-alanine substituted;Stearoylcardiolipin (B. subtilis);glycerol teichoic acid (n-45), linked, D-ala substituted;S-Adenosyl-L-methionine;Diisoheptadecanoylpho…	PosF/Variable/Variable/-///	NegF/Variable/Variable/-/Pyridoxal phosphate;Spermidine;Bactoprenyl diphosphate;L-Arginine;L-Glutamate;L-Tryptophan;ACP;Glycine;Peptidoglycan polymer (n subunits);TTP;dCTP;5-Methyltetrahydrofolate;Diisoheptadecanoylphosphatidylglycerol;L-Cysteine;Anteisoheptadecanoyllipoteichoic acid (n-24), linked, D-alanine substituted;Stearoyllipoteichoic acid (n-24), linked, D-alanine substituted;Stearoylcard…	NegF/Variable/Variable/-///	NegF/Variable/Variable/-/glycerol teichoic acid (n-45), linked, glucose substituted;L-Aspartate;L-Asparagine;GSH;L-Methionine;L-Tyrosine;Dianteisoheptadecanoylphosphatidylethanolamine;L-Leucine;Stearoyllipoteichoic acid (n-24), linked, glucose substituted;Phosphatidylglycerol dioctadecanoyl;dATP;phosphatidylethanolamine dioctadecanoyl;L-Tryptophan;Anteisoheptadecanoyllipoteichoic acid (n-24), lin…	NegF/Variable/Variable/-/Riboflavin;dCTP;Tetrahydrofolate;Anteisoheptadecanoyllipoteichoic acid (n-24), linked, N-acetyl-D-glucosamine;phosphatidylethanolamine dioctadecanoyl;Isoheptadecanoylcardiolipin (B. subtilis);Calomide;5-Methyltetrahydrofolate;Stearoyllipoteichoic acid (n-24), linked, glucose substituted;dATP;ATP;Peptidoglycan polymer (n subunits);Anteisoheptadecanoylcardiolipin (B. subtil…	NegF/Negative/Variable/-/Peptidoglycan polymer (n subunits);dGTP;Stearoyllipoteichoic acid (n-24), linked, glucose substituted;Stearoyllipoteichoic acid (n-24), linked, N-acetyl-D-glucosamine;L-Serine;Siroheme;FAD;L-Cysteine;L-Aspartate;CoA;L-Phenylalanine;ACP;L-Leucine;L-Glutamine;GSH;Putrescine;L-Histidine;L-Lysine;L-Arginine;Stearoyllipoteichoic acid (n-24), linked, D-alanine substituted;Phosp…	NegF/Variable/Variable/-/Dianteisoheptadecanoylphosphatidylethanolamine;Isoheptadecanoylcardiolipin (B. subtilis);Phosphatidylglycerol dioctadecanoyl;Spermidine;Diisoheptadecanoylphosphatidylglycerol;ACP;TTP;S-Adenosyl-L-methionine;Stearoyllipoteichoic acid (n-24), linked, N-acetyl-D-glucosamine;L-Threonine;NADP;L-Valine;Tetrahydrofolate;Heme;L-Lysine;GSH;Anteisoheptadecanoyllipoteichoic acid (n-…	NegF/Negative/Variable/-/L-Isoleucine;Heme;dGTP;L-Serine;Anteisoheptadecanoyllipoteichoic acid (n-24), linked, unsubstituted;Dianteisoheptadecanoylphosphatidylethanolamine;Spermidine;Siroheme;Anteisoheptadecanoyllipoteichoic acid (n-24), linked, N-acetyl-D-glucosamine;Diisoheptadecanoylphosphatidylglycerol;L-Leucine;L-Valine;L-Tryptophan;Isoheptadecanoyllipoteichoic acid (n-24), linked, N-acetyl-…	NegF/Variable/Variable/-///	NegF/Negative/Variable/-/GSH;GTP;Anteisoheptadecanoyllipoteichoic acid (n-24), linked, D-alanine substituted;Glycine;Bactoprenyl diphosphate;phosphatidylethanolamine dioctadecanoyl;Isoheptadecanoylcardiolipin (B. subtilis);L-Serine;Isoheptadecanoyllipoteichoic acid (n-24), linked, N-acetyl-D-glucosamine;CoA;UTP;dGTP;NAD;Heme;TTP;10-Formyltetrahydrofolate;Calomide;Anteisoheptadecanoyllipoteichoic …	NegF/Negative/Variable/-/Anteisoheptadecanoyllipoteichoic acid (n-24), linked, D-alanine substituted;TPP;L-Lysine;L-Isoleucine;Isoheptadecanoyllipoteichoic acid (n-24), linked, unsubstituted;dATP;L-Phenylalanine;ACP;Stearoyllipoteichoic acid (n-24), linked, D-alanine substituted;FAD;Stearoyllipoteichoic acid (n-24), linked, N-acetyl-D-glucosamine;TTP;dGTP;Peptidoglycan polymer (n subunits);Stearo…	NegF/Negative/Variable/-/L-Isoleucine;ATP;NADP;10-Formyltetrahydrofolate;5-Methyltetrahydrofolate;TPP;TTP;L-Lysine;Spermidine;Peptidoglycan polymer (n subunits);L-Tryptophan;ACP;L-Threonine;Ubiquinone-8;L-Methionine;GSH;L-Histidine;Glycine;CoA;L-Tyrosine;L-Arginine;dCTP;Dianteisoheptadecanoylphosphatidylethanolamine;NAD;Siroheme;L-Phenylalanine;L-Valine;L-Leucine;S-Adenosyl-L-methionine;Heme//	NegF/Variable/Variable/-///	NegF/Variable/Variable/-/Diisoheptadecanoylphosphatidylethanolamine;L-Arginine;L-Tyrosine;L-Threonine;L-Isoleucine;glycerol teichoic acid (n-45), linked, D-ala substituted;Heme;Isoheptadecanoyllipoteichoic acid (n-24), linked, N-acetyl-D-glucosamine;TPP;Anteisoheptadecanoyllipoteichoic acid (n-24), linked, D-alanine substituted;Stearoyllipoteichoic acid (n-24), linked, D-alanine substituted;L-Phe…	NegF/Negative/Variable/-/Spermidine;Riboflavin;ACP;ATP;TTP;tcam;L-Aspartate;NADP;Anteisoheptadecanoyllipoteichoic acid (n-24), linked, unsubstituted;Isoheptadecanoyllipoteichoic acid (n-24), linked, unsubstituted;Isoheptadecanoyllipoteichoic acid (n-24), linked, glucose substituted;L-Tyrosine;CoA;Heme;Isoheptadecanoylcardiolipin (B. subtilis);glycerol teichoic acid (n-45), linked, glucose substit…	NegF/Negative/Variable/-/Stearoyllipoteichoic acid (n-24), linked, glucose substituted;L-Serine;5-Methyltetrahydrofolate;dATP;glycerol teichoic acid (n-45), linked, D-ala substituted;Anteisoheptadecanoyllipoteichoic acid (n-24), linked, glucose substituted;Bactoprenyl diphosphate;Ubiquinone-8;TTP;Stearoyllipoteichoic acid (n-24), linked, N-acetyl-D-glucosamine;Anteisoheptadecanoylcardiolipin (B. …	NegF/Negative/Negative/-/Glycine;L-Methionine;L-Glutamine;Diisoheptadecanoylphosphatidylethanolamine;Ubiquinone-8;L-Histidine;Anteisoheptadecanoyllipoteichoic acid (n-24), linked, glucose substituted;CoA;L-Tyrosine;Stearoyllipoteichoic acid (n-24), linked, N-acetyl-D-glucosamine;L-Isoleucine;L-Valine;NADP;L-Leucine;Stearoyllipoteichoic acid (n-24), linked, D-alanine substituted;L-Tryptophan;TTP;I…	G/PosF/Positive/Positive variable/>/Siroheme;dATP;Phosphatidylglycerol dioctadecanoyl;Anteisoheptadecanoyllipoteichoic acid (n-24), linked, glucose substituted;CoA;10-Formyltetrahydrofolate;ACP;phosphatidylethanolamine dioctadecanoyl;L-Arginine;Anteisoheptadecanoyllipoteichoic acid (n-24), linked, N-acetyl-D-glucosamine;L-Glutamine;L-Tyrosine;Dianteisoheptadecanoylphosphatidylglycerol;L-Valine;gl…	NegF/Variable/Variable/-///	NegF/Variable/Variable/-///	NegF/Negative/Variable/-/Riboflavin;glycerol teichoic acid (n-45), linked, D-ala substituted;FAD;CoA;Putrescine;Anteisoheptadecanoyllipoteichoic acid (n-24), linked, N-acetyl-D-glucosamine;Isoheptadecanoyllipoteichoic acid (n-24), linked, D-alanine substituted;L-Serine;Fe2+;CTP;phosphatidylethanolamine dioctadecanoyl;NAD;Heme;Stearoyllipoteichoic acid (n-24), linked, unsubstituted;L-Tryptophan;L-…	NegF/Variable/Variable/-///	NegF/Variable/Variable/-///	NegF/Variable/Variable/-/Ubiquinone-8;tcam;NAD;L-Tryptophan;Peptidoglycan polymer (n subunits);TPP;L-Asparagine;L-Proline;L-Serine;L-Alanine;L-Aspartate;Stearoyllipoteichoic acid (n-24), linked, D-alanine substituted;NADP;S-Adenosyl-L-methionine;TTP;GSH;Anteisoheptadecanoylcardiolipin (B. subtilis);L-Glutamine;phosphatidylethanolamine dioctadecanoyl;UTP;Isoheptadecanoylcardiolipin (B. subtilis);M…	NegF/Variable/Variable/-///	NegF/Variable/Variable/-///	NegF/Variable/Variable/-/Anteisoheptadecanoyllipoteichoic acid (n-24), linked, unsubstituted;Dianteisoheptadecanoylphosphatidylethanolamine;Stearoyllipoteichoic acid (n-24), linked, N-acetyl-D-glucosamine;Isoheptadecanoyllipoteichoic acid (n-24), linked, unsubstituted;Isoheptadecanoylcardiolipin (B. subtilis);Spermidine;dATP;Isoheptadecanoyllipoteichoic acid (n-24), linked, N-acetyl-D-glucosamine…	NegF/Negative/Variable/-/Glycine;L-Arginine;L-Cysteine;Isoheptadecanoyllipoteichoic acid (n-24), linked, N-acetyl-D-glucosamine;L-Methionine;L-Aspartate;Siroheme;L-Alanine;Calomide;Tetrahydrofolate;TTP;Anteisoheptadecanoyllipoteichoic acid (n-24), linked, glucose substituted;Anteisoheptadecanoyllipoteichoic acid (n-24), linked, unsubstituted;L-Glutamate;L-Asparagine;10-Formyltetrahydrofolate;FAD;…	NegF/Negative/Variable/-///	NegF/Variable/Variable/-///	NegF/Variable/Variable/-/Anteisoheptadecanoyllipoteichoic acid (n-24), linked, N-acetyl-D-glucosamine;2-Demethylmenaquinone 8;Dianteisoheptadecanoylphosphatidylglycerol;Dianteisoheptadecanoylphosphatidylethanolamine;L-Glutamine;Stearoyllipoteichoic acid (n-24), linked, D-alanine substituted;Anteisoheptadecanoyllipoteichoic acid (n-24), linked, D-alanine substituted;Calomide;dGTP;L-Glutamate;phosp…	NegF/Variable/Variable/-///	NegF/Variable/Variable/-/Bactoprenyl diphosphate;L-Serine;Isoheptadecanoyllipoteichoic acid (n-24), linked, glucose substituted;Anteisoheptadecanoyllipoteichoic acid (n-24), linked, glucose substituted;Ubiquinone-8;Isoheptadecanoyllipoteichoic acid (n-24), linked, unsubstituted;CoA;5-Methyltetrahydrofolate;ACP;L-Threonine;2-Demethylmenaquinone 8;Siroheme;L-Isoleucine;S-Adenosyl-L-methionine;NAD;P…	NegF/Negative/Variable/-/Siroheme;Isoheptadecanoyllipoteichoic acid (n-24), linked, glucose substituted;Isoheptadecanoyllipoteichoic acid (n-24), linked, unsubstituted;Riboflavin;Calomide;Stearoyllipoteichoic acid (n-24), linked, unsubstituted;L-Isoleucine;CTP;Isoheptadecanoyllipoteichoic acid (n-24), linked, D-alanine substituted;Dianteisoheptadecanoylphosphatidylglycerol;FAD;Diisoheptadecanoylp…
Glycolysis / Gluconeogenesis	rxn01106	(1) 2-Phospho-D-glycerate[0] <-> (1) 3-Phosphoglycerate[0]	-	OK	R01518	3PGAREARR-RXN.c	2-Phospho-D-glycerate 2,3-phosphomutase|phosphoglyceratemutase		Phosphoglycerate mutase (EC 5.4.2.1)|2,3-bisphosphoglycerate-independent phosphoglycerate mutase (EC 5.4.2.1)|2,3-bisphosphoglycerate-independent phosphoglycerate mutase, archaeal type (EC 5.4.2.1)|bisphosphoglycerate mutase (EC 5.4.2.4)	NegF/Negative/Variable/-/Stearoyllipoteichoic acid (n-24), linked, unsubstituted;tcam;Siroheme;Anteisoheptadecanoyllipoteichoic acid (n-24), linked, unsubstituted;L-Leucine;5-Methyltetrahydrofolate;L-Glutamate;FAD;L-Tyrosine;L-Valine;L-Isoleucine;L-Threonine;glycerol teichoic acid (n-45), linked, unsubstituted;Isoheptadecanoyllipoteichoic acid (n-24), linked, D-alanine substituted;dATP;L-Cysteine…	NegF/Negative/Variable/-///	NegF/Negative/Variable/-/Anteisoheptadecanoyllipoteichoic acid (n-24), linked, unsubstituted;GTP;Siroheme;dCTP;glycerol teichoic acid (n-45), linked, unsubstituted;Stearoyllipoteichoic acid (n-24), linked, N-acetyl-D-glucosamine;L-Aspartate;FAD;L-Leucine;Isoheptadecanoyllipoteichoic acid (n-24), linked, N-acetyl-D-glucosamine;Dianteisoheptadecanoylphosphatidylethanolamine;Isoheptadecanoyllipoteic…	NegF/Negative/Variable/-/Isoheptadecanoylcardiolipin (B. subtilis);5-Methyltetrahydrofolate;L-Threonine;L-Tryptophan;ATP;TPP;Peptidoglycan polymer (n subunits);NAD;Calomide;CoA;L-Alanine;Anteisoheptadecanoyllipoteichoic acid (n-24), linked, D-alanine substituted;Stearoylcardiolipin (B. subtilis);glycerol teichoic acid (n-45), linked, D-ala substituted;S-Adenosyl-L-methionine;Diisoheptadecanoylpho…	NegF/Negative/Variable/-///	NegF/Negative/Variable/-/Spermidine;Bactoprenyl diphosphate;L-Arginine;L-Glutamate;L-Tryptophan;ACP;Glycine;Peptidoglycan polymer (n subunits);TTP;dCTP;5-Methyltetrahydrofolate;Diisoheptadecanoylphosphatidylglycerol;L-Cysteine;Anteisoheptadecanoyllipoteichoic acid (n-24), linked, D-alanine substituted;Stearoyllipoteichoic acid (n-24), linked, D-alanine substituted;Stearoylcardiolipin (B. subtilis…	NegF/Negative/Variable/-///	NegF/Negative/Variable/-/glycerol teichoic acid (n-45), linked, glucose substituted;L-Aspartate;L-Asparagine;GSH;L-Methionine;L-Tyrosine;Dianteisoheptadecanoylphosphatidylethanolamine;L-Leucine;Stearoyllipoteichoic acid (n-24), linked, glucose substituted;Phosphatidylglycerol dioctadecanoyl;dATP;phosphatidylethanolamine dioctadecanoyl;L-Tryptophan;Anteisoheptadecanoyllipoteichoic acid (n-24), lin…	NegF/Negative/Variable/-/Riboflavin;dCTP;Tetrahydrofolate;Anteisoheptadecanoyllipoteichoic acid (n-24), linked, N-acetyl-D-glucosamine;phosphatidylethanolamine dioctadecanoyl;Isoheptadecanoylcardiolipin (B. subtilis);Calomide;5-Methyltetrahydrofolate;Stearoyllipoteichoic acid (n-24), linked, glucose substituted;dATP;ATP;Peptidoglycan polymer (n subunits);Anteisoheptadecanoylcardiolipin (B. subtil…	NegF/Negative/Variable/-/Peptidoglycan polymer (n subunits);dGTP;Stearoyllipoteichoic acid (n-24), linked, glucose substituted;Stearoyllipoteichoic acid (n-24), linked, N-acetyl-D-glucosamine;L-Serine;Siroheme;FAD;L-Cysteine;L-Aspartate;CoA;L-Phenylalanine;ACP;L-Leucine;L-Glutamine;GSH;Putrescine;L-Histidine;L-Lysine;L-Arginine;Stearoyllipoteichoic acid (n-24), linked, D-alanine substituted;Phosp…	NegF/Variable/Variable/-/Dianteisoheptadecanoylphosphatidylethanolamine;Isoheptadecanoylcardiolipin (B. subtilis);Phosphatidylglycerol dioctadecanoyl;Spermidine;Diisoheptadecanoylphosphatidylglycerol;ACP;TTP;S-Adenosyl-L-methionine;Stearoyllipoteichoic acid (n-24), linked, N-acetyl-D-glucosamine;L-Threonine;GTP;NADP;L-Valine;Tetrahydrofolate;Heme;L-Lysine;GSH;Anteisoheptadecanoyllipoteichoic acid…	NegF/Negative/Negative variable/-/L-Isoleucine;Heme;dGTP;L-Serine;Anteisoheptadecanoyllipoteichoic acid (n-24), linked, unsubstituted;Dianteisoheptadecanoylphosphatidylethanolamine;Spermidine;Siroheme;glycerol teichoic acid (n-45), linked, glucose substituted;Anteisoheptadecanoyllipoteichoic acid (n-24), linked, N-acetyl-D-glucosamine;Diisoheptadecanoylphosphatidylglycerol;L-Leucine;L-Valine;L-Tr…	NoF/Variable/Variable/-///	NegF/Negative/Variable/-/L-Histidine;GSH;GTP;fe3;Anteisoheptadecanoyllipoteichoic acid (n-24), linked, D-alanine substituted;Glycine;Bactoprenyl diphosphate;phosphatidylethanolamine dioctadecanoyl;Isoheptadecanoylcardiolipin (B. subtilis);L-Serine;L-Cysteine;Isoheptadecanoyllipoteichoic acid (n-24), linked, N-acetyl-D-glucosamine;CoA;UTP;dGTP;NAD;Heme;TTP;10-Formyltetrahydrofolate;Calomide;Anteis…	NegF/Negative/Variable/-/Anteisoheptadecanoyllipoteichoic acid (n-24), linked, D-alanine substituted;TPP;L-Lysine;L-Isoleucine;Isoheptadecanoyllipoteichoic acid (n-24), linked, unsubstituted;dATP;L-Phenylalanine;ACP;Stearoyllipoteichoic acid (n-24), linked, D-alanine substituted;FAD;Stearoyllipoteichoic acid (n-24), linked, N-acetyl-D-glucosamine;TTP;dGTP;Peptidoglycan polymer (n subunits);Stearo…	NegF/Negative/Variable/-/L-Isoleucine;UTP;ATP;GTP;NADP;10-Formyltetrahydrofolate;2-Demethylmenaquinone 8;glycerol teichoic acid (n-45), linked, D-ala substituted;Phosphatidylglycerol dioctadecanoyl;L-Serine;CTP;Dianteisoheptadecanoylphosphatidylglycerol;L-Proline;L-Alanine;Stearoyllipoteichoic acid (n-24), linked, unsubstituted;5-Methyltetrahydrofolate;phosphatidylethanolamine dioctadecanoyl;Stea…	NegF/Negative/Variable/-///	NegF/Negative/Variable/-/Diisoheptadecanoylphosphatidylethanolamine;dGTP;L-Arginine;L-Tyrosine;L-Threonine;L-Isoleucine;glycerol teichoic acid (n-45), linked, D-ala substituted;Heme;Isoheptadecanoyllipoteichoic acid (n-24), linked, N-acetyl-D-glucosamine;Isoheptadecanoyllipoteichoic acid (n-24), linked, unsubstituted;TPP;Anteisoheptadecanoyllipoteichoic acid (n-24), linked, D-alanine substituted;…	NegF/Variable/Variable/-/Spermidine;Riboflavin;ACP;ATP;TTP;tcam;L-Aspartate;NADP;Anteisoheptadecanoyllipoteichoic acid (n-24), linked, unsubstituted;Isoheptadecanoyllipoteichoic acid (n-24), linked, unsubstituted;Isoheptadecanoyllipoteichoic acid (n-24), linked, glucose substituted;L-Tyrosine;CoA;Heme;Isoheptadecanoylcardiolipin (B. subtilis);glycerol teichoic acid (n-45), linked, glucose substit…	NegF/Negative/Variable/-/Stearoyllipoteichoic acid (n-24), linked, glucose substituted;L-Serine;5-Methyltetrahydrofolate;dATP;glycerol teichoic acid (n-45), linked, D-ala substituted;Anteisoheptadecanoyllipoteichoic acid (n-24), linked, glucose substituted;Bactoprenyl diphosphate;Ubiquinone-8;TTP;Stearoyllipoteichoic acid (n-24), linked, N-acetyl-D-glucosamine;Anteisoheptadecanoylcardiolipin (B. …	NegF/Negative/Negative variable/-/Glycine;L-Methionine;L-Glutamine;Diisoheptadecanoylphosphatidylethanolamine;Ubiquinone-8;L-Histidine;Anteisoheptadecanoyllipoteichoic acid (n-24), linked, glucose substituted;CoA;L-Tyrosine;Stearoyllipoteichoic acid (n-24), linked, N-acetyl-D-glucosamine;L-Isoleucine;L-Valine;NADP;L-Leucine;Stearoyllipoteichoic acid (n-24), linked, D-alanine substituted;L-Tryptop…	NoF/Blocked/Blocked/-///	NegF/Negative/Variable/-///	NegF/Negative/Variable/-///	NegF/Negative/Variable/-/Riboflavin;glycerol teichoic acid (n-45), linked, D-ala substituted;FAD;CoA;Putrescine;Anteisoheptadecanoyllipoteichoic acid (n-24), linked, N-acetyl-D-glucosamine;Isoheptadecanoyllipoteichoic acid (n-24), linked, D-alanine substituted;L-Serine;Fe2+;CTP;phosphatidylethanolamine dioctadecanoyl;NAD;Heme;Stearoyllipoteichoic acid (n-24), linked, unsubstituted;L-Tryptophan;L-…	NegF/Negative/Variable/-///	NegF/Variable/Variable/-///	NegF/Negative/Variable/-/Ubiquinone-8;tcam;NAD;L-Tryptophan;Peptidoglycan polymer (n subunits);TPP;Stearoyllipoteichoic acid (n-24), linked, glucose substituted;L-Asparagine;L-Proline;L-Serine;L-Alanine;L-Aspartate;Stearoyllipoteichoic acid (n-24), linked, D-alanine substituted;NADP;S-Adenosyl-L-methionine;Riboflavin;TTP;Anteisoheptadecanoyllipoteichoic acid (n-24), linked, glucose substituted;L-…	NegF/Negative/Variable/-///	NegF/Negative/Variable/-///	NegF/Negative/Variable/-/Anteisoheptadecanoyllipoteichoic acid (n-24), linked, unsubstituted;Dianteisoheptadecanoylphosphatidylethanolamine;Stearoyllipoteichoic acid (n-24), linked, N-acetyl-D-glucosamine;Isoheptadecanoyllipoteichoic acid (n-24), linked, unsubstituted;Isoheptadecanoylcardiolipin (B. subtilis);Spermidine;dATP;Isoheptadecanoyllipoteichoic acid (n-24), linked, N-acetyl-D-glucosamine…	NegF/Negative/Variable/-/Glycine;L-Arginine;L-Cysteine;dGTP;Isoheptadecanoyllipoteichoic acid (n-24), linked, N-acetyl-D-glucosamine;L-Methionine;L-Aspartate;Isoheptadecanoyllipoteichoic acid (n-24), linked, glucose substituted;Siroheme;L-Alanine;Tetrahydrofolate;TTP;Anteisoheptadecanoyllipoteichoic acid (n-24), linked, glucose substituted;Anteisoheptadecanoyllipoteichoic acid (n-24), linked, uns…	NegF/Negative/Variable/-///	NegF/Negative/Variable/-///	NegF/Negative/Variable/-/Anteisoheptadecanoyllipoteichoic acid (n-24), linked, N-acetyl-D-glucosamine;2-Demethylmenaquinone 8;Dianteisoheptadecanoylphosphatidylglycerol;Dianteisoheptadecanoylphosphatidylethanolamine;NADP;L-Glutamine;Stearoyllipoteichoic acid (n-24), linked, D-alanine substituted;Anteisoheptadecanoyllipoteichoic acid (n-24), linked, D-alanine substituted;Calomide;dGTP;L-Glutamate;…	NegF/Negative/Variable/-///	NegF/Negative/Variable/-/Bactoprenyl diphosphate;L-Serine;Isoheptadecanoyllipoteichoic acid (n-24), linked, glucose substituted;Anteisoheptadecanoyllipoteichoic acid (n-24), linked, glucose substituted;Ubiquinone-8;Isoheptadecanoyllipoteichoic acid (n-24), linked, unsubstituted;CoA;5-Methyltetrahydrofolate;ACP;L-Threonine;2-Demethylmenaquinone 8;Siroheme;L-Isoleucine;S-Adenosyl-L-methionine;NAD;P…	NegF/Negative/Variable/-/Siroheme;Isoheptadecanoyllipoteichoic acid (n-24), linked, glucose substituted;Isoheptadecanoyllipoteichoic acid (n-24), linked, unsubstituted;Riboflavin;Calomide;Stearoyllipoteichoic acid (n-24), linked, unsubstituted;L-Isoleucine;CTP;Isoheptadecanoyllipoteichoic acid (n-24), linked, D-alanine substituted;Dianteisoheptadecanoylphosphatidylglycerol;FAD;Diisoheptadecanoylp…
Glycolysis / Gluconeogenesis	rxn00011	(1) CO2[0] + (1) 2-Hydroxyethyl-ThPP[0] <-> (1) Pyruvate[0] + (1) TPP[0] + (1) H+[0]	>	OK	R00014	RXN-12583.c	pyruvate:thiamin diphosphate acetaldehydetransferase|pyruvate:thiamin diphosphate acetaldehydetransferase (decarboxylating)		Pyruvate decarboxylase (EC 4.1.1.1)|Acetolactate synthase small subunit (EC 2.2.1.6), predicted, Archaeal type|Acetolactate synthase small subunit (EC 2.2.1.6)|Acetolactate synthase large subunit (EC 2.2.1.6)|Acetolactate synthase small subunit (EC 2.2.1.6), Xanthomonadales type|Acetolactate synthase small subunit (EC 2.2.1.6), predicted|Acetolactate synthase small subunit (EC 2.2.1.6), predicted…	NegF/Negative/Negative variable/</Anteisoheptadecanoyllipoteichoic acid (n-24), linked, unsubstituted;L-Leucine;L-Valine;L-Isoleucine;Isoheptadecanoyllipoteichoic acid (n-24), linked, D-alanine substituted;Stearoylcardiolipin (B. subtilis);Isoheptadecanoyllipoteichoic acid (n-24), linked, N-acetyl-D-glucosamine;Diisoheptadecanoylphosphatidylethanolamine;Dianteisoheptadecanoylphosphatidylethanolam…	NegF/Negative/Negative variable/<///	NegF/Negative/Negative variable/</Anteisoheptadecanoyllipoteichoic acid (n-24), linked, unsubstituted;Siroheme;dCTP;glycerol teichoic acid (n-45), linked, unsubstituted;Stearoyllipoteichoic acid (n-24), linked, N-acetyl-D-glucosamine;L-Aspartate;FAD;L-Leucine;Isoheptadecanoyllipoteichoic acid (n-24), linked, N-acetyl-D-glucosamine;Dianteisoheptadecanoylphosphatidylethanolamine;Isoheptadecanoyllip…	NegF/Negative/Negative variable/</Isoheptadecanoylcardiolipin (B. subtilis);5-Methyltetrahydrofolate;L-Threonine;TPP;Peptidoglycan polymer (n subunits);CoA;Anteisoheptadecanoyllipoteichoic acid (n-24), linked, D-alanine substituted;Stearoylcardiolipin (B. subtilis);glycerol teichoic acid (n-45), linked, D-ala substituted;Diisoheptadecanoylphosphatidylethanolamine;glycerol teichoic acid (n-45), li…	NegF/Negative/Negative variable/<///	NegF/Negative/Negative variable/</Bactoprenyl diphosphate;L-Arginine;L-Glutamate;ACP;Glycine;Peptidoglycan polymer (n subunits);dCTP;Diisoheptadecanoylphosphatidylglycerol;L-Cysteine;Anteisoheptadecanoyllipoteichoic acid (n-24), linked, D-alanine substituted;Stearoyllipoteichoic acid (n-24), linked, D-alanine substituted;Stearoylcardiolipin (B. subtilis);Anteisoheptadecanoyllipoteichoic acid (n-2…	NegF/Negative/Negative variable/<///	NegF/Negative/Negative variable/</glycerol teichoic acid (n-45), linked, glucose substituted;L-Asparagine;GSH;L-Tyrosine;Dianteisoheptadecanoylphosphatidylethanolamine;L-Leucine;Stearoyllipoteichoic acid (n-24), linked, glucose substituted;Phosphatidylglycerol dioctadecanoyl;phosphatidylethanolamine dioctadecanoyl;Anteisoheptadecanoyllipoteichoic acid (n-24), linked, unsubstituted;CTP;Stearoyllip…	NegF/Negative/Negative variable/</Riboflavin;dCTP;Tetrahydrofolate;Anteisoheptadecanoyllipoteichoic acid (n-24), linked, N-acetyl-D-glucosamine;Isoheptadecanoylcardiolipin (B. subtilis);5-Methyltetrahydrofolate;dATP;ATP;Peptidoglycan polymer (n subunits);Anteisoheptadecanoylcardiolipin (B. subtilis);Heme;Anteisoheptadecanoyllipoteichoic acid (n-24), linked, D-alanine substituted;Glycine;Isoheptad…	NegF/Negative/Negative variable/</Peptidoglycan polymer (n subunits);dGTP;Stearoyllipoteichoic acid (n-24), linked, glucose substituted;Stearoyllipoteichoic acid (n-24), linked, N-acetyl-D-glucosamine;Siroheme;FAD;L-Cysteine;L-Aspartate;CoA;ACP;L-Leucine;L-Glutamine;GSH;L-Arginine;Stearoyllipoteichoic acid (n-24), linked, D-alanine substituted;Phosphatidylglycerol dioctadecanoyl;Diisoheptadecanoy…	NegF/Negative/Negative variable/</Dianteisoheptadecanoylphosphatidylethanolamine;Isoheptadecanoylcardiolipin (B. subtilis);Phosphatidylglycerol dioctadecanoyl;Diisoheptadecanoylphosphatidylglycerol;ACP;Stearoyllipoteichoic acid (n-24), linked, N-acetyl-D-glucosamine;L-Threonine;L-Valine;Tetrahydrofolate;Heme;GSH;Anteisoheptadecanoyllipoteichoic acid (n-24), linked, N-acetyl-D-glucosamine;Isohepta…	NegF/Negative/Negative variable/</L-Isoleucine;Heme;L-Serine;Anteisoheptadecanoyllipoteichoic acid (n-24), linked, unsubstituted;Dianteisoheptadecanoylphosphatidylethanolamine;Spermidine;Siroheme;glycerol teichoic acid (n-45), linked, glucose substituted;Anteisoheptadecanoyllipoteichoic acid (n-24), linked, N-acetyl-D-glucosamine;Diisoheptadecanoylphosphatidylglycerol;L-Leucine;L-Valine;L-Tryptop…	NegF/Negative/Negative variable/<///	-	NegF/Negative/Negative variable/</Anteisoheptadecanoyllipoteichoic acid (n-24), linked, D-alanine substituted;TPP;L-Isoleucine;Isoheptadecanoyllipoteichoic acid (n-24), linked, unsubstituted;ACP;Stearoyllipoteichoic acid (n-24), linked, D-alanine substituted;FAD;Stearoyllipoteichoic acid (n-24), linked, N-acetyl-D-glucosamine;TTP;dGTP;Peptidoglycan polymer (n subunits);Stearoyllipoteichoic acid (…	NegF/Negative/Negative variable/</L-Isoleucine;UTP;ATP;NADP;10-Formyltetrahydrofolate;Phosphatidylglycerol dioctadecanoyl;CTP;Dianteisoheptadecanoylphosphatidylglycerol;5-Methyltetrahydrofolate;L-Asparagine;TTP;Anteisoheptadecanoyllipoteichoic acid (n-24), linked, glucose substituted;Peptidoglycan polymer (n subunits);Isoheptadecanoylcardiolipin (B. subtilis);ACP;Anteisoheptadecanoyllipoteichoic …	NegF/Negative/Negative variable/<///	NegF/Negative/Negative variable/</Diisoheptadecanoylphosphatidylethanolamine;L-Arginine;L-Threonine;L-Isoleucine;glycerol teichoic acid (n-45), linked, D-ala substituted;Heme;Isoheptadecanoyllipoteichoic acid (n-24), linked, N-acetyl-D-glucosamine;Isoheptadecanoyllipoteichoic acid (n-24), linked, unsubstituted;TPP;Anteisoheptadecanoyllipoteichoic acid (n-24), linked, D-alanine substituted;Ubiquin…	NegF/Negative/Negative variable/</Spermidine;Riboflavin;ACP;TTP;tcam;NADP;Anteisoheptadecanoyllipoteichoic acid (n-24), linked, unsubstituted;Isoheptadecanoyllipoteichoic acid (n-24), linked, unsubstituted;Isoheptadecanoyllipoteichoic acid (n-24), linked, glucose substituted;L-Tyrosine;CoA;Heme;Isoheptadecanoylcardiolipin (B. subtilis);glycerol teichoic acid (n-45), linked, glucose substituted;L-…	NegF/Negative/Negative variable/</5-Methyltetrahydrofolate;Anteisoheptadecanoyllipoteichoic acid (n-24), linked, glucose substituted;TTP;Stearoyllipoteichoic acid (n-24), linked, N-acetyl-D-glucosamine;Anteisoheptadecanoylcardiolipin (B. subtilis);GSH;ACP;CoA;UTP;Isoheptadecanoyllipoteichoic acid (n-24), linked, D-alanine substituted;CTP;FAD;L-Arginine;Isoheptadecanoylcardiolipin (B. subtilis);Is…	NegF/Negative/Negative/</L-Methionine;Diisoheptadecanoylphosphatidylethanolamine;L-Histidine;Anteisoheptadecanoyllipoteichoic acid (n-24), linked, glucose substituted;CoA;L-Isoleucine;L-Valine;NADP;L-Leucine;TTP;Isoheptadecanoyllipoteichoic acid (n-24), linked, N-acetyl-D-glucosamine;Anteisoheptadecanoyllipoteichoic acid (n-24), linked, unsubstituted;Anteisoheptadecanoylcardiolipin (B. subtilis);…	NegF/Negative/Negative variable/</Phosphatidylglycerol dioctadecanoyl;Anteisoheptadecanoyllipoteichoic acid (n-24), linked, glucose substituted;CoA;ACP;phosphatidylethanolamine dioctadecanoyl;L-Arginine;Anteisoheptadecanoyllipoteichoic acid (n-24), linked, N-acetyl-D-glucosamine;L-Glutamine;Dianteisoheptadecanoylphosphatidylglycerol;L-Valine;Anteisoheptadecanoyllipoteichoic acid (n-24), linked, D…	NegF/Negative/Negative variable/<///	NegF/Negative/Negative variable/<///	NegF/Negative/Negative variable/</glycerol teichoic acid (n-45), linked, D-ala substituted;FAD;CoA;Anteisoheptadecanoyllipoteichoic acid (n-24), linked, N-acetyl-D-glucosamine;Isoheptadecanoyllipoteichoic acid (n-24), linked, D-alanine substituted;NAD;Stearoyllipoteichoic acid (n-24), linked, unsubstituted;Diisoheptadecanoylphosphatidylethanolamine;Stearoylcardiolipin (B. subtilis);Diisoheptadeca…	NegF/Negative/Negative variable/<///	NegF/Negative/Negative variable/<///	NegF/Negative/Negative variable/</NAD;Peptidoglycan polymer (n subunits);L-Asparagine;L-Aspartate;NADP;S-Adenosyl-L-methionine;Riboflavin;Anteisoheptadecanoyllipoteichoic acid (n-24), linked, glucose substituted;Anteisoheptadecanoyllipoteichoic acid (n-24), linked, unsubstituted;GSH;Anteisoheptadecanoylcardiolipin (B. subtilis);UTP;Isoheptadecanoylcardiolipin (B. subtilis);Isoheptadecanoyllipotei…	NegF/Negative/Negative variable/<///	NegF/Negative/Negative variable/<///	NegF/Negative/Negative variable/</Anteisoheptadecanoyllipoteichoic acid (n-24), linked, unsubstituted;Dianteisoheptadecanoylphosphatidylethanolamine;Stearoyllipoteichoic acid (n-24), linked, N-acetyl-D-glucosamine;Isoheptadecanoyllipoteichoic acid (n-24), linked, unsubstituted;Isoheptadecanoylcardiolipin (B. subtilis);Spermidine;dATP;Isoheptadecanoyllipoteichoic acid (n-24), linked, N-acetyl-D-gl…	NegF/Negative/Negative variable/</Glycine;L-Arginine;Isoheptadecanoyllipoteichoic acid (n-24), linked, N-acetyl-D-glucosamine;L-Aspartate;Isoheptadecanoyllipoteichoic acid (n-24), linked, glucose substituted;Siroheme;Tetrahydrofolate;Anteisoheptadecanoyllipoteichoic acid (n-24), linked, glucose substituted;Anteisoheptadecanoyllipoteichoic acid (n-24), linked, unsubstituted;L-Glutamate;L-Asparagin…	NegF/Negative/Negative variable/<///	NegF/Negative/Negative variable/<///	NegF/Negative/Negative variable/</Anteisoheptadecanoyllipoteichoic acid (n-24), linked, N-acetyl-D-glucosamine;2-Demethylmenaquinone 8;Dianteisoheptadecanoylphosphatidylglycerol;Dianteisoheptadecanoylphosphatidylethanolamine;L-Glutamine;Stearoyllipoteichoic acid (n-24), linked, D-alanine substituted;Anteisoheptadecanoyllipoteichoic acid (n-24), linked, D-alanine substituted;Calomide;dGTP;L-Glutam…	NegF/Negative/Negative variable/<///	NegF/Negative/Negative variable/</Bactoprenyl diphosphate;Isoheptadecanoyllipoteichoic acid (n-24), linked, glucose substituted;Anteisoheptadecanoyllipoteichoic acid (n-24), linked, glucose substituted;Ubiquinone-8;Isoheptadecanoyllipoteichoic acid (n-24), linked, unsubstituted;CoA;ACP;L-Threonine;2-Demethylmenaquinone 8;Siroheme;L-Isoleucine;NAD;Phosphatidylglycerol dioctadecanoyl;phosphatidylet…	NegF/Negative/Negative variable/</Siroheme;Isoheptadecanoyllipoteichoic acid (n-24), linked, glucose substituted;Isoheptadecanoyllipoteichoic acid (n-24), linked, unsubstituted;Riboflavin;Stearoyllipoteichoic acid (n-24), linked, unsubstituted;L-Isoleucine;CTP;Isoheptadecanoyllipoteichoic acid (n-24), linked, D-alanine substituted;Dianteisoheptadecanoylphosphatidylglycerol;FAD;Diisoheptadecanoylp…
Glycolysis / Gluconeogenesis	rxn00459	(1) 2-Phospho-D-glycerate[0] <-> (1) H2O[0] + (1) Phosphoenolpyruvate[0]	-	OK	R00658	2PGADEHYDRAT-RXN.c	2-Phospho-D-glucerate hydro-lyase|2-Phospho-D-glycerate hydro-lyase|ENO		Enolase (EC 4.2.1.11)|o-succinylbenzoate synthase (EC 4.2.1.113)	PosF/Positive/Variable/-/Stearoyllipoteichoic acid (n-24), linked, unsubstituted;tcam;Siroheme;Anteisoheptadecanoyllipoteichoic acid (n-24), linked, unsubstituted;L-Leucine;5-Methyltetrahydrofolate;L-Glutamate;FAD;L-Tyrosine;L-Valine;L-Isoleucine;L-Threonine;glycerol teichoic acid (n-45), linked, unsubstituted;Isoheptadecanoyllipoteichoic acid (n-24), linked, D-alanine substituted;dATP;L-Cysteine…	PosF/Positive/Variable/-///	PosF/Positive/Variable/-/Anteisoheptadecanoyllipoteichoic acid (n-24), linked, unsubstituted;GTP;Siroheme;dCTP;glycerol teichoic acid (n-45), linked, unsubstituted;Stearoyllipoteichoic acid (n-24), linked, N-acetyl-D-glucosamine;L-Aspartate;FAD;L-Leucine;Isoheptadecanoyllipoteichoic acid (n-24), linked, N-acetyl-D-glucosamine;Dianteisoheptadecanoylphosphatidylethanolamine;Isoheptadecanoyllipoteic…	PosF/Positive/Variable/-/Isoheptadecanoylcardiolipin (B. subtilis);5-Methyltetrahydrofolate;L-Threonine;L-Tryptophan;ATP;TPP;Peptidoglycan polymer (n subunits);NAD;Calomide;CoA;L-Alanine;Anteisoheptadecanoyllipoteichoic acid (n-24), linked, D-alanine substituted;Stearoylcardiolipin (B. subtilis);glycerol teichoic acid (n-45), linked, D-ala substituted;S-Adenosyl-L-methionine;Diisoheptadecanoylpho…	PosF/Positive/Variable/-///	PosF/Positive/Variable/-/Spermidine;Bactoprenyl diphosphate;L-Arginine;L-Glutamate;L-Tryptophan;ACP;Glycine;Peptidoglycan polymer (n subunits);TTP;dCTP;5-Methyltetrahydrofolate;Diisoheptadecanoylphosphatidylglycerol;L-Cysteine;Anteisoheptadecanoyllipoteichoic acid (n-24), linked, D-alanine substituted;Stearoyllipoteichoic acid (n-24), linked, D-alanine substituted;Stearoylcardiolipin (B. subtilis…	PosF/Positive/Variable/-///	PosF/Positive/Variable/-/glycerol teichoic acid (n-45), linked, glucose substituted;L-Aspartate;L-Asparagine;GSH;L-Methionine;L-Tyrosine;Dianteisoheptadecanoylphosphatidylethanolamine;L-Leucine;Stearoyllipoteichoic acid (n-24), linked, glucose substituted;Phosphatidylglycerol dioctadecanoyl;dATP;phosphatidylethanolamine dioctadecanoyl;L-Tryptophan;Anteisoheptadecanoyllipoteichoic acid (n-24), lin…	PosF/Positive/Variable/-/Riboflavin;dCTP;Tetrahydrofolate;Anteisoheptadecanoyllipoteichoic acid (n-24), linked, N-acetyl-D-glucosamine;phosphatidylethanolamine dioctadecanoyl;Isoheptadecanoylcardiolipin (B. subtilis);Calomide;5-Methyltetrahydrofolate;Stearoyllipoteichoic acid (n-24), linked, glucose substituted;dATP;ATP;Peptidoglycan polymer (n subunits);Anteisoheptadecanoylcardiolipin (B. subtil…	PosF/Positive/Variable/-/Peptidoglycan polymer (n subunits);dGTP;Stearoyllipoteichoic acid (n-24), linked, glucose substituted;Stearoyllipoteichoic acid (n-24), linked, N-acetyl-D-glucosamine;L-Serine;Siroheme;FAD;L-Cysteine;L-Aspartate;CoA;L-Phenylalanine;ACP;L-Leucine;L-Glutamine;GSH;Putrescine;L-Histidine;L-Lysine;L-Arginine;Stearoyllipoteichoic acid (n-24), linked, D-alanine substituted;Phosp…	PosF/Variable/Variable/-/Dianteisoheptadecanoylphosphatidylethanolamine;Isoheptadecanoylcardiolipin (B. subtilis);Phosphatidylglycerol dioctadecanoyl;Spermidine;Diisoheptadecanoylphosphatidylglycerol;ACP;TTP;S-Adenosyl-L-methionine;Stearoyllipoteichoic acid (n-24), linked, N-acetyl-D-glucosamine;L-Threonine;GTP;NADP;L-Valine;Tetrahydrofolate;Heme;L-Lysine;GSH;Anteisoheptadecanoyllipoteichoic acid…	PosF/Positive/Positive variable/-/L-Isoleucine;Heme;dGTP;L-Serine;Anteisoheptadecanoyllipoteichoic acid (n-24), linked, unsubstituted;Dianteisoheptadecanoylphosphatidylethanolamine;Spermidine;Siroheme;glycerol teichoic acid (n-45), linked, glucose substituted;Anteisoheptadecanoyllipoteichoic acid (n-24), linked, N-acetyl-D-glucosamine;Diisoheptadecanoylphosphatidylglycerol;L-Leucine;L-Valine;L-Tr…	NoF/Variable/Variable/-///	PosF/Positive/Variable/-/L-Histidine;GSH;GTP;fe3;Anteisoheptadecanoyllipoteichoic acid (n-24), linked, D-alanine substituted;Glycine;Bactoprenyl diphosphate;phosphatidylethanolamine dioctadecanoyl;Isoheptadecanoylcardiolipin (B. subtilis);L-Serine;L-Cysteine;Isoheptadecanoyllipoteichoic acid (n-24), linked, N-acetyl-D-glucosamine;CoA;UTP;dGTP;NAD;Heme;TTP;10-Formyltetrahydrofolate;Calomide;Anteis…	PosF/Positive/Variable/-/Anteisoheptadecanoyllipoteichoic acid (n-24), linked, D-alanine substituted;TPP;L-Lysine;L-Isoleucine;Isoheptadecanoyllipoteichoic acid (n-24), linked, unsubstituted;dATP;L-Phenylalanine;ACP;Stearoyllipoteichoic acid (n-24), linked, D-alanine substituted;FAD;Stearoyllipoteichoic acid (n-24), linked, N-acetyl-D-glucosamine;TTP;dGTP;Peptidoglycan polymer (n subunits);Stearo…	PosF/Positive/Variable/-/L-Isoleucine;UTP;ATP;GTP;NADP;10-Formyltetrahydrofolate;2-Demethylmenaquinone 8;glycerol teichoic acid (n-45), linked, D-ala substituted;Phosphatidylglycerol dioctadecanoyl;L-Serine;CTP;Dianteisoheptadecanoylphosphatidylglycerol;L-Proline;L-Alanine;Stearoyllipoteichoic acid (n-24), linked, unsubstituted;5-Methyltetrahydrofolate;phosphatidylethanolamine dioctadecanoyl;Stea…	PosF/Positive/Variable/-///	PosF/Positive/Variable/-/Diisoheptadecanoylphosphatidylethanolamine;dGTP;L-Arginine;L-Tyrosine;L-Threonine;L-Isoleucine;glycerol teichoic acid (n-45), linked, D-ala substituted;Heme;Isoheptadecanoyllipoteichoic acid (n-24), linked, N-acetyl-D-glucosamine;Isoheptadecanoyllipoteichoic acid (n-24), linked, unsubstituted;TPP;Anteisoheptadecanoyllipoteichoic acid (n-24), linked, D-alanine substituted;…	PosF/Variable/Variable/-/Spermidine;Riboflavin;ACP;ATP;TTP;tcam;L-Aspartate;NADP;Anteisoheptadecanoyllipoteichoic acid (n-24), linked, unsubstituted;Isoheptadecanoyllipoteichoic acid (n-24), linked, unsubstituted;Isoheptadecanoyllipoteichoic acid (n-24), linked, glucose substituted;L-Tyrosine;CoA;Heme;Isoheptadecanoylcardiolipin (B. subtilis);glycerol teichoic acid (n-45), linked, glucose substit…	PosF/Positive/Variable/-/Stearoyllipoteichoic acid (n-24), linked, glucose substituted;L-Serine;5-Methyltetrahydrofolate;dATP;glycerol teichoic acid (n-45), linked, D-ala substituted;Anteisoheptadecanoyllipoteichoic acid (n-24), linked, glucose substituted;Bactoprenyl diphosphate;Ubiquinone-8;TTP;Stearoyllipoteichoic acid (n-24), linked, N-acetyl-D-glucosamine;Anteisoheptadecanoylcardiolipin (B. …	G/PosF/Positive/Positive variable/>/Glycine;L-Methionine;L-Glutamine;Diisoheptadecanoylphosphatidylethanolamine;Ubiquinone-8;L-Histidine;Anteisoheptadecanoyllipoteichoic acid (n-24), linked, glucose substituted;CoA;L-Tyrosine;Stearoyllipoteichoic acid (n-24), linked, N-acetyl-D-glucosamine;L-Isoleucine;L-Valine;NADP;L-Leucine;Stearoyllipoteichoic acid (n-24), linked, D-alanine substituted;L-Trypt…	-	PosF/Positive/Variable/-///	PosF/Positive/Variable/-///	PosF/Positive/Variable/-/Riboflavin;glycerol teichoic acid (n-45), linked, D-ala substituted;FAD;CoA;Putrescine;Anteisoheptadecanoyllipoteichoic acid (n-24), linked, N-acetyl-D-glucosamine;Isoheptadecanoyllipoteichoic acid (n-24), linked, D-alanine substituted;L-Serine;Fe2+;CTP;phosphatidylethanolamine dioctadecanoyl;NAD;Heme;Stearoyllipoteichoic acid (n-24), linked, unsubstituted;L-Tryptophan;L-…	PosF/Positive/Variable/-///	PosF/Variable/Variable/-///	PosF/Positive/Variable/-/Ubiquinone-8;tcam;NAD;L-Tryptophan;Peptidoglycan polymer (n subunits);TPP;Stearoyllipoteichoic acid (n-24), linked, glucose substituted;L-Asparagine;L-Proline;L-Serine;L-Alanine;L-Aspartate;Stearoyllipoteichoic acid (n-24), linked, D-alanine substituted;NADP;S-Adenosyl-L-methionine;Riboflavin;TTP;Anteisoheptadecanoyllipoteichoic acid (n-24), linked, glucose substituted;L-…	PosF/Positive/Variable/-///	PosF/Positive/Variable/-///	PosF/Positive/Variable/-/Anteisoheptadecanoyllipoteichoic acid (n-24), linked, unsubstituted;Dianteisoheptadecanoylphosphatidylethanolamine;Stearoyllipoteichoic acid (n-24), linked, N-acetyl-D-glucosamine;Isoheptadecanoyllipoteichoic acid (n-24), linked, unsubstituted;Isoheptadecanoylcardiolipin (B. subtilis);Spermidine;dATP;Isoheptadecanoyllipoteichoic acid (n-24), linked, N-acetyl-D-glucosamine…	PosF/Positive/Variable/-/Glycine;L-Arginine;L-Cysteine;dGTP;Isoheptadecanoyllipoteichoic acid (n-24), linked, N-acetyl-D-glucosamine;L-Methionine;L-Aspartate;Isoheptadecanoyllipoteichoic acid (n-24), linked, glucose substituted;Siroheme;L-Alanine;Tetrahydrofolate;TTP;Anteisoheptadecanoyllipoteichoic acid (n-24), linked, glucose substituted;Anteisoheptadecanoyllipoteichoic acid (n-24), linked, uns…	PosF/Positive/Variable/-///	PosF/Positive/Variable/-///	PosF/Positive/Variable/-/Anteisoheptadecanoyllipoteichoic acid (n-24), linked, N-acetyl-D-glucosamine;2-Demethylmenaquinone 8;Dianteisoheptadecanoylphosphatidylglycerol;Dianteisoheptadecanoylphosphatidylethanolamine;NADP;L-Glutamine;Stearoyllipoteichoic acid (n-24), linked, D-alanine substituted;Anteisoheptadecanoyllipoteichoic acid (n-24), linked, D-alanine substituted;Calomide;dGTP;L-Glutamate;…	PosF/Positive/Variable/-///	PosF/Positive/Variable/-/Bactoprenyl diphosphate;L-Serine;Isoheptadecanoyllipoteichoic acid (n-24), linked, glucose substituted;Anteisoheptadecanoyllipoteichoic acid (n-24), linked, glucose substituted;Ubiquinone-8;Isoheptadecanoyllipoteichoic acid (n-24), linked, unsubstituted;CoA;5-Methyltetrahydrofolate;ACP;L-Threonine;2-Demethylmenaquinone 8;Siroheme;L-Isoleucine;S-Adenosyl-L-methionine;NAD;P…	PosF/Positive/Variable/-/Siroheme;Isoheptadecanoyllipoteichoic acid (n-24), linked, glucose substituted;Isoheptadecanoyllipoteichoic acid (n-24), linked, unsubstituted;Riboflavin;Calomide;Stearoyllipoteichoic acid (n-24), linked, unsubstituted;L-Isoleucine;CTP;Isoheptadecanoyllipoteichoic acid (n-24), linked, D-alanine substituted;Dianteisoheptadecanoylphosphatidylglycerol;FAD;Diisoheptadecanoylp…
Glycolysis / Gluconeogenesis	rxn00148	(1) ATP[0] + (1) Pyruvate[0] <-> (1) ADP[0] + (1) Phosphoenolpyruvate[0] + (1) H+[0]	-	OK|HB	R00200	PEPDEPHOS-RXN.c	ATP:pyruvate O2-phosphotransferase		Pyruvate kinase (EC 2.7.1.40)|galacturonokinase (EC 2.7.1.44)	NegF/Variable/Variable/-/Stearoyllipoteichoic acid (n-24), linked, unsubstituted;Siroheme;Anteisoheptadecanoyllipoteichoic acid (n-24), linked, unsubstituted;5-Methyltetrahydrofolate;L-Isoleucine;Isoheptadecanoyllipoteichoic acid (n-24), linked, D-alanine substituted;Stearoylcardiolipin (B. subtilis);Diisoheptadecanoylphosphatidylethanolamine;Dianteisoheptadecanoylphosphatidylethanolamine;phospha…	NoF/Variable/Variable/-///	PosF/Variable/Variable/-/Stearoyllipoteichoic acid (n-24), linked, N-acetyl-D-glucosamine;FAD;Isoheptadecanoyllipoteichoic acid (n-24), linked, N-acetyl-D-glucosamine;Stearoyllipoteichoic acid (n-24), linked, glucose substituted;L-Tryptophan;5-Methyltetrahydrofolate;Tetrahydrofolate;Stearoyllipoteichoic acid (n-24), linked, unsubstituted;Isoheptadecanoyllipoteichoic acid (n-24), linked, glucose s…	NegF/Variable/Variable/-/Isoheptadecanoylcardiolipin (B. subtilis);Peptidoglycan polymer (n subunits);Anteisoheptadecanoyllipoteichoic acid (n-24), linked, D-alanine substituted;Stearoylcardiolipin (B. subtilis);Diisoheptadecanoylphosphatidylethanolamine;Isoheptadecanoyllipoteichoic acid (n-24), linked, unsubstituted;Dianteisoheptadecanoylphosphatidylethanolamine;GSH;Siroheme;L-Isoleucine;Diisohe…	NoF/Variable/Variable/-///	PosF/Variable/Variable/-/L-Tryptophan;TTP;5-Methyltetrahydrofolate;Stearoyllipoteichoic acid (n-24), linked, D-alanine substituted;Anteisoheptadecanoyllipoteichoic acid (n-24), linked, glucose substituted;Stearoyllipoteichoic acid (n-24), linked, unsubstituted;glycerol teichoic acid (n-45), linked, glucose substituted;Tetrahydrofolate;GTP;Heme;Anteisoheptadecanoyllipoteichoic acid (n-24), linked,…	NegF/Variable/Variable/-///	NegF/Variable/Variable/-/Dianteisoheptadecanoylphosphatidylethanolamine;Phosphatidylglycerol dioctadecanoyl;phosphatidylethanolamine dioctadecanoyl;Diisoheptadecanoylphosphatidylglycerol;L-Isoleucine;Spermidine;Diisoheptadecanoylphosphatidylethanolamine;Anteisoheptadecanoylcardiolipin (B. subtilis);Isoheptadecanoylcardiolipin (B. subtilis);Dianteisoheptadecanoylphosphatidylglycerol;Stearoylcardio…	NoF/Variable/Variable/-///	NegF/Variable/Variable/-/Peptidoglycan polymer (n subunits);Siroheme;GSH;L-Lysine;Phosphatidylglycerol dioctadecanoyl;Diisoheptadecanoylphosphatidylethanolamine;Anteisoheptadecanoylcardiolipin (B. subtilis);Isoheptadecanoyllipoteichoic acid (n-24), linked, unsubstituted;Anteisoheptadecanoyllipoteichoic acid (n-24), linked, D-alanine substituted;L-Isoleucine;Spermidine;Dianteisoheptadecanoylphosph…	PosF/Variable/Variable/-/Dianteisoheptadecanoylphosphatidylethanolamine;Isoheptadecanoylcardiolipin (B. subtilis);Phosphatidylglycerol dioctadecanoyl;Spermidine;Diisoheptadecanoylphosphatidylglycerol;ACP;TTP;S-Adenosyl-L-methionine;Stearoyllipoteichoic acid (n-24), linked, N-acetyl-D-glucosamine;L-Threonine;GTP;NADP;Tetrahydrofolate;Heme;GSH;Anteisoheptadecanoyllipoteichoic acid (n-24), linked, N…	PosF/Variable/Variable/-/glycerol teichoic acid (n-45), linked, glucose substituted;Anteisoheptadecanoyllipoteichoic acid (n-24), linked, N-acetyl-D-glucosamine;Stearoyllipoteichoic acid (n-24), linked, N-acetyl-D-glucosamine;Stearoyllipoteichoic acid (n-24), linked, D-alanine substituted;Stearoylcardiolipin (B. subtilis);tcam;Anteisoheptadecanoylcardiolipin (B. subtilis);Stearoyllipoteichoic aci…	NoF/Variable/Variable/-///	PosF/Variable/Variable/-/L-Histidine;GSH;GTP;Anteisoheptadecanoyllipoteichoic acid (n-24), linked, D-alanine substituted;phosphatidylethanolamine dioctadecanoyl;Isoheptadecanoylcardiolipin (B. subtilis);Isoheptadecanoyllipoteichoic acid (n-24), linked, N-acetyl-D-glucosamine;CoA;dGTP;NAD;Heme;TTP;10-Formyltetrahydrofolate;Calomide;Anteisoheptadecanoyllipoteichoic acid (n-24), linked, N-acetyl-D-g…	NegF/Variable/Variable/-/Anteisoheptadecanoyllipoteichoic acid (n-24), linked, D-alanine substituted;L-Lysine;L-Isoleucine;Isoheptadecanoyllipoteichoic acid (n-24), linked, unsubstituted;Peptidoglycan polymer (n subunits);Anteisoheptadecanoylcardiolipin (B. subtilis);Dianteisoheptadecanoylphosphatidylglycerol;Siroheme;Heme;L-Leucine;Diisoheptadecanoylphosphatidylglycerol;Bactoprenyl diphosphate;G…	PosF/Variable/Variable/-/Phosphatidylglycerol dioctadecanoyl;phosphatidylethanolamine dioctadecanoyl;Isoheptadecanoylcardiolipin (B. subtilis);Anteisoheptadecanoyllipoteichoic acid (n-24), linked, N-acetyl-D-glucosamine;Stearoyllipoteichoic acid (n-24), linked, N-acetyl-D-glucosamine;Isoheptadecanoyllipoteichoic acid (n-24), linked, glucose substituted;Isoheptadecanoyllipoteichoic acid (n-24), li…	NegF/Variable/Variable/-///	PosF/Variable/Variable/-/L-Tyrosine;glycerol teichoic acid (n-45), linked, D-ala substituted;Heme;Isoheptadecanoyllipoteichoic acid (n-24), linked, N-acetyl-D-glucosamine;TPP;Stearoyllipoteichoic acid (n-24), linked, D-alanine substituted;Ubiquinone-8;Stearoyllipoteichoic acid (n-24), linked, unsubstituted;NAD;Siroheme;L-Tryptophan;phosphatidylethanolamine dioctadecanoyl;Anteisoheptadecanoyllipot…	NoF/Variable/Variable/-///	PosF/Variable/Variable/-/Stearoyllipoteichoic acid (n-24), linked, glucose substituted;glycerol teichoic acid (n-45), linked, D-ala substituted;Anteisoheptadecanoyllipoteichoic acid (n-24), linked, glucose substituted;Stearoyllipoteichoic acid (n-24), linked, N-acetyl-D-glucosamine;S-Adenosyl-L-methionine;FAD;Menaquinone 8;Siroheme;NAD;Isoheptadecanoyllipoteichoic acid (n-24), linked, glucose sub…	PosF/Variable/Variable/-/Glycine;L-Methionine;L-Glutamine;Diisoheptadecanoylphosphatidylethanolamine;L-Histidine;Anteisoheptadecanoyllipoteichoic acid (n-24), linked, glucose substituted;CoA;L-Tyrosine;Stearoyllipoteichoic acid (n-24), linked, N-acetyl-D-glucosamine;L-Isoleucine;NADP;L-Leucine;Stearoyllipoteichoic acid (n-24), linked, D-alanine substituted;L-Tryptophan;TTP;Isoheptadecanoyllipotei…	-	PosF/Variable/Variable/-///	NoF/Variable/Variable/-///	NoF/Variable/Variable/-///	NoF/Variable/Variable/-///	PosF/Variable/Variable/-///	PosF/Variable/Variable/-/glycerol teichoic acid (n-45), linked, glucose substituted//	NoF/Variable/Variable/-///	NegF/Variable/Variable/-///	PosF/Variable/Variable/-/Stearoyllipoteichoic acid (n-24), linked, N-acetyl-D-glucosamine;Isoheptadecanoyllipoteichoic acid (n-24), linked, N-acetyl-D-glucosamine;glycerol teichoic acid (n-45), linked, glucose substituted;10-Formyltetrahydrofolate;Stearoylcardiolipin (B. subtilis);CoA;Tetrahydrofolate;L-Tryptophan;FAD;Anteisoheptadecanoyllipoteichoic acid (n-24), linked, N-acetyl-D-glucosamine;tc…	PosF/Variable/Variable/-/Isoheptadecanoyllipoteichoic acid (n-24), linked, N-acetyl-D-glucosamine;Isoheptadecanoyllipoteichoic acid (n-24), linked, glucose substituted;Tetrahydrofolate;Anteisoheptadecanoyllipoteichoic acid (n-24), linked, glucose substituted;10-Formyltetrahydrofolate;FAD;tcam;ATP;Stearoyllipoteichoic acid (n-24), linked, unsubstituted;Stearoyllipoteichoic acid (n-24), linked, D-a…	NoF/Variable/Variable/-///	NegF/Variable/Variable/-///	PosF/Variable/Variable/-/tcam;glycerol teichoic acid (n-45), linked, D-ala substituted;glycerol teichoic acid (n-45), linked, glucose substituted//	NoF/Variable/Variable/-///	NegF/Variable/Variable/-/Isoheptadecanoyllipoteichoic acid (n-24), linked, unsubstituted;Siroheme;L-Isoleucine;phosphatidylethanolamine dioctadecanoyl;Isoheptadecanoylcardiolipin (B. subtilis);Anteisoheptadecanoyllipoteichoic acid (n-24), linked, D-alanine substituted;Peptidoglycan polymer (n subunits);L-Proline;Isoheptadecanoyllipoteichoic acid (n-24), linked, D-alanine substituted;Diisoheptadec…	NegF/Variable/Variable/-/Siroheme;Isoheptadecanoyllipoteichoic acid (n-24), linked, unsubstituted;Stearoyllipoteichoic acid (n-24), linked, unsubstituted;L-Isoleucine;Isoheptadecanoyllipoteichoic acid (n-24), linked, D-alanine substituted;Dianteisoheptadecanoylphosphatidylglycerol;Diisoheptadecanoylphosphatidylethanolamine;Anteisoheptadecanoyllipoteichoic acid (n-24), linked, unsubstituted;Peptid…
Glycolysis / Gluconeogenesis	rxn00519	(1) Oxaloacetate[0] + (1) ITP[0] <-> (1) CO2[0] + (1) Phosphoenolpyruvate[0] + (1) IDP[0]	>	OK|HB	R00726	RXN-12481.c	ITP:oxaloacetate carboxy-lyase (adding ITP; phosphoenolpyruvate-forming)|ITP:oxaloacetate carboxy-lyase (transphosphorylating)|RXN-12481.c		phosphopantothenoylcysteine decarboxylase (EC 4.1.1.36)	-	-	-	-	-	-	-	-	-	-	-	-	-	-	-	-	-	-	-	-	-	-	-	-	-	-	-	-	-	-	-	-	-	-	-	-	-	-
Glycolysis / Gluconeogenesis	rxn00499	(1) NAD[0] + (1) L-Lactate[0] <-> (1) NADH[0] + (1) Pyruvate[0] + (1) H+[0]	-	OK	R00703	L-LACTATE-DEHYDROGENASE-RXN.c	(S)-Lactate:NAD+ oxidoreductase|(S)-lactate:NAD+ oxidoreductase|L(+)-nLDH|L-(+)-lactate dehydrogenase|L-lactic acid dehydrogenase|L-lactic dehydrogenase|NAD-lactate dehydrogenase|lactate dehydrogenase|lactate dehydrogenase NAD-dependent|lactic dehydrogenase		L-lactate dehydrogenase (EC 1.1.1.27)|L-lactate dehydrogenase (EC 1.1.1.27)	NoF/Negative variable/Negative variable/-///	NoF/Negative variable/Negative variable/-///	NoF/Blocked/Blocked/-///	NoF/Blocked/Blocked/-///	NoF/Blocked/Blocked/-///	NoF/Blocked/Blocked/-///	PosF/Positive/Positive/-///	PosF/Positive/Positive/-/Menaquinone 8//	NoF/Variable/Variable/-///	PosF/Variable/Variable/-/Menaquinone 8//	NoF/Variable/Variable/-///	-	PosF/Variable/Variable/-///	-	NoF/Blocked/Blocked/-///	NoF/Blocked/Blocked/-///	PosF/Positive/Positive/-///	PosF/Positive/Positive/-/Menaquinone 8//	PosF/Positive/Positive/-/Menaquinone 8//	PosF/Positive/Positive/-/Calomide;CoA;FAD;Menaquinone 8;Tetrahydrofolate;Riboflavin//	-	PosF/Positive/Positive/-/Phosphatidylglycerol dioctadecanoyl;Anteisoheptadecanoyllipoteichoic acid (n-24), linked, glucose substituted;phosphatidylethanolamine dioctadecanoyl;Anteisoheptadecanoyllipoteichoic acid (n-24), linked, N-acetyl-D-glucosamine;L-Glutamine;Dianteisoheptadecanoylphosphatidylglycerol;glycerol teichoic acid (n-45), linked, glucose substituted;L-Proline;Anteisoheptadecanoyllip…	NoF/Blocked/Blocked/-///	NoF/Blocked/Blocked/-///	PosF/Positive variable/Positive variable/-/glycerol teichoic acid (n-45), linked, D-ala substituted;Anteisoheptadecanoyllipoteichoic acid (n-24), linked, N-acetyl-D-glucosamine;Isoheptadecanoyllipoteichoic acid (n-24), linked, D-alanine substituted;Stearoyllipoteichoic acid (n-24), linked, unsubstituted;Stearoylcardiolipin (B. subtilis);Anteisoheptadecanoyllipoteichoic acid (n-24), linked, glucos…	PosF/Positive variable/Positive variable/-///	-	NoF/Variable/Variable/-///	NoF/Variable/Variable/-///	NoF/Variable/Variable/-///	NoF/Variable/Variable/-///	NoF/Blocked/Blocked/-///	NoF/Blocked/Blocked/-///	PosF/Positive/Positive/-///	NoF/Blocked/Blocked/-///	NoF/Blocked/Blocked/-///	NoF/Variable/Variable/-///	NoF/Blocked/Blocked/-///
Glycolysis / Gluconeogenesis	rxn00704	(1) Glucose-1-phosphate[0] <-> (1) D-glucose-6-phosphate[0]	-	OK	R00959	5.4.2.5-RXN.c|PHOSPHOGLUCMUT-RXN.c	PGMT|alpha-D-Glucose 1-phosphate 1,6-phosphomutase		Phosphoglucomutase (EC 5.4.2.2)|beta-phosphoglucomutase (EC 5.4.2.6)|phosphoenolpyruvate mutase (EC 5.4.2.9)	G/NegF/Negative/Negative variable/</Stearoyllipoteichoic acid (n-24), linked, unsubstituted;tcam;Anteisoheptadecanoyllipoteichoic acid (n-24), linked, unsubstituted;Isoheptadecanoyllipoteichoic acid (n-24), linked, D-alanine substituted;Isoheptadecanoyllipoteichoic acid (n-24), linked, N-acetyl-D-glucosamine;Anteisoheptadecanoyllipoteichoic acid (n-24), linked, glucose substituted;Stearoyllipotei…	G/NegF/Negative/Negative variable/<///	-	-	-	G/NegF/Negative/Negative variable/</Anteisoheptadecanoyllipoteichoic acid (n-24), linked, D-alanine substituted;Stearoyllipoteichoic acid (n-24), linked, D-alanine substituted;Anteisoheptadecanoyllipoteichoic acid (n-24), linked, glucose substituted;Stearoyllipoteichoic acid (n-24), linked, unsubstituted;Anteisoheptadecanoyllipoteichoic acid (n-24), linked, unsubstituted;glycerol teichoic acid (n…	G/NegF/Negative/Negative variable/<///	G/NegF/Negative/Negative variable/</glycerol teichoic acid (n-45), linked, glucose substituted;Stearoyllipoteichoic acid (n-24), linked, glucose substituted;Anteisoheptadecanoyllipoteichoic acid (n-24), linked, unsubstituted;Stearoyllipoteichoic acid (n-24), linked, D-alanine substituted;Anteisoheptadecanoyllipoteichoic acid (n-24), linked, N-acetyl-D-glucosamine;Stearoyllipoteichoic acid (n-24),…	G/NegF/Negative/Negative variable/</Anteisoheptadecanoyllipoteichoic acid (n-24), linked, N-acetyl-D-glucosamine;phosphatidylethanolamine dioctadecanoyl;Stearoyllipoteichoic acid (n-24), linked, glucose substituted;Anteisoheptadecanoylcardiolipin (B. subtilis);Heme;Anteisoheptadecanoyllipoteichoic acid (n-24), linked, D-alanine substituted;Stearoyllipoteichoic acid (n-24), linked, D-alanine subst…	G/NegF/Negative/Negative variable/</Stearoyllipoteichoic acid (n-24), linked, glucose substituted;Stearoyllipoteichoic acid (n-24), linked, N-acetyl-D-glucosamine;Stearoyllipoteichoic acid (n-24), linked, D-alanine substituted;Isoheptadecanoyllipoteichoic acid (n-24), linked, unsubstituted;Anteisoheptadecanoyllipoteichoic acid (n-24), linked, D-alanine substituted;glycerol teichoic acid (n-45), l…	G/NegF/Negative/Negative variable/</Stearoyllipoteichoic acid (n-24), linked, N-acetyl-D-glucosamine;Anteisoheptadecanoyllipoteichoic acid (n-24), linked, N-acetyl-D-glucosamine;Isoheptadecanoyllipoteichoic acid (n-24), linked, glucose substituted;Anteisoheptadecanoyllipoteichoic acid (n-24), linked, unsubstituted;Stearoyllipoteichoic acid (n-24), linked, D-alanine substituted;Isoheptadecanoyllip…	-	G/NegF/Negative/Negative/<///	G/NegF/Negative/Negative variable/</Anteisoheptadecanoyllipoteichoic acid (n-24), linked, D-alanine substituted;Isoheptadecanoyllipoteichoic acid (n-24), linked, N-acetyl-D-glucosamine;Anteisoheptadecanoyllipoteichoic acid (n-24), linked, N-acetyl-D-glucosamine;tcam;Isoheptadecanoyllipoteichoic acid (n-24), linked, D-alanine substituted;Stearoyllipoteichoic acid (n-24), linked, D-alanine substitu…	-	G/NegF/Negative/Negative variable/</Stearoyllipoteichoic acid (n-24), linked, unsubstituted;Stearoyllipoteichoic acid (n-24), linked, D-alanine substituted;glycerol teichoic acid (n-45), linked, glucose substituted;Anteisoheptadecanoyllipoteichoic acid (n-24), linked, glucose substituted;Isoheptadecanoylcardiolipin (B. subtilis);Anteisoheptadecanoyllipoteichoic acid (n-24), linked, N-acetyl-D-glu…	G/NegF/Negative/Negative variable/<///	G/NegF/Negative/Negative variable/</Isoheptadecanoyllipoteichoic acid (n-24), linked, N-acetyl-D-glucosamine;Isoheptadecanoyllipoteichoic acid (n-24), linked, unsubstituted;Anteisoheptadecanoyllipoteichoic acid (n-24), linked, D-alanine substituted;Stearoyllipoteichoic acid (n-24), linked, D-alanine substituted;Stearoyllipoteichoic acid (n-24), linked, unsubstituted;Bactoprenyl diphosphate;2-Deme…	G/NegF/Negative/Negative variable/</tcam;Anteisoheptadecanoyllipoteichoic acid (n-24), linked, unsubstituted;Isoheptadecanoyllipoteichoic acid (n-24), linked, unsubstituted;Isoheptadecanoyllipoteichoic acid (n-24), linked, glucose substituted;Heme;Isoheptadecanoylcardiolipin (B. subtilis);glycerol teichoic acid (n-45), linked, glucose substituted;Isoheptadecanoyllipoteichoic acid (n-24), linked, …	G/NegF/Negative/Negative variable/</Stearoyllipoteichoic acid (n-24), linked, glucose substituted;Anteisoheptadecanoyllipoteichoic acid (n-24), linked, glucose substituted;Stearoyllipoteichoic acid (n-24), linked, N-acetyl-D-glucosamine;Isoheptadecanoyllipoteichoic acid (n-24), linked, D-alanine substituted;Stearoyllipoteichoic acid (n-24), linked, unsubstituted;Isoheptadecanoyllipoteichoic acid …	G/NegF/Negative/Negative/</Anteisoheptadecanoyllipoteichoic acid (n-24), linked, glucose substituted;Stearoyllipoteichoic acid (n-24), linked, N-acetyl-D-glucosamine;Stearoyllipoteichoic acid (n-24), linked, D-alanine substituted;TTP;Isoheptadecanoyllipoteichoic acid (n-24), linked, N-acetyl-D-glucosamine;Stearoyllipoteichoic acid (n-24), linked, glucose substituted;Anteisoheptadecanoyllipoteicho…	-	G/NegF/Negative/Negative variable/<///	G/NegF/Negative/Negative variable/<///	-	-	NegF/Negative/Negative/-///	G/NegF/Negative/Negative variable/</tcam;Stearoyllipoteichoic acid (n-24), linked, glucose substituted;L-Serine;Stearoyllipoteichoic acid (n-24), linked, D-alanine substituted;Anteisoheptadecanoyllipoteichoic acid (n-24), linked, glucose substituted;Anteisoheptadecanoyllipoteichoic acid (n-24), linked, unsubstituted;GSH;Menaquinone 8;Isoheptadecanoyllipoteichoic acid (n-24), linked, N-acetyl-D-gl…	G/NegF/Negative/Negative variable/<///	G/NegF/Negative/Negative variable/<///	G/NegF/Negative/Negative variable/</Anteisoheptadecanoyllipoteichoic acid (n-24), linked, unsubstituted;Stearoyllipoteichoic acid (n-24), linked, N-acetyl-D-glucosamine;Isoheptadecanoyllipoteichoic acid (n-24), linked, unsubstituted;Isoheptadecanoyllipoteichoic acid (n-24), linked, N-acetyl-D-glucosamine;glycerol teichoic acid (n-45), linked, glucose substituted;Anteisoheptadecanoyllipoteichoic a…	G/NegF/Negative/Negative variable/</Isoheptadecanoyllipoteichoic acid (n-24), linked, N-acetyl-D-glucosamine;Isoheptadecanoyllipoteichoic acid (n-24), linked, glucose substituted;Anteisoheptadecanoyllipoteichoic acid (n-24), linked, glucose substituted;Anteisoheptadecanoyllipoteichoic acid (n-24), linked, unsubstituted;tcam;Stearoyllipoteichoic acid (n-24), linked, unsubstituted;Stearoyllipoteich…	G/NegF/Negative/Negative variable/<///	G/NegF/Negative/Negative variable/<///	G/NegF/Negative/Negative variable/</Anteisoheptadecanoyllipoteichoic acid (n-24), linked, N-acetyl-D-glucosamine;Stearoyllipoteichoic acid (n-24), linked, D-alanine substituted;Anteisoheptadecanoyllipoteichoic acid (n-24), linked, D-alanine substituted;Anteisoheptadecanoylcardiolipin (B. subtilis);Bactoprenyl diphosphate;Stearoyllipoteichoic acid (n-24), linked, unsubstituted;tcam;Isoheptadecanoy…	G/NegF/Negative/Negative variable/<///	-	-
Glycolysis / Gluconeogenesis	rxn02380	(1) beta-D-Glucose 6-phosphate[0] <-> (1) D-fructose-6-phosphate[0]	-	OK	R03321	PGLUCISOM-RXN.c	beta-D-Glucose 6-phosphate ketol-isomerase		Glucose-6-phosphate isomerase, archaeal II (EC 5.3.1.9)|Glucose-6-phosphate isomerase (EC 5.3.1.9)|TDP-4-oxo-6-deoxy-alpha-D-glucose-3,4-oxoisomerase (dTDP-3-dehydro-6-deoxy-alpha-D-galactopyranose-forming) (EC 5.3.2.3)	NoF/Variable/Variable/-///	PosF/Variable/Variable/-///	NoF/Variable/Variable/-///	NoF/Variable/Variable/-///	NoF/Variable/Variable/-///	NoF/Variable/Variable/-///	PosF/Variable/Variable/-///	NoF/Variable/Variable/-///	NoF/Variable/Variable/-///	NoF/Variable/Variable/-///	NoF/Variable/Variable/-///	NoF/Variable/Variable/-///	PosF/Variable/Variable/-///	-	NoF/Variable/Variable/-///	NoF/Variable/Variable/-///	PosF/Variable/Variable/-///	NoF/Variable/Variable/-///	NoF/Variable/Variable/-///	NoF/Variable/Variable/-///	NoF/Variable/Variable/-///	-	NoF/Variable/Variable/-///	PosF/Variable/Variable/-///	NoF/Variable/Variable/-///	NegF/Variable/Variable/-///	NegF/Variable/Variable/-///	NoF/Variable/Variable/-///	NoF/Variable/Variable/-///	PosF/Variable/Variable/-///	NoF/Variable/Variable/-///	NoF/Variable/Variable/-///	PosF/Variable/Variable/-///	PosF/Variable/Variable/-///	NoF/Variable/Variable/-///	NoF/Variable/Variable/-///	NoF/Variable/Variable/-///	NoF/Variable/Variable/-///
Glycolysis / Gluconeogenesis	rxn01977	(1) D-glucose-6-phosphate[0] <-> (1) beta-D-Glucose 6-phosphate[0]	-	OK	R02739	GLUCOSE-6-PHOSPHATE-1-EPIMERASE-RXN.c	D-glucose-6-phosphate 1-epimerase|glucose-6-phosphate 1-epimerase		Glucose-6-phosphate isomerase (EC 5.3.1.9)|chondroitin-glucuronate 5-epimerase (EC 5.1.3.19)|TDP-4-oxo-6-deoxy-alpha-D-glucose-3,4-oxoisomerase (dTDP-3-dehydro-6-deoxy-alpha-D-galactopyranose-forming) (EC 5.3.2.3)	NoF/Variable/Variable/-///	NoF/Variable/Variable/-///	NoF/Variable/Variable/-///	NoF/Variable/Variable/-///	NoF/Variable/Variable/-///	NoF/Variable/Variable/-///	NoF/Variable/Variable/-///	NoF/Variable/Variable/-///	NoF/Variable/Variable/-///	NoF/Variable/Variable/-///	NoF/Variable/Variable/-///	NoF/Variable/Variable/-///	NegF/Variable/Variable/-///	-	NoF/Variable/Variable/-///	NoF/Variable/Variable/-///	NegF/Variable/Variable/-///	NoF/Variable/Variable/-///	NoF/Variable/Variable/-///	NoF/Variable/Variable/-///	NoF/Variable/Variable/-///	-	NegF/Variable/Variable/-///	NoF/Variable/Variable/-///	NoF/Variable/Variable/-///	NoF/Variable/Variable/-///	NegF/Variable/Variable/-///	NoF/Variable/Variable/-///	NoF/Variable/Variable/-///	NegF/Variable/Variable/-///	NoF/Variable/Variable/-///	NoF/Variable/Variable/-///	NoF/Variable/Variable/-///	NegF/Variable/Variable/-///	NoF/Variable/Variable/-///	NoF/Variable/Variable/-///	NoF/Variable/Variable/-///	NoF/Variable/Variable/-///
Glycolysis / Gluconeogenesis	rxn01171	(1) D-Glucose[0] <-> (1) beta-D-Glucose[0]	-	OK	R01602	ALDOSE-1-EPIMERASE-RXN.c	D-glucose 1-epimerase|aldose mutarotase|alpha-D-Glucose 1-epimerase|galactose 1-epimerase|galactose mutarotase|mutarotase		Aldose 1-epimerase (EC 5.1.3.3)|UDP-N-acetylglucosamine 4-epimerase (EC 5.1.3.7)	NoF/Variable/Variable/-///	NoF/Variable/Variable/-///	NoF/Variable/Variable/-///	NoF/Variable/Variable/-///	NoF/Variable/Variable/-///	NoF/Variable/Variable/-///	NoF/Variable/Variable/-///	NoF/Variable/Variable/-///	NoF/Variable/Variable/-///	NoF/Variable/Variable/-///	NoF/Variable/Variable/-///	NoF/Variable/Variable/-///	PosF/Variable/Variable/-///	NoF/Blocked/Blocked/-///	NoF/Variable/Variable/-///	NoF/Variable/Variable/-///	NoF/Variable/Variable/-///	NoF/Variable/Variable/-///	NoF/Variable/Variable/-///	NoF/Variable/Variable/-///	NoF/Blocked/Blocked/-///	NoF/Blocked/Blocked/-///	PosF/Variable/Variable/-///	PosF/Variable/Variable/-///	NoF/Variable/Variable/-///	NegF/Variable/Variable/-///	NoF/Blocked/Blocked/-///	NoF/Variable/Variable/-///	NoF/Variable/Variable/-///	NoF/Variable/Variable/-///	NoF/Variable/Variable/-///	NoF/Variable/Variable/-///	NoF/Variable/Variable/-///	PosF/Variable/Variable/-///	NoF/Variable/Variable/-///	NoF/Variable/Variable/-///	NoF/Variable/Variable/-///	NoF/Variable/Variable/-///
Glycolysis / Gluconeogenesis	rxn00305	(1) Oxaloacetate[0] + (1) GTP[0] <-> (1) CO2[0] + (1) GDP[0] + (1) Phosphoenolpyruvate[0]	>	OK|HB	R00431	4.1.1.32-RXN.c	GTP:oxaloacetate carboxy-lyase (adding GTP, phosphoenolpyruvate-forming)|GTP:oxaloacetate carboxy-lyase (adding GTP;phosphoenolpyruvate-forming)|GTP:oxaloacetate carboxy-lyase (transphosphorylating)|phosphoenolpyruvate carboxykinase (GTP)|phosphoenolpyruvic carboxykinase (GTP)|phosphoenolpyruvic carboxylase (GTP)|phosphopyruvate (guanosine triphosphate) carboxykinase|phosphopyruvate carboxylase (…		Phosphoenolpyruvate carboxykinase [GTP] (EC 4.1.1.32)|phosphopantothenoylcysteine decarboxylase (EC 4.1.1.36)	-	-	-	-	-	-	-	-	-	-	-	-	-	-	-	-	-	-	-	-	-	-	-	-	-	-	-	-	-	-	-	-	-	-	-	-	-	-
Glycolysis / Gluconeogenesis	rxn00247	(1) ATP[0] + (1) Oxaloacetate[0] <-> (1) ADP[0] + (1) CO2[0] + (1) Phosphoenolpyruvate[0]	>	OK|HB	R00341	PEPCARBOXYKIN-RXN.c	ATP:oxaloacetate carboxy-lyase (transphosphorylating)|ATP:oxaloacetate carboxy-lyase (transphosphorylating, phosphoenolpyruvate-forming)|ATP:oxaloacetate carboxy-lyase (transphosphorylating;phosphoenolpyruvate-forming)|PEPCK|PEPCK (ATP)|PEPK|phosphoenolpyruvate carboxykinase (ATP)|phosphoenolpyruvate carboxylase (ATP)|phosphopyruvate carboxykinase (adenosine triphosphate)|phosphopyruvate carboxyl…	4.1.1.49	Phosphoenolpyruvate carboxykinase [ATP] (EC 4.1.1.49)|6-methylsalicylate decarboxylase (EC 4.1.1.52)	NoF/Positive variable/Positive variable/>///	NoF/Positive variable/Positive variable/>///	NoF/Positive variable/Positive variable/>///	NoF/Positive variable/Positive variable/>///	PosF/Positive variable/Positive variable/>///	NoF/Positive variable/Positive variable/>///	PosF/Positive variable/Positive variable/>///	NoF/Positive variable/Positive variable/>///	NoF/Positive variable/Positive variable/>///	NoF/Positive variable/Positive variable/>///	G/NegF/Negative/Variable/-/Dianteisoheptadecanoylphosphatidylethanolamine;Isoheptadecanoylcardiolipin (B. subtilis);Phosphatidylglycerol dioctadecanoyl;Spermidine;Diisoheptadecanoylphosphatidylglycerol;ACP;TTP;S-Adenosyl-L-methionine;Stearoyllipoteichoic acid (n-24), linked, N-acetyl-D-glucosamine;L-Threonine;NADP;Tetrahydrofolate;Heme;L-Lysine;GSH;Anteisoheptadecanoyllipoteichoic acid (n-24), li…	NoF/Positive variable/Positive variable/>///	NoF/Positive variable/Positive variable/>///	G/NegF/Negative/Variable/-/L-Histidine;GSH;Anteisoheptadecanoyllipoteichoic acid (n-24), linked, D-alanine substituted;Bactoprenyl diphosphate;phosphatidylethanolamine dioctadecanoyl;Isoheptadecanoylcardiolipin (B. subtilis);Isoheptadecanoyllipoteichoic acid (n-24), linked, N-acetyl-D-glucosamine;CoA;UTP;dGTP;NAD;Heme;TTP;10-Formyltetrahydrofolate;Calomide;Anteisoheptadecanoyllipoteichoic acid (n…	NoF/Positive variable/Positive variable/>///	NoF/Positive variable/Positive variable/>///	NoF/Positive variable/Positive variable/>///	G/NegF/Negative/Variable/-/Diisoheptadecanoylphosphatidylethanolamine;L-Arginine;L-Tyrosine;L-Threonine;L-Isoleucine;Heme;Isoheptadecanoyllipoteichoic acid (n-24), linked, N-acetyl-D-glucosamine;Isoheptadecanoyllipoteichoic acid (n-24), linked, unsubstituted;TPP;Anteisoheptadecanoyllipoteichoic acid (n-24), linked, D-alanine substituted;Stearoyllipoteichoic acid (n-24), linked, D-alanine substitu…	NoF/Positive variable/Positive variable/>///	NoF/Positive variable/Positive variable/>///	-	PosF/Positive/Positive variable/>/Siroheme;dATP;Phosphatidylglycerol dioctadecanoyl;Anteisoheptadecanoyllipoteichoic acid (n-24), linked, glucose substituted;CoA;10-Formyltetrahydrofolate;ACP;phosphatidylethanolamine dioctadecanoyl;L-Arginine;Anteisoheptadecanoyllipoteichoic acid (n-24), linked, N-acetyl-D-glucosamine;Bactoprenyl diphosphate;L-Glutamine;fe3;L-Tyrosine;Dianteisoheptadecanoylphosph…	NoF/Positive variable/Positive variable/>///	PosF/Positive variable/Positive variable/>///	NoF/Positive variable/Positive variable/>///	PosF/Positive variable/Positive variable/>///	NoF/Positive variable/Positive variable/>///	NoF/Positive variable/Positive variable/>///	NoF/Positive variable/Positive variable/>///	NoF/Positive variable/Positive variable/>///	NoF/Positive variable/Positive variable/>///	G/NegF/Negative/Variable/-/Glycine;L-Arginine;L-Cysteine;Isoheptadecanoyllipoteichoic acid (n-24), linked, N-acetyl-D-glucosamine;L-Methionine;L-Aspartate;Isoheptadecanoyllipoteichoic acid (n-24), linked, glucose substituted;Siroheme;Tetrahydrofolate;TTP;Anteisoheptadecanoyllipoteichoic acid (n-24), linked, glucose substituted;Anteisoheptadecanoyllipoteichoic acid (n-24), linked, unsubstituted;L-…	PosF/Positive variable/Positive variable/>///	NoF/Positive variable/Positive variable/>///	NoF/Positive variable/Positive variable/>///	PosF/Positive variable/Positive variable/>///	NoF/Positive variable/Positive variable/>///	NoF/Positive variable/Positive variable/>///
Glycolysis / Gluconeogenesis	rxn00705	(2) H+[0] + (2) Glucose-1-phosphate[0] <-> (1) D-Glucose[0] + (1) alpha-D-glucose-1,6-biphosphate[0]	-	OK|HB	R00960				2-dehydro-3-deoxygluconokinase (EC 2.7.1.45)	-	-	-	-	-	-	-	-	-	-	-	-	-	-	-	-	-	-	-	-	-	-	-	-	-	-	-	-	-	-	-	-	-	-	-	-	-	-
Glycolysis / Gluconeogenesis	rxn00543	(1) NAD[0] + (1) Ethanol[0] <-> (1) NADH[0] + (1) H+[0] + (1) Acetaldehyde[0]	-	OK	R00754	ALCOHOL-DEHYDROG-RXN.c|ALCOHOL-DEHYDROGENASE-NADP+-RXN.c.metaexp.ACETALD_ETOH_NAD_NADH	ALCOHOL-DEHYDROG-RXN.c|Alcohol dehydrogenase 1|Ethanol:NAD+ oxidoreductase|alcohol dehydrogenase (ethanol)|alcohol dehydrogenase (ethanol), mitochondrial|alcohol dehydrogenase, reverse rxn (acetaldehyde -> ethanol)|ethanol dehydroganase|ethanol:NAD+ oxidoreductase		Alcohol dehydrogenase (EC 1.1.1.1)|alcohol dehydrogenase (EC 1.1.1.1)|alcohol dehydrogenase [NAD(P)+] (EC 1.1.1.71)	NoF/Blocked/Blocked/-///	NoF/Blocked/Blocked/-///	NoF/Blocked/Blocked/-///	NoF/Blocked/Blocked/-///	NoF/Blocked/Blocked/-///	NoF/Blocked/Blocked/-///	NoF/Blocked/Blocked/-///	NoF/Blocked/Blocked/-///	NoF/Blocked/Blocked/-///	-	NoF/Blocked/Blocked/-///	-	-	-	-	-	-	-	-	-	NoF/Blocked/Blocked/-///	-	NoF/Blocked/Blocked/-///	NoF/Blocked/Blocked/-///	-	NoF/Blocked/Blocked/-///	-	NoF/Blocked/Blocked/-///	NoF/Blocked/Blocked/-///	NoF/Blocked/Blocked/-///	NoF/Blocked/Blocked/-///	-	-	-	NoF/Blocked/Blocked/-///	NoF/Blocked/Blocked/-///	NoF/Blocked/Blocked/-///	-
Glycolysis / Gluconeogenesis	rxn01216	(1) H+[0] + (1) 1,3-Bisphospho-D-glycerate[0] <-> (1) DPG[0]	>	OK|HB	R01662	BISPHOSPHOGLYCERATE-MUTASE-RXN.c	2,3-bisphosphoglycerate mutase|2,3-diphosphoglycerate mutase|2,3-diphosphoglycerate synthase|2,3-diphosphoglyceromutase|3-Phospho-D-glyceroyl phosphate 2,3-phosphomutase|3-phospho-D-glycerate 1,2-phosphomutase|BPGM|DPGM|Diphosphoglyceromutase|Phosphoglycerate mutase 1|biphosphoglycerate synthase|bisphosphoglycerate mutase|bisphosphoglycerate synthase|diphosphoglyceric mutase|diphosphoglyceromutas…		bisphosphoglycerate mutase (EC 5.4.2.4)|phosphomannomutase (EC 5.4.2.8)	-	-	-	-	-	-	-	-	-	-	-	-	-	-	-	-	-	-	-	-	-	-	-	-	-	-	-	-	-	-	-	-	-	-	-	-	-	-
Glycolysis / Gluconeogenesis	rxn01169	(1) ATP[0] + (1) beta-D-Glucose[0] <-> (1) ADP[0] + (1) H+[0] + (1) beta-D-Glucose 6-phosphate[0]	>	OK|HB	R01600	GLUCOKIN-RXN.c	ATP:beta-D-glucose 6-phosphotransferase|Glucokinase GLK1|glucokinase|glucokinase (phosphorylating)		Glucokinase (EC 2.7.1.2)|Hexokinase (EC 2.7.1.1)|hamamelose kinase (EC 2.7.1.102)|NAD+ kinase (EC 2.7.1.23)	NoF/Variable/Variable/-///	NoF/Variable/Variable/-///	NoF/Variable/Variable/-///	NoF/Variable/Variable/-///	NoF/Variable/Variable/-///	NoF/Variable/Variable/-///	NoF/Variable/Variable/-///	NoF/Variable/Variable/-///	NoF/Variable/Variable/-///	NoF/Variable/Variable/-///	NoF/Variable/Variable/-///	NoF/Variable/Variable/-///	PosF/Variable/Variable/-///	NoF/Blocked/Blocked/-///	NoF/Variable/Variable/-///	NoF/Variable/Variable/-///	NoF/Variable/Variable/-///	NoF/Variable/Variable/-///	NoF/Variable/Variable/-///	NoF/Variable/Variable/-///	-	-	PosF/Variable/Variable/-///	PosF/Variable/Variable/-///	NoF/Variable/Variable/-///	NegF/Variable/Variable/-///	-	NoF/Variable/Variable/-///	NoF/Variable/Variable/-///	NoF/Variable/Variable/-///	NoF/Variable/Variable/-///	NoF/Variable/Variable/-///	NoF/Variable/Variable/-///	PosF/Variable/Variable/-///	NoF/Variable/Variable/-///	NoF/Variable/Variable/-///	NoF/Variable/Variable/-///	NoF/Variable/Variable/-///
Glycolysis / Gluconeogenesis	rxn00506	(1) H2O[0] + (1) NAD[0] + (1) Acetaldehyde[0] <-> (1) NADH[0] + (1) Acetate[0] + (2) H+[0]	>	OK	R00710	ALDEHYDE-DEHYDROGENASE-NADORNOP+-RXN.c.metaexp.ACET_ACETALD_NAD_NADH|RXN66-3.c	Acetaldehyde:NAD+ oxidoreductase|Aldehyde dehydrogenase [NAD(P)+] 1|aldehyde dehydrogenase (acetaldehyde, NAD)		Aldehyde dehydrogenase (EC 1.2.1.3)|aminomuconate-semialdehyde dehydrogenase (EC 1.2.1.32)|oxoglutarate dehydrogenase (NADP+) (EC 1.2.1.52)	-	-	-	-	-	-	-	-	-	-	NoF/Positive variable/Positive variable/>///	-	-	-	-	-	PosF/Positive/Positive variable/>///	PosF/Positive/Positive variable/>/dGTP;L-Tyrosine;Heme;Stearoyllipoteichoic acid (n-24), linked, unsubstituted;Siroheme;GTP;phosphatidylethanolamine dioctadecanoyl;GSH;5-Methyltetrahydrofolate;10-Formyltetrahydrofolate;ATP;Tetrahydrofolate;Glycine//	-	-	G/PosF/Positive/Positive variable/>/Glycine;L-Methionine;L-Glutamine;Diisoheptadecanoylphosphatidylethanolamine;Ubiquinone-8;L-Histidine;Anteisoheptadecanoyllipoteichoic acid (n-24), linked, glucose substituted;CoA;L-Tyrosine;Stearoyllipoteichoic acid (n-24), linked, N-acetyl-D-glucosamine;L-Isoleucine;L-Leucine;Stearoyllipoteichoic acid (n-24), linked, D-alanine substituted;L-Tryptophan;TTP;Isoh…	-	-	-	-	-	NoF/Positive variable/Positive variable/>///	-	-	-	-	-	-	PosF/Positive/Positive variable/>///	-	-	-	-
Glycolysis / Gluconeogenesis	rxn03481	(1) H2O[0] + (1) Arbutin-6P[0] <-> (1) Quinol[0] + (1) beta-D-Glucose 6-phosphate[0]	>	OK	R05133	RXN0-5295.c	RXN0-5295.c		6-phospho-beta-glucosidase ascB (EC 3.2.1.86)|6-phospho-beta-glucosidase (EC 3.2.1.86)|6-phospho-beta-glucosidase (EC 3.2.1.86)	NoF/Positive variable/Positive variable/>///	PosF/Positive variable/Positive variable/>///	NoF/Positive variable/Positive variable/>///	NoF/Positive variable/Positive variable/>///	NoF/Positive variable/Positive variable/>///	NoF/Positive variable/Positive variable/>///	PosF/Positive variable/Positive variable/>///	NoF/Positive variable/Positive variable/>///	NoF/Positive variable/Positive variable/>///	NoF/Positive variable/Positive variable/>///	NoF/Positive variable/Positive variable/>///	-	-	-	NoF/Positive variable/Positive variable/>///	NoF/Positive variable/Positive variable/>///	PosF/Positive variable/Positive variable/>///	NoF/Positive variable/Positive variable/>///	NoF/Positive variable/Positive variable/>///	NoF/Positive variable/Positive variable/>///	NoF/Positive variable/Positive variable/>///	-	-	-	NoF/Positive variable/Positive variable/>///	-	NoF/Positive variable/Positive variable/>///	NoF/Positive variable/Positive variable/>///	NoF/Positive variable/Positive variable/>///	PosF/Positive variable/Positive variable/>///	NoF/Positive variable/Positive variable/>///	NoF/Positive variable/Positive variable/>///	PosF/Positive variable/Positive variable/>///	NoF/Positive variable/Positive variable/>///	NoF/Positive variable/Positive variable/>///	NoF/Positive variable/Positive variable/>///	NoF/Positive variable/Positive variable/>///	NoF/Positive variable/Positive variable/>///
Glycolysis / Gluconeogenesis	rxn03482	(1) H2O[0] + (1) Salicin-6P[0] <-> (1) beta-D-Glucose 6-phosphate[0] + (1) Saligenin[0]	>	OK	R05134	RXN0-5297.c	RXN0-5297.c		6-phospho-beta-glucosidase ascB (EC 3.2.1.86)|6-phospho-beta-glucosidase (EC 3.2.1.86)|6-phospho-beta-glucosidase (EC 3.2.1.86)	NoF/Blocked/Blocked/>///	NoF/Blocked/Blocked/>///	NoF/Blocked/Blocked/>///	NoF/Blocked/Blocked/>///	NoF/Blocked/Blocked/>///	NoF/Blocked/Blocked/>///	NoF/Blocked/Blocked/>///	NoF/Blocked/Blocked/>///	NoF/Blocked/Blocked/>///	NoF/Blocked/Blocked/>///	NoF/Blocked/Blocked/>///	-	-	-	NoF/Blocked/Blocked/>///	NoF/Blocked/Blocked/>///	NoF/Blocked/Blocked/>///	NoF/Blocked/Blocked/>///	NoF/Blocked/Blocked/>///	NoF/Blocked/Blocked/>///	NoF/Blocked/Blocked/>///	-	-	-	NoF/Blocked/Blocked/>///	-	NoF/Blocked/Blocked/>///	NoF/Blocked/Blocked/>///	NoF/Blocked/Blocked/>///	NoF/Blocked/Blocked/>///	NoF/Blocked/Blocked/>///	NoF/Blocked/Blocked/>///	NoF/Blocked/Blocked/>///	NoF/Blocked/Blocked/>///	NoF/Blocked/Blocked/>///	NoF/Blocked/Blocked/>///	NoF/Blocked/Blocked/>///	NoF/Blocked/Blocked/>///
Glycolysis / Gluconeogenesis	rxn01871	(1) Acetyl-CoA[0] + (1) Dihydrolipoamide[0] <-> (1) CoA[0] + (1) S-Acetyldihydrolipoamide[0]	-	OK	R02569		dihydrolipoamide acetyltransferase component of PDH complex|pyruvate dehydrogenase (dihydrolipoamide) reversible		Dihydrolipoamide acetyltransferase component of pyruvate dehydrogenase complex (EC 2.3.1.12)|Dihydrolipoamide acetyltransferase component (E2) of acetoin dehydrogenase complex (EC 2.3.1.-)|dolichol O-acyltransferase (EC 2.3.1.123)	-	-	-	-	-	-	-	-	-	-	-	-	-	-	-	-	-	-	-	-	-	-	-	-	-	-	-	-	-	-	-	-	-	-	-	-	-	-
Glycolysis / Gluconeogenesis	rxn08094	(1) NAD[0] + (1) CoA[0] + (1) 2-Oxoglutarate[0] <-> (1) NADH[0] + (1) CO2[0] + (1) Succinyl-CoA[0]	>	OK	R08549	2OXOGLUTARATEDEH-RXN.c	2-Oxoglutarate dehydrogenase complex|2-Oxogluterate dehydrogenase|2-oxoglutarare dehydrogenase system		2-oxoglutarate dehydrogenase E1 component (EC 1.2.4.2)|Dihydrolipoamide dehydrogenase of 2-oxoglutarate dehydrogenase (EC 1.8.1.4)|Dihydrolipoamide succinyltransferase component (E2) of 2-oxoglutarate dehydrogenase complex (EC 2.3.1.61)|pyruvate dehydrogenase (quinone) (EC 1.2.5.1)|protein-disulfide reductase (EC 1.8.1.8)|bile acid-CoA:amino acid N-acyltransferase (EC 2.3.1.65)	-	-	-	-	G/PosF/Positive/Positive variable/>///	G/PosF/Positive/Positive variable/>/Heme;Siroheme;S-Adenosyl-L-methionine;L-Methionine//	-	-	-	-	-	-	-	-	G/PosF/Positive/Positive variable/>/Stearoyllipoteichoic acid (n-24), linked, unsubstituted;L-Methionine;Siroheme;Heme;S-Adenosyl-L-methionine//	-	-	-	-	G/PosF/Positive/Positive variable/>/Bactoprenyl diphosphate;Heme;S-Adenosyl-L-methionine;Siroheme;L-Methionine//	-	-	-	-	-	-	G/PosF/Positive/Positive variable/>///	G/PosF/Positive/Positive variable/>/S-Adenosyl-L-methionine;Siroheme;L-Methionine;Heme//	-	-	-	-	G/PosF/Positive/Positive variable/>///	-	-	-	G/PosF/Positive/Positive variable/>/Siroheme;S-Adenosyl-L-methionine;L-Methionine;Heme//	-
Glycolysis / Gluconeogenesis	rxn09272	(1) Succinate[0] + (1) Ubiquinone-8[0] <-> (1) Fumarate[0] + (1) Ubiquinol-8[0]	-	OK		SUCCINATE-DEHYDROGENASE-UBIQUINONE-RXN.c.metaexp.CPD-9956_UBIQUINONE-8	succinate dehydrogenase (irreversible)		Succinate dehydrogenase flavoprotein subunit (EC 1.3.99.1)|Fumarate reductase flavoprotein subunit (EC 1.3.99.1)|Fumarate reductase subunit D|Succinate dehydrogenase hydrophobic membrane anchor protein|Succinate dehydrogenase cytochrome b558 subunit|Succinate dehydrogenase cytochrome b-556 subunit|Fumarate reductase subunit C|Succinate dehydrogenase iron-sulfur protein (EC 1.3.99.1)	-	-	-	-	-	-	-	-	-	-	-	-	-	-	-	-	-	-	-	-	-	-	-	-	-	-	-	-	-	-	-	-	-	-	-	-	-	-
Glycolysis / Gluconeogenesis	rxn02342	(1) Lipoamide[0] + (1) 2-Hydroxyethyl-ThPP[0] <-> (1) TPP[0] + (1) S-Acetyldihydrolipoamide[0]	-	OK	R03270		2-(alpha-Hydroxyethyl)thiamine diphosphate:lipoamide|2-oxidoreductase(decarboxylating and acceptor-acetylating)|R03270		Pyruvate dehydrogenase E1 component (EC 1.2.4.1)|Pyruvate dehydrogenase E1 component alpha subunit (EC 1.2.4.1)|Pyruvate dehydrogenase E1 component beta subunit (EC 1.2.4.1)|3-methyl-2-oxobutanoate dehydrogenase (2-methylpropanoyl-transferring) (EC 1.2.4.4)	-	-	NoF/Blocked/Blocked/-///	-	-	-	-	-	-	-	-	-	-	-	-	-	-	-	-	-	-	-	-	-	-	-	-	-	-	-	-	-	-	-	-	-	-	-
Glycolysis / Gluconeogenesis	rxn00782	(1) NADP[0] + (1) Phosphate[0] + (1) Glyceraldehyde3-phosphate[0] <-> (1) NADPH[0] + (1) H+[0] + (1) 1,3-Bisphospho-D-glycerate[0]	-	OK|HB	R01063	1.2.1.13-RXN.c|GAPDHSYNEC-RXN.c.metaexp.NADP_NADPH	D-Glyceraldehyde-3-phosphate:NADP+ oxidoreductase(phosphorylating)		NAD(P)-dependent glyceraldehyde 3-phosphate dehydrogenase archaeal (EC 1.2.1.59)|NADPH-dependent glyceraldehyde-3-phosphate dehydrogenase (EC 1.2.1.13)|succinate-semialdehyde dehydrogenase [NAD(P)+] (EC 1.2.1.16)|4-hydroxymuconic-semialdehyde dehydrogenase (EC 1.2.1.61)	-	-	-	-	-	-	-	-	-	-	-	-	-	-	-	-	-	-	-	-	-	-	-	-	-	-	-	-	-	-	-	-	-	-	-	-	-	-
Glycolysis / Gluconeogenesis	rxn08900	(1) L-Malate[0] + (1) Ubiquinone-8[0] <-> (1) Oxaloacetate[0] + (1) Ubiquinol-8[0]	-	OK		MALATE-DEHYDROGENASE-ACCEPTOR-RXN.c.metaexp.CPD-9956_UBIQUINONE-8	Malate dehydrogenase (ubiquinone 8 as acceptor)		Malate:quinone oxidoreductase (EC 1.1.5.4)	-	-	-	-	-	-	-	-	-	-	-	-	-	-	-	-	-	-	-	-	-	-	-	-	-	-	-	-	-	-	-	-	-	-	-	-	-	-
Citrate cycle (TCA cycle)	rxn00256	(1) CoA[0] + (1) H+[0] + (1) Citrate[0] <-> (1) H2O[0] + (1) Acetyl-CoA[0] + (1) Oxaloacetate[0]	<	OK	R00351	CITRATE-RE-SYNTHASE-RXN.c|CITSYN-RXN.c	CS|Citrate oxaloacetate-lyase ((pro-3S)-CH2COO- -> acetyl-CoA)|acetyl-CoA:oxaloacetate C-acetyltransferase (thioester-hydrolysing)|citrate (si)-synthase|citrate synthase, mitochondrial|citrate synthase, peroxisomal|citratesynthase	2.3.3.3|4.1.3.7	Citrate synthase, mitochondrial precursor (EC 2.3.3.1)|Citrate synthase (si) (EC 2.3.3.1)|2-isopropylmalate synthase (EC 2.3.3.13)|3-ethylmalate synthase (EC 2.3.3.7)	NegF/Negative variable/Negative variable/</5-Methyltetrahydrofolate;L-Glutamate;phosphatidylethanolamine dioctadecanoyl;Putrescine;L-Proline;GSH;10-Formyltetrahydrofolate;Spermidine;Tetrahydrofolate;Peptidoglycan polymer (n subunits);L-Arginine;L-Glutamine;2-Demethylmenaquinone 8;Menaquinone 8//	NegF/Negative variable/Negative variable/<///	NegF/Negative/Negative variable/</L-Proline;5-Methyltetrahydrofolate;Tetrahydrofolate;Putrescine;L-Arginine;Menaquinone 8;TTP;phosphatidylethanolamine dioctadecanoyl;10-Formyltetrahydrofolate;Spermidine;2-Demethylmenaquinone 8;L-Glutamate;GSH;Peptidoglycan polymer (n subunits);L-Glutamine//	NegF/Negative/Negative variable/</5-Methyltetrahydrofolate;Peptidoglycan polymer (n subunits);phosphatidylethanolamine dioctadecanoyl;L-Glutamate;GSH;TTP;L-Arginine;Putrescine;Menaquinone 8;L-Proline;10-Formyltetrahydrofolate;2-Demethylmenaquinone 8;Spermidine;L-Glutamine;Tetrahydrofolate//	NegF/Negative/Negative variable/<///	NegF/Negative/Negative variable/</Spermidine;L-Arginine;L-Glutamate;Peptidoglycan polymer (n subunits);TTP;5-Methyltetrahydrofolate;Menaquinone 8;Putrescine;Tetrahydrofolate;Heme;L-Glutamine;Siroheme;2-Demethylmenaquinone 8;phosphatidylethanolamine dioctadecanoyl;10-Formyltetrahydrofolate;S-Adenosyl-L-methionine;GSH;L-Proline;L-Methionine//	NegF/Negative/Negative variable/<///	NegF/Negative/Negative variable/</GSH;Putrescine;Spermidine;2-Demethylmenaquinone 8;L-Arginine;L-Glutamate;Menaquinone 8;L-Proline;L-Glutamine;Peptidoglycan polymer (n subunits)//	NegF/Negative/Negative variable/</Tetrahydrofolate;phosphatidylethanolamine dioctadecanoyl;5-Methyltetrahydrofolate;Peptidoglycan polymer (n subunits);Heme;Menaquinone 8;Spermidine;L-Proline;glycerol teichoic acid (n-45), linked, glucose substituted;2-Demethylmenaquinone 8;GSH;Bactoprenyl diphosphate;L-Glutamine;Putrescine;glycerol teichoic acid (n-45), linked, D-ala substituted;L-Glutamate;L-Arg…	NegF/Negative/Negative variable/</Peptidoglycan polymer (n subunits);L-Glutamine;GSH;Putrescine;L-Arginine;Tetrahydrofolate;L-Proline;Spermidine;Menaquinone 8;5-Methyltetrahydrofolate;phosphatidylethanolamine dioctadecanoyl;2-Demethylmenaquinone 8;L-Glutamate;TTP;10-Formyltetrahydrofolate//	NegF/Negative/Negative variable/</Spermidine;Tetrahydrofolate;GSH;L-Proline;Menaquinone 8;Peptidoglycan polymer (n subunits);L-Glutamate;L-Glutamine;phosphatidylethanolamine dioctadecanoyl;10-Formyltetrahydrofolate;Putrescine;2-Demethylmenaquinone 8;5-Methyltetrahydrofolate;L-Arginine//	-	-	NoF/Blocked/Blocked/<///	NegF/Negative/Negative variable/</Stearoyllipoteichoic acid (n-24), linked, N-acetyl-D-glucosamine;TTP;Peptidoglycan polymer (n subunits);phosphatidylethanolamine dioctadecanoyl;L-Methionine;Siroheme;Menaquinone 8;Heme;GSH;L-Glutamine;Stearoyllipoteichoic acid (n-24), linked, glucose substituted;Putrescine;L-Proline;L-Glutamate;10-Formyltetrahydrofolate;L-Arginine;2-Demethylmenaquinone 8;5-Methyl…	NegF/Negative/Negative variable/</10-Formyltetrahydrofolate;2-Demethylmenaquinone 8;L-Proline;5-Methyltetrahydrofolate;Spermidine;Peptidoglycan polymer (n subunits);L-Glutamine;Putrescine;GSH;Tetrahydrofolate;L-Arginine;Menaquinone 8;L-Glutamate//	NegF/Negative/Negative variable/<///	NegF/Negative/Negative variable/</L-Arginine;phosphatidylethanolamine dioctadecanoyl;L-Glutamate;L-Glutamine;2-Demethylmenaquinone 8;GSH;Spermidine;5-Methyltetrahydrofolate;L-Proline;10-Formyltetrahydrofolate;Menaquinone 8;Tetrahydrofolate;Peptidoglycan polymer (n subunits);Putrescine//	NegF/Negative/Negative variable/</Spermidine;TTP;glycerol teichoic acid (n-45), linked, glucose substituted;Putrescine;10-Formyltetrahydrofolate;Tetrahydrofolate;L-Arginine;phosphatidylethanolamine dioctadecanoyl;glycerol teichoic acid (n-45), linked, D-ala substituted;Anteisoheptadecanoyllipoteichoic acid (n-24), linked, glucose substituted;L-Proline;GSH;Stearoyllipoteichoic acid (n-24), linked,…	NegF/Negative/Negative variable/</5-Methyltetrahydrofolate;Heme;Calomide;GSH;L-Glutamine;S-Adenosyl-L-methionine;FAD;Menaquinone 8;L-Arginine;Siroheme;Isoheptadecanoylcardiolipin (B. subtilis);10-Formyltetrahydrofolate;Putrescine;L-Proline;Stearoylcardiolipin (B. subtilis);Isoheptadecanoyllipoteichoic acid (n-24), linked, unsubstituted;phosphatidylethanolamine dioctadecanoyl;L-Glutamate;Peptidogl…	-	-	-	-	-	-	NegF/Negative/Negative variable/<///	NegF/Negative/Negative variable/</Ubiquinone-8;Peptidoglycan polymer (n subunits);TPP;L-Proline;S-Adenosyl-L-methionine;GSH;L-Glutamine;phosphatidylethanolamine dioctadecanoyl;Menaquinone 8;CoA;L-Glutamate;L-Arginine;10-Formyltetrahydrofolate;L-Leucine;Siroheme;2-Demethylmenaquinone 8;ACP;Tetrahydrofolate;L-Methionine;Bactoprenyl diphosphate;5-Methyltetrahydrofolate;Putrescine;Spermidine;Heme//	NegF/Negative/Negative variable/<///	NegF/Negative/Negative variable/<///	NegF/Negative/Negative variable/</Spermidine;10-Formyltetrahydrofolate;CoA;Tetrahydrofolate;Putrescine;TTP;FAD;Menaquinone 8;L-Proline;5-Methyltetrahydrofolate;Peptidoglycan polymer (n subunits);L-Arginine;dCTP;L-Glutamine;L-Glutamate;phosphatidylethanolamine dioctadecanoyl;Calomide;L-Histidine;GSH;2-Demethylmenaquinone 8//	NegF/Negative/Negative variable/</L-Arginine;L-Glutamate;Spermidine;Putrescine;Stearoyllipoteichoic acid (n-24), linked, unsubstituted;Stearoyllipoteichoic acid (n-24), linked, D-alanine substituted;L-Glutamine;2-Demethylmenaquinone 8;Stearoyllipoteichoic acid (n-24), linked, glucose substituted;Stearoyllipoteichoic acid (n-24), linked, N-acetyl-D-glucosamine;Peptidoglycan polymer (n subunits);L-…	NegF/Negative/Negative variable/<///	NegF/Negative/Negative variable/<///	-	-	NegF/Negative/Negative variable/</5-Methyltetrahydrofolate;2-Demethylmenaquinone 8;Siroheme;S-Adenosyl-L-methionine;phosphatidylethanolamine dioctadecanoyl;Peptidoglycan polymer (n subunits);L-Proline;10-Formyltetrahydrofolate;L-Methionine;Tetrahydrofolate;L-Arginine;Heme;Putrescine;Spermidine;Menaquinone 8;L-Glutamate;GSH;L-Glutamine//	NegF/Negative/Negative variable/</Menaquinone 8;L-Proline;Peptidoglycan polymer (n subunits);5-Methyltetrahydrofolate;10-Formyltetrahydrofolate;L-Glutamine;Tetrahydrofolate;phosphatidylethanolamine dioctadecanoyl;L-Arginine;GSH;Putrescine;L-Glutamate;2-Demethylmenaquinone 8;Spermidine;TTP//
Citrate cycle (TCA cycle)	rxn01387	(1) NADP[0] + (1) Isocitrate[0] <-> (1) NADPH[0] + (1) H+[0] + (1) Oxalosuccinate[0]	-	OK	R01899				Isocitrate dehydrogenase [NADP] (EC 1.1.1.42)|isocitrate dehydrogenase (NADP+) (EC 1.1.1.42)	PosF/Positive variable/Positive variable/-/5-Methyltetrahydrofolate;L-Glutamate;phosphatidylethanolamine dioctadecanoyl;Putrescine;L-Proline;GSH;10-Formyltetrahydrofolate;Spermidine;Tetrahydrofolate;Peptidoglycan polymer (n subunits);L-Arginine;L-Glutamine;2-Demethylmenaquinone 8;Menaquinone 8//	PosF/Positive variable/Positive variable/-///	PosF/Positive/Positive variable/-/L-Proline;5-Methyltetrahydrofolate;Tetrahydrofolate;Putrescine;L-Arginine;Menaquinone 8;TTP;phosphatidylethanolamine dioctadecanoyl;10-Formyltetrahydrofolate;Spermidine;2-Demethylmenaquinone 8;L-Glutamate;GSH;Peptidoglycan polymer (n subunits);L-Glutamine//	PosF/Positive/Positive variable/-/5-Methyltetrahydrofolate;Peptidoglycan polymer (n subunits);phosphatidylethanolamine dioctadecanoyl;L-Glutamate;GSH;TTP;L-Arginine;Putrescine;Menaquinone 8;L-Proline;10-Formyltetrahydrofolate;2-Demethylmenaquinone 8;Spermidine;L-Glutamine;Tetrahydrofolate//	PosF/Positive/Positive variable/-///	PosF/Positive/Positive variable/-/Spermidine;L-Arginine;L-Glutamate;Peptidoglycan polymer (n subunits);TTP;5-Methyltetrahydrofolate;Menaquinone 8;Putrescine;Tetrahydrofolate;Heme;L-Glutamine;Siroheme;2-Demethylmenaquinone 8;phosphatidylethanolamine dioctadecanoyl;10-Formyltetrahydrofolate;S-Adenosyl-L-methionine;GSH;L-Proline;L-Methionine//	PosF/Positive/Positive variable/-///	PosF/Positive/Positive variable/-/GSH;TPP;Putrescine;Spermidine;5-Methyltetrahydrofolate;2-Demethylmenaquinone 8;L-Arginine;L-Glutamate;Ubiquinone-8;Menaquinone 8;L-Proline;Tetrahydrofolate;L-Glutamine;Peptidoglycan polymer (n subunits);10-Formyltetrahydrofolate//	PosF/Positive/Positive variable/-/Tetrahydrofolate;phosphatidylethanolamine dioctadecanoyl;5-Methyltetrahydrofolate;Peptidoglycan polymer (n subunits);Heme;Menaquinone 8;Spermidine;L-Proline;glycerol teichoic acid (n-45), linked, glucose substituted;2-Demethylmenaquinone 8;GSH;Bactoprenyl diphosphate;L-Glutamine;Putrescine;glycerol teichoic acid (n-45), linked, D-ala substituted;L-Glutamate;L-Arg…	PosF/Positive/Positive variable/-/Peptidoglycan polymer (n subunits);L-Glutamine;GSH;Putrescine;L-Arginine;Tetrahydrofolate;L-Proline;Spermidine;Menaquinone 8;5-Methyltetrahydrofolate;phosphatidylethanolamine dioctadecanoyl;2-Demethylmenaquinone 8;L-Glutamate;TTP;10-Formyltetrahydrofolate//	PosF/Positive/Positive variable/-/Spermidine;Tetrahydrofolate;GSH;L-Proline;Menaquinone 8;Peptidoglycan polymer (n subunits);L-Glutamate;L-Glutamine;phosphatidylethanolamine dioctadecanoyl;10-Formyltetrahydrofolate;Putrescine;2-Demethylmenaquinone 8;5-Methyltetrahydrofolate;L-Arginine//	-	-	-	PosF/Positive/Positive variable/-/Stearoyllipoteichoic acid (n-24), linked, D-alanine substituted;TTP;Peptidoglycan polymer (n subunits);Stearoyllipoteichoic acid (n-24), linked, unsubstituted;phosphatidylethanolamine dioctadecanoyl;L-Methionine;Siroheme;Menaquinone 8;Heme;GSH;L-Glutamine;Putrescine;L-Proline;L-Glutamate;10-Formyltetrahydrofolate;L-Arginine;2-Demethylmenaquinone 8;5-Methyltetrahy…	PosF/Positive/Positive variable/-/10-Formyltetrahydrofolate;2-Demethylmenaquinone 8;L-Proline;5-Methyltetrahydrofolate;Spermidine;Peptidoglycan polymer (n subunits);L-Glutamine;Putrescine;GSH;Tetrahydrofolate;L-Arginine;Menaquinone 8;L-Glutamate//	PosF/Positive/Positive variable/-///	PosF/Positive/Positive variable/-/L-Arginine;phosphatidylethanolamine dioctadecanoyl;L-Glutamate;L-Glutamine;2-Demethylmenaquinone 8;GSH;Spermidine;5-Methyltetrahydrofolate;L-Proline;10-Formyltetrahydrofolate;Menaquinone 8;Tetrahydrofolate;Peptidoglycan polymer (n subunits);Putrescine//	PosF/Positive/Positive variable/-/Spermidine;TTP;glycerol teichoic acid (n-45), linked, glucose substituted;Putrescine;10-Formyltetrahydrofolate;Tetrahydrofolate;L-Arginine;phosphatidylethanolamine dioctadecanoyl;glycerol teichoic acid (n-45), linked, D-ala substituted;Anteisoheptadecanoyllipoteichoic acid (n-24), linked, glucose substituted;L-Proline;GSH;Stearoyllipoteichoic acid (n-24), linked,…	PosF/Positive/Positive variable/-/5-Methyltetrahydrofolate;Heme;Calomide;GSH;L-Glutamine;S-Adenosyl-L-methionine;FAD;Menaquinone 8;L-Arginine;Siroheme;Isoheptadecanoylcardiolipin (B. subtilis);10-Formyltetrahydrofolate;Putrescine;L-Proline;Stearoylcardiolipin (B. subtilis);Isoheptadecanoyllipoteichoic acid (n-24), linked, unsubstituted;phosphatidylethanolamine dioctadecanoyl;L-Glutamate;Peptidogl…	PosF/Positive/Positive variable/-/Glycine;L-Glutamine;Diisoheptadecanoylphosphatidylethanolamine;Anteisoheptadecanoyllipoteichoic acid (n-24), linked, glucose substituted;CoA;Stearoyllipoteichoic acid (n-24), linked, N-acetyl-D-glucosamine;L-Isoleucine;L-Leucine;Stearoyllipoteichoic acid (n-24), linked, D-alanine substituted;TTP;Isoheptadecanoyllipoteichoic acid (n-24), linked, N-acetyl-D-glucosa…	-	-	-	-	-	PosF/Positive/Positive variable/-///	PosF/Positive/Positive variable/-/Ubiquinone-8;Peptidoglycan polymer (n subunits);TPP;L-Proline;S-Adenosyl-L-methionine;GSH;L-Glutamine;phosphatidylethanolamine dioctadecanoyl;Menaquinone 8;CoA;L-Glutamate;L-Arginine;10-Formyltetrahydrofolate;L-Leucine;Siroheme;2-Demethylmenaquinone 8;ACP;Tetrahydrofolate;L-Methionine;Bactoprenyl diphosphate;5-Methyltetrahydrofolate;Putrescine;Spermidine;Heme//	PosF/Positive/Positive variable/-///	PosF/Positive/Positive variable/-///	PosF/Positive/Positive variable/-/Spermidine;10-Formyltetrahydrofolate;CoA;Tetrahydrofolate;Putrescine;TTP;FAD;Menaquinone 8;L-Proline;5-Methyltetrahydrofolate;Peptidoglycan polymer (n subunits);L-Arginine;dCTP;L-Glutamine;L-Glutamate;phosphatidylethanolamine dioctadecanoyl;Calomide;S-Adenosyl-L-methionine;GTP;dGTP;L-Histidine;GSH;2-Demethylmenaquinone 8//	PosF/Positive/Positive variable/-/L-Arginine;Tetrahydrofolate;L-Glutamate;10-Formyltetrahydrofolate;Spermidine;Putrescine;Stearoyllipoteichoic acid (n-24), linked, unsubstituted;Stearoyllipoteichoic acid (n-24), linked, D-alanine substituted;L-Glutamine;2-Demethylmenaquinone 8;5-Methyltetrahydrofolate;Ubiquinone-8;phosphatidylethanolamine dioctadecanoyl;Stearoyllipoteichoic acid (n-24), linked, g…	PosF/Positive/Positive variable/-///	PosF/Positive/Positive variable/-///	-	-	PosF/Positive/Positive variable/-/5-Methyltetrahydrofolate;2-Demethylmenaquinone 8;Siroheme;S-Adenosyl-L-methionine;phosphatidylethanolamine dioctadecanoyl;Peptidoglycan polymer (n subunits);L-Proline;10-Formyltetrahydrofolate;L-Methionine;Tetrahydrofolate;L-Arginine;Heme;Putrescine;Spermidine;Menaquinone 8;L-Glutamate;GSH;L-Glutamine//	PosF/Positive/Positive variable/-/Menaquinone 8;L-Proline;Peptidoglycan polymer (n subunits);5-Methyltetrahydrofolate;10-Formyltetrahydrofolate;L-Glutamine;Tetrahydrofolate;phosphatidylethanolamine dioctadecanoyl;L-Arginine;GSH;Putrescine;L-Glutamate;2-Demethylmenaquinone 8;Spermidine;TTP//
Citrate cycle (TCA cycle)	rxn00199	(1) H+[0] + (1) Oxalosuccinate[0] <-> (1) CO2[0] + (1) 2-Oxoglutarate[0]	>	OK	R00268	RXN-8642.c			Isocitrate dehydrogenase [NADP] (EC 1.1.1.42)|isocitrate dehydrogenase (NADP+) (EC 1.1.1.42)	PosF/Positive variable/Positive variable/>/5-Methyltetrahydrofolate;L-Glutamate;phosphatidylethanolamine dioctadecanoyl;Putrescine;L-Proline;GSH;10-Formyltetrahydrofolate;Spermidine;Tetrahydrofolate;Peptidoglycan polymer (n subunits);L-Arginine;L-Glutamine;2-Demethylmenaquinone 8;Menaquinone 8//	PosF/Positive variable/Positive variable/>///	PosF/Positive/Positive variable/>/L-Proline;5-Methyltetrahydrofolate;Tetrahydrofolate;Putrescine;L-Arginine;Menaquinone 8;TTP;phosphatidylethanolamine dioctadecanoyl;10-Formyltetrahydrofolate;Spermidine;2-Demethylmenaquinone 8;L-Glutamate;GSH;Peptidoglycan polymer (n subunits);L-Glutamine//	PosF/Positive/Positive variable/>/5-Methyltetrahydrofolate;Peptidoglycan polymer (n subunits);phosphatidylethanolamine dioctadecanoyl;L-Glutamate;GSH;TTP;L-Arginine;Putrescine;Menaquinone 8;L-Proline;10-Formyltetrahydrofolate;2-Demethylmenaquinone 8;Spermidine;L-Glutamine;Tetrahydrofolate//	PosF/Positive/Positive variable/>///	PosF/Positive/Positive variable/>/Spermidine;L-Arginine;L-Glutamate;Peptidoglycan polymer (n subunits);TTP;5-Methyltetrahydrofolate;Menaquinone 8;Putrescine;Tetrahydrofolate;Heme;L-Glutamine;Siroheme;2-Demethylmenaquinone 8;phosphatidylethanolamine dioctadecanoyl;10-Formyltetrahydrofolate;S-Adenosyl-L-methionine;GSH;L-Proline;L-Methionine//	PosF/Positive/Positive variable/>///	PosF/Positive/Positive variable/>/GSH;TPP;Putrescine;Spermidine;5-Methyltetrahydrofolate;2-Demethylmenaquinone 8;L-Arginine;L-Glutamate;Ubiquinone-8;Menaquinone 8;L-Proline;Tetrahydrofolate;L-Glutamine;Peptidoglycan polymer (n subunits);10-Formyltetrahydrofolate//	PosF/Positive/Positive variable/>/Tetrahydrofolate;phosphatidylethanolamine dioctadecanoyl;5-Methyltetrahydrofolate;Peptidoglycan polymer (n subunits);Heme;Menaquinone 8;Spermidine;L-Proline;glycerol teichoic acid (n-45), linked, glucose substituted;2-Demethylmenaquinone 8;GSH;Bactoprenyl diphosphate;L-Glutamine;Putrescine;glycerol teichoic acid (n-45), linked, D-ala substituted;L-Glutamate;L-Arg…	PosF/Positive/Positive variable/>/Peptidoglycan polymer (n subunits);L-Glutamine;GSH;Putrescine;L-Arginine;Tetrahydrofolate;L-Proline;Spermidine;Menaquinone 8;5-Methyltetrahydrofolate;phosphatidylethanolamine dioctadecanoyl;2-Demethylmenaquinone 8;L-Glutamate;TTP;10-Formyltetrahydrofolate//	PosF/Positive/Positive variable/>/Spermidine;Tetrahydrofolate;GSH;L-Proline;Menaquinone 8;Peptidoglycan polymer (n subunits);L-Glutamate;L-Glutamine;phosphatidylethanolamine dioctadecanoyl;10-Formyltetrahydrofolate;Putrescine;2-Demethylmenaquinone 8;5-Methyltetrahydrofolate;L-Arginine//	-	-	-	PosF/Positive/Positive variable/>/Stearoyllipoteichoic acid (n-24), linked, D-alanine substituted;Stearoyllipoteichoic acid (n-24), linked, N-acetyl-D-glucosamine;TTP;Peptidoglycan polymer (n subunits);phosphatidylethanolamine dioctadecanoyl;L-Methionine;Siroheme;Menaquinone 8;Heme;GSH;L-Glutamine;Putrescine;L-Proline;L-Glutamate;10-Formyltetrahydrofolate;L-Arginine;2-Demethylmenaquinone 8;5-Meth…	PosF/Positive/Positive variable/>/10-Formyltetrahydrofolate;2-Demethylmenaquinone 8;L-Proline;5-Methyltetrahydrofolate;Spermidine;Peptidoglycan polymer (n subunits);L-Glutamine;Putrescine;GSH;Tetrahydrofolate;L-Arginine;Menaquinone 8;L-Glutamate//	PosF/Positive/Positive variable/>///	PosF/Positive/Positive variable/>/L-Arginine;phosphatidylethanolamine dioctadecanoyl;L-Glutamate;L-Glutamine;2-Demethylmenaquinone 8;GSH;Spermidine;5-Methyltetrahydrofolate;L-Proline;10-Formyltetrahydrofolate;Menaquinone 8;Tetrahydrofolate;Peptidoglycan polymer (n subunits);Putrescine//	PosF/Positive/Positive variable/>/Spermidine;TTP;glycerol teichoic acid (n-45), linked, glucose substituted;Putrescine;10-Formyltetrahydrofolate;Tetrahydrofolate;L-Arginine;phosphatidylethanolamine dioctadecanoyl;glycerol teichoic acid (n-45), linked, D-ala substituted;Anteisoheptadecanoyllipoteichoic acid (n-24), linked, glucose substituted;L-Proline;GSH;Stearoyllipoteichoic acid (n-24), linked,…	PosF/Positive/Positive variable/>/5-Methyltetrahydrofolate;Heme;Calomide;GSH;L-Glutamine;S-Adenosyl-L-methionine;FAD;Menaquinone 8;L-Arginine;Siroheme;Isoheptadecanoylcardiolipin (B. subtilis);10-Formyltetrahydrofolate;Putrescine;L-Proline;Stearoylcardiolipin (B. subtilis);Isoheptadecanoyllipoteichoic acid (n-24), linked, unsubstituted;phosphatidylethanolamine dioctadecanoyl;L-Glutamate;Peptidogl…	PosF/Positive/Positive variable/>/Glycine;L-Glutamine;Diisoheptadecanoylphosphatidylethanolamine;Anteisoheptadecanoyllipoteichoic acid (n-24), linked, glucose substituted;CoA;Stearoyllipoteichoic acid (n-24), linked, N-acetyl-D-glucosamine;L-Isoleucine;L-Leucine;Stearoyllipoteichoic acid (n-24), linked, D-alanine substituted;TTP;Isoheptadecanoyllipoteichoic acid (n-24), linked, N-acetyl-D-glucosa…	-	-	-	-	-	PosF/Positive/Positive variable/>///	PosF/Positive/Positive variable/>/Peptidoglycan polymer (n subunits);L-Proline;S-Adenosyl-L-methionine;GSH;L-Glutamine;phosphatidylethanolamine dioctadecanoyl;Menaquinone 8;CoA;L-Glutamate;L-Arginine;10-Formyltetrahydrofolate;L-Leucine;Siroheme;2-Demethylmenaquinone 8;ACP;Tetrahydrofolate;L-Methionine;Bactoprenyl diphosphate;5-Methyltetrahydrofolate;Putrescine;Spermidine;Heme//	PosF/Positive/Positive variable/>///	PosF/Positive/Positive variable/>///	PosF/Positive/Positive variable/>/Spermidine;dATP;10-Formyltetrahydrofolate;CoA;Tetrahydrofolate;Putrescine;TTP;FAD;Menaquinone 8;L-Proline;5-Methyltetrahydrofolate;Peptidoglycan polymer (n subunits);L-Arginine;dCTP;L-Glutamine;L-Glutamate;phosphatidylethanolamine dioctadecanoyl;Calomide;GTP;dGTP;L-Histidine;GSH;2-Demethylmenaquinone 8//	PosF/Positive/Positive variable/>/L-Arginine;Tetrahydrofolate;L-Glutamate;10-Formyltetrahydrofolate;Spermidine;Putrescine;Stearoyllipoteichoic acid (n-24), linked, unsubstituted;Stearoyllipoteichoic acid (n-24), linked, D-alanine substituted;L-Glutamine;2-Demethylmenaquinone 8;5-Methyltetrahydrofolate;Ubiquinone-8;phosphatidylethanolamine dioctadecanoyl;Stearoyllipoteichoic acid (n-24), linked, g…	PosF/Positive/Positive variable/>///	PosF/Positive/Positive variable/>///	-	-	PosF/Positive/Positive variable/>/5-Methyltetrahydrofolate;2-Demethylmenaquinone 8;Siroheme;S-Adenosyl-L-methionine;phosphatidylethanolamine dioctadecanoyl;Peptidoglycan polymer (n subunits);L-Proline;10-Formyltetrahydrofolate;L-Methionine;Tetrahydrofolate;L-Arginine;Heme;Putrescine;Spermidine;Menaquinone 8;L-Glutamate;GSH;L-Glutamine//	PosF/Positive/Positive variable/>/Menaquinone 8;L-Proline;Peptidoglycan polymer (n subunits);5-Methyltetrahydrofolate;10-Formyltetrahydrofolate;L-Glutamine;Tetrahydrofolate;phosphatidylethanolamine dioctadecanoyl;L-Arginine;GSH;Putrescine;L-Glutamate;2-Demethylmenaquinone 8;Spermidine;TTP//
Citrate cycle (TCA cycle)	rxn00520	(1) CoA[0] + (1) Succinate[0] + (1) ITP[0] <-> (1) Phosphate[0] + (1) Succinyl-CoA[0] + (1) IDP[0]	-	OK	R00727	RXN-12511.c	RXN-12511.c		Succinyl-CoA ligase [GDP-forming] beta chain (EC 6.2.1.4)|oxalate---CoA ligase (EC 6.2.1.8)	-	-	-	-	-	-	-	-	-	-	-	-	-	-	-	-	-	G/PosF/Positive/Positive variable/>/Heme;Siroheme;S-Adenosyl-L-methionine;L-Methionine//	-	-	-	-	G/PosF/Positive/Positive variable/>///	-	-	-	-	-	G/PosF/Positive/Positive variable/>///	-	-	G/PosF/Positive/Positive variable/>/L-Methionine;Siroheme;Isoheptadecanoylcardiolipin (B. subtilis);Stearoyllipoteichoic acid (n-24), linked, unsubstituted;Stearoyllipoteichoic acid (n-24), linked, D-alanine substituted;Stearoylcardiolipin (B. subtilis);phosphatidylethanolamine dioctadecanoyl;Stearoyllipoteichoic acid (n-24), linked, glucose substituted;Heme;S-Adenosyl-L-methionine;Stearoyllipote…	-	-	-	-	-	-
Citrate cycle (TCA cycle)	rxn00248	(1) NAD[0] + (1) L-Malate[0] <-> (1) NADH[0] + (1) Oxaloacetate[0] + (1) H+[0]	-	OK	R00342	MALATE-DEH-RXN.c|RXN-10813.c.metaexp.NAD_NADH|RXN-13408.c	malate dehydrogenase (other direction)		Malate dehydrogenase (EC 1.1.1.37), chloroplast precursor|Malate dehydrogenase (EC 1.1.1.37), mitochondrial precursor|Putative malate dehydrogenase (EC 1.1.1.37), similar to archaeal MJ1425|Malate dehydrogenase (EC 1.1.1.37)|malate dehydrogenase (EC 1.1.1.37)	-	-	-	-	-	-	-	-	-	-	-	-	-	-	-	-	-	-	-	-	-	-	-	-	-	-	PosF/Positive/Variable/-///	-	-	-	-	-	-	-	-	-	-	-
Citrate cycle (TCA cycle)	rxn00974	(1) Citrate[0] <-> (1) H2O[0] + (1) cis-Aconitate[0]	-	OK	R01325	ACONITATEDEHYDR-RXN.c|CITRATE-DEHYDRATASE-RXN.c	aconitase (citrate hydro-lyase)|aconitase (half-reaction A, Citrate hydro-lyase)|citrate hydro-lyase (cis-aconitate-forming)		Aconitate hydratase 2 (EC 4.2.1.3)|2-methylisocitrate dehydratase (EC 4.2.1.99)|Aconitate hydratase (EC 4.2.1.3)|Aconitate hydratase large subunit (EC 4.2.1.3)|Aconitate hydratase small subunit (EC 4.2.1.3)|3-isopropylmalate dehydratase (EC 4.2.1.33)|2-dehydro-3-deoxy-L-arabinonate dehydratase (EC 4.2.1.43)	-	-	-	-	-	-	-	-	-	-	-	-	-	-	-	-	-	-	-	-	-	-	-	-	-	-	NoF/Variable/Variable/-///	-	-	-	-	-	-	-	-	-	NoF/Variable/Variable/-///	-
Citrate cycle (TCA cycle)	rxn01388	(1) Isocitrate[0] <-> (1) H2O[0] + (1) cis-Aconitate[0]	-	OK	R01900		aconitase (half-reaction B, Isocitrate hydro-lyase)|aconitase (isocitrate hydro-lyase)|isocitrate hydro-lyase		Aconitate hydratase 2 (EC 4.2.1.3)|2-methylisocitrate dehydratase (EC 4.2.1.99)|Aconitate hydratase (EC 4.2.1.3)|Aconitate hydratase large subunit (EC 4.2.1.3)|Aconitate hydratase small subunit (EC 4.2.1.3)|3-isopropylmalate dehydratase (EC 4.2.1.33)	-	-	-	-	-	-	-	-	-	-	-	-	-	-	-	-	-	-	-	-	-	-	-	-	-	-	NoF/Variable/Variable/-///	-	-	-	-	-	-	-	-	-	NoF/Variable/Variable/-///	-
Citrate cycle (TCA cycle)	rxn00505	(1) NAD[0] + (1) Isocitrate[0] <-> (1) NADH[0] + (1) CO2[0] + (1) 2-Oxoglutarate[0]	>	OK	R00709		Isocitrate dehydrogenase (NAD+), mitochondrial		Isocitrate dehydrogenase 3 subunit alpha, mitochondrial precursor (EC 1.1.1.41)|Isocitrate dehydrogenase 3 subunit beta, mitochondrial precursor (EC 1.1.1.41)|Isocitrate dehydrogenase [NAD] (EC 1.1.1.41)|Isocitrate dehydrogenase 3 subunit gamma, mitochondrial precursor (EC 1.1.1.41)|Isocitrate dehydrogenase [NAD] subunit I, mitochondrial precursor (EC 1.1.1.41)|Isocitrate dehydrogenase [NAD] subu…	-	-	-	-	-	-	-	-	-	-	-	PosF/Positive/Positive variable/>/L-Tryptophan;5-Methyltetrahydrofolate;Stearoyllipoteichoic acid (n-24), linked, D-alanine substituted;L-Alanine;Peptidoglycan polymer (n subunits);Isoheptadecanoyllipoteichoic acid (n-24), linked, D-alanine substituted;Anteisoheptadecanoyllipoteichoic acid (n-24), linked, D-alanine substituted;Tetrahydrofolate;Ubiquinone-8;10-Formyltetrahydrofolate;TPP;glycerol t…	PosF/Positive/Positive variable/>///	-	-	-	-	-	-	-	-	-	-	-	-	-	-	-	-	-	-	-	-	-	-	-	-	-
Citrate cycle (TCA cycle)	rxn00265	(1) Citrate[0] <-> (1) Acetate[0] + (1) Oxaloacetate[0]	-	OK	R00362	CITLY-RXN.c	Citrate lyase|Citrate lyase (reversible)|Citrate oxaloacetate-lyase ((pro-3S)-CH2COO- -->acetate)|citrase|citratase|citrate (pro-3S)-lyase|citrate aldolase|citrate lyase|citrate lyase beta chain|citrate oxaloacetate-lyase|citrate oxaloacetate-lyase (forming acetate from the pro-S carboxymethyl group of citrate)|citrate oxaloacetate-lyase [(pro-3S)-CH2COO-->acetate]|citric aldolase|citridesmolase|…	4.1.3.6	Citrate lyase beta chain (EC 4.1.3.6)|Citrate lyase alpha chain (EC 4.1.3.6)|Citrate lyase gamma chain, acyl carrier protein (EC 4.1.3.6)|citrate (pro-3S)-lyase (EC 4.1.3.6)	-	-	-	-	-	-	-	-	-	-	-	NegF/Negative variable/Variable/-/GSH;ACP;CoA;Ubiquinone-8;TPP;L-Cysteine//	NegF/Negative/Negative variable/-///	NoF/Blocked/Blocked/-///	-	-	-	-	-	-	-	-	NoF/Blocked/Blocked/-///	NoF/Blocked/Blocked/-///	NoF/Blocked/Blocked/-///	NoF/Blocked/Blocked/-///	-	-	-	-	-	-	-	-	NoF/Blocked/Blocked/-///	NoF/Blocked/Blocked/-///	-	-
Citrate cycle (TCA cycle)	rxn00257	(1) ATP[0] + (1) CoA[0] + (1) Citrate[0] <-> (1) ADP[0] + (1) Phosphate[0] + (1) Acetyl-CoA[0] + (1) Oxaloacetate[0]	-	OK	R00352	ATP-CITRATE-PRO-S--LYASE-RXN.c	(ATP-dephosphorylating)|(ATP-dephosphorylating)|ADP-phosphorylating)|ATP citrate (pro-S)-lyase|ATP citrate synthase|ATP-citric lyase|ATP:citrate oxaloacetate-lyase ((pro-3S)-CH2COO- ->acetyl-CoA)|ATP:citrate oxaloacetate-lyase [(pro-S)-CH2COO-->acetyl-CoA] (ATP-dephosphorylating)|acetyl-CoA:oxaloacetate C-acetyltransferase [(pro-S)-carboxymethyl-forming, ADP-phosphorylating]|acetyl-CoA:oxaloaceta…		Citrate lyase, subunit 1 (EC 2.3.3.8)|Citrate lyase, subunit 2 (EC 2.3.3.8)|levansucrase (EC 2.4.1.10)	-	-	-	-	-	-	-	-	-	-	-	-	-	-	-	-	-	-	-	-	-	-	-	-	-	-	-	-	-	-	-	-	-	-	-	-	-	-
Citrate cycle (TCA cycle)	rxn00799	(1) L-Malate[0] <-> (1) H2O[0] + (1) Fumarate[0]	-	OK	R01082	FUMHYDR-RXN.c	(S)-Malate hydro-lyase|FUM|fumarase, mitochondrial		Fumarate hydratase class I, aerobic (EC 4.2.1.2)|Fumarate hydratase class I (EC 4.2.1.2)|Fumarate hydratase class I, anaerobic (EC 4.2.1.2)|Fumarate hydratase class II (EC 4.2.1.2)|fumarate hydratase (EC 4.2.1.2)	NegF/Negative/Negative/-/Siroheme;5-Methyltetrahydrofolate;dATP;CoA;dGTP;Tetrahydrofolate;ATP;TTP;L-Arginine;L-Phenylalanine;S-Adenosyl-L-methionine;Heme//	NegF/Negative/Negative/-///	NegF/Negative variable/Negative variable/-/5-Methyltetrahydrofolate;S-Adenosyl-L-methionine;L-Arginine;Menaquinone 8;L-Phenylalanine;dATP;ATP//	NegF/Negative/Negative variable/-/5-Methyltetrahydrofolate;ATP;CoA;S-Adenosyl-L-methionine;L-Tyrosine;Siroheme;TTP;L-Arginine;10-Formyltetrahydrofolate;Heme//	NegF/Negative/Negative variable/-///	NegF/Negative/Negative variable/-/L-Arginine;TTP;10-Formyltetrahydrofolate;L-Tyrosine;ATP//	NegF/Negative/Negative variable/-///	NegF/Negative/Negative variable/-/dATP;ATP;TTP;5-Methyltetrahydrofolate;L-Arginine;Menaquinone 8;S-Adenosyl-L-methionine;Siroheme;L-Phenylalanine;Tetrahydrofolate;L-Histidine;Heme;10-Formyltetrahydrofolate//	NegF/Negative/Negative variable/-/Calomide;5-Methyltetrahydrofolate;dATP;ATP;Heme;FAD;TTP;L-Arginine;Siroheme//	NegF/Negative/Negative variable/-/Stearoyllipoteichoic acid (n-24), linked, N-acetyl-D-glucosamine;Siroheme;CoA;L-Arginine;ATP;Tetrahydrofolate;5-Methyltetrahydrofolate;Heme;phosphatidylethanolamine dioctadecanoyl;L-Tyrosine;TTP;10-Formyltetrahydrofolate//	NegF/Negative/Negative variable/-/TTP;S-Adenosyl-L-methionine;Tetrahydrofolate;Heme;L-Tyrosine;ATP;Siroheme;L-Arginine//	NegF/Negative/Variable/-/L-Isoleucine;Anteisoheptadecanoyllipoteichoic acid (n-24), linked, unsubstituted;Dianteisoheptadecanoylphosphatidylethanolamine;Diisoheptadecanoylphosphatidylglycerol;TTP;Isoheptadecanoylcardiolipin (B. subtilis);dATP;Stearoylcardiolipin (B. subtilis);ATP;Phosphatidylglycerol dioctadecanoyl;L-Methionine;Dianteisoheptadecanoylphosphatidylglycerol;Diisoheptadecanoylphosphat…	NegF/Negative variable/Variable/-///	-	NegF/Negative/Negative/-/dATP;L-Phenylalanine;Stearoyllipoteichoic acid (n-24), linked, D-alanine substituted;Stearoyllipoteichoic acid (n-24), linked, N-acetyl-D-glucosamine;TTP;Stearoyllipoteichoic acid (n-24), linked, unsubstituted;phosphatidylethanolamine dioctadecanoyl;ATP;Stearoyllipoteichoic acid (n-24), linked, glucose substituted;10-Formyltetrahydrofolate;L-Arginine;Tetrahydrofolate//	NegF/Negative variable/Negative variable/-/ATP;NADP;2-Demethylmenaquinone 8;Diisoheptadecanoylphosphatidylethanolamine;CoA;Bactoprenyl diphosphate;L-Arginine;Calomide;Menaquinone 8;NAD;FAD//	NegF/Negative/Negative/-///	NegF/Negative/Negative/-/TTP//	NegF/Negative/Negative/-/ATP;TTP;L-Tyrosine;Heme;dATP;10-Formyltetrahydrofolate;Tetrahydrofolate;L-Arginine;Siroheme//	NegF/Negative/Negative/-/dATP;Bactoprenyl diphosphate;Ubiquinone-8;TTP;FAD;Menaquinone 8;L-Arginine;TPP;Isoheptadecanoylcardiolipin (B. subtilis);ATP;Diisoheptadecanoylphosphatidylethanolamine;Stearoylcardiolipin (B. subtilis);dGTP;2-Demethylmenaquinone 8;Diisoheptadecanoylphosphatidylglycerol//	-	-	NegF/Negative/Negative variable/-///	NegF/Negative/Negative variable/-///	NoF/Negative variable/Negative variable/-///	NegF/Negative variable/Variable/-///	NegF/Variable/Variable/-///	NegF/Negative/Variable/-/S-Adenosyl-L-methionine;TTP;Isoheptadecanoylcardiolipin (B. subtilis);Menaquinone 8;CoA;L-Arginine;Bactoprenyl diphosphate;FAD;ATP;Heme//	NegF/Negative/Variable/-///	NegF/Negative/Variable/-///	NegF/Negative/Variable/-/dATP;10-Formyltetrahydrofolate;CoA;Heme;TTP;Ubiquinone-8;Menaquinone 8;5-Methyltetrahydrofolate;ATP;Bactoprenyl diphosphate;Siroheme;L-Arginine;TPP;2-Demethylmenaquinone 8;L-Tyrosine//	NegF/Negative/Variable/-/L-Arginine;Siroheme;Tetrahydrofolate;TTP;10-Formyltetrahydrofolate;ATP;Stearoyllipoteichoic acid (n-24), linked, unsubstituted;Stearoyllipoteichoic acid (n-24), linked, D-alanine substituted;L-Phenylalanine;dATP;5-Methyltetrahydrofolate;Ubiquinone-8;phosphatidylethanolamine dioctadecanoyl;Stearoyllipoteichoic acid (n-24), linked, glucose substituted;Heme;Stearoyllipoteich…	NegF/Negative/Variable/-///	NegF/Negative/Negative/-///	NoF/Negative variable/Negative variable/-///	NegF/Negative/Negative/-///	NegF/Negative variable/Variable/-/CoA;10-Formyltetrahydrofolate;L-Phenylalanine;dATP;L-Arginine;ATP//	NegF/Negative/Negative variable/-/Siroheme;L-Tyrosine;5-Methyltetrahydrofolate;10-Formyltetrahydrofolate;S-Adenosyl-L-methionine;L-Arginine;Heme;TTP;CoA;ATP//
Citrate cycle (TCA cycle)	rxn02376	(1) Lipoamide[0] + (1) 3-Carboxy-1-hydroxypropyl-ThPP[0] <-> (1) TPP[0] + (1) S-Succinyldihydrolipoamide[0]	-	OK	R03316		2-oxidoreductase(decarboxylating and acceptor-succinylating)|3-Carboxy-1-hydroxypropyl-ThPP:lipoamde|R03316		2-oxoglutarate dehydrogenase E1 component (EC 1.2.4.2)|pyruvate dehydrogenase (quinone) (EC 1.2.5.1)	-	-	-	-	-	-	-	-	-	-	-	-	-	-	-	-	-	-	-	-	-	-	-	-	-	-	-	-	-	-	-	-	-	-	-	-	-	-
Citrate cycle (TCA cycle)	rxn00441	(1) 2-Oxoglutarate[0] + (1) TPP[0] + (1) H+[0] <-> (1) CO2[0] + (1) 3-Carboxy-1-hydroxypropyl-ThPP[0]	>	OK	R00621		2-Oxoglutarate:Thiamin diphosphate 2-oxidoreductase(decarboxylating|R00621|and acceptor-succinylating)		2-oxoglutarate dehydrogenase E1 component (EC 1.2.4.2)|pyruvate dehydrogenase (quinone) (EC 1.2.5.1)	-	-	-	-	-	-	-	-	-	-	-	-	-	-	-	-	-	-	-	-	-	-	-	-	-	-	-	-	-	-	-	-	-	-	-	-	-	-
Citrate cycle (TCA cycle)	rxn00250	(1) ATP[0] + (1) Pyruvate[0] + (1) H2CO3[0] <-> (1) ADP[0] + (1) Phosphate[0] + (1) Oxaloacetate[0] + (1) H+[0]	-	OK	R00344	PYRUVATE-CARBOXYLASE-RXN.c	Pyruvate:carbon-dioxide ligase (ADP-forming)|pyruvate:carbon-dioxide ligase (ADP-forming)|pyruvic carboxylase		Pyruvate carboxyl transferase subunit B (EC 6.4.1.1)|Pyruvate carboxyl transferase subunit A (EC 6.4.1.1)|Pyruvate carboxyl transferase (EC 6.4.1.1)|geranoyl-CoA carboxylase (EC 6.4.1.5)	-	-	-	-	-	-	-	-	-	-	-	-	-	-	-	G/PosF/Positive/Positive variable/>/L-Isoleucine;UTP;ATP;GTP;NADP;10-Formyltetrahydrofolate;2-Demethylmenaquinone 8;glycerol teichoic acid (n-45), linked, D-ala substituted;Phosphatidylglycerol dioctadecanoyl;L-Serine;CTP;Dianteisoheptadecanoylphosphatidylglycerol;L-Proline;Stearoyllipoteichoic acid (n-24), linked, unsubstituted;5-Methyltetrahydrofolate;phosphatidylethanolamine dioctadecanoyl;Ste…	-	-	-	-	-	-	-	-	-	-	-	-	-	-	-	-	-	-	-	-	-	-
Citrate cycle (TCA cycle)	rxn01872	(1) Succinyl-CoA[0] + (1) Dihydrolipoamide[0] <-> (1) CoA[0] + (1) S-Succinyldihydrolipoamide[0]	-	OK	R02570		oxoglutarate dehydrogenase (dihydrolipoamide S-succinyltransferase) reversible|oxoglutarate dehydrogenase (dihydrolipoamide S-succinyltransferase), mitochondrial		Dihydrolipoamide succinyltransferase component (E2) of 2-oxoglutarate dehydrogenase complex (EC 2.3.1.61)|bile acid-CoA:amino acid N-acyltransferase (EC 2.3.1.65)	-	-	-	-	-	-	-	-	-	-	-	-	-	-	-	-	-	-	-	-	-	-	-	-	-	-	-	-	-	-	-	-	-	-	-	-	-	-
Arginine and proline metabolism	rxn00470	(1) Ornithine[0] + (1) H+[0] <-> (1) CO2[0] + (1) Putrescine[0]	>	OK	R00670	ORNDECARBOX-RXN.c	L-Ornithine carboxy-lyase|L-ornithine carboxy-lyase|L-ornithine carboxy-lyase (putrescine-forming)|SpeC|or nithine decarboxylase|ornithine decarboxylase		Ornithine decarboxylase (EC 4.1.1.17)|diaminopimelate decarboxylase (EC 4.1.1.20)	G/PosF/Positive/Variable/-/Putrescine;Spermidine;2-Demethylmenaquinone 8;Menaquinone 8//	G/PosF/Positive/Variable/-///	G/PosF/Positive/Positive variable/>/Putrescine;Spermidine//	G/PosF/Positive/Variable/-/Putrescine;Menaquinone 8;2-Demethylmenaquinone 8;Spermidine//	G/PosF/Positive/Variable/-///	G/PosF/Positive/Variable/-/Spermidine;Menaquinone 8;Putrescine;2-Demethylmenaquinone 8//	G/PosF/Positive/Positive variable/>///	G/PosF/Positive/Positive variable/>/Putrescine;Spermidine//	G/PosF/Positive/Variable/-/Menaquinone 8;Spermidine;2-Demethylmenaquinone 8;Putrescine//	G/PosF/Positive/Positive variable/>/Putrescine;Spermidine//	G/PosF/Positive/Positive variable/>/Spermidine;Putrescine//	G/PosF/Positive/Variable/-/Spermidine;Menaquinone 8;2-Demethylmenaquinone 8;Putrescine//	G/PosF/Positive/Positive variable/>///	G/PosF/Positive/Positive variable/>/Spermidine;Putrescine//	G/PosF/Positive/Variable/-/Stearoyllipoteichoic acid (n-24), linked, unsubstituted;phosphatidylethanolamine dioctadecanoyl;Menaquinone 8;Putrescine;2-Demethylmenaquinone 8;Spermidine//	G/PosF/Positive/Positive variable/>/Spermidine;Putrescine//	G/PosF/Positive/Positive variable/>///	G/PosF/Positive/Positive variable/>/glycerol teichoic acid (n-45), linked, D-ala substituted;Anteisoheptadecanoyllipoteichoic acid (n-24), linked, D-alanine substituted;Stearoyllipoteichoic acid (n-24), linked, D-alanine substituted;2-Demethylmenaquinone 8;Isoheptadecanoyllipoteichoic acid (n-24), linked, D-alanine substituted;Spermidine;Menaquinone 8;L-Alanine;Peptidoglycan polymer (n subunits);…	G/PosF/Positive/Positive variable/>/Spermidine;Putrescine//	G/PosF/Positive/Variable/-/5-Methyltetrahydrofolate;Calomide;S-Adenosyl-L-methionine;FAD;Menaquinone 8;10-Formyltetrahydrofolate;Putrescine;Tetrahydrofolate;2-Demethylmenaquinone 8;Riboflavin;L-Histidine;Spermidine//	G/PosF/Positive/Positive variable/>/Spermidine;Putrescine//	G/PosF/Positive/Positive variable/>/Spermidine;Putrescine//	G/PosF/Positive/Positive variable/>///	G/PosF/Positive/Positive variable/>///	G/PosF/Positive/Positive variable/>/glycerol teichoic acid (n-45), linked, D-ala substituted;Putrescine;Isoheptadecanoyllipoteichoic acid (n-24), linked, D-alanine substituted;Stearoylcardiolipin (B. subtilis);Anteisoheptadecanoyllipoteichoic acid (n-24), linked, D-alanine substituted;Menaquinone 8;Stearoyllipoteichoic acid (n-24), linked, D-alanine substituted;2-Demethylmenaquinone 8;L-Alanine;S…	G/PosF/Positive/Variable/-///	G/PosF/Positive/Positive variable/>///	G/PosF/Positive/Variable/-/Menaquinone 8;2-Demethylmenaquinone 8;Putrescine;Spermidine//	G/PosF/Positive/Positive variable/>///	G/PosF/Positive/Variable/-///	G/PosF/Positive/Positive variable/>/Spermidine;Putrescine//	G/PosF/Positive/Positive variable/>/Spermidine;Putrescine//	G/PosF/Positive/Variable/-///	G/PosF/Positive/Positive variable/>///	G/PosF/Positive/Variable/-/2-Demethylmenaquinone 8;Spermidine;Menaquinone 8;Putrescine//	G/PosF/Positive/Variable/-///	G/PosF/Positive/Variable/-/Putrescine;Spermidine//	G/PosF/Positive/Variable/-/Menaquinone 8;Putrescine;2-Demethylmenaquinone 8;Spermidine//
Arginine and proline metabolism	rxn01434	(1) ATP[0] + (1) L-Aspartate[0] + (1) Citrulline[0] <-> (1) PPi[0] + (1) AMP[0] + (2) H+[0] + (1) L-Argininosuccinate[0]	>	OK|HB	R01954	ARGSUCCINSYN-RXN.c	ARGSS|L-Citrulline:L-aspartate ligase (AMP-forming)|L-citrulline:L-aspartate ligase (AMP-forming)|arginine succinate synthetase|argininosuccinate synthase, reversible|argininosuccinate synthetase|argininosuccinatesynthase|argininosuccinic acid synthetase|arginosuccinate synthetase|citrulline-aspartate ligase		Argininosuccinate synthase (EC 6.3.4.5)|biotin---[methylmalonyl-CoA-carboxytransferase] ligase (EC 6.3.4.9)	PosF/Positive/Positive variable/-/L-Arginine//	PosF/Positive/Positive variable/-///	PosF/Positive/Positive variable/-/L-Arginine//	PosF/Positive/Positive variable/-/L-Arginine//	PosF/Positive/Positive variable/-///	PosF/Positive/Positive variable/-/L-Arginine//	PosF/Positive/Positive variable/-///	PosF/Positive/Positive variable/-/L-Arginine//	PosF/Positive/Positive variable/-/L-Arginine//	PosF/Positive/Positive variable/-/L-Arginine//	PosF/Positive/Positive variable/-/L-Arginine//	PosF/Positive/Positive variable/-/L-Arginine//	PosF/Positive/Positive variable/-///	PosF/Positive/Variable/-/L-Arginine//	PosF/Positive/Positive variable/-/L-Arginine//	PosF/Positive/Positive variable/-/L-Arginine//	PosF/Positive/Positive variable/-///	PosF/Positive/Positive variable/-/L-Arginine//	PosF/Positive/Positive variable/-/L-Arginine//	PosF/Positive/Positive variable/-/L-Arginine//	G/PosF/Positive/Positive variable/>/Stearoylcardiolipin (B. subtilis);L-Arginine;Isoheptadecanoylcardiolipin (B. subtilis)//	G/PosF/Positive/Positive variable/>/L-Arginine//	PosF/Positive/Positive variable/-///	PosF/Positive/Positive variable/-///	PosF/Positive/Positive variable/-/Stearoylcardiolipin (B. subtilis);L-Arginine//	PosF/Positive/Positive variable/-///	PosF/Positive/Positive variable/-///	PosF/Positive/Positive variable/-/L-Arginine;Heme//	PosF/Positive/Positive variable/-///	PosF/Positive/Positive variable/-///	PosF/Positive/Positive variable/-/L-Arginine//	PosF/Positive/Positive variable/-/L-Arginine//	PosF/Positive/Positive variable/-///	PosF/Positive/Positive variable/-///	PosF/Positive/Positive variable/-/Bactoprenyl diphosphate;Heme;L-Arginine;Siroheme//	PosF/Positive/Positive variable/-///	PosF/Positive/Positive variable/-/L-Arginine//	PosF/Positive/Positive variable/-/L-Arginine//
Arginine and proline metabolism	rxn00802	(1) L-Argininosuccinate[0] <-> (1) L-Arginine[0] + (1) Fumarate[0]	-	OK	R01086	ARGSUCCINLYA-RXN.c	2-(Nomega-L-arginino)succinate arginine-lyase (fumarate-forming)|2-(omega-N-L-arginino)succinate arginine-lyase (fumarate-forming)|ARGSL|N-(L-Argininosuccinate) arginie-lyase|N-(L-argininosuccinate) arginine-lyase|arginine-succinate lyase|argininosuccinatelyase|argininosuccinic acid lyase|arginosuccinase|omega-N-(L-arginino)succinate arginine-lyase		Argininosuccinate lyase (EC 4.3.2.1)|peptidylamidoglycolate lyase (EC 4.3.2.5)	PosF/Positive/Positive variable/-/L-Arginine//	PosF/Positive/Positive variable/-///	PosF/Positive/Positive variable/-/L-Arginine//	PosF/Positive/Positive variable/-/L-Arginine//	PosF/Positive/Positive variable/-///	PosF/Positive/Positive variable/-/L-Arginine//	PosF/Positive/Positive variable/-///	PosF/Positive/Positive variable/-/L-Arginine//	PosF/Positive/Positive variable/-/L-Arginine//	PosF/Positive/Positive variable/-/L-Arginine//	PosF/Positive/Positive variable/-/L-Arginine//	PosF/Positive/Positive variable/-/L-Arginine//	PosF/Positive/Positive variable/-///	PosF/Positive/Variable/-/L-Arginine//	PosF/Positive/Positive variable/-/L-Arginine//	PosF/Positive/Positive variable/-/L-Arginine//	PosF/Positive/Positive variable/-///	PosF/Positive/Positive variable/-/L-Arginine//	PosF/Positive/Positive variable/-/L-Arginine//	PosF/Positive/Positive variable/-/L-Arginine//	G/PosF/Positive/Positive variable/>/Stearoylcardiolipin (B. subtilis);L-Arginine;Isoheptadecanoylcardiolipin (B. subtilis)//	PosF/Positive/Positive variable/-/L-Arginine//	PosF/Positive/Positive variable/-///	PosF/Positive/Positive variable/-///	PosF/Positive/Positive variable/-/Stearoylcardiolipin (B. subtilis);L-Arginine//	PosF/Positive/Positive variable/-///	PosF/Positive/Positive variable/-///	PosF/Positive/Positive variable/-/L-Arginine;Heme//	PosF/Positive/Positive variable/-///	PosF/Positive/Positive variable/-///	PosF/Positive/Positive variable/-/L-Arginine//	PosF/Positive/Positive variable/-/L-Arginine//	PosF/Positive/Positive variable/-///	PosF/Positive/Positive variable/-///	PosF/Positive/Positive variable/-/Bactoprenyl diphosphate;Heme;L-Arginine;Siroheme//	PosF/Positive/Positive variable/-///	PosF/Positive/Positive variable/-/L-Arginine//	PosF/Positive/Positive variable/-/L-Arginine//
Arginine and proline metabolism	rxn02373	(1) NADP[0] + (1) Phosphate[0] + (1) L-Glutamate5-semialdehyde[0] <-> (1) NADPH[0] + (1) H+[0] + (1) L-Glutamyl 5-phosphate[0]	-	OK|HB	R03313	GLUTSEMIALDEHYDROG-RXN.c	L-Glutamate-5-semialdehyde:NADP+ 5-oxidoreductase (phosphorylationg)|L-glutamate-5-semialdehyde:NADP+ 5-oxidoreductase (phosphorylating)|beta-glutamylphosphate reductase|gamma-glutamyl phosphate reductase|glutamate semialdehyde dehydrogenase|glutamate-gamma-semialdehyde dehydrogenase		Gamma-glutamyl phosphate reductase (EC 1.2.1.41)|cinnamoyl-CoA reductase (EC 1.2.1.44)	NegF/Negative/Negative variable/</Putrescine;L-Proline;Spermidine;L-Arginine;2-Demethylmenaquinone 8;Menaquinone 8//	NegF/Negative/Negative variable/<///	NegF/Negative/Negative variable/</L-Proline//	NegF/Negative/Negative variable/</L-Arginine;Putrescine;Menaquinone 8;L-Proline;2-Demethylmenaquinone 8;Spermidine//	NegF/Negative/Negative variable/<///	NegF/Negative/Negative variable/</L-Proline//	NegF/Negative/Negative variable/<///	NegF/Negative/Negative variable/</Putrescine;Spermidine;L-Arginine;L-Proline//	NegF/Negative/Negative variable/</L-Proline//	NegF/Negative/Negative variable/</L-Proline//	NegF/Negative/Negative variable/</Spermidine;L-Proline;Putrescine;L-Arginine//	NegF/Negative/Negative variable/</Spermidine;Menaquinone 8;2-Demethylmenaquinone 8;L-Arginine;Putrescine;L-Proline//	NegF/Negative/Negative variable/<///	NegF/Negative/Negative variable/</L-Arginine;Spermidine;Putrescine;L-Proline//	NegF/Negative/Negative variable/</Stearoyllipoteichoic acid (n-24), linked, D-alanine substituted;Stearoyllipoteichoic acid (n-24), linked, N-acetyl-D-glucosamine;Stearoyllipoteichoic acid (n-24), linked, unsubstituted;phosphatidylethanolamine dioctadecanoyl;Menaquinone 8;Stearoyllipoteichoic acid (n-24), linked, glucose substituted;Putrescine;L-Proline;L-Arginine;2-Demethylmenaquinone 8;Spermidi…	NegF/Negative/Negative variable/</L-Proline;Spermidine;Putrescine;L-Arginine//	NegF/Negative/Negative variable/<///	NegF/Negative/Negative variable/</L-Proline//	NegF/Negative/Negative variable/</Spermidine;Putrescine;L-Arginine;L-Proline//	NegF/Negative/Negative variable/</Calomide;CoA;FAD;Menaquinone 8;L-Arginine;Putrescine;L-Proline;2-Demethylmenaquinone 8;L-Histidine;Spermidine//	NegF/Negative/Negative variable/</Stearoyllipoteichoic acid (n-24), linked, N-acetyl-D-glucosamine;Stearoyllipoteichoic acid (n-24), linked, D-alanine substituted;Stearoyllipoteichoic acid (n-24), linked, glucose substituted;Spermidine;Heme;Stearoylcardiolipin (B. subtilis);L-Arginine;L-Proline;Putrescine;Stearoyllipoteichoic acid (n-24), linked, unsubstituted;Isoheptadecanoylcardiolipin (B. subt…	NegF/Negative/Negative variable/</L-Proline//	NegF/Negative/Negative variable/<///	NegF/Negative/Negative variable/<///	NegF/Negative/Negative variable/</glycerol teichoic acid (n-45), linked, D-ala substituted;Putrescine;Isoheptadecanoyllipoteichoic acid (n-24), linked, D-alanine substituted;phosphatidylethanolamine dioctadecanoyl;L-Proline;Stearoylcardiolipin (B. subtilis);Anteisoheptadecanoyllipoteichoic acid (n-24), linked, D-alanine substituted;Menaquinone 8;Stearoyllipoteichoic acid (n-24), linked, N-acetyl-…	NegF/Negative/Negative variable/<///	NegF/Negative/Negative variable/<///	NegF/Negative/Negative variable/</L-Proline;Menaquinone 8;L-Arginine;2-Demethylmenaquinone 8;Putrescine;Spermidine//	NegF/Negative/Negative variable/<///	NegF/Negative/Negative variable/<///	NegF/Negative/Negative variable/</L-Proline//	NegF/Negative/Negative variable/</L-Arginine;Spermidine;Putrescine;L-Proline//	NegF/Negative/Negative variable/<///	NegF/Negative/Negative variable/<///	NegF/Negative/Negative variable/</2-Demethylmenaquinone 8;Bactoprenyl diphosphate;Spermidine;Heme;Menaquinone 8;glycerol teichoic acid (n-45), linked, D-ala substituted;Putrescine;L-Arginine;L-Proline;Siroheme;Ubiquinone-8;TPP//	NegF/Negative/Negative variable/<///	NegF/Negative/Negative variable/</L-Proline//	NegF/Negative/Negative variable/</Menaquinone 8;L-Proline;L-Arginine;Putrescine;2-Demethylmenaquinone 8;Spermidine//
Arginine and proline metabolism	rxn00113	(1) H2O[0] + (2) ATP[0] + (1) CO2[0] + (1) NH3[0] <-> (2) ADP[0] + (1) Phosphate[0] + (3) H+[0] + (1) Carbamoylphosphate[0]	>	OK|HB	R00149	6.3.4.16-RXN.c	(ADP-forming,carbamate-phosphorylating)|(ADP-forming,carbamate-phosphorylating)|Carbon-dioxide:ammonia ligase|Carbon-dioxide:ammonia ligase (ADP-forming,carbamate-phosphorylating)		CTP synthase (EC 6.3.4.2)	-	-	-	-	-	-	-	-	-	-	-	-	-	-	-	-	-	-	-	-	-	-	-	-	-	-	-	-	-	-	-	-	-	-	-	-	-	-
Arginine and proline metabolism	rxn00179	(1) ATP[0] + (1) L-Glutamate[0] <-> (1) ADP[0] + (1) L-Glutamyl 5-phosphate[0]	-	OK|HB	R00239	GLUTKIN-RXN.c	ATP-L-glutamate 5-phosphotransferase|ATP:L-glutamate 5-phosphotransferase|ATP:gamma-L-glutamate phosphotransferase|gamma-glutamate kinase|gamma-glutamyl kinase|glutamate 5-kinase|glutamate kinase		Glutamate 5-kinase (EC 2.7.2.11)|propionate kinase (EC 2.7.2.15)	PosF/Positive/Positive variable/-/Putrescine;L-Proline;Spermidine;L-Arginine;2-Demethylmenaquinone 8;Menaquinone 8//	PosF/Positive/Positive variable/-///	PosF/Positive/Positive variable/-/L-Proline//	PosF/Positive/Positive variable/-/L-Arginine;Putrescine;Menaquinone 8;L-Proline;2-Demethylmenaquinone 8;Spermidine//	PosF/Positive/Positive variable/-///	PosF/Positive/Positive variable/-/L-Proline//	PosF/Positive/Positive variable/-///	PosF/Positive/Positive variable/-/Putrescine;Spermidine;L-Arginine;L-Proline//	PosF/Positive/Positive variable/-/L-Proline//	PosF/Positive/Positive variable/-/L-Proline//	PosF/Positive/Positive variable/-/Spermidine;L-Proline;Putrescine;L-Arginine//	PosF/Positive/Positive variable/-/Spermidine;Menaquinone 8;2-Demethylmenaquinone 8;L-Arginine;Putrescine;L-Proline//	PosF/Positive/Positive variable/-///	PosF/Positive/Positive variable/-/L-Arginine;Spermidine;Putrescine;L-Proline//	PosF/Positive/Positive variable/-/Stearoyllipoteichoic acid (n-24), linked, D-alanine substituted;Stearoyllipoteichoic acid (n-24), linked, N-acetyl-D-glucosamine;Stearoyllipoteichoic acid (n-24), linked, unsubstituted;phosphatidylethanolamine dioctadecanoyl;Menaquinone 8;Stearoyllipoteichoic acid (n-24), linked, glucose substituted;Putrescine;L-Proline;L-Arginine;2-Demethylmenaquinone 8;Spermidi…	PosF/Positive/Positive variable/-/L-Proline;Spermidine;Putrescine;L-Arginine//	PosF/Positive/Positive variable/-///	PosF/Positive/Positive variable/-/L-Proline//	PosF/Positive/Positive variable/-/Spermidine;Putrescine;L-Arginine;L-Proline//	PosF/Positive/Positive variable/-/5-Methyltetrahydrofolate;dATP;Calomide;CoA;FAD;Menaquinone 8;L-Arginine;10-Formyltetrahydrofolate;Putrescine;L-Proline;Tetrahydrofolate;2-Demethylmenaquinone 8;L-Histidine;Spermidine//	PosF/Positive/Positive variable/-/Stearoyllipoteichoic acid (n-24), linked, N-acetyl-D-glucosamine;Stearoyllipoteichoic acid (n-24), linked, D-alanine substituted;Stearoyllipoteichoic acid (n-24), linked, glucose substituted;Spermidine;Heme;Stearoylcardiolipin (B. subtilis);L-Arginine;L-Proline;Putrescine;Isoheptadecanoylcardiolipin (B. subtilis);phosphatidylethanolamine dioctadecanoyl//	PosF/Positive/Positive variable/-/L-Proline//	PosF/Positive/Positive variable/-///	PosF/Positive/Positive variable/-///	PosF/Positive/Positive variable/-/glycerol teichoic acid (n-45), linked, D-ala substituted;Putrescine;Isoheptadecanoyllipoteichoic acid (n-24), linked, D-alanine substituted;phosphatidylethanolamine dioctadecanoyl;L-Proline;Stearoylcardiolipin (B. subtilis);Anteisoheptadecanoyllipoteichoic acid (n-24), linked, D-alanine substituted;Menaquinone 8;Stearoyllipoteichoic acid (n-24), linked, N-acetyl-…	PosF/Positive/Positive variable/-///	PosF/Positive/Positive variable/-///	PosF/Positive/Positive variable/-/L-Proline;Menaquinone 8;L-Arginine;2-Demethylmenaquinone 8;Putrescine;Spermidine//	PosF/Positive/Positive variable/-///	PosF/Positive/Positive variable/-///	PosF/Positive/Positive variable/-/L-Proline//	PosF/Positive/Positive variable/-/L-Arginine;Spermidine;Putrescine;L-Proline//	PosF/Positive/Positive variable/-///	PosF/Positive/Positive variable/-///	PosF/Positive/Positive variable/-/2-Demethylmenaquinone 8;Bactoprenyl diphosphate;Spermidine;Heme;Menaquinone 8;glycerol teichoic acid (n-45), linked, D-ala substituted;Putrescine;L-Arginine;L-Proline;Siroheme;Ubiquinone-8;TPP//	PosF/Positive/Positive variable/-///	PosF/Positive/Positive variable/-/L-Proline//	PosF/Positive/Positive variable/-/Menaquinone 8;L-Proline;L-Arginine;Putrescine;2-Demethylmenaquinone 8;Spermidine//
Arginine and proline metabolism	rxn02374	(1) L-Glutamate5-semialdehyde[0] <-> (1) H2O[0] + (1) H+[0] + (1) 1-Pyrroline-5-carboxylate[0]	>	OK	R03314	SPONTPRO-RXN.c	G5SADr|L-glutamate 5-semialdehyde dehydratase (spontaneous)|L-glutamate 5-semialdehyde dehydratase, reversible|L-glutamate5-semialdehydedehydratase-reversible|R03314|SPONTPRO-RXN.c|l-glutamate 5-semialdehyde dehydratase	PosF/Positive/Positive variable/>/L-Proline//	PosF/Positive/Positive variable/>///		PosF/Positive/Positive variable/>///	PosF/Positive/Positive variable/>/L-Proline//	PosF/Positive/Positive variable/>///	PosF/Positive/Positive variable/>/L-Proline;Stearoylcardiolipin (B. subtilis)//	PosF/Positive/Positive variable/>///	PosF/Positive/Positive variable/>/L-Proline//	PosF/Positive/Positive variable/>///	PosF/Positive/Positive variable/>///	PosF/Positive/Positive variable/>/L-Proline//	PosF/Positive/Positive variable/>///	PosF/Positive/Positive variable/>///	PosF/Positive/Positive variable/>/L-Proline//	PosF/Positive/Positive variable/>///	PosF/Positive/Positive variable/>/L-Proline//	PosF/Positive/Positive variable/>/L-Proline//	PosF/Positive/Positive variable/>///	PosF/Positive/Positive variable/>/L-Proline//	PosF/Positive/Positive variable/>/L-Proline//	PosF/Positive/Positive variable/>/Bactoprenyl diphosphate;L-Proline;Siroheme//	PosF/Positive/Positive variable/>/L-Proline//	PosF/Positive/Positive variable/>/Stearoylcardiolipin (B. subtilis);L-Proline//	PosF/Positive/Positive variable/>/L-Proline//	PosF/Positive/Positive variable/>///	PosF/Positive/Positive variable/>/L-Proline//	PosF/Positive/Positive variable/>///	PosF/Positive/Positive variable/>/L-Proline//	PosF/Positive/Positive variable/>/L-Proline//	PosF/Positive/Positive variable/>/L-Proline//		PosF/Positive/Positive variable/>/L-Proline//	PosF/Positive/Positive variable/>/L-Proline//	PosF/Positive/Positive variable/>///	PosF/Positive/Positive variable/>/L-Proline//	PosF/Positive/Positive variable/>/L-Proline//	PosF/Positive/Positive variable/>///	PosF/Positive/Positive variable/>/L-Proline//	PosF/Positive/Positive variable/>/L-Proline//
Arginine and proline metabolism	rxn01917	(1) ATP[0] + (1) N-Acetyl-L-glutamate[0] <-> (1) ADP[0] + (1) n-acetylglutamyl-phosphate[0]	-	OK|HB	R02649	ACETYLGLUTKIN-RXN.c	ATP:N-acetyl-L-glutamate 5-phosphotransferase|N-acetylglutamate 5-phosphotransferase|N-acetylglutamate kinase|N-acetylglutamate phosphokinase|N-acetylglutamic 5-phosphotransferase|acetylglutamate kinase|acetylglutamate phosphokinase		Acetylglutamate kinase (EC 2.7.2.8)|acetylglutamate kinase (EC 2.7.2.8)	NoF/Blocked/Blocked/-///	PosF/Positive/Positive variable/-///	PosF/Positive/Positive variable/-/Putrescine;L-Arginine;Spermidine//	NoF/Blocked/Blocked/-///	NoF/Blocked/Blocked/-///	PosF/Positive/Positive variable/-/Spermidine;L-Arginine;Menaquinone 8;Putrescine;2-Demethylmenaquinone 8//	PosF/Positive/Positive variable/-///	NoF/Blocked/Blocked/-///	PosF/Positive/Positive variable/-/Menaquinone 8;Spermidine;2-Demethylmenaquinone 8;Putrescine;L-Arginine//	PosF/Positive/Positive variable/-/Putrescine;L-Arginine;Spermidine//	NoF/Blocked/Blocked/-///	NoF/Blocked/Blocked/-///	PosF/Positive/Positive variable/-///	NoF/Blocked/Blocked/-///	NoF/Blocked/Blocked/-///	NoF/Blocked/Blocked/-///	PosF/Positive/Positive variable/-///	PosF/Positive/Positive variable/-/L-Arginine;glycerol teichoic acid (n-45), linked, D-ala substituted;Anteisoheptadecanoyllipoteichoic acid (n-24), linked, D-alanine substituted;Stearoyllipoteichoic acid (n-24), linked, D-alanine substituted;2-Demethylmenaquinone 8;Isoheptadecanoyllipoteichoic acid (n-24), linked, D-alanine substituted;Spermidine;Menaquinone 8;L-Alanine;Peptidoglycan polymer (n s…	NoF/Blocked/Blocked/-///	NoF/Blocked/Blocked/-///	-	PosF/Positive/Positive variable/-/L-Arginine;Spermidine;Putrescine//	PosF/Positive/Positive variable/-///	NoF/Blocked/Blocked/-///	NoF/Blocked/Blocked/-///	PosF/Positive/Positive variable/-///	PosF/Positive/Positive variable/-///	NoF/Blocked/Blocked/-///	NoF/Blocked/Blocked/-///	NoF/Blocked/Blocked/-///	PosF/Positive/Positive variable/-/Spermidine;Putrescine;L-Arginine//	NoF/Blocked/Blocked/-///	NoF/Blocked/Blocked/-///	NoF/Blocked/Blocked/-///	NoF/Blocked/Blocked/-///	NoF/Blocked/Blocked/-///	PosF/Positive/Positive variable/-/L-Arginine;Putrescine;Spermidine//	NoF/Blocked/Blocked/-///
Arginine and proline metabolism	rxn02465	(1) NADP[0] + (1) Phosphate[0] + (1) 2-Acetamido-5-oxopentanoate[0] <-> (1) NADPH[0] + (1) H+[0] + (1) n-acetylglutamyl-phosphate[0]	-	OK|HB	R03443	N-ACETYLGLUTPREDUCT-RXN.c	(phosphrylating)|(phosphrylating)|N-Acetyl-L-glutamate-5-semialdehyde:NADP+ 5-oxidoreductase|N-acetyl-L-glutamate gamma-semialdehyde:NADP+ oxidoreductase (phosphorylating)|N-acetyl-L-glutamate-5-semialdehyde:NADP+ 5-oxidoreductase (phosphorylating)|N-acetyl-L-glutamate-5-semialdehyde:NADP+ 5-oxidoreductase (phosphrylating)|N-acetyl-g-glutamyl-phosphate reductase|N-acetylglutamate 5-semialdehyde d…		N-acetyl-gamma-glutamyl-phosphate reductase (EC 1.2.1.38)|3alpha,7alpha,12alpha-trihydroxycholestan-26-al 26-oxidoreductase (EC 1.2.1.40)	NoF/Blocked/Blocked/<///	NegF/Negative/Negative variable/<///	NegF/Negative/Negative variable/</Putrescine;L-Arginine;Spermidine//	NoF/Blocked/Blocked/<///	NoF/Blocked/Blocked/<///	NegF/Negative/Negative variable/</Spermidine;L-Arginine;Menaquinone 8;Putrescine;2-Demethylmenaquinone 8//	NegF/Negative/Negative variable/<///	NoF/Blocked/Blocked/<///	NegF/Negative/Negative variable/</Menaquinone 8;Spermidine;2-Demethylmenaquinone 8;Putrescine;L-Arginine//	NegF/Negative/Negative variable/</Putrescine;L-Arginine;Spermidine//	NoF/Blocked/Blocked/<///	NoF/Blocked/Blocked/<///	NegF/Negative/Negative variable/<///	NoF/Blocked/Blocked/<///	NoF/Blocked/Blocked/<///	NoF/Blocked/Blocked/<///	NegF/Negative/Negative variable/<///	NegF/Negative/Negative variable/</L-Arginine;glycerol teichoic acid (n-45), linked, D-ala substituted;Anteisoheptadecanoyllipoteichoic acid (n-24), linked, D-alanine substituted;Stearoyllipoteichoic acid (n-24), linked, D-alanine substituted;2-Demethylmenaquinone 8;Isoheptadecanoyllipoteichoic acid (n-24), linked, D-alanine substituted;Spermidine;Menaquinone 8;L-Alanine;Peptidoglycan polymer (n s…	NoF/Blocked/Blocked/<///	NoF/Blocked/Blocked/<///	-	NegF/Negative/Negative variable/</L-Arginine;Spermidine;Putrescine//	NegF/Negative/Negative variable/<///	NoF/Blocked/Blocked/<///	NoF/Blocked/Blocked/<///	NegF/Negative/Negative variable/<///	NegF/Negative/Negative variable/<///	NoF/Blocked/Blocked/<///	NoF/Blocked/Blocked/<///	NoF/Blocked/Blocked/<///	NegF/Negative/Negative variable/</Spermidine;Putrescine;L-Arginine//	NoF/Blocked/Blocked/<///	NoF/Blocked/Blocked/<///	NoF/Blocked/Blocked/<///	NoF/Blocked/Blocked/<///	NoF/Blocked/Blocked/<///	NegF/Negative/Negative variable/</L-Arginine;Putrescine;Spermidine//	NoF/Blocked/Blocked/<///
Arginine and proline metabolism	rxn01637	(1) 2-Oxoglutarate[0] + (1) N-Acetylornithine[0] <-> (1) L-Glutamate[0] + (1) 2-Acetamido-5-oxopentanoate[0]	-	OK	R02283	ACETYLORNTRANSAM-RXN.c	2-N-acetyl-L-ornithine:2-oxoglutarate 5-aminotransferase|ACOAT|N-acetylornithine aminotransferase|N-acetylornithine-delta-transaminase|N2-Acetyl-L-ornithine:2-oxoglutarate aminotransferase|N2-acetyl-L-ornithine:2-oxoglutarate 5-aminotransferase|N2-acetyl-L-ornithine:2-oxoglutarate aminotransferase|N2-acetylornithine 5-transaminase|acetylornithine 5-aminotransferase|acetylornithine aminotransferas…		Acetylornithine aminotransferase (EC 2.6.1.11)|Acetylornithine aminotransferase 1 (EC 2.6.1.11)|glutamine---pyruvate transaminase (EC 2.6.1.15)	NoF/Blocked/Blocked/-///	NegF/Negative/Negative variable/-///	NegF/Negative/Negative variable/-/Putrescine;L-Arginine;Spermidine//	NoF/Blocked/Blocked/-///	NoF/Blocked/Blocked/-///	NegF/Negative/Negative variable/-/Spermidine;L-Arginine;Menaquinone 8;Putrescine;2-Demethylmenaquinone 8//	NegF/Negative/Negative variable/-///	NoF/Blocked/Blocked/-///	NegF/Negative/Negative variable/-/Menaquinone 8;Spermidine;2-Demethylmenaquinone 8;Putrescine;L-Arginine//	NegF/Negative/Negative variable/-/Putrescine;L-Arginine;Spermidine//	NoF/Blocked/Blocked/-///	NoF/Blocked/Blocked/-///	NegF/Negative/Negative variable/-///	NoF/Blocked/Blocked/-///	NoF/Blocked/Blocked/-///	NoF/Blocked/Blocked/-///	NegF/Negative/Negative variable/-///	NegF/Negative/Negative variable/-/L-Arginine;glycerol teichoic acid (n-45), linked, D-ala substituted;Anteisoheptadecanoyllipoteichoic acid (n-24), linked, D-alanine substituted;Stearoyllipoteichoic acid (n-24), linked, D-alanine substituted;2-Demethylmenaquinone 8;Isoheptadecanoyllipoteichoic acid (n-24), linked, D-alanine substituted;Spermidine;Menaquinone 8;L-Alanine;Peptidoglycan polymer (n s…	NoF/Blocked/Blocked/-///	NoF/Blocked/Blocked/-///	-	NegF/Negative/Negative variable/-/L-Arginine;Spermidine;Putrescine//	NegF/Negative/Negative variable/-///	NoF/Blocked/Blocked/-///	NoF/Blocked/Blocked/-///	NegF/Negative/Negative variable/-///	NegF/Negative/Negative variable/-///	NoF/Blocked/Blocked/-///	NoF/Blocked/Blocked/-///	NoF/Blocked/Blocked/-///	NegF/Negative/Negative variable/-/Spermidine;Putrescine;L-Arginine//	NoF/Blocked/Blocked/-///	NoF/Blocked/Blocked/-///	NoF/Blocked/Blocked/-///	NoF/Blocked/Blocked/-///	NoF/Blocked/Blocked/-///	NegF/Negative/Negative variable/-/L-Arginine;Putrescine;Spermidine//	NoF/Blocked/Blocked/-///
Arginine and proline metabolism	rxn00929	(1) NAD[0] + (1) L-Proline[0] <-> (1) NADH[0] + (2) H+[0] + (1) 1-Pyrroline-5-carboxylate[0]	>	OK|HB	R01248	PYRROLINECARBREDUCT-RXN.c.metaexp.NAD_NADH	L-Proline:NAD+ 5-oxidoreductase|proline oxidase (L-proline, NAD)		Pyrroline-5-carboxylate reductase (EC 1.5.1.2), ProG-like|Pyrroline-5-carboxylate reductase (EC 1.5.1.2)|tauropine dehydrogenase (EC 1.5.1.23)	NegF/Variable/Variable/-/tcam;Siroheme;Anteisoheptadecanoyllipoteichoic acid (n-24), linked, unsubstituted;L-Leucine;5-Methyltetrahydrofolate;L-Tyrosine;L-Valine;L-Isoleucine;L-Threonine;Isoheptadecanoyllipoteichoic acid (n-24), linked, D-alanine substituted;Stearoylcardiolipin (B. subtilis);Isoheptadecanoyllipoteichoic acid (n-24), linked, N-acetyl-D-glucosamine;Diisoheptadecanoylphosphatidyleth…	NoF/Variable/Variable/-///	NegF/Variable/Variable/-/L-Proline//	NegF/Variable/Variable/-/L-Proline//	NegF/Variable/Variable/-///	NegF/Variable/Variable/-/L-Proline//	PosF/Variable/Variable/-///	NegF/Variable/Variable/-/L-Proline//	NegF/Variable/Variable/-/L-Proline//	NegF/Variable/Variable/-/L-Proline//	NegF/Variable/Variable/-/L-Proline//	NegF/Variable/Variable/-/L-Isoleucine;Heme;dGTP;L-Serine;Anteisoheptadecanoyllipoteichoic acid (n-24), linked, unsubstituted;Dianteisoheptadecanoylphosphatidylethanolamine;Spermidine;Siroheme;Anteisoheptadecanoyllipoteichoic acid (n-24), linked, N-acetyl-D-glucosamine;Diisoheptadecanoylphosphatidylglycerol;L-Tryptophan;Isoheptadecanoyllipoteichoic acid (n-24), linked, N-acetyl-D-glucosamine;Menaq…	NoF/Variable/Variable/-///	NegF/Variable/Variable/-/L-Proline//	NegF/Variable/Variable/-/Anteisoheptadecanoyllipoteichoic acid (n-24), linked, D-alanine substituted;TPP;L-Lysine;L-Isoleucine;Isoheptadecanoyllipoteichoic acid (n-24), linked, unsubstituted;dATP;L-Phenylalanine;ACP;Stearoyllipoteichoic acid (n-24), linked, D-alanine substituted;FAD;Stearoyllipoteichoic acid (n-24), linked, N-acetyl-D-glucosamine;TTP;dGTP;Peptidoglycan polymer (n subunits);Stearo…	NegF/Variable/Variable/-/L-Proline//	NoF/Variable/Variable/-///	NegF/Variable/Variable/-/L-Proline//	NegF/Variable/Variable/-/Spermidine;Riboflavin;ACP;ATP;TTP;tcam;L-Aspartate;NADP;Anteisoheptadecanoyllipoteichoic acid (n-24), linked, unsubstituted;Isoheptadecanoyllipoteichoic acid (n-24), linked, unsubstituted;Isoheptadecanoyllipoteichoic acid (n-24), linked, glucose substituted;L-Tyrosine;CoA;Heme;Isoheptadecanoylcardiolipin (B. subtilis);glycerol teichoic acid (n-45), linked, glucose substit…	NegF/Variable/Variable/-/L-Proline//	NegF/Variable/Variable/-/Stearoylcardiolipin (B. subtilis);L-Proline//	NoF/Variable/Variable/-///	NegF/Variable/Variable/-///	NoF/Variable/Variable/-///	NegF/Variable/Variable/-/L-Proline;Stearoylcardiolipin (B. subtilis)//	PosF/Variable/Variable/-///	NegF/Variable/Variable/-///	NegF/Variable/Variable/-/L-Proline//	NoF/Variable/Variable/-///	NoF/Variable/Variable/-///	NegF/Variable/Variable/-/Anteisoheptadecanoyllipoteichoic acid (n-24), linked, unsubstituted;Dianteisoheptadecanoylphosphatidylethanolamine;Stearoyllipoteichoic acid (n-24), linked, N-acetyl-D-glucosamine;Isoheptadecanoyllipoteichoic acid (n-24), linked, unsubstituted;Isoheptadecanoylcardiolipin (B. subtilis);Spermidine;dATP;Isoheptadecanoyllipoteichoic acid (n-24), linked, N-acetyl-D-glucosamine…	NegF/Variable/Variable/-/Glycine;L-Arginine;L-Cysteine;dGTP;Isoheptadecanoyllipoteichoic acid (n-24), linked, N-acetyl-D-glucosamine;L-Methionine;L-Aspartate;Isoheptadecanoyllipoteichoic acid (n-24), linked, glucose substituted;Siroheme;L-Alanine;Tetrahydrofolate;TTP;Anteisoheptadecanoyllipoteichoic acid (n-24), linked, glucose substituted;Anteisoheptadecanoyllipoteichoic acid (n-24), linked, uns…	PosF/Variable/Variable/-///	NoF/Variable/Variable/-///	NegF/Variable/Variable/-/Anteisoheptadecanoyllipoteichoic acid (n-24), linked, N-acetyl-D-glucosamine;2-Demethylmenaquinone 8;Dianteisoheptadecanoylphosphatidylglycerol;Dianteisoheptadecanoylphosphatidylethanolamine;NADP;L-Glutamine;Stearoyllipoteichoic acid (n-24), linked, D-alanine substituted;Anteisoheptadecanoyllipoteichoic acid (n-24), linked, D-alanine substituted;Calomide;dGTP;L-Glutamate;…	NegF/Variable/Variable/-///	NegF/Variable/Variable/-/L-Proline//	NegF/Variable/Variable/-/L-Proline//
Arginine and proline metabolism	rxn00184	(1) H2O[0] + (1) NADP[0] + (1) L-Glutamate[0] <-> (1) NADPH[0] + (1) NH3[0] + (1) 2-Oxoglutarate[0] + (1) H+[0]	-	OK	R00248	GLUTAMATE-DEHYDROGENASE-NADP+-RXN.c.metaexp.NADP_NADPH|GLUTDEHYD-RXN.c	GLUDy|L-Glutamate:NADP+ oxidoreductase (deaminating)|L-glutamate:NADP+ oxidoreductase (deaminating)|L-glutamic acid dehydrogenase|NAD(P)-glutamate dehydrogenase|NAD(P)H-dependent glutamate dehydrogenase|NADP-specific glutamate dehydrogenase 1|dehydrogenase, glutamate (nicotinamide adenine dinucleotide (phosphate))|glutamate dehydrogenase (NADP+)|glutamate dehydrogenase (nadp+)|glutamatedehydrogen…		NADP-specific glutamate dehydrogenase (EC 1.4.1.4)|serine 2-dehydrogenase (EC 1.4.1.7)|valine dehydrogenase (NADP+) (EC 1.4.1.8)	NegF/Variable/Variable/-/tcam;Siroheme;Anteisoheptadecanoyllipoteichoic acid (n-24), linked, unsubstituted;L-Leucine;5-Methyltetrahydrofolate;L-Glutamate;FAD;L-Tyrosine;L-Valine;L-Isoleucine;L-Threonine;glycerol teichoic acid (n-45), linked, unsubstituted;L-Cysteine;Stearoylcardiolipin (B. subtilis);Isoheptadecanoyllipoteichoic acid (n-24), linked, N-acetyl-D-glucosamine;GTP;Dianteisoheptadecanoy…	NegF/Variable/Variable/-///	NegF/Variable/Variable/-/Anteisoheptadecanoyllipoteichoic acid (n-24), linked, unsubstituted;GTP;Siroheme;dCTP;glycerol teichoic acid (n-45), linked, unsubstituted;Stearoyllipoteichoic acid (n-24), linked, N-acetyl-D-glucosamine;L-Aspartate;FAD;Pyridoxal phosphate;L-Leucine;Isoheptadecanoyllipoteichoic acid (n-24), linked, N-acetyl-D-glucosamine;Dianteisoheptadecanoylphosphatidylethanolamine;Isoh…	NegF/Variable/Variable/-/Isoheptadecanoylcardiolipin (B. subtilis);5-Methyltetrahydrofolate;L-Threonine;L-Tryptophan;ATP;TPP;Peptidoglycan polymer (n subunits);NAD;Calomide;CoA;L-Alanine;Anteisoheptadecanoyllipoteichoic acid (n-24), linked, D-alanine substituted;Stearoylcardiolipin (B. subtilis);glycerol teichoic acid (n-45), linked, D-ala substituted;S-Adenosyl-L-methionine;Diisoheptadecanoylpho…	NegF/Variable/Variable/-///	NegF/Variable/Variable/-/Pyridoxal phosphate;Spermidine;Bactoprenyl diphosphate;L-Arginine;L-Glutamate;L-Tryptophan;ACP;Glycine;Peptidoglycan polymer (n subunits);TTP;dCTP;5-Methyltetrahydrofolate;Diisoheptadecanoylphosphatidylglycerol;L-Cysteine;Anteisoheptadecanoyllipoteichoic acid (n-24), linked, D-alanine substituted;Stearoyllipoteichoic acid (n-24), linked, D-alanine substituted;Stearoylcard…	NoF/Variable/Variable/-///	NegF/Variable/Variable/-/glycerol teichoic acid (n-45), linked, glucose substituted;L-Aspartate;L-Asparagine;GSH;L-Methionine;L-Tyrosine;Dianteisoheptadecanoylphosphatidylethanolamine;L-Leucine;Stearoyllipoteichoic acid (n-24), linked, glucose substituted;Phosphatidylglycerol dioctadecanoyl;phosphatidylethanolamine dioctadecanoyl;L-Tryptophan;Anteisoheptadecanoyllipoteichoic acid (n-24), linked, …	NegF/Variable/Variable/-/Riboflavin;dCTP;Tetrahydrofolate;Anteisoheptadecanoyllipoteichoic acid (n-24), linked, N-acetyl-D-glucosamine;phosphatidylethanolamine dioctadecanoyl;Isoheptadecanoylcardiolipin (B. subtilis);Calomide;5-Methyltetrahydrofolate;Stearoyllipoteichoic acid (n-24), linked, glucose substituted;dATP;ATP;Peptidoglycan polymer (n subunits);Anteisoheptadecanoylcardiolipin (B. subtil…	NegF/Variable/Variable/-/Peptidoglycan polymer (n subunits);dGTP;Stearoyllipoteichoic acid (n-24), linked, glucose substituted;Stearoyllipoteichoic acid (n-24), linked, N-acetyl-D-glucosamine;L-Serine;Siroheme;FAD;L-Cysteine;L-Aspartate;CoA;L-Phenylalanine;ACP;L-Leucine;L-Glutamine;GSH;Putrescine;L-Histidine;L-Lysine;L-Arginine;Stearoyllipoteichoic acid (n-24), linked, D-alanine substituted;Phosp…	NegF/Variable/Variable/-/Dianteisoheptadecanoylphosphatidylethanolamine;Isoheptadecanoylcardiolipin (B. subtilis);Phosphatidylglycerol dioctadecanoyl;Spermidine;Diisoheptadecanoylphosphatidylglycerol;ACP;TTP;S-Adenosyl-L-methionine;Stearoyllipoteichoic acid (n-24), linked, N-acetyl-D-glucosamine;L-Threonine;GTP;NADP;L-Valine;Tetrahydrofolate;Heme;L-Lysine;GSH;Anteisoheptadecanoyllipoteichoic acid…	-	NegF/Variable/Variable/-///	NegF/Variable/Variable/-/L-Histidine;GSH;GTP;Anteisoheptadecanoyllipoteichoic acid (n-24), linked, D-alanine substituted;Bactoprenyl diphosphate;phosphatidylethanolamine dioctadecanoyl;Isoheptadecanoylcardiolipin (B. subtilis);L-Serine;L-Cysteine;Isoheptadecanoyllipoteichoic acid (n-24), linked, N-acetyl-D-glucosamine;CoA;UTP;dGTP;NAD;Heme;TTP;10-Formyltetrahydrofolate;Calomide;Anteisoheptadecano…	NegF/Variable/Variable/-/Anteisoheptadecanoyllipoteichoic acid (n-24), linked, D-alanine substituted;TPP;L-Lysine;L-Isoleucine;Isoheptadecanoyllipoteichoic acid (n-24), linked, unsubstituted;dATP;L-Phenylalanine;ACP;Stearoyllipoteichoic acid (n-24), linked, D-alanine substituted;FAD;Stearoyllipoteichoic acid (n-24), linked, N-acetyl-D-glucosamine;TTP;dGTP;Peptidoglycan polymer (n subunits);Stearo…	NegF/Variable/Variable/-/L-Isoleucine;UTP;ATP;GTP;NADP;10-Formyltetrahydrofolate;2-Demethylmenaquinone 8;glycerol teichoic acid (n-45), linked, D-ala substituted;Phosphatidylglycerol dioctadecanoyl;L-Serine;CTP;Dianteisoheptadecanoylphosphatidylglycerol;L-Proline;L-Alanine;Stearoyllipoteichoic acid (n-24), linked, unsubstituted;5-Methyltetrahydrofolate;phosphatidylethanolamine dioctadecanoyl;Stea…	NegF/Variable/Variable/-///	NegF/Variable/Variable/-/Diisoheptadecanoylphosphatidylethanolamine;dGTP;L-Arginine;L-Tyrosine;L-Threonine;L-Isoleucine;glycerol teichoic acid (n-45), linked, D-ala substituted;Heme;Isoheptadecanoyllipoteichoic acid (n-24), linked, N-acetyl-D-glucosamine;Isoheptadecanoyllipoteichoic acid (n-24), linked, unsubstituted;TPP;Anteisoheptadecanoyllipoteichoic acid (n-24), linked, D-alanine substituted;…	NegF/Variable/Variable/-/Spermidine;Riboflavin;ACP;ATP;TTP;tcam;L-Aspartate;NADP;Anteisoheptadecanoyllipoteichoic acid (n-24), linked, unsubstituted;Isoheptadecanoyllipoteichoic acid (n-24), linked, unsubstituted;Isoheptadecanoyllipoteichoic acid (n-24), linked, glucose substituted;L-Tyrosine;CoA;Heme;Isoheptadecanoylcardiolipin (B. subtilis);glycerol teichoic acid (n-45), linked, glucose substit…	NegF/Variable/Variable/-/Stearoyllipoteichoic acid (n-24), linked, glucose substituted;5-Methyltetrahydrofolate;dATP;glycerol teichoic acid (n-45), linked, D-ala substituted;Bactoprenyl diphosphate;Ubiquinone-8;TTP;Stearoyllipoteichoic acid (n-24), linked, N-acetyl-D-glucosamine;Anteisoheptadecanoylcardiolipin (B. subtilis);Heme;Calomide;L-Cysteine;GSH;ACP;L-Glutamine;CoA;UTP;Isoheptadecanoyllipo…	NegF/Variable/Variable/-/Glycine;L-Methionine;L-Glutamine;Diisoheptadecanoylphosphatidylethanolamine;Ubiquinone-8;L-Histidine;Anteisoheptadecanoyllipoteichoic acid (n-24), linked, glucose substituted;CoA;L-Tyrosine;Stearoyllipoteichoic acid (n-24), linked, N-acetyl-D-glucosamine;L-Isoleucine;L-Valine;NADP;L-Leucine;Stearoyllipoteichoic acid (n-24), linked, D-alanine substituted;L-Tryptophan;TTP;I…	-	NegF/Variable/Variable/-///	NegF/Variable/Variable/-///	NegF/Variable/Variable/-/Riboflavin;glycerol teichoic acid (n-45), linked, D-ala substituted;FAD;CoA;Putrescine;Anteisoheptadecanoyllipoteichoic acid (n-24), linked, N-acetyl-D-glucosamine;Isoheptadecanoyllipoteichoic acid (n-24), linked, D-alanine substituted;L-Serine;CTP;phosphatidylethanolamine dioctadecanoyl;NAD;Heme;Stearoyllipoteichoic acid (n-24), linked, unsubstituted;L-Tryptophan;L-Proli…	NegF/Variable/Variable/-///	NegF/Variable/Variable/-///	NegF/Variable/Variable/-/Ubiquinone-8;tcam;NAD;Peptidoglycan polymer (n subunits);TPP;Stearoyllipoteichoic acid (n-24), linked, glucose substituted;L-Asparagine;L-Proline;L-Aspartate;Stearoyllipoteichoic acid (n-24), linked, D-alanine substituted;NADP;S-Adenosyl-L-methionine;Riboflavin;TTP;L-Histidine;GSH;Anteisoheptadecanoylcardiolipin (B. subtilis);L-Glutamine;phosphatidylethanolamine dioctadec…	NegF/Variable/Variable/-///	NegF/Variable/Variable/-///	NegF/Variable/Variable/-/Anteisoheptadecanoyllipoteichoic acid (n-24), linked, unsubstituted;Dianteisoheptadecanoylphosphatidylethanolamine;Stearoyllipoteichoic acid (n-24), linked, N-acetyl-D-glucosamine;Isoheptadecanoyllipoteichoic acid (n-24), linked, unsubstituted;Isoheptadecanoylcardiolipin (B. subtilis);Spermidine;Isoheptadecanoyllipoteichoic acid (n-24), linked, N-acetyl-D-glucosamine;Glyc…	NegF/Variable/Variable/-/Glycine;L-Arginine;L-Cysteine;dGTP;Isoheptadecanoyllipoteichoic acid (n-24), linked, N-acetyl-D-glucosamine;L-Methionine;L-Aspartate;Isoheptadecanoyllipoteichoic acid (n-24), linked, glucose substituted;Siroheme;L-Alanine;Tetrahydrofolate;TTP;Anteisoheptadecanoyllipoteichoic acid (n-24), linked, glucose substituted;Anteisoheptadecanoyllipoteichoic acid (n-24), linked, uns…	NegF/Variable/Variable/-///	NegF/Variable/Variable/-///	NegF/Variable/Variable/-/Anteisoheptadecanoyllipoteichoic acid (n-24), linked, N-acetyl-D-glucosamine;2-Demethylmenaquinone 8;Dianteisoheptadecanoylphosphatidylglycerol;Dianteisoheptadecanoylphosphatidylethanolamine;NADP;L-Glutamine;Stearoyllipoteichoic acid (n-24), linked, D-alanine substituted;Anteisoheptadecanoyllipoteichoic acid (n-24), linked, D-alanine substituted;Calomide;dGTP;L-Glutamate;…	NoF/Variable/Variable/-///	NegF/Variable/Variable/-/Bactoprenyl diphosphate;L-Serine;Isoheptadecanoyllipoteichoic acid (n-24), linked, glucose substituted;Anteisoheptadecanoyllipoteichoic acid (n-24), linked, glucose substituted;Ubiquinone-8;Isoheptadecanoyllipoteichoic acid (n-24), linked, unsubstituted;CoA;5-Methyltetrahydrofolate;ACP;L-Threonine;2-Demethylmenaquinone 8;Siroheme;L-Isoleucine;S-Adenosyl-L-methionine;NAD;P…	NegF/Variable/Variable/-/Siroheme;Isoheptadecanoyllipoteichoic acid (n-24), linked, glucose substituted;Isoheptadecanoyllipoteichoic acid (n-24), linked, unsubstituted;Riboflavin;Stearoyllipoteichoic acid (n-24), linked, unsubstituted;L-Isoleucine;CTP;Isoheptadecanoyllipoteichoic acid (n-24), linked, D-alanine substituted;Dianteisoheptadecanoylphosphatidylglycerol;FAD;Diisoheptadecanoylphosphatid…
Arginine and proline metabolism	rxn01636	(1) L-Glutamate[0] + (1) N-Acetylornithine[0] <-> (1) Ornithine[0] + (1) N-Acetyl-L-glutamate[0]	-	OK	R02282	GLUTAMATE-N-ACETYLTRANSFERASE-RXN.c	2-N-acetyl-L-ornithine:L-glutamate N-acetyltransferase|N2-Acetyl-L-ornithine:L-glutamate N-acetyltransferase|N2-acetyl-L-ornithine:L-glutamate N-acetyltransferase|acetylglutamate synthetase|acetylglutamate-acetylornithine transacetylase|acetylglutamic-acetylornithine transacetylase|acetylornithine glutamate acetyltransferase|alpha-N-acetyl-L-ornithine:L-glutamate N-acetyltransferase|glutamate N-a…	2.3.1.35	Glutamate N-acetyltransferase (EC 2.3.1.35)|[acyl-carrier-protein] S-malonyltransferase (EC 2.3.1.39)	-	G/PosF/Positive/Positive variable/>///	-	-	-	G/PosF/Positive/Positive variable/>/Spermidine;L-Arginine;Menaquinone 8;Putrescine;2-Demethylmenaquinone 8//	G/PosF/Positive/Positive variable/>///	-	G/PosF/Positive/Positive variable/>/Menaquinone 8;Spermidine;2-Demethylmenaquinone 8;Putrescine;L-Arginine//	G/PosF/Positive/Positive variable/>/Putrescine;L-Arginine;Spermidine//	-	-	G/PosF/Positive/Positive variable/>///	-	-	-	G/PosF/Positive/Positive variable/>///	G/PosF/Positive/Positive variable/>/L-Arginine;glycerol teichoic acid (n-45), linked, D-ala substituted;Anteisoheptadecanoyllipoteichoic acid (n-24), linked, D-alanine substituted;Stearoyllipoteichoic acid (n-24), linked, D-alanine substituted;2-Demethylmenaquinone 8;Isoheptadecanoyllipoteichoic acid (n-24), linked, D-alanine substituted;Spermidine;Menaquinone 8;L-Alanine;Peptidoglycan polymer (n…	-	-	-	G/PosF/Positive/Positive variable/>/L-Arginine;Spermidine;Putrescine//	-	-	-	G/PosF/Positive/Positive variable/>///	-	-	-	-	-	-	-	-	-	-	G/PosF/Positive/Positive variable/>/L-Arginine;Putrescine;Spermidine//	-
Arginine and proline metabolism	rxn01019	(1) Ornithine[0] + (1) Carbamoylphosphate[0] <-> (1) Phosphate[0] + (1) H+[0] + (1) Citrulline[0]	-	OK|HB	R01398	ORNCARBAMTRANSFER-RXN.c	Carbamoyl-phosphate:L-ornithine carbamoyltransferase|OCBTi|ornithine carbamoyltransferase, irreversible|ornithinecarbamoyltransferase-irreversible		Ornithine carbamoyltransferase (EC 2.1.3.3)|3-hydroxymethylcephem carbamoyltransferase (EC 2.1.3.7)	PosF/Positive/Positive variable/>/L-Arginine//	PosF/Positive/Positive variable/>///	PosF/Positive/Positive variable/>/L-Arginine//	PosF/Positive/Positive variable/>/L-Arginine//	PosF/Positive/Positive variable/>///	PosF/Positive/Positive variable/>/L-Arginine//	PosF/Positive/Positive variable/>///	PosF/Positive/Positive variable/>/L-Arginine//	PosF/Positive/Positive variable/>/L-Arginine//	PosF/Positive/Positive variable/>/L-Arginine//	PosF/Positive/Positive variable/>/L-Arginine//	PosF/Positive/Positive variable/>/L-Arginine//	PosF/Positive/Positive variable/>///	G/PosF/Positive/Variable/-/L-Arginine//	PosF/Positive/Positive variable/>/L-Arginine//	PosF/Positive/Positive variable/>/L-Arginine//	PosF/Positive/Positive variable/>///	PosF/Positive/Positive variable/>/L-Arginine//	PosF/Positive/Positive variable/>/L-Arginine//	PosF/Positive/Positive variable/>/L-Arginine//	G/PosF/Positive/Positive variable/>/Stearoylcardiolipin (B. subtilis);L-Arginine;Isoheptadecanoylcardiolipin (B. subtilis)//	PosF/Positive/Positive variable/>/L-Arginine//	PosF/Positive/Positive variable/>///	PosF/Positive/Positive variable/>///	PosF/Positive/Positive variable/>/Stearoylcardiolipin (B. subtilis);L-Arginine//	PosF/Positive/Positive variable/>///	PosF/Positive/Positive variable/>///	PosF/Positive/Positive variable/>/L-Arginine;Heme//	PosF/Positive/Positive variable/>///	PosF/Positive/Positive variable/>///	PosF/Positive/Positive variable/>/L-Arginine//	PosF/Positive/Positive variable/>/L-Arginine//	PosF/Positive/Positive variable/>///	PosF/Positive/Positive variable/>///	PosF/Positive/Positive variable/>/Bactoprenyl diphosphate;Heme;L-Arginine;Siroheme//	PosF/Positive/Positive variable/>///	PosF/Positive/Positive variable/>/L-Arginine//	PosF/Positive/Positive variable/>/L-Arginine//
Arginine and proline metabolism	rxn00931	(1) NADP[0] + (1) L-Proline[0] <-> (1) NADPH[0] + (2) H+[0] + (1) 1-Pyrroline-5-carboxylate[0]	>	OK|HB	R01251	PYRROLINECARBREDUCT-RXN.c.metaexp.NADP_NADPH	L-Proline:NADP+ 5-oxidoreductase|pyrroline-5-carboxylatereductase		Pyrroline-5-carboxylate reductase (EC 1.5.1.2), ProG-like|Pyrroline-5-carboxylate reductase (EC 1.5.1.2)|Late competence protein ComER, proline oxidase (EC 1.5.1.2)|tauropine dehydrogenase (EC 1.5.1.23)	PosF/Variable/Variable/-/Siroheme;Anteisoheptadecanoyllipoteichoic acid (n-24), linked, unsubstituted;L-Leucine;5-Methyltetrahydrofolate;L-Tyrosine;L-Valine;L-Isoleucine;L-Threonine;Isoheptadecanoyllipoteichoic acid (n-24), linked, D-alanine substituted;Stearoylcardiolipin (B. subtilis);Isoheptadecanoyllipoteichoic acid (n-24), linked, N-acetyl-D-glucosamine;Diisoheptadecanoylphosphatidylethanola…	NegF/Variable/Variable/-///	NoF/Variable/Variable/-///	NoF/Variable/Variable/-///	PosF/Variable/Variable/-///	NoF/Variable/Variable/-///	NegF/Variable/Variable/-///	NoF/Variable/Variable/-///	NoF/Variable/Variable/-///	NoF/Variable/Variable/-///	NoF/Variable/Variable/-///	PosF/Variable/Variable/-/L-Isoleucine;Heme;dGTP;L-Serine;Anteisoheptadecanoyllipoteichoic acid (n-24), linked, unsubstituted;Dianteisoheptadecanoylphosphatidylethanolamine;Spermidine;Siroheme;Anteisoheptadecanoyllipoteichoic acid (n-24), linked, N-acetyl-D-glucosamine;Diisoheptadecanoylphosphatidylglycerol;L-Tryptophan;Isoheptadecanoyllipoteichoic acid (n-24), linked, N-acetyl-D-glucosamine;Menaq…	NegF/Variable/Variable/-///	NoF/Variable/Variable/-///	PosF/Variable/Variable/-/Anteisoheptadecanoyllipoteichoic acid (n-24), linked, D-alanine substituted;TPP;L-Lysine;L-Isoleucine;Isoheptadecanoyllipoteichoic acid (n-24), linked, unsubstituted;dATP;L-Phenylalanine;ACP;Stearoyllipoteichoic acid (n-24), linked, D-alanine substituted;FAD;Stearoyllipoteichoic acid (n-24), linked, N-acetyl-D-glucosamine;TTP;dGTP;Peptidoglycan polymer (n subunits);Stearo…	NoF/Variable/Variable/-///	NegF/Variable/Variable/-///	NoF/Variable/Variable/-///	PosF/Variable/Variable/-/Spermidine;Riboflavin;ACP;ATP;TTP;tcam;L-Aspartate;NADP;Anteisoheptadecanoyllipoteichoic acid (n-24), linked, unsubstituted;Isoheptadecanoyllipoteichoic acid (n-24), linked, unsubstituted;Isoheptadecanoyllipoteichoic acid (n-24), linked, glucose substituted;L-Tyrosine;CoA;Heme;Isoheptadecanoylcardiolipin (B. subtilis);glycerol teichoic acid (n-45), linked, glucose substit…	NoF/Variable/Variable/-///	NoF/Variable/Variable/-///	NegF/Variable/Variable/-/L-Proline//	PosF/Variable/Variable/-///	NegF/Variable/Variable/-///	NoF/Variable/Variable/-///	NegF/Variable/Variable/-///	PosF/Variable/Variable/-///	NoF/Variable/Variable/-///	NegF/Variable/Variable/-///	NegF/Variable/Variable/-///	PosF/Variable/Variable/-/Anteisoheptadecanoyllipoteichoic acid (n-24), linked, unsubstituted;Dianteisoheptadecanoylphosphatidylethanolamine;Stearoyllipoteichoic acid (n-24), linked, N-acetyl-D-glucosamine;Isoheptadecanoyllipoteichoic acid (n-24), linked, unsubstituted;Isoheptadecanoylcardiolipin (B. subtilis);Spermidine;dATP;Isoheptadecanoyllipoteichoic acid (n-24), linked, N-acetyl-D-glucosamine…	PosF/Variable/Variable/-/Glycine;L-Arginine;L-Cysteine;dGTP;Isoheptadecanoyllipoteichoic acid (n-24), linked, N-acetyl-D-glucosamine;L-Methionine;L-Aspartate;Isoheptadecanoyllipoteichoic acid (n-24), linked, glucose substituted;Siroheme;L-Alanine;Tetrahydrofolate;TTP;Anteisoheptadecanoyllipoteichoic acid (n-24), linked, glucose substituted;Anteisoheptadecanoyllipoteichoic acid (n-24), linked, uns…	NegF/Variable/Variable/-///	NegF/Variable/Variable/-///	PosF/Variable/Variable/-/Anteisoheptadecanoyllipoteichoic acid (n-24), linked, N-acetyl-D-glucosamine;2-Demethylmenaquinone 8;Dianteisoheptadecanoylphosphatidylglycerol;Dianteisoheptadecanoylphosphatidylethanolamine;NADP;L-Glutamine;Stearoyllipoteichoic acid (n-24), linked, D-alanine substituted;Anteisoheptadecanoyllipoteichoic acid (n-24), linked, D-alanine substituted;Calomide;dGTP;L-Glutamate;…	NoF/Variable/Variable/-///	NoF/Variable/Variable/-///	NoF/Variable/Variable/-///
Arginine and proline metabolism	rxn00465	(1) H2O[0] + (2) H+[0] + (1) Citrulline[0] <-> (1) CO2[0] + (1) NH3[0] + (1) Ornithine[0]	>	OK	R00665	CITRULLINASE-RXN.c	L-Citrulline N5-carbamoyldihydrolase|L-citrulline 5-N-carbamoyldihydrolase|L-citrulline N5-carbamoyldihydrolase|citrullinase|citrulline hydrolase|citrulline ureidase		choloylglycine hydrolase (EC 3.5.1.24)	-	-	-	-	-	-	-	-	-	-	-	-	-	-	-	-	-	-	-	-	-	-	-	-	-	-	-	-	-	-	-	-	-	-	-	-	-	-
Arginine and proline metabolism	rxn00187	(1) ATP[0] + (1) NH3[0] + (1) L-Glutamate[0] <-> (1) ADP[0] + (1) Phosphate[0] + (1) L-Glutamine[0] + (1) H+[0]	>	OK	R00253	GLUTAMINESYN-RXN.c	GLNS|Glutamine synthetase|L-Glutamate:ammonia ligase (ADP-forming)|glutamate--ammonia ligase|glutaminesynthetase		Putative glutamine synthetase, Rickettsiales type (EC 6.3.1.2)|Glutamine synthetase (EC 6.3.1.2)|Glutamine synthetase, clostridia type (EC 6.3.1.2)|Glutamine synthetase type III, GlnN (EC 6.3.1.2)|Glutamine synthetase type I (EC 6.3.1.2)|Glutamine synthetase type II, eukaryotic (EC 6.3.1.2)|glutamate---ethylamine ligase (EC 6.3.1.6)	NoF/Positive variable/Positive variable/>///	PosF/Positive variable/Positive variable/>///	NoF/Positive variable/Positive variable/>///	NoF/Positive variable/Positive variable/>///	NoF/Positive variable/Positive variable/>///	NoF/Positive variable/Positive variable/>///	PosF/Positive variable/Positive variable/>///	NoF/Positive variable/Positive variable/>///	NoF/Positive variable/Positive variable/>///	NoF/Positive variable/Positive variable/>///	NoF/Positive variable/Positive variable/>///	PosF/Positive/Positive variable/>/L-Isoleucine;Heme;dGTP;L-Serine;Anteisoheptadecanoyllipoteichoic acid (n-24), linked, unsubstituted;Dianteisoheptadecanoylphosphatidylethanolamine;Spermidine;Siroheme;glycerol teichoic acid (n-45), linked, glucose substituted;Anteisoheptadecanoyllipoteichoic acid (n-24), linked, N-acetyl-D-glucosamine;Diisoheptadecanoylphosphatidylglycerol;L-Leucine;L-Valine;L-Tr…	NoF/Positive variable/Positive variable/>///	NoF/Positive variable/Positive variable/>///	NoF/Positive variable/Positive variable/>///	NoF/Positive variable/Positive variable/>///	NoF/Positive variable/Positive variable/>///	NoF/Positive variable/Positive variable/>///	NoF/Positive variable/Positive variable/>///	NoF/Positive variable/Positive variable/>///	NoF/Positive variable/Positive variable/>///	G/PosF/Positive/Positive variable/>/Siroheme;dATP;Phosphatidylglycerol dioctadecanoyl;Anteisoheptadecanoyllipoteichoic acid (n-24), linked, glucose substituted;CoA;10-Formyltetrahydrofolate;ACP;phosphatidylethanolamine dioctadecanoyl;L-Arginine;Anteisoheptadecanoyllipoteichoic acid (n-24), linked, N-acetyl-D-glucosamine;L-Glutamine;L-Tyrosine;Dianteisoheptadecanoylphosphatidylglycerol;Pyridoxal p…	PosF/Positive variable/Positive variable/>///	NoF/Positive variable/Positive variable/>///	NoF/Positive variable/Positive variable/>///	PosF/Positive variable/Positive variable/>///	NoF/Positive variable/Positive variable/>///	NoF/Positive variable/Positive variable/>///	PosF/Positive variable/Positive variable/>///	NoF/Positive variable/Positive variable/>///	NoF/Positive variable/Positive variable/>///	NoF/Positive variable/Positive variable/>///	PosF/Positive variable/Positive variable/>///	NoF/Positive variable/Positive variable/>///	NoF/Positive variable/Positive variable/>///	PosF/Positive variable/Positive variable/>///	NoF/Positive variable/Positive variable/>///	NoF/Positive variable/Positive variable/>///
Arginine and proline metabolism	rxn01851	(1) H2O[0] + (1) NAD[0] + (1) 4-Aminobutanal[0] <-> (1) NADH[0] + (2) H+[0] + (1) GABA[0]	-	OK	R02549	AMINOBUTDEHYDROG-RXN.c	4-aminobutyraldehyde:NAD+ oxidoreductase|4-aminobutyraldehyde:NAD+ oxidoreductase|Aminobutyraldehyde dehydrogenase		Aldehyde dehydrogenase (EC 1.2.1.3)|4-aminobutyraldehyde dehydrogenase (EC 1.2.1.19)|aspartate-semialdehyde dehydrogenase (EC 1.2.1.11)|glycolaldehyde dehydrogenase (EC 1.2.1.21)|aminomuconate-semialdehyde dehydrogenase (EC 1.2.1.32)	G/PosF/Positive/Positive/>/2-Demethylmenaquinone 8;Menaquinone 8//	G/PosF/Positive/Positive/>///	-	G/PosF/Positive/Positive/>/Menaquinone 8;2-Demethylmenaquinone 8//	G/PosF/Positive/Positive/>///	G/PosF/Positive/Positive/>/Menaquinone 8;2-Demethylmenaquinone 8//	-	-	G/PosF/Positive/Positive/>/Menaquinone 8;2-Demethylmenaquinone 8//	-	NoF/Blocked/Blocked/>///	G/PosF/Positive/Positive/>/Menaquinone 8;2-Demethylmenaquinone 8//	-	-	G/PosF/Positive/Positive/>/Stearoyllipoteichoic acid (n-24), linked, unsubstituted;phosphatidylethanolamine dioctadecanoyl;Menaquinone 8;2-Demethylmenaquinone 8//	-	NoF/Positive variable/Positive variable/>///	NoF/Positive variable/Positive variable/>///	-	G/PosF/Positive/Positive/>/5-Methyltetrahydrofolate;Calomide;FAD;Menaquinone 8;10-Formyltetrahydrofolate;Tetrahydrofolate;dGTP;2-Demethylmenaquinone 8;GTP;L-Histidine//	-	-	-	-	G/PosF/Positive/Positive/>/glycerol teichoic acid (n-45), linked, D-ala substituted;Isoheptadecanoyllipoteichoic acid (n-24), linked, D-alanine substituted;Stearoylcardiolipin (B. subtilis);Anteisoheptadecanoyllipoteichoic acid (n-24), linked, D-alanine substituted;Menaquinone 8;Stearoyllipoteichoic acid (n-24), linked, D-alanine substituted;2-Demethylmenaquinone 8;L-Alanine;Peptidoglycan polymer…	G/PosF/Positive/Positive/>///	NoF/Blocked/Blocked/>///	G/PosF/Positive/Positive/>/Menaquinone 8;2-Demethylmenaquinone 8//	-	G/PosF/Positive/Positive/>///	-	-	G/PosF/Positive/Positive/>///	NoF/Blocked/Blocked/>///	G/PosF/Positive/Positive/>/2-Demethylmenaquinone 8;Menaquinone 8//	G/PosF/Positive/Positive/>///	-	G/PosF/Positive/Positive/>/Menaquinone 8;2-Demethylmenaquinone 8//
Arginine and proline metabolism	rxn05126	(1) H2O[0] + (1) NAD[0] + (1) gamma-glutamyl-gamma-butyraldehyde[0] <-> (1) NADH[0] + (2) H+[0] + (1) gamma-Glutamyl-GABA[0]	-	OK	R07417	RXN0-3922.c.metaexp.NAD_NADH	R07417|RXN0-3922.c.metaexp.NAD_NADH		Gamma-glutamyl-aminobutyraldehyde dehydrogenase (EC 1.2.1.-)|aspartate-semialdehyde dehydrogenase (EC 1.2.1.11)	-	-	-	-	-	-	-	-	-	-	-	-	-	-	-	-	-	-	-	-	-	-	-	-	-	-	-	-	-	-	-	-	-	-	-	-	-	-
Arginine and proline metabolism	rxn05127	(1) H2O[0] + (1) NADP[0] + (1) gamma-glutamyl-gamma-butyraldehyde[0] <-> (1) NADPH[0] + (2) H+[0] + (1) gamma-Glutamyl-GABA[0]	-	OK	R07418	RXN0-3922.c.metaexp.NADP_NADPH	R07418|RXN0-3922.c.metaexp.NADP_NADPH|gamma-glutamyl-gamma aminobutyric acid dehydrogenase|gammaglutamyl-gamma-aminobutyraldehyde dehydrogenase		Gamma-glutamyl-aminobutyraldehyde dehydrogenase (EC 1.2.1.-)|aspartate-semialdehyde dehydrogenase (EC 1.2.1.11)	-	-	-	-	-	-	-	-	-	-	-	-	-	-	-	-	-	-	-	-	-	-	-	-	-	-	-	-	-	-	-	-	-	-	-	-	-	-
Arginine and proline metabolism	rxn00189	(1) H2O[0] + (1) L-Glutamine[0] <-> (1) NH3[0] + (1) L-Glutamate[0]	>	OK	R00256	GLUTAMIN-RXN.c|GLUTAMINASE-ASPARAGIN-ASE-RXN.c	GLUN|Glutaminase A|L-Glutamine amidohydrolase		Glutaminase (EC 3.5.1.2)|Glutamine amidotransferase chain of NAD synthetase|ceramidase (EC 3.5.1.23)|chitin deacetylase (EC 3.5.1.41)|asparagine synthase (glutamine-hydrolysing) (EC 6.3.5.4)|hydrogenobyrinic acid a,c-diamide synthase (glutamine-hydrolysing) (EC 6.3.5.9)	NoF/Positive variable/Positive variable/>///	NoF/Positive variable/Positive variable/>///	NoF/Positive variable/Positive variable/>///	NoF/Positive variable/Positive variable/>///	NoF/Positive variable/Positive variable/>///	NoF/Positive variable/Positive variable/>///	NoF/Positive variable/Positive variable/>///	NoF/Positive variable/Positive variable/>///	NoF/Positive variable/Positive variable/>///	NoF/Positive variable/Positive variable/>///	NoF/Positive variable/Positive variable/>///	NoF/Positive variable/Positive variable/>///	NoF/Positive variable/Positive variable/>///	NoF/Positive variable/Positive variable/>///	NoF/Positive variable/Positive variable/>///	NoF/Positive variable/Positive variable/>///	NoF/Positive variable/Positive variable/>///	NoF/Positive variable/Positive variable/>///	NoF/Positive variable/Positive variable/>///	NoF/Positive variable/Positive variable/>///	NoF/Positive variable/Positive variable/>///	-	NoF/Positive variable/Positive variable/>///	NoF/Positive variable/Positive variable/>///	NoF/Positive variable/Positive variable/>///	NoF/Positive variable/Positive variable/>///	PosF/Positive variable/Positive variable/>///	NoF/Positive variable/Positive variable/>///	NoF/Positive variable/Positive variable/>///	NoF/Positive variable/Positive variable/>///	NoF/Positive variable/Positive variable/>///	NoF/Positive variable/Positive variable/>///	NoF/Positive variable/Positive variable/>///	NoF/Positive variable/Positive variable/>///	NoF/Positive variable/Positive variable/>///	NoF/Positive variable/Positive variable/>///	NoF/Positive variable/Positive variable/>///	NoF/Positive variable/Positive variable/>///
Arginine and proline metabolism	rxn00127	(1) S-Adenosyl-L-methionine[0] + (1) H+[0] <-> (1) CO2[0] + (1) S-Adenosylmethioninamine[0]	>	OK	R00178	SAMDECARB-RXN.c	ADMDCr|Adenosylmethioninedecarboxylase|S-Adenosyl-L-methionine carboxy-lyase|S-adenosyl-L-methionine carboxy-lyase|S-adenosyl-L-methionine carboxy-lyase [(5-deoxy-5-adenosyl)(3-aminopropyl)methylsulfonium-forming]|S-adenosyl-L-methionine carboxy-lyase [(5-deoxy-5-adenosyl)(3-aminopropyl)methylsulfonium-salt-forming]|S-adenosyl-L-methionine decarboxylase|S-adenosylmethionine decarboxylase|adenosyl…		S-adenosylmethionine decarboxylase proenzyme (EC 4.1.1.50), prokaryotic class 1A|S-adenosylmethionine decarboxylase proenzyme (EC 4.1.1.50), eukaryotic|S-adenosylmethionine decarboxylase proenzyme (EC 4.1.1.50), prokaryotic class 1B|dihydroxyfumarate decarboxylase (EC 4.1.1.54)	G/PosF/Positive/Positive variable/>/Spermidine//	G/PosF/Positive/Positive variable/>///	G/PosF/Positive/Positive variable/>/Spermidine//	G/PosF/Positive/Positive variable/>/Spermidine//	G/PosF/Positive/Positive variable/>///	G/PosF/Positive/Positive variable/>/Spermidine//	G/PosF/Positive/Positive variable/>///	G/PosF/Positive/Positive variable/>/Spermidine//	G/PosF/Positive/Positive variable/>/Spermidine//	G/PosF/Positive/Positive variable/>/Spermidine//	G/PosF/Positive/Positive variable/>/Spermidine//	-	-	-	G/PosF/Positive/Positive variable/>/Spermidine//	G/PosF/Positive/Positive variable/>/Spermidine//	G/PosF/Positive/Positive variable/>///	G/PosF/Positive/Positive variable/>/Spermidine//	G/PosF/Positive/Positive variable/>/Spermidine//	G/PosF/Positive/Positive variable/>/Spermidine//	G/PosF/Positive/Positive variable/>/Spermidine//	-	G/PosF/Positive/Positive variable/>///	G/PosF/Positive/Positive variable/>///	G/PosF/Positive/Positive variable/>/Spermidine//	G/PosF/Positive/Positive variable/>///	G/PosF/Positive/Positive variable/>///	G/PosF/Positive/Positive variable/>/Spermidine//	G/PosF/Positive/Positive variable/>///	G/PosF/Positive/Positive variable/>///	G/PosF/Positive/Positive variable/>/Spermidine//	G/PosF/Positive/Positive variable/>/Spermidine//	G/PosF/Positive/Positive variable/>///	G/PosF/Positive/Positive variable/>///	G/PosF/Positive/Positive variable/>/Spermidine//	G/PosF/Positive/Positive variable/>///	G/PosF/Positive/Positive variable/>/Spermidine//	G/PosF/Positive/Positive variable/>/Spermidine//
Arginine and proline metabolism	rxn01406	(1) Putrescine[0] + (1) S-Adenosylmethioninamine[0] <-> (1) H+[0] + (1) 5-Methylthioadenosine[0] + (1) Spermidine[0]	-	OK	R01920	SPERMIDINESYN-RXN.c	S-adenosylmethioninamine:putrescine 3-aminopropyltransferase|SPMS|SpeE|aminopropyltransferase|putrescine aminopropyltransferase|spermidine synthase|spermidine synthetase|spermidinesynthase		Spermidine synthase (EC 2.5.1.16)|thiamine pyridinylase (EC 2.5.1.2)	PosF/Positive/Positive variable/>/Spermidine//	PosF/Positive/Positive variable/>///	PosF/Positive/Positive variable/>/Spermidine//	PosF/Positive/Positive variable/>/Spermidine//	PosF/Positive/Positive variable/>///	PosF/Positive/Positive variable/>/Spermidine//	PosF/Positive/Positive variable/>///	PosF/Positive/Positive variable/>/Spermidine//	PosF/Positive/Positive variable/>/Spermidine//	PosF/Positive/Positive variable/>/Spermidine//	PosF/Positive/Positive variable/>/Spermidine//	-	-	-	PosF/Positive/Positive variable/>/Spermidine//	PosF/Positive/Positive variable/>/Spermidine//	PosF/Positive/Positive variable/>///	PosF/Positive/Positive variable/>/Spermidine//	PosF/Positive/Positive variable/>/Spermidine//	PosF/Positive/Positive variable/>/Spermidine//	PosF/Positive/Positive variable/>/Spermidine//	-	PosF/Positive/Positive variable/>///	PosF/Positive/Positive variable/>///	PosF/Positive/Positive variable/>/Spermidine//	PosF/Positive/Positive variable/>///	PosF/Positive/Positive variable/>///	PosF/Positive/Positive variable/>/Spermidine//	PosF/Positive/Positive variable/>///	PosF/Positive/Positive variable/>///	PosF/Positive/Positive variable/>/Spermidine//	PosF/Positive/Positive variable/>/Spermidine//	PosF/Positive/Positive variable/>///	PosF/Positive/Positive variable/>///	PosF/Positive/Positive variable/>/Spermidine//	PosF/Positive/Positive variable/>///	PosF/Positive/Positive variable/>/Spermidine//	PosF/Positive/Positive variable/>/Spermidine//
Arginine and proline metabolism	rxn00192	(1) Acetyl-CoA[0] + (1) L-Glutamate[0] <-> (1) CoA[0] + (1) H+[0] + (1) N-Acetyl-L-glutamate[0]	>	OK	R00259	N-ACETYLTRANSFER-RXN.c	AGAS|Acetyl-CoA:L-glutamate N-acetyltransferase|N-acteylglutamate synthase, mitochondrial|acetyl-CoA:L-glutamate N-acetyltransferase|acetylglutamate acetylglutamate synthetase|amino acid acetyltransferase|amino-acid N-acetyltransferase|amino-acid n-acetyltransferase		N-acetylglutamate synthase (EC 2.3.1.1)|N6-hydroxylysine O-acetyltransferase (EC 2.3.1.102)	NoF/Blocked/Blocked/>///	NoF/Blocked/Blocked/>///	PosF/Positive/Positive variable/>/Putrescine;L-Arginine;Spermidine//	NoF/Blocked/Blocked/>///	NoF/Blocked/Blocked/>///	NoF/Blocked/Blocked/>///	NoF/Blocked/Blocked/>///	NoF/Blocked/Blocked/>///	NoF/Blocked/Blocked/>///	NoF/Blocked/Blocked/>///	NoF/Blocked/Blocked/>///	NoF/Blocked/Blocked/>///	NoF/Blocked/Blocked/>///	NoF/Blocked/Blocked/>///	NoF/Blocked/Blocked/>///	NoF/Blocked/Blocked/>///	NoF/Blocked/Blocked/>///	NoF/Blocked/Blocked/>///	NoF/Blocked/Blocked/>///	NoF/Blocked/Blocked/>///	-	NoF/Blocked/Blocked/>///	PosF/Positive/Positive variable/>///	NoF/Blocked/Blocked/>///	NoF/Blocked/Blocked/>///	NoF/Blocked/Blocked/>///	PosF/Positive/Positive variable/>///	NoF/Blocked/Blocked/>///	NoF/Blocked/Blocked/>///	NoF/Blocked/Blocked/>///	PosF/Positive/Positive variable/>/Spermidine;Putrescine;L-Arginine//	NoF/Blocked/Blocked/>///	NoF/Blocked/Blocked/>///	NoF/Blocked/Blocked/>///	NoF/Blocked/Blocked/>///	NoF/Blocked/Blocked/>///	NoF/Blocked/Blocked/>///	NoF/Blocked/Blocked/>///
Arginine and proline metabolism	rxn01461	(1) L-Arginine[0] + (1) GABA[0] <-> (1) Ornithine[0] + (1) 4-Guanidinobutanoate[0]	-	OK	R01989		L-Arginine:4-aminobutanoate amidinotransferase		transaldolase (EC 2.2.1.2)	-	-	-	-	-	-	-	-	-	-	-	-	-	-	-	-	-	-	-	-	-	-	-	-	-	-	-	-	-	-	-	-	-	-	-	-	-	-
Arginine and proline metabolism	rxn00404	(1) Glycine[0] + (1) L-Arginine[0] <-> (1) Ornithine[0] + (1) Glycocyamine[0]	-	OK	R00565	GLYCINE-AMIDINOTRANSFERASE-RXN.c			transaldolase (EC 2.2.1.2)	-	-	-	-	-	-	-	-	-	-	-	-	-	-	-	-	-	-	-	-	-	-	-	-	-	-	-	-	-	-	-	-	-	-	-	-	-	-
Arginine and proline metabolism	rxn00405	(1) L-Arginine[0] + (1) H+[0] <-> (1) CO2[0] + (1) Agmatine[0]	>	OK	R00566	ARGDECARBOX-RXN.c	ARGDC|L-Arginine carboxy-lyase|argininedecarboxylase		Arginine decarboxylase, catabolic (EC 4.1.1.19)|Biosynthetic arginine decarboxylase (EC 4.1.1.19)|Arginine decarboxylase (EC 4.1.1.19)|histidine decarboxylase (EC 4.1.1.22)	NoF/Blocked/Blocked/>///	NoF/Blocked/Blocked/>///	NoF/Blocked/Blocked/>///	NoF/Blocked/Blocked/>///	NoF/Blocked/Blocked/>///	NoF/Blocked/Blocked/>///	NoF/Blocked/Blocked/>///	NoF/Blocked/Blocked/>///	NoF/Blocked/Blocked/>///	NoF/Blocked/Blocked/>///	NoF/Blocked/Blocked/>///	-	-	-	NoF/Blocked/Blocked/>///	NoF/Blocked/Blocked/>///	NoF/Blocked/Blocked/>///	NoF/Blocked/Blocked/>///	NoF/Blocked/Blocked/>///	NoF/Blocked/Blocked/>///	NoF/Blocked/Blocked/>///	-	NoF/Blocked/Blocked/>///	NoF/Blocked/Blocked/>///	NoF/Blocked/Blocked/>///	NoF/Blocked/Blocked/>///	NoF/Blocked/Blocked/>///	NoF/Blocked/Blocked/>///	NoF/Blocked/Blocked/>///	NoF/Blocked/Blocked/>///	NoF/Blocked/Blocked/>///	NoF/Blocked/Blocked/>///	NoF/Blocked/Blocked/>///	NoF/Blocked/Blocked/>///	NoF/Blocked/Blocked/>///	NoF/Blocked/Blocked/>///	NoF/Blocked/Blocked/>///	NoF/Blocked/Blocked/>///
Arginine and proline metabolism	rxn00469	(1) H2O[0] + (1) N-Acetylornithine[0] <-> (1) Acetate[0] + (1) Ornithine[0]	-	OK	R00669	ACETYLORNDEACET-RXN.c	2-N-acetyl-L-ornithine amidohydrolase|N2-Acetyl-L-ornithine amidohydrolase|N2-acetyl-L-ornithine amidohydrolase		Acetylornithine deacetylase (EC 3.5.1.16)|succinyl-diaminopimelate desuccinylase (EC 3.5.1.18)|glutaminase (EC 3.5.1.2)	-	-	PosF/Positive/Positive variable/-/Putrescine;L-Arginine;Spermidine//	-	-	-	-	-	-	-	-	-	-	-	-	-	-	-	-	-	-	-	G/PosF/Positive/Positive variable/>///	-	-	-	PosF/Positive/Positive variable/-///	-	-	-	PosF/Positive/Positive variable/-/Spermidine;Putrescine;L-Arginine//	-	-	-	-	-	-	-
Arginine and proline metabolism	rxn01459	(1) H2O[0] + (1) NADP[0] + (1) 4-Aminobutanal[0] <-> (1) NADPH[0] + (2) H+[0] + (1) GABA[0]	-	OK	R01986				Aldehyde dehydrogenase (EC 1.2.1.3)|aminomuconate-semialdehyde dehydrogenase (EC 1.2.1.32)	-	-	-	-	-	-	-	-	-	-	NoF/Blocked/Blocked/>///	-	-	-	-	-	PosF/Positive variable/Positive variable/>///	PosF/Positive variable/Positive variable/>/glycerol teichoic acid (n-45), linked, D-ala substituted;Anteisoheptadecanoyllipoteichoic acid (n-24), linked, D-alanine substituted;Stearoyllipoteichoic acid (n-24), linked, D-alanine substituted;2-Demethylmenaquinone 8;Isoheptadecanoyllipoteichoic acid (n-24), linked, D-alanine substituted;Menaquinone 8;L-Alanine;Peptidoglycan polymer (n subunits)//	-	-	-	-	-	-	-	-	NoF/Blocked/Blocked/>///	-	-	-	-	-	-	NoF/Blocked/Blocked/>///	-	-	-	-
Arginine and proline metabolism	rxn00182	(1) H2O[0] + (1) NAD[0] + (1) L-Glutamate[0] <-> (1) NADH[0] + (1) NH3[0] + (1) 2-Oxoglutarate[0] + (1) H+[0]	-	OK	R00243	GLUTAMATE-DEHYDROGENASE-NADP+-RXN.c.metaexp.NAD_NADH|GLUTAMATE-DEHYDROGENASE-RXN.c	L-Glutamate:NAD+ oxidoreductase (deaminating)		NAD-specific glutamate dehydrogenase (EC 1.4.1.2), large form|NAD-specific glutamate dehydrogenase (EC 1.4.1.2)|NAD-specific glutamate dehydrogenase (EC 1.4.1.2), eukaryotic type|glutamate dehydrogenase [NAD(P)+] (EC 1.4.1.3)|serine 2-dehydrogenase (EC 1.4.1.7)	-	-	-	-	-	-	-	-	-	-	-	-	-	-	-	-	-	-	-	-	-	-	-	-	-	-	-	-	-	-	-	-	-	-	-	-	-	-
Arginine and proline metabolism	rxn02090	(1) H2O[0] + (1) H+[0] + (1) Creatinine[0] <-> (1) NH3[0] + (1) N-Methylhydantoin[0]	>	OK	R02922	CREATININE-DEAMINASE-RXN.c	Creatinine iminohydrolase|creatinine deaminase|creatinine desiminase|creatinine iminohydrolase		dCTP deaminase (EC 3.5.4.13)|GTP cyclohydrolase II (EC 3.5.4.25)	-	-	-	-	-	-	-	-	-	-	-	-	-	-	-	-	-	-	-	-	-	-	-	-	-	-	-	-	-	-	-	-	-	-	-	-	-	-
Arginine and proline metabolism	rxn01635	(1) H2O[0] + (1) H+[0] + (1) 1-Pyrroline-4-hydroxy-2-carboxylate[0] <-> (1) NH3[0] + (1) 2,5-Dioxopentanoate[0]	>	OK	R02280	3.5.4.22-RXN.c	1-Pyrroline-4-hydroxy-2-carboxylate aminohydrolase (decyclizing)|1-pyrroline-4-hydroxy-2-carboxylate aminohydrolase (decyclizing)|1-pyrroline-4-hydroxy-2-carboxylate deaminase|HPC deaminase	3.5.4.22	1-pyrroline-4-hydroxy-2-carboxylate deaminase (EC 3.5.4.22)|diaminohydroxyphosphoribosylaminopyrimidine deaminase (EC 3.5.4.26)	-	-	-	-	-	-	-	-	-	-	-	-	-	-	-	-	-	-	-	-	-	-	-	-	-	-	-	-	-	-	-	-	-	-	-	-	-	-
Arginine and proline metabolism	rxn05012	(1) Carbamoylphosphate[0] + (1) N-Acetylornithine[0] <-> (1) Phosphate[0] + (1) H+[0] + (1) N-Acetyl-L-citrulline[0]	-	OK|HB	R07245	2.1.3.9-RXN.c	AOTC|AOTCase|N-acetylornithine carbamoyltransferase|N-acetylornithine transcarbamylase|acetylornithine transcarbamylase|carbamoyl-phosphate:2-N-acetyl-L-ornithine carbamoyltransferase|carbamoyl-phosphate:N2-acetyl-L-ornithine carbamoyltransferase	2.1.3.9	N-acetylornithine carbamoyltransferase (EC 2.1.3.9)|transketolase (EC 2.2.1.1)	-	-	-	-	-	-	-	-	-	-	-	-	-	-	-	-	-	-	-	-	-	-	-	-	-	-	-	-	-	-	-	-	-	-	-	-	-	-
Arginine and proline metabolism	rxn00114	(1) ATP[0] + (1) CO2[0] + (1) NH3[0] <-> (1) ADP[0] + (2) H+[0] + (1) Carbamoylphosphate[0]	<	OK|HB	R00150	CARBAMATE-KINASE-RXN.c	CKase|carbamate kinase|carbamoyl phosphokinase|carbamyl phosphokinase		Carbamate kinase (EC 2.7.2.2)|formate kinase (EC 2.7.2.6)	-	-	-	-	-	-	-	-	-	-	-	-	-	-	-	-	-	-	-	-	-	G/PosF/Positive/Positive variable/>/L-Arginine//	-	-	-	-	-	-	-	-	-	-	-	-	-	-	-	-
Arginine and proline metabolism	rxn00858	(1) H2O[0] + (1) Agmatine[0] <-> (1) Urea[0] + (1) Putrescine[0]	>	OK	R01157	AGMATIN-RXN.c	AGMT|Agmatine amidinohydrolase|SpeB|agmatinase|agmatine ureohydrolase		Agmatinase (EC 3.5.3.11)|protein-arginine deiminase (EC 3.5.3.15)	NoF/Blocked/Blocked/>///	NoF/Blocked/Blocked/>///	NoF/Blocked/Blocked/>///	NoF/Blocked/Blocked/>///	NoF/Blocked/Blocked/>///	NoF/Blocked/Blocked/>///	NoF/Blocked/Blocked/>///	NoF/Blocked/Blocked/>///	NoF/Blocked/Blocked/>///	NoF/Blocked/Blocked/>///	NoF/Blocked/Blocked/>///	-	-	-	NoF/Blocked/Blocked/>///	NoF/Blocked/Blocked/>///	NoF/Blocked/Blocked/>///	NoF/Blocked/Blocked/>///	NoF/Blocked/Blocked/>///	NoF/Blocked/Blocked/>///	NoF/Blocked/Blocked/>///	-	NoF/Blocked/Blocked/>///	NoF/Blocked/Blocked/>///	NoF/Blocked/Blocked/>///	NoF/Blocked/Blocked/>///	NoF/Blocked/Blocked/>///	NoF/Blocked/Blocked/>///	NoF/Blocked/Blocked/>///	NoF/Blocked/Blocked/>///	NoF/Blocked/Blocked/>///	NoF/Blocked/Blocked/>///	NoF/Blocked/Blocked/>///	NoF/Blocked/Blocked/>///	NoF/Blocked/Blocked/>///	NoF/Blocked/Blocked/>///	NoF/Blocked/Blocked/>///	NoF/Blocked/Blocked/>///
Arginine and proline metabolism	rxn02273	(1) H2O[0] + (1) NAD[0] + (1) 4-Guanidinobutanal[0] <-> (1) NADH[0] + (2) H+[0] + (1) 4-Guanidinobutanoate[0]	-	OK	R03177	1.2.1.54-RXN.c	4-Guanidinobutanal:NAD+ 1-oxidoreductase|4-guanidinobutanal:NAD+ 1-oxidoreductase|4-guanidinobutyraldehyde dehydrogenase|GBAL dehydrogenase|alpha-guanidinobutyraldehyde dehydrogenase|gamma-guanidinobutyraldehyde dehydrogenase	1.2.1.54	butanal dehydrogenase (EC 1.2.1.57)	-	-	-	-	-	-	-	-	-	-	-	-	-	-	-	-	-	-	-	-	-	-	-	-	-	-	-	-	-	-	-	-	-	-	-	-	-	-
Arginine and proline metabolism	rxn00467	(1) 2-Oxoglutarate[0] + (1) Ornithine[0] <-> (1) L-Glutamate[0] + (1) L-Glutamate5-semialdehyde[0]	-	OK	R00667	ORNITHINE-GLU-AMINOTRANSFORASE-RXN.c	ORNTA|ornithinetransaminase		Ornithine aminotransferase (EC 2.6.1.13)|succinyldiaminopimelate transaminase (EC 2.6.1.17)	G/NegF/Negative/Negative variable/</Putrescine;Spermidine;L-Arginine;2-Demethylmenaquinone 8;Menaquinone 8//	-	-	G/NegF/Negative/Negative variable/</L-Arginine;Putrescine;Menaquinone 8;2-Demethylmenaquinone 8;Spermidine//	G/NegF/Negative/Negative variable/<///	-	-	G/NegF/Negative/Negative variable/</Putrescine;Spermidine;L-Arginine//	-	-	G/NegF/Negative/Negative variable/</Spermidine;Putrescine;L-Arginine//	G/NegF/Negative/Negative variable/</Spermidine;Menaquinone 8;2-Demethylmenaquinone 8;L-Arginine;Putrescine//	-	G/NegF/Negative/Negative variable/</L-Arginine;Spermidine;Putrescine//	G/NegF/Negative/Negative variable/</Stearoyllipoteichoic acid (n-24), linked, D-alanine substituted;Stearoyllipoteichoic acid (n-24), linked, N-acetyl-D-glucosamine;Stearoyllipoteichoic acid (n-24), linked, unsubstituted;phosphatidylethanolamine dioctadecanoyl;Menaquinone 8;Putrescine;L-Arginine;2-Demethylmenaquinone 8;Spermidine//	G/NegF/Negative/Negative variable/</Spermidine;Putrescine;L-Arginine//	-	-	G/NegF/Negative/Negative variable/</Spermidine;Putrescine;L-Arginine//	G/NegF/Negative/Negative variable/</Calomide;FAD;Menaquinone 8;L-Arginine;Putrescine;Isoheptadecanoyllipoteichoic acid (n-24), linked, unsubstituted;dGTP;2-Demethylmenaquinone 8;L-Histidine;Spermidine//	G/NegF/Negative/Negative variable/</Spermidine;Stearoylcardiolipin (B. subtilis);L-Arginine;Putrescine;Isoheptadecanoylcardiolipin (B. subtilis)//	-	-	G/NegF/Negative/Negative variable/<///	G/NegF/Negative/Negative variable/</glycerol teichoic acid (n-45), linked, D-ala substituted;Putrescine;Isoheptadecanoyllipoteichoic acid (n-24), linked, D-alanine substituted;Stearoylcardiolipin (B. subtilis);Anteisoheptadecanoyllipoteichoic acid (n-24), linked, D-alanine substituted;Menaquinone 8;Stearoyllipoteichoic acid (n-24), linked, D-alanine substituted;2-Demethylmenaquinone 8;L-Alanine;S…	-	-	G/NegF/Negative/Negative variable/</Menaquinone 8;L-Arginine;2-Demethylmenaquinone 8;Putrescine;Spermidine//	G/NegF/Negative/Negative variable/<///	G/NegF/Negative/Negative variable/<///	-	G/NegF/Negative/Negative variable/</L-Arginine;Spermidine;Putrescine//	G/NegF/Negative/Negative variable/<///	G/NegF/Negative/Negative variable/<///	G/NegF/Negative/Negative variable/</2-Demethylmenaquinone 8;Spermidine;Menaquinone 8;Putrescine;L-Arginine//	G/NegF/Negative/Negative variable/<///	-	G/NegF/Negative/Negative variable/</Menaquinone 8;L-Arginine;Putrescine;2-Demethylmenaquinone 8;Spermidine//
Arginine and proline metabolism	rxn00002	(1) H2O[0] + (3) H+[0] + (1) Allophanate[0] <-> (2) CO2[0] + (2) NH3[0]	>	OK	R00005	ALLOPHANATE-HYDROLASE-RXN.c	Allophanate hydrolase|AtzF|TrzF|Urea-1-carboxylate amidohydrolase|allophanate lyase|urea-1-carboxylate amidohydrolase	3.5.1.54	Allophanate hydrolase (EC 3.5.1.54)|Allophanate hydrolase 2 subunit 1 (EC 3.5.1.54)|Allophanate hydrolase 2 subunit 2 (EC 3.5.1.54)|N-benzyloxycarbonylglycine hydrolase (EC 3.5.1.58)	-	-	-	-	-	-	-	-	-	-	-	-	-	-	-	-	-	-	-	-	-	-	-	-	-	-	-	-	-	-	-	-	-	-	-	-	-	-
Arginine and proline metabolism	rxn00471	(1) Ornithine[0] <-> (1) NH3[0] + (1) L-Proline[0]	-	OK|HB	R00671		L-Ornithine ammonia-lyase(cyclizing)|L-ornithine ammonia-lyase (cyclizing; L-proline-forming)		Ornithine cyclodeaminase (EC 4.3.1.12)|threo-3-hydroxy-L-aspartate ammonia-lyase (EC 4.3.1.16)	-	-	-	-	-	-	-	-	-	-	-	-	-	-	-	-	-	-	-	-	-	-	-	-	-	-	-	-	-	-	-	-	-	-	-	-	-	-
Arginine and proline metabolism	rxn02275	(1) H2O[0] + (1) 4-Guanidinobutanamide[0] <-> (1) NH3[0] + (1) 4-Guanidinobutanoate[0]	>	OK	R03180	GUANIDINOBUTANAMIDE-NH3-RXN.c	4-Guanidinobutanamide amidohydrolase|GUANIDINOBUTANAMIDE-NH3-RXN.c		Aliphatic amidase amiE (EC 3.5.1.4)|peptidyl-glutaminase (EC 3.5.1.43)	-	-	-	-	-	-	-	-	-	-	-	-	-	-	-	-	-	-	-	-	-	-	-	-	-	-	-	-	-	-	-	-	-	-	-	-	-	-
Arginine and proline metabolism	rxn00101	(1) H2O[0] + (2) H+[0] + (1) Urea[0] <-> (1) CO2[0] + (2) NH3[0]	>	OK	R00131	UREASE-RXN.c	UREA|urea amidohydrolase|urease		Urease alpha subunit (EC 3.5.1.5)|Urease beta subunit (EC 3.5.1.5)|Urease gamma subunit (EC 3.5.1.5)|Urease accessory protein UreG|Urease accessory protein UreD|Urease accessory protein UreF|Urease accessory protein UreE|N-carbamoylputrescine amidase (EC 3.5.1.53)	-	-	-	-	-	-	-	-	-	-	-	-	-	-	-	-	-	-	-	-	-	-	-	-	-	-	-	-	-	-	-	-	-	-	-	-	-	-
Arginine and proline metabolism	rxn00394	(1) H2O[0] + (1) L-Arginine[0] <-> (1) Ornithine[0] + (1) Urea[0]	>	OK	R00551	ARGINASE-RXN.c	ARGN|L-Arginine amidinohydrolase		Arginase (EC 3.5.3.1)|formimidoylglutamate deiminase (EC 3.5.3.13)	-	-	-	-	-	-	-	NoF/Blocked/Blocked/>///	-	-	-	-	-	-	-	-	-	-	-	-	-	-	NoF/Blocked/Blocked/>///	NoF/Blocked/Blocked/>///	-	-	-	-	-	-	-	-	-	-	-	-	-	-
Arginine and proline metabolism	rxn01029	(1) H2O[0] + (1) Agmatine[0] <-> (1) NH3[0] + (1) N-Carbamoylputrescine[0]	>	OK	R01416	AGMATINE-DEIMINASE-RXN.c	Agmatine iminohydrolase|agmatine deiminase|agmatine iminohydrolase		Agmatine deiminase (EC 3.5.3.12)|methylguanidinase (EC 3.5.3.16)	-	-	-	-	-	-	-	-	-	-	-	-	-	-	-	-	-	-	-	-	-	-	-	-	-	-	-	-	-	-	-	-	-	-	-	-	-	-
Arginine and proline metabolism	rxn00503	(2) H2O[0] + (1) NAD[0] + (1) 1-Pyrroline-5-carboxylate[0] <-> (1) NADH[0] + (1) L-Glutamate[0] + (1) H+[0]	-	OK	R00707	PYRROLINECARBDEHYDROG-RXN.c|RXN-11632.c.metaexp.NAD_NADH	1-pyrroline-5-carboxylatedehydrogenase|P5CD		Succinyl-CoA ligase [GDP-forming] alpha chain (EC 6.2.1.4)|Delta-1-pyrroline-5-carboxylate dehydrogenase (EC 1.5.1.12)|D-lysopine dehydrogenase (EC 1.5.1.16)	-	-	-	-	-	-	G/NoF/Positive variable/Positive variable/>///	G/NoF/Positive variable/Positive variable/>///	-	G/NoF/Positive variable/Positive variable/>///	G/NoF/Positive variable/Positive variable/>///	-	-	G/NoF/Positive variable/Positive variable/>///	-	-	-	-	G/NoF/Positive variable/Positive variable/>///	-	-	-	G/NoF/Positive variable/Positive variable/>///	G/NoF/Positive variable/Positive variable/>///	-	-	-	-	G/NoF/Positive variable/Positive variable/>///	-	-	G/NoF/Positive variable/Positive variable/>///	-	G/NoF/Positive variable/Positive variable/>///	-	-	-	-
Arginine and proline metabolism	rxn02360	(1) trans-4-Hydroxy-L-proline[0] <-> (1) cis-4-Hydroxy-D-proline[0]	-	OK	R03296	4-HYDROXYPROLINE-EPIMERASE-RXN.c	4-hydroxyproline 2-epimerase|4-hydroxyproline epimerase|L-hydroxyproline epimerase|hydroxyproline 2-epimerase|hydroxyproline epimerase|trans-4-Hydroxy-L-proline 2-epimerase	5.1.1.8	4-hydroxyproline epimerase (EC 5.1.1.8)|mandelate racemase (EC 5.1.2.2)	-	-	-	-	-	-	-	-	-	-	-	-	-	-	-	-	-	-	-	-	-	-	-	-	-	-	-	-	-	-	-	-	-	-	-	-	-	-
Arginine and proline metabolism	rxn00933	(1) L-Proline[0] <-> (1) D-Proline[0]	-	OK	R01255	PROLINE-RACEMASE-RXN.c	L-Proline racemase|proline racemase	5.1.1.4	Proline racemase (EC 5.1.1.4)|4-hydroxyproline epimerase (EC 5.1.1.8)	-	-	-	-	-	-	-	-	-	-	-	-	-	-	-	-	-	-	-	-	-	-	-	-	-	-	-	-	-	-	-	-	-	-	-	-	-	-
Arginine and proline metabolism	rxn01462	(1) H2O[0] + (1) 4-Guanidinobutanoate[0] <-> (1) Urea[0] + (1) GABA[0]	>	OK	R01990	GUANIDINOBUTYRASE-RXN.c	4-Guanidinobutanoate amidinohydrolase|4-guanidinobutanoate amidinohydrolase|4-guanidinobutyrate amidinobutyrase|G-Base|GBH|gamma-guanidinobutyrate amidinohydrolase|gamma-guanidobutyrase|guanidinobutyrase|guanidinobutyrate ureahydrolase	3.5.3.7	cytosine deaminase (EC 3.5.4.1)	-	-	-	-	-	-	-	-	-	-	-	-	-	-	-	-	-	-	-	-	-	-	-	-	-	-	-	-	-	-	-	-	-	-	-	-	-	-
Arginine and proline metabolism	rxn02029	(1) 5-Aminopentanoate[0] + (1) Lipoate[0] <-> (1) D-Proline[0] + (1) Dihydrolipoate[0]	<	OK|HB	R02825				D-proline reductase, 26 kDa subunit (EC 1.21.4.1)|D-proline reductase, 45 kDa subunit (EC 1.21.4.1)|D-proline reductase, 23 kDa subunit (EC 1.21.4.1)|betaine reductase (EC 1.21.4.4)|diaminopimelate dehydrogenase (EC 1.4.1.16)	-	-	-	-	-	-	-	-	-	-	-	-	-	-	-	-	-	-	-	-	-	-	-	-	-	-	-	-	-	-	-	-	-	-	-	-	-	-
Arginine and proline metabolism	rxn00853	(1) H2O[0] + (2) H+[0] + (1) N-Carbamoylputrescine[0] <-> (1) CO2[0] + (1) NH3[0] + (1) Putrescine[0]	>	OK	R01152	N-CARBAMOYLPUTRESCINE-AMIDASE-RXN.c	N-Carbamoylputrescine amidohydrolase|N-carbamoylputrescine amidohydrolase|NCP|carbamoylputrescine hydrolase	3.5.1.53	N-carbamoylputrescine amidase (3.5.1.53)|tryptophanamidase (EC 3.5.1.57)	-	-	-	-	-	-	-	-	-	-	-	-	-	-	-	-	-	-	-	-	-	-	-	-	-	-	-	-	-	-	-	-	-	-	-	-	-	-
Arginine and proline metabolism	rxn00183	(1) H2O[0] + (1) NAD[0] + (1) L-Glutamate5-semialdehyde[0] <-> (1) NADH[0] + (1) L-Glutamate[0] + (2) H+[0]	-	OK	R00245		PUTA3		Delta-1-pyrroline-5-carboxylate dehydrogenase (EC 1.5.1.12)|D-lysopine dehydrogenase (EC 1.5.1.16)	-	-	-	-	-	-	-	-	-	-	-	-	-	-	-	-	-	-	-	-	-	-	-	-	-	-	-	-	-	-	-	-	-	-	-	-	-	-
Arginine and proline metabolism	rxn02358	(1) NADP[0] + (1) trans-4-Hydroxy-L-proline[0] <-> (1) NADPH[0] + (2) H+[0] + (1) 3-Hydroxy-L-1-pyrroline-5-carboxylate[0]	>	OK|HB	R03293		L-hydroxyproline reductase (NADP)		Pyrroline-5-carboxylate reductase (EC 1.5.1.2), ProG-like|tauropine dehydrogenase (EC 1.5.1.23)	-	-	-	-	-	-	-	-	-	-	-	-	-	-	-	-	-	-	-	-	-	-	-	-	-	-	-	-	-	-	-	-	-	-	-	-	-	-
Arginine and proline metabolism	rxn02946	(1) O2[0] + (1) cis-4-Hydroxy-D-proline[0] <-> (1) H2O2[0] + (1) H+[0] + (1) 1-Pyrroline-4-hydroxy-2-carboxylate[0]	>	OK|HB	R04221		cis-4-Hydroxy-D-proline:oxygen oxidoreductase (deaminating)		D-amino-acid oxidase (EC 1.4.3.3)|D-glutamate oxidase (EC 1.4.3.7)	-	-	-	-	-	-	-	-	-	-	-	-	-	-	-	-	-	-	-	-	-	-	-	-	-	-	-	-	-	-	-	-	-	-	-	-	-	-
Arginine and proline metabolism	rxn02356	(1) NAD[0] + (1) trans-4-Hydroxy-L-proline[0] <-> (1) NADH[0] + (2) H+[0] + (1) 3-Hydroxy-L-1-pyrroline-5-carboxylate[0]	>	OK|HB	R03291		HPROa|HPROx|L-hydroxyproline reductase (NAD)|L-hydroxyprolineoxidase-NAD|L-hydroxyprolinereductase-NAD		Pyrroline-5-carboxylate reductase (EC 1.5.1.2), ProG-like|tauropine dehydrogenase (EC 1.5.1.23)	-	-	-	-	-	-	-	-	-	-	-	-	-	-	-	-	-	-	-	-	-	-	-	-	-	-	-	-	-	-	-	-	-	-	-	-	-	-
Arginine and proline metabolism	rxn02071	(1) O2[0] + (1) D-Proline[0] <-> (1) H2O2[0] + (1) H+[0] + (1) 1-Pyrroline-2-carboxylate[0]	>	OK|HB	R02894		D-Proline:oxygen oxidoreductase|D-Proline:oxygen oxidoreductase (deaminating)		D-amino-acid oxidase (EC 1.4.3.3)|D-glutamate oxidase (EC 1.4.3.7)	-	-	-	-	-	-	-	-	-	-	-	-	-	-	-	-	-	-	-	-	-	-	-	-	-	-	-	-	-	-	-	-	-	-	-	-	-	-
Arginine and proline metabolism	rxn00560	(1) ATP[0] + (1) Urea[0] + (1) H2CO3[0] <-> (1) ADP[0] + (1) Phosphate[0] + (1) H+[0] + (1) Allophanate[0]	>	OK	R00774		Urea:carbon-dioxide ligase (ADP-forming)		urea carboxylase (EC 6.3.4.6)	-	-	-	-	-	-	-	-	-	-	-	-	-	-	-	-	-	-	-	-	-	-	-	-	-	-	-	-	-	-	-	-	-	-	-	-	-	-
Arginine and proline metabolism	rxn01142	(1) H2O[0] + (1) Creatine[0] <-> (1) Urea[0] + (1) Sarcosine[0]	>	OK	R01566	CREATINASE-RXN.c	Creatine amidinohydrolase|creatinase|creatine amidinohydrolase	3.5.3.3	guanidinobutyrase (EC 3.5.3.7)	-	-	-	-	-	-	-	-	-	-	-	-	-	-	-	-	-	-	-	-	-	-	-	-	-	-	-	-	-	-	-	-	-	-	-	-	-	-
Arginine and proline metabolism	rxn00856	(1) 2-Oxoglutarate[0] + (1) Putrescine[0] <-> (1) L-Glutamate[0] + (1) 4-Aminobutanal[0]	-	OK	R01155	PUTTRANSAM-RXN.c	PUTTRANSAM-RXN.c|Putrescine Transaminase		Putrescine aminotransferase (EC 2.6.1.82)|valine---3-methyl-2-oxovalerate transaminase (EC 2.6.1.32)|2-amino-4-deoxychorismate synthase (EC 2.6.1.86)	-	-	-	-	-	-	-	-	-	-	-	-	-	-	-	-	-	-	-	-	-	-	-	-	-	-	-	-	-	-	-	-	-	-	-	-	-	-
Arginine and proline metabolism	rxn00291	(1) H2O[0] + (1) N-Succinyl-L-glutamate[0] <-> (1) L-Glutamate[0] + (1) Succinate[0]	-	OK	R00411	SUCCGLUDESUCC-RXN.c	AstE|N2-succinylglutamate desuccinylase|SGDS|Succinylglutamate desuccinylase|succinylglutamate desuccinylase		Succinylglutamate desuccinylase (EC 3.5.1.96)|succinylglutamate desuccinylase (EC 3.5.1.96)	-	-	-	-	-	-	-	-	-	-	-	-	-	-	-	-	-	-	-	-	-	-	-	-	-	-	-	-	-	-	-	-	-	-	-	-	-	-
Arginine and proline metabolism	rxn00395	(1) H2O[0] + (1) L-Arginine[0] <-> (1) NH3[0] + (1) Citrulline[0]	>	OK	R00552	ARGININE-DEIMINASE-RXN.c	L-Arginine iminohydrolase|L-arginine deiminase|L-arginine iminohydrolase|arginine dihydrolase|citrulline iminase		Arginine deiminase (EC 3.5.3.6)|arginine deiminase (EC 3.5.3.6)	-	-	-	-	-	-	-	-	-	-	-	-	-	-	-	-	-	-	-	-	-	-	-	-	-	-	-	-	-	-	-	-	-	-	-	-	-	-
Arginine and proline metabolism	rxn02927	(2) H2O[0] + (2) H+[0] + (1) N2-Succinyl-L-arginine[0] <-> (1) CO2[0] + (2) NH3[0] + (1) N2-Succinyl-L-ornithine[0]	>	OK	R04189	SUCCARGDIHYDRO-RXN.c	2-N-succinyl-L-arginine iminohydrolase (decarboxylating)|AruB|AstB|N-succinylarginine dihydrolase|N2-succinylarginine dihydrolase|SADH|arginine succinylhydrolase		Succinylarginine dihydrolase (EC 3.5.3.23)|arginine deiminase (EC 3.5.3.6)	-	-	-	-	-	-	-	-	-	-	-	-	-	-	-	-	-	-	-	-	-	-	-	-	-	-	-	-	-	-	-	-	-	-	-	-	-	-
Arginine and proline metabolism	rxn03422	(1) H2O[0] + (1) NAD[0] + (1) N-Succinyl-L-glutamate 5-semialdehyde[0] <-> (1) NADH[0] + (2) H+[0] + (1) N-Succinyl-L-glutamate[0]	-	OK	R05049	SUCCGLUALDDEHYD-RXN.c	AruD|AstD|N-succinylglutamate 5-semialdehyde dehydrogenase|SGSD|Succinylglutamic semialdehyde dehydrogenase|succinylglutamate-semialdehyde dehydrogenase|succinylglutamic semialdehyde dehydrogenase	1.2.1.71	Succinylglutamic semialdehyde dehydrogenase (EC 1.2.1.71)|abietadienal dehydrogenase (EC 1.2.1.74)	-	-	-	-	-	-	-	-	-	-	-	-	-	-	-	-	-	-	-	-	-	-	-	-	-	-	-	-	-	-	-	-	-	-	-	-	-	-
Arginine and proline metabolism	rxn02944	(1) 2-Oxoglutarate[0] + (1) N2-Succinyl-L-ornithine[0] <-> (1) L-Glutamate[0] + (1) N-Succinyl-L-glutamate 5-semialdehyde[0]	-	OK	R04217	SUCCORNTRANSAM-RXN.c	2-N-succinyl-L-ornithine:2-oxoglutarate 5-aminotransferase|AstC|N2-succinylornithine 5-aminotransferase|SOAT|Succinylornithine transaminase|succinylornithine transaminase		Succinylornithine transaminase (EC 2.6.1.81)|aminodeoxychorismate synthase (EC 2.6.1.85)	-	-	-	-	-	-	-	-	-	-	-	-	-	-	-	-	-	-	-	-	-	-	-	-	-	-	-	-	-	-	-	-	-	-	-	-	-	-
Arginine and proline metabolism	rxn02359	(1) FAD[0] + (1) trans-4-Hydroxy-L-proline[0] <-> (1) FADH2[0] + (1) 3-Hydroxy-L-1-pyrroline-5-carboxylate[0]	>	OK	R03295		trans-4-Hydroxy-L-proline:(FAD) oxidoreductase|trans-4-Hydroxy-L-proline:NAD+ oxidoreductase		Proline dehydrogenase (EC 1.5.99.8) (Proline oxidase)|D-octopine dehydrogenase (EC 1.5.1.11)	-	-	-	-	-	-	-	-	-	-	-	-	-	-	-	-	-	-	-	-	-	-	-	-	-	-	-	-	-	-	-	-	-	-	-	-	-	-
Arginine and proline metabolism	rxn00601	(1) L-Arginine[0] + (1) Succinyl-CoA[0] <-> (1) CoA[0] + (1) H+[0] + (1) N2-Succinyl-L-arginine[0]	>	OK	R00832	ARGININE-N-SUCCINYLTRANSFERASE-RXN.c	AOST|Arginine succinyltransferase|AstA|arginine N-succinyltransferase|arginine and ornithine N2-succinyltransferase|arginine n-succinyltransferase|arginine succinyltransferase|succinyl-CoA:L-arginine 2-N-succinyltransferase		Arginine N-succinyltransferase (EC 2.3.1.109)|D-tryptophan N-malonyltransferase (EC 2.3.1.112)	-	-	-	-	-	-	-	-	-	-	-	-	-	-	-	-	-	-	-	-	-	-	-	-	-	-	-	-	-	-	-	-	-	-	-	-	-	-
Glycine, serine and threonine metabolism	rxn01964	(1) L-Serine[0] + (1) Indoleglycerol phosphate[0] <-> (1) H2O[0] + (1) L-Tryptophan[0] + (1) Glyceraldehyde3-phosphate[0]	-	OK	R02722	TRYPSYN-RXN.c	L-serine hydro-lyase (adding indoleglycerol-phosphate)|L-serine hydro-lyase [adding 1-C-(indol-3-yl)glycerol 3-phosphate, L-tryptophan and glyceraldehyde-3-phosphate-forming]|L-serine hydro-lyase [adding 1-C-(indol-3-yl)glycerol 3-phosphate; L-tryptophan and glyceraldehyde-3-phosphate-forming]|L-tryptophan synthetase|TRPS1|indoleglycerol phosphate aldolase|tryptophan desmolase|tryptophan synthase…		Tryptophan synthase beta chain (EC 4.2.1.20)|Tryptophan synthase alpha chain (EC 4.2.1.20)|porphobilinogen synthase (EC 4.2.1.24)	G/PosF/Positive/Positive variable/>/L-Tryptophan//	G/PosF/Positive/Positive variable/>///	G/PosF/Positive/Positive variable/>/L-Tryptophan//	G/PosF/Positive/Positive variable/>/L-Tryptophan//	G/PosF/Positive/Positive variable/>///	G/PosF/Positive/Positive variable/>/L-Tryptophan//	G/PosF/Positive/Positive variable/>///	G/PosF/Positive/Positive variable/>/L-Tryptophan//	PosF/Positive variable/Positive variable/>/L-Tryptophan//	G/PosF/Positive/Positive variable/>/L-Tryptophan//	G/PosF/Positive/Positive variable/>/L-Tryptophan//	-	G/PosF/Positive/Positive variable/>///	G/PosF/Positive/Positive variable/>/L-Tryptophan//	G/PosF/Positive/Positive variable/>/L-Tryptophan//	G/PosF/Positive/Positive variable/>/L-Tryptophan//	G/PosF/Positive/Positive variable/>///	G/PosF/Positive/Positive variable/>/L-Tryptophan//	G/PosF/Positive/Positive variable/>/L-Tryptophan//	G/PosF/Positive/Positive variable/>/L-Tryptophan//	G/PosF/Positive/Positive variable/>/L-Tryptophan;Stearoylcardiolipin (B. subtilis)//	G/PosF/Positive/Positive variable/>/L-Tryptophan//	G/PosF/Positive/Positive variable/>///	G/PosF/Positive/Positive variable/>///	G/PosF/Positive/Positive variable/>/glycerol teichoic acid (n-45), linked, D-ala substituted;L-Tryptophan;glycerol teichoic acid (n-45), linked, unsubstituted//	-	PosF/Positive variable/Positive variable/>///	G/PosF/Positive/Positive variable/>/L-Tryptophan;Stearoylcardiolipin (B. subtilis)//	G/PosF/Positive/Positive variable/>///	G/PosF/Positive/Positive variable/>///	G/PosF/Positive/Positive variable/>/L-Tryptophan//	G/PosF/Positive/Positive variable/>/L-Tryptophan//	G/PosF/Positive/Positive variable/>///	G/PosF/Positive/Positive variable/>///	-	G/PosF/Positive/Positive variable/>///	PosF/Positive variable/Positive variable/>/L-Tryptophan//	G/PosF/Positive/Positive variable/>/L-Tryptophan//
Glycine, serine and threonine metabolism	rxn01643	(1) NADP[0] + (1) Phosphate[0] + (1) L-Aspartate4-semialdehyde[0] <-> (1) NADPH[0] + (1) H+[0] + (1) 4-Phospho-L-aspartate[0]	-	OK|HB	R02291	ASPARTATE-SEMIALDEHYDE-DEHYDROGENASE-RXN.c	ASA dehydrogenase|ASAD|L-Aspartate-4-semialdehyde:NADP+ oxidoreductase (phosphorylating)|L-aspartate-4-semialdehyde:NADP+ oxidoreductase (phosphorylating)|L-aspartate-beta-semialdehyde:NADP+ oxidoreductase (phosphorylating)|aspartate semialdehyde dehydrogenase|aspartate-semialdehyde dehydrogenase|aspartate-semialdehyde dehydrogenase, irreversible|aspartate-semialdehydedehydrogenase|aspartic beta-…		Aspartate-semialdehyde dehydrogenase (EC 1.2.1.11)|aspartate-semialdehyde dehydrogenase (EC 1.2.1.11)	NegF/Negative/Negative variable/</Siroheme;Anteisoheptadecanoyllipoteichoic acid (n-24), linked, unsubstituted;L-Isoleucine;L-Threonine;Stearoylcardiolipin (B. subtilis);Dianteisoheptadecanoylphosphatidylethanolamine;Anteisoheptadecanoyllipoteichoic acid (n-24), linked, glucose substituted;Ubiquinone-8;phosphatidylethanolamine dioctadecanoyl;TPP;Dianteisoheptadecanoylphosphatidylglycerol;L-Lysine…	NegF/Negative/Negative variable/<///	NegF/Negative/Negative variable/</Anteisoheptadecanoyllipoteichoic acid (n-24), linked, unsubstituted;Dianteisoheptadecanoylphosphatidylethanolamine;Anteisoheptadecanoyllipoteichoic acid (n-24), linked, D-alanine substituted;S-Adenosyl-L-methionine;Phosphatidylglycerol dioctadecanoyl;TTP;phosphatidylethanolamine dioctadecanoyl;L-Threonine;Anteisoheptadecanoyllipoteichoic acid (n-24), linked, gluc…	NegF/Negative/Negative variable/</L-Threonine;Peptidoglycan polymer (n subunits);Anteisoheptadecanoyllipoteichoic acid (n-24), linked, D-alanine substituted;Stearoylcardiolipin (B. subtilis);S-Adenosyl-L-methionine;phosphatidylethanolamine dioctadecanoyl;Dianteisoheptadecanoylphosphatidylethanolamine;L-Isoleucine;Anteisoheptadecanoyllipoteichoic acid (n-24), linked, N-acetyl-D-glucosamine;Diantei…	NegF/Negative/Negative variable/<///	NegF/Negative/Negative variable/</Spermidine;Peptidoglycan polymer (n subunits);Anteisoheptadecanoyllipoteichoic acid (n-24), linked, D-alanine substituted;Anteisoheptadecanoyllipoteichoic acid (n-24), linked, glucose substituted;Anteisoheptadecanoyllipoteichoic acid (n-24), linked, unsubstituted;Anteisoheptadecanoylcardiolipin (B. subtilis);Anteisoheptadecanoyllipoteichoic acid (n-24), linked, N…	NegF/Negative/Negative variable/<///	NegF/Negative/Negative variable/</L-Methionine;Dianteisoheptadecanoylphosphatidylethanolamine;Phosphatidylglycerol dioctadecanoyl;phosphatidylethanolamine dioctadecanoyl;Anteisoheptadecanoyllipoteichoic acid (n-24), linked, unsubstituted;Anteisoheptadecanoyllipoteichoic acid (n-24), linked, N-acetyl-D-glucosamine;L-Isoleucine;Spermidine;TTP;L-Lysine;Anteisoheptadecanoyllipoteichoic acid (n-24), l…	NegF/Negative/Negative variable/</Peptidoglycan polymer (n subunits);Spermidine;L-Lysine;L-Methionine;S-Adenosyl-L-methionine//	NegF/Negative/Negative variable/</Peptidoglycan polymer (n subunits);L-Lysine;Phosphatidylglycerol dioctadecanoyl;Anteisoheptadecanoylcardiolipin (B. subtilis);Anteisoheptadecanoyllipoteichoic acid (n-24), linked, D-alanine substituted;L-Threonine;L-Isoleucine;Anteisoheptadecanoyllipoteichoic acid (n-24), linked, glucose substituted;Spermidine;Dianteisoheptadecanoylphosphatidylglycerol;L-Methioni…	NegF/Negative/Negative variable/</Dianteisoheptadecanoylphosphatidylethanolamine;Phosphatidylglycerol dioctadecanoyl;Spermidine;S-Adenosyl-L-methionine;L-Threonine;L-Lysine;Anteisoheptadecanoyllipoteichoic acid (n-24), linked, N-acetyl-D-glucosamine;L-Isoleucine;Anteisoheptadecanoyllipoteichoic acid (n-24), linked, unsubstituted;Peptidoglycan polymer (n subunits);Dianteisoheptadecanoylphosphatidy…	NegF/Negative/Negative variable/</L-Isoleucine;dGTP;L-Serine;Anteisoheptadecanoyllipoteichoic acid (n-24), linked, unsubstituted;Dianteisoheptadecanoylphosphatidylethanolamine;Spermidine;Siroheme;Anteisoheptadecanoyllipoteichoic acid (n-24), linked, N-acetyl-D-glucosamine;L-Tryptophan;5-Methyltetrahydrofolate;Stearoyllipoteichoic acid (n-24), linked, D-alanine substituted;L-Alanine;GTP;FAD;L-Lysi…	NegF/Negative/Negative variable/<///	G/NegF/Negative/Negative variable/</GSH;Anteisoheptadecanoyllipoteichoic acid (n-24), linked, D-alanine substituted;Heme;10-Formyltetrahydrofolate;Anteisoheptadecanoyllipoteichoic acid (n-24), linked, N-acetyl-D-glucosamine;Anteisoheptadecanoylcardiolipin (B. subtilis);L-Lysine;L-Glutamate;Tetrahydrofolate;Dianteisoheptadecanoylphosphatidylglycerol;L-Isoleucine;Siroheme;Spermidine;Dianteisoheptad…	NegF/Negative/Negative variable/</L-Lysine;L-Isoleucine;TTP;Peptidoglycan polymer (n subunits);Anteisoheptadecanoylcardiolipin (B. subtilis);L-Methionine;Dianteisoheptadecanoylphosphatidylglycerol;L-Threonine;Anteisoheptadecanoyllipoteichoic acid (n-24), linked, unsubstituted;Phosphatidylglycerol dioctadecanoyl;Anteisoheptadecanoyllipoteichoic acid (n-24), linked, glucose substituted;Dianteisohep…	NegF/Negative/Negative variable/</L-Isoleucine;ATP;NADP;10-Formyltetrahydrofolate;2-Demethylmenaquinone 8;Phosphatidylglycerol dioctadecanoyl;Dianteisoheptadecanoylphosphatidylglycerol;5-Methyltetrahydrofolate;TPP;Anteisoheptadecanoyllipoteichoic acid (n-24), linked, glucose substituted;L-Lysine;Spermidine;Peptidoglycan polymer (n subunits);Anteisoheptadecanoyllipoteichoic acid (n-24), linked, N-…	NegF/Negative/Negative variable/<///	NegF/Negative/Negative variable/</dGTP;L-Tyrosine;L-Threonine;L-Isoleucine;Heme;TPP;Anteisoheptadecanoyllipoteichoic acid (n-24), linked, D-alanine substituted;Ubiquinone-8;Siroheme;GTP;phosphatidylethanolamine dioctadecanoyl;S-Adenosyl-L-methionine;2-Demethylmenaquinone 8;GSH;Anteisoheptadecanoyllipoteichoic acid (n-24), linked, N-acetyl-D-glucosamine;L-Lysine;Dianteisoheptadecanoylphosphatidyle…	NegF/Negative/Negative variable/</Spermidine;TTP;Anteisoheptadecanoyllipoteichoic acid (n-24), linked, unsubstituted;L-Threonine;Phosphatidylglycerol dioctadecanoyl;L-Lysine;phosphatidylethanolamine dioctadecanoyl;Anteisoheptadecanoyllipoteichoic acid (n-24), linked, glucose substituted;Stearoylcardiolipin (B. subtilis);L-Methionine;Anteisoheptadecanoylcardiolipin (B. subtilis);Dianteisoheptadeca…	NegF/Negative/Negative variable/</Bactoprenyl diphosphate;S-Adenosyl-L-methionine;L-Lysine;Peptidoglycan polymer (n subunits);L-Methionine;Spermidine//	NegF/Negative/Negative variable/</Glycine;L-Methionine;L-Glutamine;Diisoheptadecanoylphosphatidylethanolamine;Ubiquinone-8;L-Histidine;Anteisoheptadecanoyllipoteichoic acid (n-24), linked, glucose substituted;CoA;L-Tyrosine;Stearoyllipoteichoic acid (n-24), linked, N-acetyl-D-glucosamine;L-Isoleucine;L-Leucine;Stearoyllipoteichoic acid (n-24), linked, D-alanine substituted;L-Tryptophan;TTP;Isohep…	G/NegF/Negative/Negative variable/</L-Lysine;Peptidoglycan polymer (n subunits)//	NegF/Negative/Negative variable/<///	NegF/Negative/Negative variable/<///	NegF/Negative/Negative variable/</Riboflavin;FAD;Anteisoheptadecanoyllipoteichoic acid (n-24), linked, N-acetyl-D-glucosamine;NAD;Heme;Diisoheptadecanoylphosphatidylethanolamine;10-Formyltetrahydrofolate;Stearoyllipoteichoic acid (n-24), linked, N-acetyl-D-glucosamine;NADP;Isoheptadecanoyllipoteichoic acid (n-24), linked, N-acetyl-D-glucosamine;L-Leucine;L-Threonine;tcam;L-Methionine;Tetrahydrofo…	NegF/Negative/Negative variable/<///	NegF/Negative/Negative variable/<///	NegF/Negative/Negative variable/</Peptidoglycan polymer (n subunits);S-Adenosyl-L-methionine;L-Methionine;L-Lysine;Spermidine//	NegF/Negative/Negative variable/<///	NegF/Negative/Negative variable/<///	NegF/Negative/Negative variable/</Anteisoheptadecanoyllipoteichoic acid (n-24), linked, unsubstituted;Dianteisoheptadecanoylphosphatidylethanolamine;Spermidine;L-Methionine;L-Isoleucine;Anteisoheptadecanoylcardiolipin (B. subtilis);Anteisoheptadecanoyllipoteichoic acid (n-24), linked, D-alanine substituted;TTP;FAD;Anteisoheptadecanoyllipoteichoic acid (n-24), linked, N-acetyl-D-glucosamine;L-Lysi…	NegF/Negative/Negative variable/</L-Methionine;TTP;Anteisoheptadecanoyllipoteichoic acid (n-24), linked, glucose substituted;Anteisoheptadecanoyllipoteichoic acid (n-24), linked, unsubstituted;Spermidine;L-Isoleucine;Dianteisoheptadecanoylphosphatidylglycerol;Stearoylcardiolipin (B. subtilis);Anteisoheptadecanoylcardiolipin (B. subtilis);L-Threonine;Anteisoheptadecanoyllipoteichoic acid (n-24), l…	NegF/Negative/Negative variable/<///	NegF/Negative/Negative variable/<///	NegF/Negative/Negative variable/</Anteisoheptadecanoyllipoteichoic acid (n-24), linked, N-acetyl-D-glucosamine;2-Demethylmenaquinone 8;Dianteisoheptadecanoylphosphatidylglycerol;Dianteisoheptadecanoylphosphatidylethanolamine;NADP;L-Glutamine;Stearoyllipoteichoic acid (n-24), linked, D-alanine substituted;Anteisoheptadecanoyllipoteichoic acid (n-24), linked, D-alanine substituted;Calomide;dGTP;L-G…	NegF/Negative/Negative variable/<///	NegF/Negative/Negative variable/</Anteisoheptadecanoyllipoteichoic acid (n-24), linked, glucose substituted;L-Threonine;L-Isoleucine;S-Adenosyl-L-methionine;Anteisoheptadecanoyllipoteichoic acid (n-24), linked, D-alanine substituted;Peptidoglycan polymer (n subunits);Anteisoheptadecanoyllipoteichoic acid (n-24), linked, N-acetyl-D-glucosamine;TTP;L-Lysine;L-Methionine;Heme;Dianteisoheptadecanoylp…	NegF/Negative/Negative variable/</L-Isoleucine;Dianteisoheptadecanoylphosphatidylglycerol;L-Threonine;L-Methionine;Anteisoheptadecanoyllipoteichoic acid (n-24), linked, unsubstituted;Peptidoglycan polymer (n subunits);L-Lysine;Stearoylcardiolipin (B. subtilis);S-Adenosyl-L-methionine;Dianteisoheptadecanoylphosphatidylethanolamine;Anteisoheptadecanoyllipoteichoic acid (n-24), linked, N-acetyl-D-gl…
Glycine, serine and threonine metabolism	rxn00337	(1) ATP[0] + (1) L-Aspartate[0] <-> (1) ADP[0] + (1) 4-Phospho-L-aspartate[0]	-	OK|HB	R00480	ASPARTATEKIN-RXN.c	ASPK|ATP:L-aspartate 4-phosphotransferase|aspartate kinase|aspartate kinase, irreversible|aspartatekinase|aspartic kinase|aspartokinase|beta-aspartokinase		Aspartokinase (EC 2.7.2.4)|acetylglutamate kinase (EC 2.7.2.8)	PosF/Positive/Positive variable/-/Siroheme;Anteisoheptadecanoyllipoteichoic acid (n-24), linked, unsubstituted;L-Isoleucine;L-Threonine;Stearoylcardiolipin (B. subtilis);Dianteisoheptadecanoylphosphatidylethanolamine;Anteisoheptadecanoyllipoteichoic acid (n-24), linked, glucose substituted;Ubiquinone-8;TPP;Dianteisoheptadecanoylphosphatidylglycerol;L-Lysine;Anteisoheptadecanoylcardiolipin (B. sub…	PosF/Positive/Positive variable/-///	PosF/Positive/Positive variable/-/Anteisoheptadecanoyllipoteichoic acid (n-24), linked, unsubstituted;Dianteisoheptadecanoylphosphatidylethanolamine;Anteisoheptadecanoyllipoteichoic acid (n-24), linked, D-alanine substituted;S-Adenosyl-L-methionine;Phosphatidylglycerol dioctadecanoyl;phosphatidylethanolamine dioctadecanoyl;L-Threonine;Anteisoheptadecanoyllipoteichoic acid (n-24), linked, glucose …	PosF/Positive/Positive variable/-/L-Threonine;Peptidoglycan polymer (n subunits);Anteisoheptadecanoyllipoteichoic acid (n-24), linked, D-alanine substituted;Stearoylcardiolipin (B. subtilis);S-Adenosyl-L-methionine;phosphatidylethanolamine dioctadecanoyl;Dianteisoheptadecanoylphosphatidylethanolamine;L-Isoleucine;TTP;Anteisoheptadecanoyllipoteichoic acid (n-24), linked, N-acetyl-D-glucosamine;Dia…	PosF/Positive/Positive variable/-///	PosF/Positive/Positive variable/-/Spermidine;Peptidoglycan polymer (n subunits);Anteisoheptadecanoyllipoteichoic acid (n-24), linked, D-alanine substituted;Stearoylcardiolipin (B. subtilis);Anteisoheptadecanoyllipoteichoic acid (n-24), linked, glucose substituted;Anteisoheptadecanoyllipoteichoic acid (n-24), linked, unsubstituted;Anteisoheptadecanoylcardiolipin (B. subtilis);Anteisoheptadecanoyll…	PosF/Positive/Positive variable/-///	PosF/Positive/Positive variable/-/L-Methionine;Dianteisoheptadecanoylphosphatidylethanolamine;Phosphatidylglycerol dioctadecanoyl;phosphatidylethanolamine dioctadecanoyl;Anteisoheptadecanoyllipoteichoic acid (n-24), linked, unsubstituted;Anteisoheptadecanoyllipoteichoic acid (n-24), linked, N-acetyl-D-glucosamine;L-Isoleucine;Spermidine;TTP;L-Lysine;Anteisoheptadecanoyllipoteichoic acid (n-24), l…	PosF/Positive/Positive variable/-/Peptidoglycan polymer (n subunits);Spermidine;L-Lysine;L-Methionine;S-Adenosyl-L-methionine//	PosF/Positive/Positive variable/-/Peptidoglycan polymer (n subunits);L-Lysine;Phosphatidylglycerol dioctadecanoyl;Anteisoheptadecanoylcardiolipin (B. subtilis);Anteisoheptadecanoyllipoteichoic acid (n-24), linked, D-alanine substituted;L-Threonine;L-Isoleucine;Anteisoheptadecanoyllipoteichoic acid (n-24), linked, glucose substituted;Spermidine;Dianteisoheptadecanoylphosphatidylglycerol;L-Methioni…	PosF/Positive/Positive variable/-/Dianteisoheptadecanoylphosphatidylethanolamine;Phosphatidylglycerol dioctadecanoyl;Spermidine;S-Adenosyl-L-methionine;L-Threonine;L-Lysine;Anteisoheptadecanoyllipoteichoic acid (n-24), linked, N-acetyl-D-glucosamine;L-Isoleucine;Anteisoheptadecanoyllipoteichoic acid (n-24), linked, unsubstituted;Peptidoglycan polymer (n subunits);Dianteisoheptadecanoylphosphatidy…	PosF/Positive/Positive variable/-/L-Isoleucine;dGTP;L-Serine;Anteisoheptadecanoyllipoteichoic acid (n-24), linked, unsubstituted;Dianteisoheptadecanoylphosphatidylethanolamine;Spermidine;Siroheme;Anteisoheptadecanoyllipoteichoic acid (n-24), linked, N-acetyl-D-glucosamine;L-Tryptophan;5-Methyltetrahydrofolate;Stearoyllipoteichoic acid (n-24), linked, D-alanine substituted;L-Alanine;GTP;FAD;L-Lysi…	PosF/Positive/Positive variable/-///	PosF/Positive/Positive variable/-/GSH;Anteisoheptadecanoyllipoteichoic acid (n-24), linked, D-alanine substituted;Heme;10-Formyltetrahydrofolate;Anteisoheptadecanoyllipoteichoic acid (n-24), linked, N-acetyl-D-glucosamine;Anteisoheptadecanoylcardiolipin (B. subtilis);L-Lysine;L-Glutamate;Tetrahydrofolate;Dianteisoheptadecanoylphosphatidylglycerol;L-Isoleucine;Siroheme;Spermidine;Dianteisoheptadec…	PosF/Positive/Positive variable/-/Anteisoheptadecanoyllipoteichoic acid (n-24), linked, D-alanine substituted;L-Lysine;L-Isoleucine;TTP;Peptidoglycan polymer (n subunits);Anteisoheptadecanoylcardiolipin (B. subtilis);L-Methionine;Dianteisoheptadecanoylphosphatidylglycerol;L-Threonine;Phosphatidylglycerol dioctadecanoyl;Anteisoheptadecanoyllipoteichoic acid (n-24), linked, glucose substituted;Dian…	PosF/Positive/Positive variable/-/L-Isoleucine;ATP;NADP;10-Formyltetrahydrofolate;2-Demethylmenaquinone 8;Phosphatidylglycerol dioctadecanoyl;Dianteisoheptadecanoylphosphatidylglycerol;5-Methyltetrahydrofolate;TPP;Anteisoheptadecanoyllipoteichoic acid (n-24), linked, glucose substituted;L-Lysine;Spermidine;Peptidoglycan polymer (n subunits);Anteisoheptadecanoyllipoteichoic acid (n-24), linked, N-…	PosF/Positive/Positive variable/-///	PosF/Positive/Positive variable/-/L-Threonine;L-Isoleucine;Heme;TPP;Anteisoheptadecanoyllipoteichoic acid (n-24), linked, D-alanine substituted;L-Phenylalanine;Ubiquinone-8;Siroheme;phosphatidylethanolamine dioctadecanoyl;dATP;S-Adenosyl-L-methionine;GSH;Anteisoheptadecanoyllipoteichoic acid (n-24), linked, N-acetyl-D-glucosamine;L-Lysine;Dianteisoheptadecanoylphosphatidylethanolamine;Spermidine;…	PosF/Positive/Positive variable/-/Spermidine;Anteisoheptadecanoyllipoteichoic acid (n-24), linked, unsubstituted;L-Threonine;Phosphatidylglycerol dioctadecanoyl;L-Lysine;phosphatidylethanolamine dioctadecanoyl;Anteisoheptadecanoyllipoteichoic acid (n-24), linked, glucose substituted;L-Methionine;Anteisoheptadecanoylcardiolipin (B. subtilis);Dianteisoheptadecanoylphosphatidylethanolamine;Peptidogl…	PosF/Positive/Positive variable/-/Bactoprenyl diphosphate;S-Adenosyl-L-methionine;L-Lysine;Peptidoglycan polymer (n subunits);L-Methionine;Spermidine//	PosF/Positive/Positive variable/-/Glycine;L-Methionine;L-Glutamine;Diisoheptadecanoylphosphatidylethanolamine;Ubiquinone-8;L-Histidine;Anteisoheptadecanoyllipoteichoic acid (n-24), linked, glucose substituted;CoA;L-Tyrosine;Stearoyllipoteichoic acid (n-24), linked, N-acetyl-D-glucosamine;L-Isoleucine;L-Leucine;Stearoyllipoteichoic acid (n-24), linked, D-alanine substituted;L-Tryptophan;TTP;Isohep…	G/PosF/Positive/Positive variable/>/L-Lysine;Peptidoglycan polymer (n subunits)//	PosF/Positive/Positive variable/-///	PosF/Positive/Positive variable/-///	PosF/Positive/Positive variable/-/Riboflavin;FAD;Anteisoheptadecanoyllipoteichoic acid (n-24), linked, N-acetyl-D-glucosamine;Heme;Diisoheptadecanoylphosphatidylethanolamine;Stearoyllipoteichoic acid (n-24), linked, N-acetyl-D-glucosamine;Isoheptadecanoyllipoteichoic acid (n-24), linked, N-acetyl-D-glucosamine;GTP;L-Threonine;Glycine;tcam;L-Methionine;Tetrahydrofolate;Isoheptadecanoylcardiolipin …	PosF/Positive/Positive variable/-///	PosF/Positive/Positive variable/-///	PosF/Positive/Positive variable/-/Peptidoglycan polymer (n subunits);S-Adenosyl-L-methionine;L-Methionine;L-Lysine;Spermidine//	PosF/Positive/Positive variable/-///	PosF/Positive/Positive variable/-///	PosF/Positive/Positive variable/-/Anteisoheptadecanoyllipoteichoic acid (n-24), linked, unsubstituted;Dianteisoheptadecanoylphosphatidylethanolamine;Spermidine;L-Methionine;L-Isoleucine;Anteisoheptadecanoylcardiolipin (B. subtilis);Anteisoheptadecanoyllipoteichoic acid (n-24), linked, D-alanine substituted;TTP;FAD;Anteisoheptadecanoyllipoteichoic acid (n-24), linked, N-acetyl-D-glucosamine;L-Lysi…	PosF/Positive/Positive variable/-/L-Methionine;TTP;Anteisoheptadecanoyllipoteichoic acid (n-24), linked, glucose substituted;Anteisoheptadecanoyllipoteichoic acid (n-24), linked, unsubstituted;Spermidine;L-Isoleucine;Dianteisoheptadecanoylphosphatidylglycerol;Anteisoheptadecanoylcardiolipin (B. subtilis);L-Threonine;Anteisoheptadecanoyllipoteichoic acid (n-24), linked, N-acetyl-D-glucosamine;Phos…	PosF/Positive/Positive variable/-///	PosF/Positive/Positive variable/-///	PosF/Positive/Positive variable/-/Anteisoheptadecanoyllipoteichoic acid (n-24), linked, N-acetyl-D-glucosamine;2-Demethylmenaquinone 8;Dianteisoheptadecanoylphosphatidylglycerol;Dianteisoheptadecanoylphosphatidylethanolamine;NADP;L-Glutamine;Stearoyllipoteichoic acid (n-24), linked, D-alanine substituted;Anteisoheptadecanoyllipoteichoic acid (n-24), linked, D-alanine substituted;Calomide;dGTP;L-G…	PosF/Positive/Positive variable/-///	PosF/Positive/Positive variable/-/Anteisoheptadecanoyllipoteichoic acid (n-24), linked, glucose substituted;L-Threonine;L-Isoleucine;S-Adenosyl-L-methionine;Anteisoheptadecanoyllipoteichoic acid (n-24), linked, D-alanine substituted;Peptidoglycan polymer (n subunits);Anteisoheptadecanoyllipoteichoic acid (n-24), linked, N-acetyl-D-glucosamine;TTP;L-Lysine;L-Methionine;Heme;Dianteisoheptadecanoylp…	PosF/Positive/Positive variable/-/L-Isoleucine;Dianteisoheptadecanoylphosphatidylglycerol;L-Threonine;L-Methionine;Anteisoheptadecanoyllipoteichoic acid (n-24), linked, unsubstituted;Peptidoglycan polymer (n subunits);L-Lysine;Stearoylcardiolipin (B. subtilis);S-Adenosyl-L-methionine;Dianteisoheptadecanoylphosphatidylethanolamine;Anteisoheptadecanoyllipoteichoic acid (n-24), linked, N-acetyl-D-gl…
Glycine, serine and threonine metabolism	rxn00692	(1) H2O[0] + (1) Glycine[0] + (1) 5-10-Methylenetetrahydrofolate[0] <-> (1) L-Serine[0] + (1) Tetrahydrofolate[0]	-	OK	R00945	GLYOHMETRANS-RXN.c	GHMT2r|glycine hydroxymethyltransferase, reversible|glycine hydroxymethyltransferase, reversible, mitochondrial|glycinehydroxymethyltransferase-reversible		Serine hydroxymethyltransferase (EC 2.1.2.1)|UDP-4-amino-4-deoxy-L-arabinose formyltransferase (EC 2.1.2.13)	NegF/Negative/Variable/-/Siroheme;5-Methyltetrahydrofolate;FAD;L-Tyrosine;GTP;CoA;Ubiquinone-8;phosphatidylethanolamine dioctadecanoyl;TPP;GSH;ACP;10-Formyltetrahydrofolate;Riboflavin;L-Histidine;Calomide;dGTP;Tetrahydrofolate;L-Methionine;ATP;Glycine;TTP;L-Phenylalanine;2-Demethylmenaquinone 8;S-Adenosyl-L-methionine;Heme;Menaquinone 8//	NegF/Negative/Variable/-///	NegF/Negative/Variable/-/GTP;Siroheme;Stearoyllipoteichoic acid (n-24), linked, N-acetyl-D-glucosamine;Stearoyllipoteichoic acid (n-24), linked, glucose substituted;5-Methyltetrahydrofolate;Tetrahydrofolate;Stearoyllipoteichoic acid (n-24), linked, unsubstituted;Menaquinone 8;TTP;phosphatidylethanolamine dioctadecanoyl;Ubiquinone-8;10-Formyltetrahydrofolate;dGTP;TPP;2-Demethylmenaquinone 8;GSH;St…	NegF/Negative/Variable/-/5-Methyltetrahydrofolate;ATP;TPP;phosphatidylethanolamine dioctadecanoyl;Ubiquinone-8;L-Tyrosine;GSH;Siroheme;TTP;Menaquinone 8;10-Formyltetrahydrofolate;2-Demethylmenaquinone 8;Heme;Glycine;Tetrahydrofolate//	NegF/Negative/Variable/-///	NegF/Negative/Variable/-/Glycine;TTP;5-Methyltetrahydrofolate;L-Phenylalanine;Tetrahydrofolate;GTP;Heme;Siroheme;phosphatidylethanolamine dioctadecanoyl;10-Formyltetrahydrofolate;TPP;dATP;GSH;ATP;Ubiquinone-8//	PosF/Positive/Variable/-///	NegF/Negative/Variable/-/GSH;L-Tyrosine;dATP;TPP;ATP;Glycine;5-Methyltetrahydrofolate;2-Demethylmenaquinone 8;dGTP;Ubiquinone-8;Menaquinone 8;GTP;Siroheme;Tetrahydrofolate;CoA;Heme;10-Formyltetrahydrofolate//	PosF/Positive/Variable/-/Anteisoheptadecanoyllipoteichoic acid (n-24), linked, N-acetyl-D-glucosamine;phosphatidylethanolamine dioctadecanoyl;Isoheptadecanoylcardiolipin (B. subtilis);Anteisoheptadecanoylcardiolipin (B. subtilis);Stearoyllipoteichoic acid (n-24), linked, D-alanine substituted;Ubiquinone-8;Diisoheptadecanoylphosphatidylglycerol;Diisoheptadecanoylphosphatidylethanolamine;Isoheptade…	NegF/Negative/Variable/-/dGTP;Stearoyllipoteichoic acid (n-24), linked, glucose substituted;Stearoyllipoteichoic acid (n-24), linked, N-acetyl-D-glucosamine;Siroheme;CoA;L-Phenylalanine;GSH;Stearoyllipoteichoic acid (n-24), linked, D-alanine substituted;ATP;Tetrahydrofolate;Ubiquinone-8;5-Methyltetrahydrofolate;Heme;phosphatidylethanolamine dioctadecanoyl;2-Demethylmenaquinone 8;TPP;TTP;Glycine;1…	NegF/Variable/Variable/-/S-Adenosyl-L-methionine;GTP;Tetrahydrofolate;Heme;GSH;ATP;Menaquinone 8;TPP;L-Phenylalanine;Ubiquinone-8;dGTP;Siroheme;phosphatidylethanolamine dioctadecanoyl;CoA;Glycine;10-Formyltetrahydrofolate;2-Demethylmenaquinone 8;5-Methyltetrahydrofolate//	PosF/Positive/Variable/-/L-Serine;Dianteisoheptadecanoylphosphatidylethanolamine;phosphatidylethanolamine dioctadecanoyl;GSH;ACP;Diisoheptadecanoylphosphatidylethanolamine;CoA;Ubiquinone-8;TPP;L-Cysteine//	NegF/Negative/Variable/-///	G/NegF/Negative/Negative variable/</Glycine;NAD;Heme;Calomide;Siroheme;dATP;Riboflavin;NADP;FAD;S-Adenosyl-L-methionine;ATP//	-	-	-	-	-	-	PosF/Positive/Variable/-/Diisoheptadecanoylphosphatidylethanolamine;L-Tryptophan;TTP;L-Glutamate;Dianteisoheptadecanoylphosphatidylethanolamine;GSH;L-Serine//	NegF/Negative/Variable/-/Siroheme;dATP;Phosphatidylglycerol dioctadecanoyl;Anteisoheptadecanoyllipoteichoic acid (n-24), linked, glucose substituted;CoA;10-Formyltetrahydrofolate;ACP;phosphatidylethanolamine dioctadecanoyl;Anteisoheptadecanoyllipoteichoic acid (n-24), linked, N-acetyl-D-glucosamine;L-Glutamine;L-Tyrosine;Dianteisoheptadecanoylphosphatidylglycerol;glycerol teichoic acid (n-45), li…	PosF/Positive/Variable/-///	PosF/Positive/Variable/-///	G/NegF/Negative/Negative variable/</Riboflavin;glycerol teichoic acid (n-45), linked, D-ala substituted;FAD;CoA;Putrescine;Isoheptadecanoyllipoteichoic acid (n-24), linked, D-alanine substituted;phosphatidylethanolamine dioctadecanoyl;Heme;Stearoyllipoteichoic acid (n-24), linked, unsubstituted;L-Proline;Stearoylcardiolipin (B. subtilis);5-Methyltetrahydrofolate;Anteisoheptadecanoyllipoteichoic a…	NegF/Negative/Variable/-///	NegF/Negative/Variable/-///	PosF/Positive/Variable/-/Ubiquinone-8;tcam;L-Tryptophan;TPP;L-Serine;Stearoyllipoteichoic acid (n-24), linked, D-alanine substituted;GSH;Anteisoheptadecanoylcardiolipin (B. subtilis);phosphatidylethanolamine dioctadecanoyl;Isoheptadecanoylcardiolipin (B. subtilis);Menaquinone 8;Isoheptadecanoyllipoteichoic acid (n-24), linked, N-acetyl-D-glucosamine;Isoheptadecanoyllipoteichoic acid (n-24), linke…	NegF/Negative/Variable/-///	NegF/Negative/Variable/-///	NegF/Negative/Variable/-/dATP;Glycine;Heme;Tetrahydrofolate;TTP;Ubiquinone-8;Menaquinone 8;ATP;Siroheme;S-Adenosyl-L-methionine;GTP;TPP;GSH;2-Demethylmenaquinone 8;L-Phenylalanine//	NegF/Negative/Variable/-/Glycine;Siroheme;Tetrahydrofolate;10-Formyltetrahydrofolate;Isoheptadecanoylcardiolipin (B. subtilis);ATP;Stearoyllipoteichoic acid (n-24), linked, unsubstituted;Stearoyllipoteichoic acid (n-24), linked, D-alanine substituted;CoA;Stearoylcardiolipin (B. subtilis);L-Tyrosine;5-Methyltetrahydrofolate;Stearoyllipoteichoic acid (n-24), linked, glucose substituted;Heme;Stearoy…	NegF/Negative/Variable/-///	PosF/Positive/Variable/-///	NegF/Negative/Variable/-/2-Demethylmenaquinone 8;Dianteisoheptadecanoylphosphatidylglycerol;Dianteisoheptadecanoylphosphatidylethanolamine;dGTP;Anteisoheptadecanoylcardiolipin (B. subtilis);Bactoprenyl diphosphate;L-Methionine;Spermidine;L-Phenylalanine;Heme;Menaquinone 8;S-Adenosyl-L-methionine;dATP;Glycine;Isoheptadecanoylcardiolipin (B. subtilis);ATP;L-Tryptophan;L-Proline;Siroheme;GSH;Anteiso…	G/NegF/Negative variable/Negative variable/<///	NegF/Negative/Variable/-/Ubiquinone-8;CoA;5-Methyltetrahydrofolate;Siroheme;S-Adenosyl-L-methionine;phosphatidylethanolamine dioctadecanoyl;10-Formyltetrahydrofolate;dATP;Tetrahydrofolate;ATP;Heme;L-Tyrosine;GSH;TPP;Glycine//	NegF/Negative/Variable/-/Siroheme;dGTP;Menaquinone 8;Glycine;GTP;5-Methyltetrahydrofolate;L-Phenylalanine;10-Formyltetrahydrofolate;Tetrahydrofolate;S-Adenosyl-L-methionine;phosphatidylethanolamine dioctadecanoyl;GSH;Heme;TPP;2-Demethylmenaquinone 8;TTP;CoA;Ubiquinone-8;ATP//
Glycine, serine and threonine metabolism	rxn01301	(1) NAD[0] + (1) L-Homoserine[0] <-> (1) NADH[0] + (1) H+[0] + (1) L-Aspartate4-semialdehyde[0]	-	OK	R01773	HOMOSERDEHYDROG-RXN.c.metaexp.NAD_NADH	L-Homoserine:NAD+ oxidoreductase|homoserine dehydrogenase (NADH)|homoserine dehydrogenase (NADH), irreversible		Homoserine dehydrogenase (EC 1.1.1.3)|homoserine dehydrogenase (EC 1.1.1.3)	NegF/Variable/Variable/-/Siroheme;Anteisoheptadecanoyllipoteichoic acid (n-24), linked, unsubstituted;L-Isoleucine;L-Threonine;Dianteisoheptadecanoylphosphatidylethanolamine;Anteisoheptadecanoyllipoteichoic acid (n-24), linked, glucose substituted;Ubiquinone-8;TPP;Dianteisoheptadecanoylphosphatidylglycerol;Anteisoheptadecanoylcardiolipin (B. subtilis);Anteisoheptadecanoyllipoteichoic acid (n-24),…	NegF/Variable/Variable/-///	NegF/Variable/Variable/-/Anteisoheptadecanoyllipoteichoic acid (n-24), linked, unsubstituted;Dianteisoheptadecanoylphosphatidylethanolamine;Anteisoheptadecanoyllipoteichoic acid (n-24), linked, D-alanine substituted;S-Adenosyl-L-methionine;Phosphatidylglycerol dioctadecanoyl;TTP;phosphatidylethanolamine dioctadecanoyl;L-Threonine;Anteisoheptadecanoyllipoteichoic acid (n-24), linked, glucose subst…	NegF/Variable/Variable/-/L-Threonine;Anteisoheptadecanoyllipoteichoic acid (n-24), linked, D-alanine substituted;S-Adenosyl-L-methionine;Dianteisoheptadecanoylphosphatidylethanolamine;L-Isoleucine;TTP;Anteisoheptadecanoyllipoteichoic acid (n-24), linked, N-acetyl-D-glucosamine;Dianteisoheptadecanoylphosphatidylglycerol;Phosphatidylglycerol dioctadecanoyl;Anteisoheptadecanoyllipoteichoic acid (n-2…	NegF/Variable/Variable/-///	NegF/Variable/Variable/-/Spermidine;TTP;Anteisoheptadecanoyllipoteichoic acid (n-24), linked, D-alanine substituted;Anteisoheptadecanoyllipoteichoic acid (n-24), linked, glucose substituted;Anteisoheptadecanoyllipoteichoic acid (n-24), linked, unsubstituted;Anteisoheptadecanoylcardiolipin (B. subtilis);Anteisoheptadecanoyllipoteichoic acid (n-24), linked, N-acetyl-D-glucosamine;phosphatidylethano…	PosF/Variable/Variable/-///	NegF/Variable/Variable/-/L-Methionine;Dianteisoheptadecanoylphosphatidylethanolamine;Phosphatidylglycerol dioctadecanoyl;phosphatidylethanolamine dioctadecanoyl;Anteisoheptadecanoyllipoteichoic acid (n-24), linked, unsubstituted;Anteisoheptadecanoyllipoteichoic acid (n-24), linked, N-acetyl-D-glucosamine;L-Isoleucine;Spermidine;TTP;Anteisoheptadecanoyllipoteichoic acid (n-24), linked, D-alanine s…	NegF/Variable/Variable/-/Riboflavin;dCTP;Tetrahydrofolate;Anteisoheptadecanoyllipoteichoic acid (n-24), linked, N-acetyl-D-glucosamine;phosphatidylethanolamine dioctadecanoyl;Isoheptadecanoylcardiolipin (B. subtilis);Calomide;5-Methyltetrahydrofolate;Stearoyllipoteichoic acid (n-24), linked, glucose substituted;dATP;ATP;Peptidoglycan polymer (n subunits);Anteisoheptadecanoylcardiolipin (B. subtil…	NegF/Variable/Variable/-/Phosphatidylglycerol dioctadecanoyl;Anteisoheptadecanoylcardiolipin (B. subtilis);Anteisoheptadecanoyllipoteichoic acid (n-24), linked, D-alanine substituted;L-Threonine;L-Isoleucine;Anteisoheptadecanoyllipoteichoic acid (n-24), linked, glucose substituted;Spermidine;Dianteisoheptadecanoylphosphatidylglycerol;L-Methionine;Dianteisoheptadecanoylphosphatidylethanolamine;S-A…	NegF/Variable/Variable/-/Dianteisoheptadecanoylphosphatidylethanolamine;Isoheptadecanoylcardiolipin (B. subtilis);Phosphatidylglycerol dioctadecanoyl;Spermidine;Diisoheptadecanoylphosphatidylglycerol;ACP;TTP;S-Adenosyl-L-methionine;Stearoyllipoteichoic acid (n-24), linked, N-acetyl-D-glucosamine;L-Threonine;fe3;GTP;NADP;L-Valine;Tetrahydrofolate;Heme;L-Lysine;GSH;Anteisoheptadecanoyllipoteichoic …	NegF/Variable/Variable/-/L-Isoleucine;dGTP;L-Serine;Anteisoheptadecanoyllipoteichoic acid (n-24), linked, unsubstituted;Dianteisoheptadecanoylphosphatidylethanolamine;Spermidine;Anteisoheptadecanoyllipoteichoic acid (n-24), linked, N-acetyl-D-glucosamine;L-Tryptophan;5-Methyltetrahydrofolate;Stearoyllipoteichoic acid (n-24), linked, D-alanine substituted;L-Alanine;Riboflavin;dATP;FAD;ATP;Calomide…	NoF/Variable/Variable/-///	NegF/Variable/Variable/-/Anteisoheptadecanoyllipoteichoic acid (n-24), linked, D-alanine substituted;Anteisoheptadecanoyllipoteichoic acid (n-24), linked, N-acetyl-D-glucosamine;Anteisoheptadecanoylcardiolipin (B. subtilis);Dianteisoheptadecanoylphosphatidylglycerol;L-Isoleucine;Siroheme;Spermidine;Dianteisoheptadecanoylphosphatidylethanolamine;Anteisoheptadecanoyllipoteichoic acid (n-24), linked…	NegF/Variable/Variable/-/Anteisoheptadecanoyllipoteichoic acid (n-24), linked, D-alanine substituted;L-Isoleucine;TTP;phosphatidylethanolamine dioctadecanoyl;Anteisoheptadecanoylcardiolipin (B. subtilis);L-Methionine;Dianteisoheptadecanoylphosphatidylglycerol;L-Threonine;Anteisoheptadecanoyllipoteichoic acid (n-24), linked, unsubstituted;Phosphatidylglycerol dioctadecanoyl;Anteisoheptadecanoyllip…	NegF/Variable/Variable/-/L-Isoleucine;ATP;NADP;10-Formyltetrahydrofolate;2-Demethylmenaquinone 8;Phosphatidylglycerol dioctadecanoyl;Dianteisoheptadecanoylphosphatidylglycerol;5-Methyltetrahydrofolate;TPP;Anteisoheptadecanoyllipoteichoic acid (n-24), linked, glucose substituted;Spermidine;Anteisoheptadecanoyllipoteichoic acid (n-24), linked, N-acetyl-D-glucosamine;L-Threonine;Diisoheptadecanoylph…	NegF/Variable/Variable/-///	NegF/Variable/Variable/-/dGTP;L-Tyrosine;L-Threonine;L-Isoleucine;Heme;TPP;Anteisoheptadecanoyllipoteichoic acid (n-24), linked, D-alanine substituted;Ubiquinone-8;Siroheme;GTP;phosphatidylethanolamine dioctadecanoyl;S-Adenosyl-L-methionine;GSH;Anteisoheptadecanoyllipoteichoic acid (n-24), linked, N-acetyl-D-glucosamine;Dianteisoheptadecanoylphosphatidylethanolamine;Spermidine;Anteisoheptadecanoy…	NegF/Variable/Variable/-/Spermidine;TTP;Anteisoheptadecanoyllipoteichoic acid (n-24), linked, unsubstituted;L-Threonine;Phosphatidylglycerol dioctadecanoyl;Anteisoheptadecanoyllipoteichoic acid (n-24), linked, glucose substituted;L-Methionine;Anteisoheptadecanoylcardiolipin (B. subtilis);Dianteisoheptadecanoylphosphatidylethanolamine;Dianteisoheptadecanoylphosphatidylglycerol;Anteisoheptadecanoyl…	NegF/Variable/Variable/-/Stearoyllipoteichoic acid (n-24), linked, glucose substituted;L-Serine;5-Methyltetrahydrofolate;dATP;glycerol teichoic acid (n-45), linked, D-ala substituted;Anteisoheptadecanoyllipoteichoic acid (n-24), linked, glucose substituted;Bactoprenyl diphosphate;Ubiquinone-8;TTP;Stearoyllipoteichoic acid (n-24), linked, N-acetyl-D-glucosamine;fe3;Anteisoheptadecanoylcardiolipin …	NegF/Variable/Variable/-/Glycine;L-Methionine;L-Glutamine;Diisoheptadecanoylphosphatidylethanolamine;Ubiquinone-8;L-Histidine;Anteisoheptadecanoyllipoteichoic acid (n-24), linked, glucose substituted;CoA;L-Tyrosine;Stearoyllipoteichoic acid (n-24), linked, N-acetyl-D-glucosamine;L-Isoleucine;L-Leucine;Stearoyllipoteichoic acid (n-24), linked, D-alanine substituted;L-Tryptophan;TTP;Isoheptadecanoy…	-	NegF/Variable/Variable/-///	NegF/Variable/Variable/-///	NegF/Variable/Variable/-/Riboflavin;FAD;Anteisoheptadecanoyllipoteichoic acid (n-24), linked, N-acetyl-D-glucosamine;Heme;Diisoheptadecanoylphosphatidylethanolamine;Stearoyllipoteichoic acid (n-24), linked, N-acetyl-D-glucosamine;Isoheptadecanoyllipoteichoic acid (n-24), linked, N-acetyl-D-glucosamine;L-Threonine;tcam;L-Methionine;Tetrahydrofolate;Isoheptadecanoylcardiolipin (B. subtilis);Spermid…	NoF/Variable/Variable/-///	NegF/Variable/Variable/-///	NegF/Variable/Variable/-/Ubiquinone-8;tcam;NAD;L-Tryptophan;Peptidoglycan polymer (n subunits);TPP;Stearoyllipoteichoic acid (n-24), linked, glucose substituted;L-Asparagine;L-Proline;L-Serine;L-Alanine;L-Aspartate;Stearoyllipoteichoic acid (n-24), linked, D-alanine substituted;NADP;S-Adenosyl-L-methionine;Riboflavin;TTP;Anteisoheptadecanoyllipoteichoic acid (n-24), linked, glucose substituted;L-…	NoF/Variable/Variable/-///	NegF/Variable/Variable/-///	NegF/Variable/Variable/-/Anteisoheptadecanoyllipoteichoic acid (n-24), linked, unsubstituted;Dianteisoheptadecanoylphosphatidylethanolamine;Spermidine;L-Methionine;L-Isoleucine;Anteisoheptadecanoylcardiolipin (B. subtilis);Anteisoheptadecanoyllipoteichoic acid (n-24), linked, D-alanine substituted;TTP;FAD;Anteisoheptadecanoyllipoteichoic acid (n-24), linked, N-acetyl-D-glucosamine;Anteisoheptadec…	NegF/Variable/Variable/-/L-Methionine;TTP;Anteisoheptadecanoyllipoteichoic acid (n-24), linked, glucose substituted;Anteisoheptadecanoyllipoteichoic acid (n-24), linked, unsubstituted;Spermidine;L-Isoleucine;Dianteisoheptadecanoylphosphatidylglycerol;Anteisoheptadecanoylcardiolipin (B. subtilis);L-Threonine;Anteisoheptadecanoyllipoteichoic acid (n-24), linked, N-acetyl-D-glucosamine;Phosphatidylg…	NegF/Variable/Variable/-///	NegF/Variable/Variable/-///	NegF/Variable/Variable/-/Anteisoheptadecanoyllipoteichoic acid (n-24), linked, N-acetyl-D-glucosamine;2-Demethylmenaquinone 8;Dianteisoheptadecanoylphosphatidylglycerol;Dianteisoheptadecanoylphosphatidylethanolamine;L-Glutamine;Stearoyllipoteichoic acid (n-24), linked, D-alanine substituted;Anteisoheptadecanoyllipoteichoic acid (n-24), linked, D-alanine substituted;Calomide;dGTP;L-Glutamate;phosp…	NoF/Variable/Variable/-///	NegF/Variable/Variable/-/Anteisoheptadecanoyllipoteichoic acid (n-24), linked, glucose substituted;L-Threonine;L-Isoleucine;S-Adenosyl-L-methionine;Anteisoheptadecanoyllipoteichoic acid (n-24), linked, D-alanine substituted;Anteisoheptadecanoyllipoteichoic acid (n-24), linked, N-acetyl-D-glucosamine;TTP;L-Methionine;Dianteisoheptadecanoylphosphatidylethanolamine;Spermidine;Stearoylcardiolipin (B.…	NegF/Variable/Variable/-/L-Isoleucine;Dianteisoheptadecanoylphosphatidylglycerol;L-Threonine;L-Methionine;Anteisoheptadecanoyllipoteichoic acid (n-24), linked, unsubstituted;S-Adenosyl-L-methionine;Dianteisoheptadecanoylphosphatidylethanolamine;Anteisoheptadecanoyllipoteichoic acid (n-24), linked, N-acetyl-D-glucosamine;Spermidine;TTP;Phosphatidylglycerol dioctadecanoyl;Anteisoheptadecanoyllipote…
Glycine, serine and threonine metabolism	rxn00541	(1) L-Threonine[0] <-> (1) Glycine[0] + (1) Acetaldehyde[0]	-	OK	R00751	THREONINE-ALDOLASE-RXN.c	L-Threonine acetaldehyde-lyase|L-threonine acetaldehyde-lyase|L-threonine acetaldehyde-lyase (glycine-forming)		Low-specificity L-threonine aldolase (EC 4.1.2.5)|indole-3-glycerol-phosphate lyase (EC 4.1.2.8)	PosF/Variable/Variable/-/phosphatidylethanolamine dioctadecanoyl//	PosF/Variable/Variable/-///	NegF/Negative/Variable/-/5-Methyltetrahydrofolate;Tetrahydrofolate//	NegF/Negative/Variable/-/5-Methyltetrahydrofolate;10-Formyltetrahydrofolate//	NegF/Negative/Variable/-///	NegF/Negative/Variable/-/5-Methyltetrahydrofolate;Tetrahydrofolate//	NegF/Negative/Variable/-///	PosF/Variable/Variable/-/phosphatidylethanolamine dioctadecanoyl;TTP//	NegF/Negative/Variable/-/Tetrahydrofolate;Anteisoheptadecanoyllipoteichoic acid (n-24), linked, N-acetyl-D-glucosamine;5-Methyltetrahydrofolate;Anteisoheptadecanoylcardiolipin (B. subtilis);Anteisoheptadecanoyllipoteichoic acid (n-24), linked, D-alanine substituted;Menaquinone 8;Ubiquinone-8;Phosphatidylglycerol dioctadecanoyl;Dianteisoheptadecanoylphosphatidylglycerol;L-Isoleucine;Dianteisohepta…	NegF/Negative/Variable/-/Tetrahydrofolate;5-Methyltetrahydrofolate//	NegF/Variable/Variable/-/Tetrahydrofolate;10-Formyltetrahydrofolate//	PosF/Positive/Positive variable/-/L-Serine;Dianteisoheptadecanoylphosphatidylethanolamine;L-Tryptophan;Stearoyllipoteichoic acid (n-24), linked, D-alanine substituted;L-Alanine;GTP;Riboflavin;FAD;ATP;phosphatidylethanolamine dioctadecanoyl;GSH;Peptidoglycan polymer (n subunits);Isoheptadecanoyllipoteichoic acid (n-24), linked, D-alanine substituted;Anteisoheptadecanoyllipoteichoic acid (n-24), li…	-	NoF/Blocked/Blocked/-///	NegF/Negative/Variable/-/10-Formyltetrahydrofolate;5-Methyltetrahydrofolate//	PosF/Positive/Variable/-/ATP;NADP;10-Formyltetrahydrofolate;2-Demethylmenaquinone 8;Phosphatidylglycerol dioctadecanoyl;Dianteisoheptadecanoylphosphatidylglycerol;5-Methyltetrahydrofolate;TPP;Isoheptadecanoylcardiolipin (B. subtilis);Diisoheptadecanoylphosphatidylethanolamine;Riboflavin;Ubiquinone-8;GSH;Glycine;Tetrahydrofolate;CoA;Bactoprenyl diphosphate;Calomide;Diisoheptadecanoylphosphatidylgl…	PosF/Positive/Variable/-///	PosF/Positive/Variable/-/dGTP;L-Tyrosine;Heme;TPP;Ubiquinone-8;Siroheme;phosphatidylethanolamine dioctadecanoyl;dATP;GSH;5-Methyltetrahydrofolate;TTP;10-Formyltetrahydrofolate;ATP;Tetrahydrofolate;Glycine//	NegF/Negative/Variable/-/10-Formyltetrahydrofolate;Tetrahydrofolate//	NegF/Negative/Variable/-/5-Methyltetrahydrofolate;Anteisoheptadecanoyllipoteichoic acid (n-24), linked, glucose substituted;Anteisoheptadecanoylcardiolipin (B. subtilis);Calomide;FAD;Menaquinone 8;10-Formyltetrahydrofolate;Anteisoheptadecanoyllipoteichoic acid (n-24), linked, D-alanine substituted;Anteisoheptadecanoyllipoteichoic acid (n-24), linked, N-acetyl-D-glucosamine;Stearoylcardiolipin (B.…	PosF/Positive/Positive/-/Glycine;L-Methionine;L-Glutamine;Diisoheptadecanoylphosphatidylethanolamine;Ubiquinone-8;L-Histidine;Anteisoheptadecanoyllipoteichoic acid (n-24), linked, glucose substituted;CoA;L-Tyrosine;Stearoyllipoteichoic acid (n-24), linked, N-acetyl-D-glucosamine;L-Isoleucine;L-Leucine;Stearoyllipoteichoic acid (n-24), linked, D-alanine substituted;L-Tryptophan;TTP;Isoheptadecanoy…	NegF/Negative/Variable/-/Siroheme;Phosphatidylglycerol dioctadecanoyl;Anteisoheptadecanoyllipoteichoic acid (n-24), linked, glucose substituted;10-Formyltetrahydrofolate;ACP;Anteisoheptadecanoyllipoteichoic acid (n-24), linked, N-acetyl-D-glucosamine;L-Glutamine;Dianteisoheptadecanoylphosphatidylglycerol;5-Methyltetrahydrofolate;Anteisoheptadecanoyllipoteichoic acid (n-24), linked, D-alanine subs…	PosF/Positive/Variable/-///	PosF/Positive/Variable/-///	NegF/Variable/Variable/-/glycerol teichoic acid (n-45), linked, D-ala substituted;Putrescine;Isoheptadecanoyllipoteichoic acid (n-24), linked, D-alanine substituted;phosphatidylethanolamine dioctadecanoyl;Stearoyllipoteichoic acid (n-24), linked, unsubstituted;L-Proline;Stearoylcardiolipin (B. subtilis);Anteisoheptadecanoyllipoteichoic acid (n-24), linked, glucose substituted;Anteisoheptadecanoyl…	NegF/Variable/Variable/-///	NegF/Negative/Variable/-///	NegF/Negative/Variable/-/Ubiquinone-8;Peptidoglycan polymer (n subunits);TPP;L-Aspartate;Riboflavin;Anteisoheptadecanoyllipoteichoic acid (n-24), linked, glucose substituted;Anteisoheptadecanoyllipoteichoic acid (n-24), linked, unsubstituted;Anteisoheptadecanoylcardiolipin (B. subtilis);phosphatidylethanolamine dioctadecanoyl;Isoheptadecanoylcardiolipin (B. subtilis);Menaquinone 8;Calomide;Diisoh…	NegF/Negative/Variable/-///	PosF/Variable/Variable/-///	NegF/Negative/Variable/-/10-Formyltetrahydrofolate;Tetrahydrofolate;Bactoprenyl diphosphate//	PosF/Variable/Variable/-/TTP;phosphatidylethanolamine dioctadecanoyl//	NegF/Negative/Variable/-///	PosF/Positive/Variable/-///	PosF/Variable/Variable/-/2-Demethylmenaquinone 8;Dianteisoheptadecanoylphosphatidylglycerol;Dianteisoheptadecanoylphosphatidylethanolamine;L-Glutamine;Stearoyllipoteichoic acid (n-24), linked, D-alanine substituted;Anteisoheptadecanoyllipoteichoic acid (n-24), linked, D-alanine substituted;Calomide;dGTP;L-Glutamate;phosphatidylethanolamine dioctadecanoyl;L-Histidine;GTP;FAD;Anteisoheptadecanoylca…	PosF/Variable/Variable/-///	PosF/Variable/Variable/-/TTP//	NegF/Negative/Variable/-/5-Methyltetrahydrofolate;10-Formyltetrahydrofolate//
Glycine, serine and threonine metabolism	rxn00737	(1) L-Threonine[0] <-> (1) NH3[0] + (1) 2-Oxobutyrate[0]	>	OK	R00996	THREDEHYD-RXN.c	L-threonine ammonia-lyase|L-threonine ammonia-lyase (2-oxobutanoate-forming)|L-threonine deaminse reversible|L-threonine dehydratase|L-threonine hydro-lyase (deaminating)|L-threoninedeaminase|THRD_L|threonine deaminase|threonine dehydrase|threonine dehydratase		Threonine dehydratase, catabolic (EC 4.3.1.19)|Threonine dehydratase biosynthetic (EC 4.3.1.19)|Threonine dehydratase (EC 4.3.1.19)|L-serine dehydratase 1 (EC 4.3.1.17)|3,4-dihydroxyphenylalanine reductive deaminase (EC 4.3.1.22)	PosF/Positive/Positive variable/>/Anteisoheptadecanoyllipoteichoic acid (n-24), linked, unsubstituted;L-Isoleucine;Stearoylcardiolipin (B. subtilis);Dianteisoheptadecanoylphosphatidylethanolamine;Anteisoheptadecanoyllipoteichoic acid (n-24), linked, glucose substituted;Dianteisoheptadecanoylphosphatidylglycerol;Anteisoheptadecanoylcardiolipin (B. subtilis);Anteisoheptadecanoyllipoteichoic acid (n…	PosF/Positive/Positive variable/>///	PosF/Positive/Positive variable/>/Anteisoheptadecanoyllipoteichoic acid (n-24), linked, unsubstituted;Dianteisoheptadecanoylphosphatidylethanolamine;Anteisoheptadecanoyllipoteichoic acid (n-24), linked, D-alanine substituted;Phosphatidylglycerol dioctadecanoyl;Anteisoheptadecanoyllipoteichoic acid (n-24), linked, glucose substituted;Anteisoheptadecanoyllipoteichoic acid (n-24), linked, N-acetyl-D…	PosF/Positive/Positive variable/>/Anteisoheptadecanoyllipoteichoic acid (n-24), linked, D-alanine substituted;Stearoylcardiolipin (B. subtilis);Dianteisoheptadecanoylphosphatidylethanolamine;L-Isoleucine;Anteisoheptadecanoyllipoteichoic acid (n-24), linked, N-acetyl-D-glucosamine;Dianteisoheptadecanoylphosphatidylglycerol;Phosphatidylglycerol dioctadecanoyl;Anteisoheptadecanoyllipoteichoic acid (…	PosF/Positive/Positive variable/>///	PosF/Positive/Positive variable/>/Anteisoheptadecanoyllipoteichoic acid (n-24), linked, D-alanine substituted;Stearoylcardiolipin (B. subtilis);Anteisoheptadecanoyllipoteichoic acid (n-24), linked, glucose substituted;Anteisoheptadecanoyllipoteichoic acid (n-24), linked, unsubstituted;Anteisoheptadecanoylcardiolipin (B. subtilis);Anteisoheptadecanoyllipoteichoic acid (n-24), linked, N-acetyl-D-gl…	PosF/Positive/Positive variable/>///	PosF/Positive/Positive variable/>/Dianteisoheptadecanoylphosphatidylethanolamine;Phosphatidylglycerol dioctadecanoyl;Anteisoheptadecanoyllipoteichoic acid (n-24), linked, unsubstituted;Anteisoheptadecanoyllipoteichoic acid (n-24), linked, N-acetyl-D-glucosamine;L-Isoleucine;Anteisoheptadecanoyllipoteichoic acid (n-24), linked, D-alanine substituted;Anteisoheptadecanoylcardiolipin (B. subtilis);Di…	PosF/Positive/Positive variable/>/Anteisoheptadecanoyllipoteichoic acid (n-24), linked, N-acetyl-D-glucosamine;Anteisoheptadecanoylcardiolipin (B. subtilis);Anteisoheptadecanoyllipoteichoic acid (n-24), linked, D-alanine substituted;Phosphatidylglycerol dioctadecanoyl;Dianteisoheptadecanoylphosphatidylglycerol;L-Isoleucine;Dianteisoheptadecanoylphosphatidylethanolamine;Anteisoheptadecanoyllipotei…	PosF/Positive/Positive variable/>/Phosphatidylglycerol dioctadecanoyl;Anteisoheptadecanoylcardiolipin (B. subtilis);Anteisoheptadecanoyllipoteichoic acid (n-24), linked, D-alanine substituted;L-Isoleucine;Anteisoheptadecanoyllipoteichoic acid (n-24), linked, glucose substituted;Dianteisoheptadecanoylphosphatidylglycerol;Dianteisoheptadecanoylphosphatidylethanolamine;Anteisoheptadecanoyllipoteicho…	PosF/Positive/Positive variable/>/Dianteisoheptadecanoylphosphatidylethanolamine;Phosphatidylglycerol dioctadecanoyl;Anteisoheptadecanoyllipoteichoic acid (n-24), linked, N-acetyl-D-glucosamine;L-Isoleucine;Anteisoheptadecanoyllipoteichoic acid (n-24), linked, unsubstituted;Dianteisoheptadecanoylphosphatidylglycerol;Anteisoheptadecanoyllipoteichoic acid (n-24), linked, glucose substituted;Anteiso…	PosF/Positive/Positive variable/>/L-Isoleucine;Anteisoheptadecanoyllipoteichoic acid (n-24), linked, unsubstituted;Dianteisoheptadecanoylphosphatidylethanolamine;Anteisoheptadecanoyllipoteichoic acid (n-24), linked, N-acetyl-D-glucosamine;Phosphatidylglycerol dioctadecanoyl;Dianteisoheptadecanoylphosphatidylglycerol;Anteisoheptadecanoyllipoteichoic acid (n-24), linked, D-alanine substituted;Antei…	G/NoF/Variable/Variable/-///	G/PosF/Positive/Positive variable/>/Anteisoheptadecanoyllipoteichoic acid (n-24), linked, D-alanine substituted;Anteisoheptadecanoyllipoteichoic acid (n-24), linked, N-acetyl-D-glucosamine;Anteisoheptadecanoylcardiolipin (B. subtilis);Dianteisoheptadecanoylphosphatidylglycerol;L-Isoleucine;Stearoylcardiolipin (B. subtilis);Dianteisoheptadecanoylphosphatidylethanolamine;Anteisoheptadecanoyllipotei…	PosF/Positive/Positive variable/>/Anteisoheptadecanoyllipoteichoic acid (n-24), linked, D-alanine substituted;L-Isoleucine;Anteisoheptadecanoylcardiolipin (B. subtilis);Dianteisoheptadecanoylphosphatidylglycerol;Anteisoheptadecanoyllipoteichoic acid (n-24), linked, unsubstituted;Phosphatidylglycerol dioctadecanoyl;Anteisoheptadecanoyllipoteichoic acid (n-24), linked, glucose substituted;Dianteiso…	PosF/Positive/Positive variable/>/L-Isoleucine;Phosphatidylglycerol dioctadecanoyl;Dianteisoheptadecanoylphosphatidylglycerol;Anteisoheptadecanoyllipoteichoic acid (n-24), linked, glucose substituted;Anteisoheptadecanoyllipoteichoic acid (n-24), linked, N-acetyl-D-glucosamine;Stearoylcardiolipin (B. subtilis);Dianteisoheptadecanoylphosphatidylethanolamine;Anteisoheptadecanoyllipoteichoic acid (n-…	PosF/Positive/Positive variable/>///	PosF/Positive/Positive variable/>/L-Isoleucine;Heme;Anteisoheptadecanoyllipoteichoic acid (n-24), linked, D-alanine substituted;Bactoprenyl diphosphate;Anteisoheptadecanoyllipoteichoic acid (n-24), linked, N-acetyl-D-glucosamine;Dianteisoheptadecanoylphosphatidylethanolamine;Anteisoheptadecanoylcardiolipin (B. subtilis);Anteisoheptadecanoyllipoteichoic acid (n-24), linked, unsubstituted;Phosphati…	PosF/Positive/Positive variable/>/Anteisoheptadecanoyllipoteichoic acid (n-24), linked, unsubstituted;Phosphatidylglycerol dioctadecanoyl;Anteisoheptadecanoyllipoteichoic acid (n-24), linked, glucose substituted;Anteisoheptadecanoylcardiolipin (B. subtilis);Dianteisoheptadecanoylphosphatidylethanolamine;Dianteisoheptadecanoylphosphatidylglycerol;Anteisoheptadecanoyllipoteichoic acid (n-24), linke…	PosF/Positive/Positive variable/>/Anteisoheptadecanoyllipoteichoic acid (n-24), linked, glucose substituted;Anteisoheptadecanoylcardiolipin (B. subtilis);Calomide;FAD;Anteisoheptadecanoyllipoteichoic acid (n-24), linked, D-alanine substituted;Anteisoheptadecanoyllipoteichoic acid (n-24), linked, N-acetyl-D-glucosamine;Stearoylcardiolipin (B. subtilis);Dianteisoheptadecanoylphosphatidylglycerol;L-…	G/NegF/Variable/Variable/-/L-Methionine;L-Glutamine;Ubiquinone-8;Anteisoheptadecanoyllipoteichoic acid (n-24), linked, glucose substituted;CoA;Stearoyllipoteichoic acid (n-24), linked, N-acetyl-D-glucosamine;Stearoyllipoteichoic acid (n-24), linked, D-alanine substituted;Isoheptadecanoyllipoteichoic acid (n-24), linked, N-acetyl-D-glucosamine;Stearoyllipoteichoic acid (n-24), linked, glucose subs…	PosF/Positive/Positive variable/>/Siroheme;Phosphatidylglycerol dioctadecanoyl;Anteisoheptadecanoyllipoteichoic acid (n-24), linked, glucose substituted;10-Formyltetrahydrofolate;ACP;Anteisoheptadecanoyllipoteichoic acid (n-24), linked, N-acetyl-D-glucosamine;L-Glutamine;Dianteisoheptadecanoylphosphatidylglycerol;5-Methyltetrahydrofolate;Anteisoheptadecanoyllipoteichoic acid (n-24), linked, D-ala…	PosF/Positive/Positive variable/>///	PosF/Positive/Positive variable/>///	PosF/Positive/Positive variable/>/CoA;Anteisoheptadecanoyllipoteichoic acid (n-24), linked, N-acetyl-D-glucosamine;phosphatidylethanolamine dioctadecanoyl;Stearoylcardiolipin (B. subtilis);L-Glutamine;Anteisoheptadecanoyllipoteichoic acid (n-24), linked, glucose substituted;Anteisoheptadecanoyllipoteichoic acid (n-24), linked, D-alanine substituted;Menaquinone 8;Anteisoheptadecanoyllipoteichoic a…	PosF/Positive/Positive/>///	NoF/Positive variable/Positive variable/>///	PosF/Positive/Positive variable/>/Ubiquinone-8;TPP;Anteisoheptadecanoyllipoteichoic acid (n-24), linked, glucose substituted;Anteisoheptadecanoyllipoteichoic acid (n-24), linked, unsubstituted;Anteisoheptadecanoylcardiolipin (B. subtilis);Isoheptadecanoylcardiolipin (B. subtilis);Menaquinone 8;Dianteisoheptadecanoylphosphatidylethanolamine;Stearoylcardiolipin (B. subtilis);Anteisoheptadecanoyllip…	PosF/Positive/Positive variable/>///	PosF/Positive/Positive variable/>///	PosF/Positive/Positive variable/>/Anteisoheptadecanoyllipoteichoic acid (n-24), linked, unsubstituted;Dianteisoheptadecanoylphosphatidylethanolamine;L-Isoleucine;Anteisoheptadecanoylcardiolipin (B. subtilis);Anteisoheptadecanoyllipoteichoic acid (n-24), linked, D-alanine substituted;FAD;Anteisoheptadecanoyllipoteichoic acid (n-24), linked, N-acetyl-D-glucosamine;Anteisoheptadecanoyllipoteichoic a…	PosF/Positive/Positive variable/>/Anteisoheptadecanoyllipoteichoic acid (n-24), linked, glucose substituted;Anteisoheptadecanoyllipoteichoic acid (n-24), linked, unsubstituted;L-Isoleucine;Dianteisoheptadecanoylphosphatidylglycerol;Anteisoheptadecanoylcardiolipin (B. subtilis);Anteisoheptadecanoyllipoteichoic acid (n-24), linked, N-acetyl-D-glucosamine;Phosphatidylglycerol dioctadecanoyl;Dianteis…	PosF/Positive/Positive variable/>///	PosF/Positive/Positive variable/>///	PosF/Positive/Positive/>/Anteisoheptadecanoyllipoteichoic acid (n-24), linked, N-acetyl-D-glucosamine;2-Demethylmenaquinone 8;Dianteisoheptadecanoylphosphatidylglycerol;Dianteisoheptadecanoylphosphatidylethanolamine;L-Glutamine;Stearoyllipoteichoic acid (n-24), linked, D-alanine substituted;Anteisoheptadecanoyllipoteichoic acid (n-24), linked, D-alanine substituted;Calomide;dGTP;L-Glutamate;phosp…	PosF/Positive/Positive variable/>///	PosF/Positive/Positive variable/>/Anteisoheptadecanoyllipoteichoic acid (n-24), linked, glucose substituted;L-Isoleucine;Anteisoheptadecanoyllipoteichoic acid (n-24), linked, D-alanine substituted;Anteisoheptadecanoyllipoteichoic acid (n-24), linked, N-acetyl-D-glucosamine;Dianteisoheptadecanoylphosphatidylethanolamine;Dianteisoheptadecanoylphosphatidylglycerol;Anteisoheptadecanoylcardiolipin (B.…	PosF/Positive/Positive variable/>/L-Isoleucine;Dianteisoheptadecanoylphosphatidylglycerol;Anteisoheptadecanoyllipoteichoic acid (n-24), linked, unsubstituted;Stearoylcardiolipin (B. subtilis);Dianteisoheptadecanoylphosphatidylethanolamine;Anteisoheptadecanoyllipoteichoic acid (n-24), linked, N-acetyl-D-glucosamine;Phosphatidylglycerol dioctadecanoyl;Anteisoheptadecanoyllipoteichoic acid (n-24), l…
Glycine, serine and threonine metabolism	rxn01101	(1) NAD[0] + (1) 3-Phosphoglycerate[0] <-> (1) NADH[0] + (1) H+[0] + (1) 3-Phosphonooxypyruvate[0]	-	OK	R01513	PGLYCDEHYDROG-RXN.c	3-Phospho-D-glycerate:NAD+ 2-oxidoreductase|3-Phosphoglycerate:NAD+ 2-oxidoreductase|D-3-phosphoglycerate dehydrogenase 1|PGCD|phosphoglycerate dehydrogenase reversible|phosphoglyceratedehydrogenase		D-3-phosphoglycerate dehydrogenase (EC 1.1.1.95)|phosphoglycerate dehydrogenase (EC 1.1.1.95)	NoF/Blocked/Blocked/-///	NoF/Blocked/Blocked/-///	NoF/Blocked/Blocked/-///	NoF/Blocked/Blocked/-///	NoF/Blocked/Blocked/-///	NoF/Blocked/Blocked/-///	NoF/Blocked/Blocked/-///	NoF/Blocked/Blocked/-///	NoF/Blocked/Blocked/-///	NoF/Blocked/Blocked/-///	PosF/Positive variable/Positive variable/-/Dianteisoheptadecanoylphosphatidylethanolamine;Isoheptadecanoylcardiolipin (B. subtilis);Phosphatidylglycerol dioctadecanoyl;Spermidine;Diisoheptadecanoylphosphatidylglycerol;ACP;TTP;S-Adenosyl-L-methionine;Stearoyllipoteichoic acid (n-24), linked, N-acetyl-D-glucosamine;L-Threonine;Tetrahydrofolate;Heme;GSH;Anteisoheptadecanoyllipoteichoic acid (n-24), …	NoF/Blocked/Blocked/-///	PosF/Positive/Positive variable/-///	PosF/Positive/Positive variable/-/GSH;L-Cysteine;CoA;Ubiquinone-8;TPP;ACP//	NoF/Blocked/Blocked/-///	NoF/Blocked/Blocked/-///	NoF/Blocked/Blocked/-///	NoF/Blocked/Blocked/-///	PosF/Positive/Positive variable/-/Spermidine;ACP;TTP;Anteisoheptadecanoyllipoteichoic acid (n-24), linked, unsubstituted;Isoheptadecanoyllipoteichoic acid (n-24), linked, unsubstituted;CoA;Heme;Isoheptadecanoylcardiolipin (B. subtilis);Bactoprenyl diphosphate;Isoheptadecanoyllipoteichoic acid (n-24), linked, N-acetyl-D-glucosamine;L-Tryptophan;L-Cysteine;Isoheptadecanoyllipoteichoic acid (n-24), …	NoF/Blocked/Blocked/-///	NoF/Blocked/Blocked/-///	NoF/Blocked/Blocked/-///	PosF/Positive/Positive variable/-///	PosF/Positive/Positive variable/-///	PosF/Positive/Positive variable/-/CoA;L-Cysteine;GSH;TPP;Ubiquinone-8;ACP//	PosF/Positive/Positive variable/-///	PosF/Positive/Positive variable/-///	NoF/Blocked/Blocked/-///	NoF/Blocked/Blocked/-///	NoF/Blocked/Blocked/-///	NoF/Blocked/Blocked/-///	NoF/Blocked/Blocked/-///	NoF/Blocked/Blocked/-///	NoF/Blocked/Blocked/-///	PosF/Positive/Positive variable/-/L-Cysteine;ACP;CoA;Ubiquinone-8;GSH;TPP//	PosF/Positive/Positive variable/-///	NoF/Blocked/Blocked/-///	NoF/Blocked/Blocked/-///
Glycine, serine and threonine metabolism	rxn02914	(1) 2-Oxoglutarate[0] + (1) phosphoserine[0] <-> (1) L-Glutamate[0] + (1) 3-Phosphonooxypyruvate[0]	-	OK	R04173	PSERTRANSAM-RXN.c	3-Phosphoserine:2-oxoglutarate aminotransferase|PSERT|Phosphoserine aminotransferase|phosphoserine transaminase reversible|phosphoserinetransaminase		Phosphoserine aminotransferase (EC 2.6.1.52)|Phosphoserine aminotransferase, putative (EC 2.6.1.52)|1D-1-guanidino-3-amino-1,3-dideoxy-scyllo-inositol transaminase (EC 2.6.1.56)	NoF/Blocked/Blocked/-///	NoF/Blocked/Blocked/-///	NoF/Blocked/Blocked/-///	NoF/Blocked/Blocked/-///	NoF/Blocked/Blocked/-///	NoF/Blocked/Blocked/-///	NoF/Blocked/Blocked/-///	NoF/Blocked/Blocked/-///	NoF/Blocked/Blocked/-///	NoF/Blocked/Blocked/-///	NegF/Negative variable/Negative variable/-/Dianteisoheptadecanoylphosphatidylethanolamine;Isoheptadecanoylcardiolipin (B. subtilis);Phosphatidylglycerol dioctadecanoyl;Spermidine;Diisoheptadecanoylphosphatidylglycerol;ACP;TTP;S-Adenosyl-L-methionine;Stearoyllipoteichoic acid (n-24), linked, N-acetyl-D-glucosamine;L-Threonine;Tetrahydrofolate;Heme;GSH;Anteisoheptadecanoyllipoteichoic acid (n-24), …	NoF/Blocked/Blocked/-///	NegF/Negative/Negative variable/-///	NegF/Negative/Negative variable/-/GSH;L-Cysteine;CoA;Ubiquinone-8;TPP;ACP//	NoF/Blocked/Blocked/-///	NoF/Blocked/Blocked/-///	NoF/Blocked/Blocked/-///	NoF/Blocked/Blocked/-///	NegF/Negative/Negative variable/-/Spermidine;ACP;TTP;Anteisoheptadecanoyllipoteichoic acid (n-24), linked, unsubstituted;Isoheptadecanoyllipoteichoic acid (n-24), linked, unsubstituted;CoA;Heme;Isoheptadecanoylcardiolipin (B. subtilis);Bactoprenyl diphosphate;Isoheptadecanoyllipoteichoic acid (n-24), linked, N-acetyl-D-glucosamine;L-Tryptophan;L-Cysteine;Isoheptadecanoyllipoteichoic acid (n-24), …	NoF/Blocked/Blocked/-///	-	NoF/Blocked/Blocked/-///	NegF/Negative/Negative variable/-///	NegF/Negative/Negative variable/-///	NegF/Negative/Negative variable/-/CoA;L-Cysteine;GSH;TPP;Ubiquinone-8;ACP//	NegF/Negative/Negative variable/-///	NegF/Negative/Negative variable/-///	NoF/Blocked/Blocked/-///	NoF/Blocked/Blocked/-///	NoF/Blocked/Blocked/-///	NoF/Blocked/Blocked/-///	NoF/Blocked/Blocked/-///	NoF/Blocked/Blocked/-///	NoF/Blocked/Blocked/-///	NegF/Negative/Negative variable/-/L-Cysteine;ACP;CoA;Ubiquinone-8;GSH;TPP//	NegF/Negative/Negative variable/-///	NoF/Blocked/Blocked/-///	NoF/Blocked/Blocked/-///
Glycine, serine and threonine metabolism	rxn00165	(1) L-Serine[0] <-> (1) NH3[0] + (1) Pyruvate[0]	>	OK	R00220	4.3.1.17-RXN.c	L-hydroxyaminoacid dehydratase|L-serine ammonia-lyase (pyruvate-forming)|L-serine deaminase (rev)|L-serine dehydratase alpha subunit|L-serine hydro-lyase (deaminating)|L-serinedeaminase|SERD_L|Serine ammonia-lyase	4.2.1.13	L-serine dehydratase 1 (EC 4.3.1.17)|L-serine dehydratase (EC 4.3.1.17)|L-serine dehydratase, beta subunit (EC 4.3.1.17)|L-serine dehydratase, alpha subunit (EC 4.3.1.17)|erythro-3-hydroxy-L-aspartate ammonia-lyase (EC 4.3.1.20)|3,4-dihydroxyphenylalanine reductive deaminase (EC 4.3.1.22)	G/NegF/Negative/Variable/-/Stearoyllipoteichoic acid (n-24), linked, unsubstituted;tcam;Siroheme;Anteisoheptadecanoyllipoteichoic acid (n-24), linked, unsubstituted;5-Methyltetrahydrofolate;FAD;L-Tyrosine;L-Isoleucine;L-Threonine;glycerol teichoic acid (n-45), linked, unsubstituted;Isoheptadecanoyllipoteichoic acid (n-24), linked, D-alanine substituted;dATP;L-Cysteine;Stearoylcardiolipin (B. subt…	G/NegF/Negative/Variable/-///	G/NegF/Negative/Variable/-/Anteisoheptadecanoyllipoteichoic acid (n-24), linked, unsubstituted;Siroheme;glycerol teichoic acid (n-45), linked, unsubstituted;Stearoyllipoteichoic acid (n-24), linked, N-acetyl-D-glucosamine;FAD;Isoheptadecanoyllipoteichoic acid (n-24), linked, N-acetyl-D-glucosamine;Dianteisoheptadecanoylphosphatidylethanolamine;Isoheptadecanoyllipoteichoic acid (n-24), linked, D-a…	G/NegF/Negative/Variable/-/Isoheptadecanoylcardiolipin (B. subtilis);5-Methyltetrahydrofolate;L-Threonine;L-Tryptophan;ATP;TPP;CoA;Anteisoheptadecanoyllipoteichoic acid (n-24), linked, D-alanine substituted;Stearoylcardiolipin (B. subtilis);glycerol teichoic acid (n-45), linked, D-ala substituted;S-Adenosyl-L-methionine;Diisoheptadecanoylphosphatidylethanolamine;glycerol teichoic acid (n-45), lin…	G/NegF/Negative/Variable/-///	G/NegF/Negative/Variable/-/Spermidine;Bactoprenyl diphosphate;L-Tryptophan;ACP;Glycine;TTP;dCTP;5-Methyltetrahydrofolate;Diisoheptadecanoylphosphatidylglycerol;L-Cysteine;Anteisoheptadecanoyllipoteichoic acid (n-24), linked, D-alanine substituted;Stearoyllipoteichoic acid (n-24), linked, D-alanine substituted;Stearoylcardiolipin (B. subtilis);Anteisoheptadecanoyllipoteichoic acid (n-24), linked, …	PosF/Positive variable/Positive variable/>///	G/NegF/Negative/Variable/-/glycerol teichoic acid (n-45), linked, glucose substituted;GSH;L-Methionine;Dianteisoheptadecanoylphosphatidylethanolamine;Stearoyllipoteichoic acid (n-24), linked, glucose substituted;Phosphatidylglycerol dioctadecanoyl;dATP;phosphatidylethanolamine dioctadecanoyl;L-Tryptophan;Anteisoheptadecanoyllipoteichoic acid (n-24), linked, unsubstituted;TPP;ATP;Stearoyllipoteich…	PosF/Positive variable/Positive variable/>/Anteisoheptadecanoyllipoteichoic acid (n-24), linked, N-acetyl-D-glucosamine;Isoheptadecanoylcardiolipin (B. subtilis);Anteisoheptadecanoylcardiolipin (B. subtilis);Isoheptadecanoyllipoteichoic acid (n-24), linked, N-acetyl-D-glucosamine;Phosphatidylglycerol dioctadecanoyl;tcam;Stearoyllipoteichoic acid (n-24), linked, N-acetyl-D-glucosamine;Stearoylcard…	G/NegF/Negative/Variable/-/dGTP;Stearoyllipoteichoic acid (n-24), linked, glucose substituted;Stearoyllipoteichoic acid (n-24), linked, N-acetyl-D-glucosamine;L-Serine;Siroheme;FAD;L-Cysteine;CoA;L-Phenylalanine;ACP;GSH;Stearoyllipoteichoic acid (n-24), linked, D-alanine substituted;Phosphatidylglycerol dioctadecanoyl;Diisoheptadecanoylphosphatidylethanolamine;Anteisoheptadecanoylcardiolipin (B. …	NoF/Positive variable/Positive variable/>///	NoF/Positive variable/Positive variable/>///	PosF/Positive variable/Positive variable/>///	G/NegF/Negative/Variable/-/Glycine;Bactoprenyl diphosphate;phosphatidylethanolamine dioctadecanoyl;L-Serine;Isoheptadecanoyllipoteichoic acid (n-24), linked, N-acetyl-D-glucosamine;dGTP;Heme;Anteisoheptadecanoyllipoteichoic acid (n-24), linked, N-acetyl-D-glucosamine;L-Arginine;glycerol teichoic acid (n-45), linked, unsubstituted;L-Tryptophan;Ubiquinone-8;L-Isoleucine;Diisoheptadecanoylphosphatid…	G/NegF/Negative/Variable/-/Anteisoheptadecanoyllipoteichoic acid (n-24), linked, D-alanine substituted;TPP;Isoheptadecanoyllipoteichoic acid (n-24), linked, unsubstituted;ACP;Stearoyllipoteichoic acid (n-24), linked, D-alanine substituted;Stearoyllipoteichoic acid (n-24), linked, N-acetyl-D-glucosamine;Stearoyllipoteichoic acid (n-24), linked, unsubstituted;Anteisoheptadecanoylcardiolipin (B. sub…	G/NegF/Negative/Variable/-/L-Serine;TPP;L-Tryptophan;ACP;Diisoheptadecanoylphosphatidylethanolamine;Ubiquinone-8;GSH;CoA;L-Cysteine;Dianteisoheptadecanoylphosphatidylethanolamine//	G/NegF/Negative/Variable/-///	G/NegF/Negative/Variable/-/Diisoheptadecanoylphosphatidylethanolamine;L-Threonine;L-Isoleucine;glycerol teichoic acid (n-45), linked, D-ala substituted;Heme;Isoheptadecanoyllipoteichoic acid (n-24), linked, N-acetyl-D-glucosamine;Isoheptadecanoyllipoteichoic acid (n-24), linked, unsubstituted;TPP;Anteisoheptadecanoyllipoteichoic acid (n-24), linked, D-alanine substituted;Stearoyllipoteichoic acid…	NoF/Positive variable/Positive variable/>///	G/NegF/Negative/Variable/-/Stearoyllipoteichoic acid (n-24), linked, glucose substituted;L-Serine;dATP;glycerol teichoic acid (n-45), linked, D-ala substituted;Anteisoheptadecanoyllipoteichoic acid (n-24), linked, glucose substituted;Ubiquinone-8;Stearoyllipoteichoic acid (n-24), linked, N-acetyl-D-glucosamine;Anteisoheptadecanoylcardiolipin (B. subtilis);Calomide;L-Cysteine;GSH;ACP;CoA;Isoheptad…	-	G/NegF/Negative/Variable/-/Siroheme;dATP;Phosphatidylglycerol dioctadecanoyl;Anteisoheptadecanoyllipoteichoic acid (n-24), linked, glucose substituted;CoA;10-Formyltetrahydrofolate;ACP;phosphatidylethanolamine dioctadecanoyl;L-Arginine;Anteisoheptadecanoyllipoteichoic acid (n-24), linked, N-acetyl-D-glucosamine;Bactoprenyl diphosphate;L-Glutamine;L-Tyrosine;Dianteisoheptadecanoylphosphatidylglyce…	NoF/Positive variable/Positive variable/>///	NoF/Positive variable/Positive variable/>///	G/NegF/Negative/Variable/-/Riboflavin;glycerol teichoic acid (n-45), linked, D-ala substituted;FAD;CoA;Putrescine;Isoheptadecanoyllipoteichoic acid (n-24), linked, D-alanine substituted;L-Serine;phosphatidylethanolamine dioctadecanoyl;Heme;Stearoyllipoteichoic acid (n-24), linked, unsubstituted;L-Tryptophan;L-Proline;Diisoheptadecanoylphosphatidylethanolamine;Stearoylcardiolipin (B. subtilis);5-M…	G/NegF/Negative/Variable/-///	NoF/Positive variable/Positive variable/>///	PosF/Positive variable/Positive variable/>/tcam;Anteisoheptadecanoylcardiolipin (B. subtilis);Isoheptadecanoylcardiolipin (B. subtilis);Isoheptadecanoyllipoteichoic acid (n-24), linked, N-acetyl-D-glucosamine;Stearoyllipoteichoic acid (n-24), linked, N-acetyl-D-glucosamine;Stearoylcardiolipin (B. subtilis);Anteisoheptadecanoyllipoteichoic acid (n-24), linked, N-acetyl-D-glucosamine;Heme//	G/NegF/Negative/Variable/-///	G/NegF/Negative/Variable/-///	G/NegF/Negative/Variable/-/Anteisoheptadecanoyllipoteichoic acid (n-24), linked, unsubstituted;Dianteisoheptadecanoylphosphatidylethanolamine;Stearoyllipoteichoic acid (n-24), linked, N-acetyl-D-glucosamine;Isoheptadecanoyllipoteichoic acid (n-24), linked, unsubstituted;Isoheptadecanoylcardiolipin (B. subtilis);Spermidine;dATP;Isoheptadecanoyllipoteichoic acid (n-24), linked, N-acetyl-D-glucosami…	G/NegF/Negative/Variable/-/Glycine;L-Cysteine;Isoheptadecanoyllipoteichoic acid (n-24), linked, N-acetyl-D-glucosamine;L-Methionine;Isoheptadecanoyllipoteichoic acid (n-24), linked, glucose substituted;Siroheme;Tetrahydrofolate;Anteisoheptadecanoyllipoteichoic acid (n-24), linked, glucose substituted;Anteisoheptadecanoyllipoteichoic acid (n-24), linked, unsubstituted;10-Formyltetrahydrofolate;FAD…	G/NegF/Negative/Variable/-///	NoF/Positive variable/Positive variable/>///	G/NegF/Negative/Variable/-/Anteisoheptadecanoyllipoteichoic acid (n-24), linked, N-acetyl-D-glucosamine;2-Demethylmenaquinone 8;Dianteisoheptadecanoylphosphatidylglycerol;Dianteisoheptadecanoylphosphatidylethanolamine;L-Glutamine;Stearoyllipoteichoic acid (n-24), linked, D-alanine substituted;Anteisoheptadecanoyllipoteichoic acid (n-24), linked, D-alanine substituted;Calomide;L-Glutamate;FAD;Ante…	G/NegF/Negative/Variable/-///	G/NegF/Negative/Variable/-/Bactoprenyl diphosphate;L-Serine;Isoheptadecanoyllipoteichoic acid (n-24), linked, glucose substituted;Anteisoheptadecanoyllipoteichoic acid (n-24), linked, glucose substituted;Ubiquinone-8;Isoheptadecanoyllipoteichoic acid (n-24), linked, unsubstituted;CoA;5-Methyltetrahydrofolate;ACP;L-Threonine;2-Demethylmenaquinone 8;Siroheme;L-Isoleucine;Phosphatidylglycerol diocta…	G/NegF/Negative/Variable/-/Siroheme;Isoheptadecanoyllipoteichoic acid (n-24), linked, glucose substituted;Isoheptadecanoyllipoteichoic acid (n-24), linked, unsubstituted;Stearoyllipoteichoic acid (n-24), linked, unsubstituted;L-Isoleucine;Isoheptadecanoyllipoteichoic acid (n-24), linked, D-alanine substituted;Dianteisoheptadecanoylphosphatidylglycerol;FAD;Diisoheptadecanoylphosphatidylethanolamin…
Glycine, serine and threonine metabolism	rxn01302	(1) NADP[0] + (1) L-Homoserine[0] <-> (1) NADPH[0] + (1) H+[0] + (1) L-Aspartate4-semialdehyde[0]	-	OK	R01775	HOMOSERDEHYDROG-RXN.c.metaexp.NADP_NADPH	HSDy|L-Homoserine:NADP+ oxidoreductase|L-homoserine:NADP+ oxidoreductase|homoserine dehydrogenase (NADP), irreversible|homoserine dehydrogenase (NADPH)|homoserinedehydrogenase-NADPH		Homoserine dehydrogenase (EC 1.1.1.3)|homoserine dehydrogenase (EC 1.1.1.3)	NoF/Variable/Variable/-///	NoF/Variable/Variable/-///	NoF/Variable/Variable/-///	NoF/Variable/Variable/-///	PosF/Variable/Variable/-///	NoF/Variable/Variable/-///	NegF/Variable/Variable/-///	NoF/Variable/Variable/-///	PosF/Variable/Variable/-/Riboflavin;dCTP;Tetrahydrofolate;Anteisoheptadecanoyllipoteichoic acid (n-24), linked, N-acetyl-D-glucosamine;phosphatidylethanolamine dioctadecanoyl;Isoheptadecanoylcardiolipin (B. subtilis);Calomide;5-Methyltetrahydrofolate;Stearoyllipoteichoic acid (n-24), linked, glucose substituted;dATP;ATP;Peptidoglycan polymer (n subunits);Anteisoheptadecanoylcardiolipin (B. subtil…	NoF/Variable/Variable/-///	PosF/Variable/Variable/-/Dianteisoheptadecanoylphosphatidylethanolamine;Isoheptadecanoylcardiolipin (B. subtilis);Phosphatidylglycerol dioctadecanoyl;Spermidine;Diisoheptadecanoylphosphatidylglycerol;ACP;TTP;S-Adenosyl-L-methionine;Stearoyllipoteichoic acid (n-24), linked, N-acetyl-D-glucosamine;L-Threonine;fe3;GTP;NADP;L-Valine;Tetrahydrofolate;Heme;L-Lysine;GSH;Anteisoheptadecanoyllipoteichoic …	NoF/Variable/Variable/-///	NegF/Variable/Variable/-///	NoF/Variable/Variable/-///	NoF/Variable/Variable/-///	NoF/Variable/Variable/-///	NoF/Variable/Variable/-///	NoF/Variable/Variable/-///	NoF/Variable/Variable/-///	PosF/Variable/Variable/-/Stearoyllipoteichoic acid (n-24), linked, glucose substituted;L-Serine;5-Methyltetrahydrofolate;dATP;glycerol teichoic acid (n-45), linked, D-ala substituted;Anteisoheptadecanoyllipoteichoic acid (n-24), linked, glucose substituted;Bactoprenyl diphosphate;Ubiquinone-8;TTP;Stearoyllipoteichoic acid (n-24), linked, N-acetyl-D-glucosamine;fe3;Anteisoheptadecanoylcardiolipin …	NoF/Variable/Variable/-///	-	NoF/Variable/Variable/-///	NoF/Variable/Variable/-///	NoF/Variable/Variable/-///	NegF/Variable/Variable/-///	NoF/Variable/Variable/-///	PosF/Variable/Variable/-/Ubiquinone-8;tcam;NAD;L-Tryptophan;Peptidoglycan polymer (n subunits);TPP;Stearoyllipoteichoic acid (n-24), linked, glucose substituted;L-Asparagine;L-Proline;L-Serine;L-Alanine;L-Aspartate;Stearoyllipoteichoic acid (n-24), linked, D-alanine substituted;NADP;S-Adenosyl-L-methionine;Riboflavin;TTP;Anteisoheptadecanoyllipoteichoic acid (n-24), linked, glucose substituted;L-…	NegF/Variable/Variable/-///	NoF/Variable/Variable/-///	NoF/Variable/Variable/-///	NoF/Variable/Variable/-///	NoF/Variable/Variable/-///	NoF/Variable/Variable/-///	NoF/Variable/Variable/-///	NegF/Variable/Variable/-///	NoF/Variable/Variable/-///	NoF/Variable/Variable/-///
Glycine, serine and threonine metabolism	rxn00599	(1) Glycine[0] + (1) H+[0] + (1) Succinyl-CoA[0] <-> (1) CoA[0] + (1) CO2[0] + (1) 5-Aminolevulinate[0]	>	OK	R00830	5-AMINOLEVULINIC-ACID-SYNTHASE-RXN.c	5-aminolevulinate synthetase|5-aminolevulinic acid synthetase|ALA synthase|ALA synthetase|ALAS|alpha-aminolevulinic acid synthase|aminolevulinate synthase|aminolevulinate synthetase|aminolevulinic acid synthase|aminolevulinic acid synthetase|aminolevulinic synthetase|delta-aminolevulinate synthase|delta-aminolevulinate synthetase|delta-aminolevulinic acid synthase|delta-aminolevulinic acid synthe…		5-aminolevulinate synthase (EC 2.3.1.37)|acyl-[acyl-carrier-protein]---phospholipid O-acyltransferase (EC 2.3.1.40)	G/PosF/Positive/Positive variable/>/Siroheme;5-Methyltetrahydrofolate;FAD;CoA;dGTP;2-Demethylmenaquinone 8;S-Adenosyl-L-methionine;Heme//	G/PosF/Positive/Positive variable/>///	G/PosF/Positive/Positive variable/>/Siroheme;Stearoyllipoteichoic acid (n-24), linked, N-acetyl-D-glucosamine;Menaquinone 8;2-Demethylmenaquinone 8;Heme//	G/PosF/Positive/Positive variable/>/Siroheme;Menaquinone 8;2-Demethylmenaquinone 8;Heme//	G/PosF/Positive/Positive variable/>///	G/PosF/Positive/Positive variable/>/Heme;Siroheme//	G/PosF/Positive/Positive variable/>///	G/PosF/Positive/Positive variable/>/Siroheme;Heme//	G/PosF/Positive/Positive variable/>/Heme;Menaquinone 8;2-Demethylmenaquinone 8;Siroheme//	G/PosF/Positive/Positive variable/>/Siroheme;Heme;2-Demethylmenaquinone 8//	G/PosF/Positive/Positive variable/>/Heme;Menaquinone 8;Siroheme;2-Demethylmenaquinone 8//	-	G/PosF/Positive/Positive variable/>///	G/PosF/Positive/Positive variable/>/Heme;Siroheme//	G/PosF/Positive/Positive variable/>/Siroheme;Heme//	G/PosF/Positive/Positive variable/>/Siroheme;Heme//	G/PosF/Positive/Positive variable/>///	G/PosF/Positive/Positive variable/>/Heme;Siroheme//	G/PosF/Positive/Positive variable/>/Heme;Siroheme//	G/PosF/Positive/Positive variable/>/Heme;Siroheme//	G/PosF/Positive/Positive variable/>/Heme;Menaquinone 8;Siroheme//	G/PosF/Positive/Positive variable/>/Siroheme;Heme//	G/PosF/Positive/Positive variable/>///	G/PosF/Positive/Positive variable/>///	G/PosF/Positive/Positive variable/>/glycerol teichoic acid (n-45), linked, D-ala substituted;Heme;Anteisoheptadecanoyllipoteichoic acid (n-24), linked, glucose substituted;Anteisoheptadecanoyllipoteichoic acid (n-24), linked, unsubstituted;glycerol teichoic acid (n-45), linked, unsubstituted;Siroheme;glycerol teichoic acid (n-45), linked, glucose substituted//	G/PosF/Positive/Positive variable/>///	G/PosF/Positive/Positive variable/>///	G/PosF/Positive/Positive variable/>/Siroheme;Heme//	G/PosF/Positive/Positive variable/>///	G/PosF/Positive/Positive variable/>///	G/PosF/Positive/Positive variable/>/10-Formyltetrahydrofolate;Heme;Tetrahydrofolate;FAD;Siroheme;dCTP;Calomide;L-Histidine;2-Demethylmenaquinone 8//	G/PosF/Positive/Positive variable/>/Siroheme;Stearoyllipoteichoic acid (n-24), linked, unsubstituted;Stearoyllipoteichoic acid (n-24), linked, D-alanine substituted;phosphatidylethanolamine dioctadecanoyl;Heme//	G/PosF/Positive/Positive variable/>///	G/PosF/Positive/Positive variable/>///	G/PosF/Positive/Positive variable/>/Heme;S-Adenosyl-L-methionine;5-Methyltetrahydrofolate;Tetrahydrofolate;L-Arginine;Siroheme;10-Formyltetrahydrofolate//	G/PosF/Positive/Positive variable/>///	G/PosF/Positive/Positive variable/>/Siroheme;Heme//	G/PosF/Positive/Positive variable/>/Siroheme;Menaquinone 8;Heme;2-Demethylmenaquinone 8//
Glycine, serine and threonine metabolism	rxn01102	(1) ATP[0] + (1) Glycerate[0] <-> (1) ADP[0] + (1) H+[0] + (1) 3-Phosphoglycerate[0]	>	OK|HB	R01514	GLY3KIN-RXN.c	ATP:(R)-glycerate 3-phosphotransferase|ATP:D-glycerate 2-phosphotransferase|D-glycerate 3-kinase|D-glycerate kinase|D-glyceric acid kinase|glycerate kinase (phosphorylating)|glycerate-3-kinase		D-glycerate 2-kinase (EC 2.7.1.-)|Glycerate kinase (EC 2.7.1.31)|pyridoxal kinase (EC 2.7.1.35)	NoF/Blocked/Blocked/-///	NoF/Blocked/Blocked/-///	NoF/Blocked/Blocked/-///	NoF/Blocked/Blocked/-///	NoF/Blocked/Blocked/-///	NoF/Blocked/Blocked/-///	NoF/Blocked/Blocked/-///	NoF/Blocked/Blocked/-///	NoF/Blocked/Blocked/-///	NoF/Blocked/Blocked/-///	NoF/Positive variable/Positive variable/-///	NoF/Blocked/Blocked/-///	NegF/Negative/Negative variable/-///	NoF/Blocked/Blocked/-///	NoF/Blocked/Blocked/-///	NoF/Blocked/Blocked/-///	NoF/Positive variable/Positive variable/-///	NoF/Positive variable/Positive variable/-///	NoF/Blocked/Blocked/-///	NoF/Blocked/Blocked/-///	NoF/Blocked/Blocked/-///	NoF/Blocked/Blocked/-///	PosF/Positive/Positive variable/-///	PosF/Positive/Positive variable/-///	NoF/Blocked/Blocked/-///	NoF/Blocked/Blocked/-///	-	NoF/Blocked/Blocked/-///	NoF/Blocked/Blocked/-///	NoF/Blocked/Blocked/-///	NoF/Blocked/Blocked/-///	NoF/Blocked/Blocked/-///	NoF/Blocked/Blocked/-///	NoF/Positive variable/Positive variable/-///	NoF/Blocked/Blocked/-///	NoF/Blocked/Blocked/-///	NoF/Blocked/Blocked/-///	NoF/Blocked/Blocked/-///
Glycine, serine and threonine metabolism	rxn01069	(1) H2O[0] + (1) O-Phospho-L-homoserine[0] <-> (1) Phosphate[0] + (1) L-Threonine[0]	-	OK|HB	R01466	THRESYN-RXN.c	O-Phospho-L-homoserine phospho-lyase (adding water)|O-phospho-L-homoserine phosphate-lyase (adding water, L-threonine-forming)|O-phospho-L-homoserine phosphate-lyase (adding water;L-threonine-forming)|O-phospho-L-homoserine phospho-lyase (adding water)|THRS|threonine synthase|threonine synthetase|threoninesynthase	4.2.99.2	Threonine synthase (EC 4.2.3.1)|sesquithujene synthase (EC 4.2.3.102)	PosF/Positive variable/Positive variable/>/Anteisoheptadecanoyllipoteichoic acid (n-24), linked, unsubstituted;L-Isoleucine;L-Threonine;Stearoylcardiolipin (B. subtilis);Dianteisoheptadecanoylphosphatidylethanolamine;Anteisoheptadecanoyllipoteichoic acid (n-24), linked, glucose substituted;Dianteisoheptadecanoylphosphatidylglycerol;Anteisoheptadecanoylcardiolipin (B. subtilis);Anteisoheptadecanoy…	PosF/Positive variable/Positive variable/>///	PosF/Positive variable/Positive variable/>/Anteisoheptadecanoyllipoteichoic acid (n-24), linked, unsubstituted;Dianteisoheptadecanoylphosphatidylethanolamine;Anteisoheptadecanoyllipoteichoic acid (n-24), linked, D-alanine substituted;Phosphatidylglycerol dioctadecanoyl;TTP;phosphatidylethanolamine dioctadecanoyl;L-Threonine;Anteisoheptadecanoyllipoteichoic acid (n-24), linked, glucose substituted…	PosF/Positive variable/Positive variable/>/L-Threonine;Anteisoheptadecanoyllipoteichoic acid (n-24), linked, D-alanine substituted;Stearoylcardiolipin (B. subtilis);phosphatidylethanolamine dioctadecanoyl;Dianteisoheptadecanoylphosphatidylethanolamine;L-Isoleucine;TTP;Anteisoheptadecanoyllipoteichoic acid (n-24), linked, N-acetyl-D-glucosamine;Dianteisoheptadecanoylphosphatidylglycerol;Phosphatid…	PosF/Positive variable/Positive variable/>///	PosF/Positive variable/Positive variable/>/TTP;Anteisoheptadecanoyllipoteichoic acid (n-24), linked, D-alanine substituted;Stearoylcardiolipin (B. subtilis);Anteisoheptadecanoyllipoteichoic acid (n-24), linked, glucose substituted;Anteisoheptadecanoyllipoteichoic acid (n-24), linked, unsubstituted;Anteisoheptadecanoylcardiolipin (B. subtilis);Anteisoheptadecanoyllipoteichoic acid (n-24), linked, …	NoF/Positive variable/Positive variable/>///	PosF/Positive variable/Positive variable/>/Dianteisoheptadecanoylphosphatidylethanolamine;Phosphatidylglycerol dioctadecanoyl;phosphatidylethanolamine dioctadecanoyl;Anteisoheptadecanoyllipoteichoic acid (n-24), linked, unsubstituted;Anteisoheptadecanoyllipoteichoic acid (n-24), linked, N-acetyl-D-glucosamine;L-Isoleucine;TTP;Anteisoheptadecanoyllipoteichoic acid (n-24), linked, D-alanine substit…	NoF/Positive variable/Positive variable/>///	PosF/Positive variable/Positive variable/>/Phosphatidylglycerol dioctadecanoyl;Anteisoheptadecanoylcardiolipin (B. subtilis);Anteisoheptadecanoyllipoteichoic acid (n-24), linked, D-alanine substituted;L-Threonine;L-Isoleucine;Anteisoheptadecanoyllipoteichoic acid (n-24), linked, glucose substituted;Dianteisoheptadecanoylphosphatidylglycerol;Dianteisoheptadecanoylphosphatidylethanolamine;Anteisohe…	PosF/Positive variable/Positive variable/>/Dianteisoheptadecanoylphosphatidylethanolamine;Phosphatidylglycerol dioctadecanoyl;L-Threonine;Anteisoheptadecanoyllipoteichoic acid (n-24), linked, N-acetyl-D-glucosamine;L-Isoleucine;Anteisoheptadecanoyllipoteichoic acid (n-24), linked, unsubstituted;Dianteisoheptadecanoylphosphatidylglycerol;Anteisoheptadecanoyllipoteichoic acid (n-24), linked, glucos…	PosF/Positive/Positive variable/>/L-Isoleucine;L-Serine;Anteisoheptadecanoyllipoteichoic acid (n-24), linked, unsubstituted;Dianteisoheptadecanoylphosphatidylethanolamine;Anteisoheptadecanoyllipoteichoic acid (n-24), linked, N-acetyl-D-glucosamine;L-Tryptophan;Stearoyllipoteichoic acid (n-24), linked, D-alanine substituted;L-Alanine;dATP;FAD;ATP;Phosphatidylglycerol dioctadecanoyl;phosphatidyleth…	PosF/Positive variable/Positive variable/>///	PosF/Positive/Positive variable/>/Anteisoheptadecanoyllipoteichoic acid (n-24), linked, D-alanine substituted;Anteisoheptadecanoyllipoteichoic acid (n-24), linked, N-acetyl-D-glucosamine;Anteisoheptadecanoylcardiolipin (B. subtilis);Dianteisoheptadecanoylphosphatidylglycerol;L-Isoleucine;Stearoylcardiolipin (B. subtilis);Dianteisoheptadecanoylphosphatidylethanolamine;Anteisoheptadecanoyllipoteich…	PosF/Positive variable/Positive variable/>/Anteisoheptadecanoyllipoteichoic acid (n-24), linked, D-alanine substituted;L-Isoleucine;TTP;Anteisoheptadecanoylcardiolipin (B. subtilis);Dianteisoheptadecanoylphosphatidylglycerol;L-Threonine;Anteisoheptadecanoyllipoteichoic acid (n-24), linked, unsubstituted;Phosphatidylglycerol dioctadecanoyl;Anteisoheptadecanoyllipoteichoic acid (n-24), linked, gluc…	PosF/Positive/Positive variable/>/L-Isoleucine;ATP;NADP;10-Formyltetrahydrofolate;2-Demethylmenaquinone 8;Phosphatidylglycerol dioctadecanoyl;Dianteisoheptadecanoylphosphatidylglycerol;5-Methyltetrahydrofolate;TPP;Anteisoheptadecanoyllipoteichoic acid (n-24), linked, glucose substituted;Anteisoheptadecanoyllipoteichoic acid (n-24), linked, N-acetyl-D-glucosamine;L-Threonine;Diisoheptadecanoylphos…	PosF/Positive/Positive variable/>///	PosF/Positive/Positive variable/>/dGTP;L-Tyrosine;L-Threonine;L-Isoleucine;Heme;TPP;Anteisoheptadecanoyllipoteichoic acid (n-24), linked, D-alanine substituted;Ubiquinone-8;Siroheme;GTP;phosphatidylethanolamine dioctadecanoyl;dATP;S-Adenosyl-L-methionine;2-Demethylmenaquinone 8;GSH;Anteisoheptadecanoyllipoteichoic acid (n-24), linked, N-acetyl-D-glucosamine;Dianteisoheptadecanoylphosphatidylethan…	PosF/Positive variable/Positive variable/>/TTP;Anteisoheptadecanoyllipoteichoic acid (n-24), linked, unsubstituted;L-Threonine;Phosphatidylglycerol dioctadecanoyl;phosphatidylethanolamine dioctadecanoyl;Anteisoheptadecanoyllipoteichoic acid (n-24), linked, glucose substituted;Anteisoheptadecanoylcardiolipin (B. subtilis);Dianteisoheptadecanoylphosphatidylethanolamine;Dianteisoheptadecanoylphospha…	NoF/Positive variable/Positive variable/>///	PosF/Positive variable/Positive variable/>/L-Glutamine;Diisoheptadecanoylphosphatidylethanolamine;L-Leucine;L-Glutamate;Heme;GSH;Siroheme;Isoheptadecanoylcardiolipin (B. subtilis)//	NoF/Blocked/Blocked/>///	PosF/Positive/Positive variable/>///	PosF/Positive/Positive variable/>///	PosF/Positive variable/Positive variable/>/tcam//	PosF/Positive variable/Positive variable/>///	NoF/Blocked/Blocked/>///	NoF/Positive variable/Positive variable/>///	PosF/Positive variable/Positive variable/>///	PosF/Positive variable/Positive variable/>///	PosF/Positive variable/Positive variable/>/Anteisoheptadecanoyllipoteichoic acid (n-24), linked, unsubstituted;Dianteisoheptadecanoylphosphatidylethanolamine;L-Isoleucine;Anteisoheptadecanoylcardiolipin (B. subtilis);Anteisoheptadecanoyllipoteichoic acid (n-24), linked, D-alanine substituted;TTP;FAD;Anteisoheptadecanoyllipoteichoic acid (n-24), linked, N-acetyl-D-glucosamine;Anteisoheptadecanoyll…	PosF/Positive variable/Positive variable/>/TTP;Anteisoheptadecanoyllipoteichoic acid (n-24), linked, glucose substituted;Anteisoheptadecanoyllipoteichoic acid (n-24), linked, unsubstituted;L-Isoleucine;Dianteisoheptadecanoylphosphatidylglycerol;Stearoylcardiolipin (B. subtilis);Anteisoheptadecanoylcardiolipin (B. subtilis);L-Threonine;Anteisoheptadecanoyllipoteichoic acid (n-24), linked, N-acetyl…	PosF/Positive variable/Positive variable/>///	PosF/Positive/Positive variable/>///	PosF/Positive variable/Positive variable/>/Anteisoheptadecanoyllipoteichoic acid (n-24), linked, N-acetyl-D-glucosamine;2-Demethylmenaquinone 8;Dianteisoheptadecanoylphosphatidylglycerol;Dianteisoheptadecanoylphosphatidylethanolamine;L-Glutamine;Stearoyllipoteichoic acid (n-24), linked, D-alanine substituted;Anteisoheptadecanoyllipoteichoic acid (n-24), linked, D-alanine substituted;Calomide;dGTP…	PosF/Positive variable/Positive variable/>///	PosF/Positive variable/Positive variable/>/Anteisoheptadecanoyllipoteichoic acid (n-24), linked, glucose substituted;L-Threonine;L-Isoleucine;Anteisoheptadecanoyllipoteichoic acid (n-24), linked, D-alanine substituted;Anteisoheptadecanoyllipoteichoic acid (n-24), linked, N-acetyl-D-glucosamine;TTP;Dianteisoheptadecanoylphosphatidylethanolamine;Stearoylcardiolipin (B. subtilis);Dianteisoheptadecan…	PosF/Positive variable/Positive variable/>/L-Isoleucine;Dianteisoheptadecanoylphosphatidylglycerol;L-Threonine;Anteisoheptadecanoyllipoteichoic acid (n-24), linked, unsubstituted;Stearoylcardiolipin (B. subtilis);Dianteisoheptadecanoylphosphatidylethanolamine;Anteisoheptadecanoyllipoteichoic acid (n-24), linked, N-acetyl-D-glucosamine;TTP;Phosphatidylglycerol dioctadecanoyl;Anteisoheptadecanoylli…
Glycine, serine and threonine metabolism	rxn08647	(1) ATP[0] + (1) Glycerate[0] <-> (1) ADP[0] + (1) H+[0] + (1) 2-Phospho-D-glycerate[0]	>	OK|HB	R08572	GKI-RXN.c	ATP:(R)-glycerate 2-phosphotransferase|D-glycerate-2-kinase|glycerate 2-kinase|glycerate kinase (2-phosphoglycerate forming)	2.7.1.165	tagatose kinase (EC 2.7.1.101)|pyridoxal kinase (EC 2.7.1.35)	-	-	-	-	-	-	-	-	-	-	-	-	-	-	-	-	-	-	-	-	-	-	-	-	-	-	-	-	-	-	-	-	-	-	-	-	-	-
Glycine, serine and threonine metabolism	rxn06600	(1) Tetrahydrofolate[0] + (1) S-Aminomethyldihydrolipoylprotein[0] <-> (1) NH3[0] + (1) 5-10-Methylenetetrahydrofolate[0] + (1) Dihydrolipolprotein[0]	>	OK	R04125		glycine cleavage complex		Glycine cleavage system H protein|Aminomethyltransferase (glycine cleavage system T protein) (EC 2.1.2.10)|phosphoribosylglycinamide formyltransferase (EC 2.1.2.2)	-	-	-	-	-	-	-	-	-	-	-	-	-	-	-	-	-	-	-	-	-	-	-	-	-	-	NoF/Positive variable/Positive variable/>///	-	-	-	-	-	-	-	-	-	-	-
Glycine, serine and threonine metabolism	rxn12191	(1) NADP[0] + (1) Choline[0] <-> (1) NADPH[0] + (1) H+[0] + (1) Betaine aldehyde[0]	-	OK	R08558	RXN-12582.c	R08558|choline monooxygenase (NADP)		alcohol dehydrogenase (EC 1.1.1.1)	-	-	-	-	-	-	-	-	-	-	-	-	-	-	-	-	-	-	-	-	-	-	-	-	-	-	-	-	-	-	-	-	-	-	-	-	-	-
Glycine, serine and threonine metabolism	rxn10770	(1) NAD[0] + (1) Choline[0] <-> (1) NADH[0] + (1) H+[0] + (1) Betaine aldehyde[0]	-	OK	R08557	RXN-6021.c	R08557|RXN-6021.c		Choline dehydrogenase (EC 1.1.99.1)|alcohol dehydrogenase (EC 1.1.1.1)	-	-	-	-	-	-	-	-	-	-	-	-	-	-	-	-	-	-	-	-	-	-	-	-	-	-	-	-	-	-	-	-	-	-	-	-	-	-
Glycine, serine and threonine metabolism	rxn00420	(1) H2O[0] + (1) phosphoserine[0] <-> (1) Phosphate[0] + (1) L-Serine[0]	-	OK|HB	R00582	PSERPHOSPHA-RXN.c.metaexp.3-P-SERINE_SER|RXN0-5114.c	L-O-Phosphoserine phosphohydrolase|O-phospho-L-serine phosphohydrolase|PSP_L|RXN0-5114.c|phosphoserine phosphatase (L-serine)|phosphoserinephosphatase-L-serine		Phosphoserine phosphatase rsbX (EC 3.1.3.3)|Phosphoserine phosphatase (EC 3.1.3.3)|polynucleotide 5'-phosphatase (EC 3.1.3.33)	-	-	-	-	-	-	-	-	-	-	PosF/Positive variable/Positive variable/>/Dianteisoheptadecanoylphosphatidylethanolamine;Isoheptadecanoylcardiolipin (B. subtilis);Phosphatidylglycerol dioctadecanoyl;Spermidine;Diisoheptadecanoylphosphatidylglycerol;ACP;TTP;S-Adenosyl-L-methionine;Stearoyllipoteichoic acid (n-24), linked, N-acetyl-D-glucosamine;Tetrahydrofolate;Heme;L-Lysine;GSH;Anteisoheptadecanoyllipoteichoic acid (n-24), lin…	-	-	-	-	-	-	-	G/PosF/Positive/Positive variable/>/Spermidine;ACP;TTP;Anteisoheptadecanoyllipoteichoic acid (n-24), linked, unsubstituted;Isoheptadecanoyllipoteichoic acid (n-24), linked, unsubstituted;CoA;Heme;Isoheptadecanoylcardiolipin (B. subtilis);Bactoprenyl diphosphate;Isoheptadecanoyllipoteichoic acid (n-24), linked, N-acetyl-D-glucosamine;L-Tryptophan;L-Cysteine;Isoheptadecanoyllipoteichoic acid (n-24)…	-	-	-	-	-	-	-	PosF/Positive/Positive variable/>///	-	-	-	-	-	-	-	-	-	-	-
Glycine, serine and threonine metabolism	rxn01068	(1) NAD[0] + (1) L-Threonine[0] <-> (1) NADH[0] + (1) H+[0] + (1) L-2-Amino-acetoacetate[0]	-	OK	R01465	THREODEHYD-RXN.c	L-threonine 3-dehydrogenase|L-threonine dehydrogenase|L-threonine dehydrogenase (w/ AOBUTDs)|L-threonine:NAD+ oxidoreductase|threonine 3-dehydrogenase|threonine dehydrogenase		L-threonine 3-dehydrogenase (EC 1.1.1.103)|L-threonine 3-dehydrogenase (EC 1.1.1.103)	-	-	-	-	-	-	-	-	-	-	-	-	-	-	-	-	-	-	-	-	-	-	-	-	-	-	-	-	-	-	-	-	-	-	-	-	-	-
Glycine, serine and threonine metabolism	rxn06493	(1) NAD[0] + (1) Dihydrolipolprotein[0] <-> (1) NADH[0] + (1) H+[0] + (1) Lipoylprotein[0]	-	OK	R03815		dihydrolipoylprotein:NAD+ oxidoreductase		Dihydrolipoamide dehydrogenase (EC 1.8.1.4)|Glycine dehydrogenase [decarboxylating] (glycine cleavage system P protein) (EC 1.4.4.2)|Glycine cleavage system H protein|Glycine dehydrogenase [decarboxylating] (glycine cleavage system P2 protein) (EC 1.4.4.2)|Glycine dehydrogenase [decarboxylating] (glycine cleavage system P1 protein) (EC 1.4.4.2)|protein-disulfide reductase (EC 1.8.1.8)	-	-	-	-	-	-	-	-	-	-	-	-	-	-	-	-	-	-	-	-	-	-	-	-	-	-	NoF/Positive variable/Positive variable/-///	-	-	-	-	-	-	-	-	-	-	-
Glycine, serine and threonine metabolism	rxn06377	(1) Glycine[0] + (1) H+[0] + (1) Lipoylprotein[0] <-> (1) CO2[0] + (1) S-Aminomethyldihydrolipoylprotein[0]	-	OK	R03425		acceptor-aminomethylating)|acceptor-aminomethylating)|glycine:lipoylprotein oxidoreductase (decarboxylating and		Glycine dehydrogenase [decarboxylating] (glycine cleavage system P protein) (EC 1.4.4.2)|Glycine dehydrogenase [decarboxylating] (glycine cleavage system P2 protein) (EC 1.4.4.2)|Glycine dehydrogenase [decarboxylating] (glycine cleavage system P1 protein) (EC 1.4.4.2)|D-amino-acid dehydrogenase (EC 1.4.99.1)	-	-	-	-	-	-	-	-	-	-	-	-	-	-	-	-	-	-	-	-	-	-	-	-	-	-	NoF/Positive variable/Positive variable/>///	-	-	-	-	-	-	-	-	-	-	-
Glycine, serine and threonine metabolism	rxn01300	(1) ATP[0] + (1) L-Homoserine[0] <-> (1) ADP[0] + (1) H+[0] + (1) O-Phospho-L-homoserine[0]	>	OK|HB	R01771	HOMOSERKIN-RXN.c	homoserinekinase		Homoserine kinase (EC 2.7.1.39)|riboflavin phosphotransferase (EC 2.7.1.42)	PosF/Positive variable/Positive variable/-/Anteisoheptadecanoyllipoteichoic acid (n-24), linked, unsubstituted;L-Isoleucine;L-Threonine;Stearoylcardiolipin (B. subtilis);Dianteisoheptadecanoylphosphatidylethanolamine;Anteisoheptadecanoyllipoteichoic acid (n-24), linked, glucose substituted;phosphatidylethanolamine dioctadecanoyl;Dianteisoheptadecanoylphosphatidylglycerol;Anteisoheptadecanoylcardi…	PosF/Positive variable/Positive variable/-///	PosF/Positive variable/Positive variable/-/Anteisoheptadecanoyllipoteichoic acid (n-24), linked, unsubstituted;Dianteisoheptadecanoylphosphatidylethanolamine;Anteisoheptadecanoyllipoteichoic acid (n-24), linked, D-alanine substituted;Phosphatidylglycerol dioctadecanoyl;TTP;phosphatidylethanolamine dioctadecanoyl;L-Threonine;Anteisoheptadecanoyllipoteichoic acid (n-24), linked, glucose substituted…	PosF/Positive variable/Positive variable/-/L-Threonine;Anteisoheptadecanoyllipoteichoic acid (n-24), linked, D-alanine substituted;Stearoylcardiolipin (B. subtilis);phosphatidylethanolamine dioctadecanoyl;Dianteisoheptadecanoylphosphatidylethanolamine;L-Isoleucine;TTP;Anteisoheptadecanoyllipoteichoic acid (n-24), linked, N-acetyl-D-glucosamine;Dianteisoheptadecanoylphosphatidylglycerol;Phosphatid…	PosF/Positive variable/Positive variable/-///	PosF/Positive variable/Positive variable/-/TTP;Anteisoheptadecanoyllipoteichoic acid (n-24), linked, D-alanine substituted;Stearoylcardiolipin (B. subtilis);Anteisoheptadecanoyllipoteichoic acid (n-24), linked, glucose substituted;Anteisoheptadecanoyllipoteichoic acid (n-24), linked, unsubstituted;Anteisoheptadecanoylcardiolipin (B. subtilis);Anteisoheptadecanoyllipoteichoic acid (n-24), linked, …	NoF/Positive variable/Positive variable/-///	PosF/Positive variable/Positive variable/-/Dianteisoheptadecanoylphosphatidylethanolamine;Phosphatidylglycerol dioctadecanoyl;phosphatidylethanolamine dioctadecanoyl;Anteisoheptadecanoyllipoteichoic acid (n-24), linked, unsubstituted;Anteisoheptadecanoyllipoteichoic acid (n-24), linked, N-acetyl-D-glucosamine;L-Isoleucine;TTP;Anteisoheptadecanoyllipoteichoic acid (n-24), linked, D-alanine substit…	NoF/Positive variable/Positive variable/-///	PosF/Positive variable/Positive variable/-/Phosphatidylglycerol dioctadecanoyl;Anteisoheptadecanoylcardiolipin (B. subtilis);Anteisoheptadecanoyllipoteichoic acid (n-24), linked, D-alanine substituted;L-Threonine;L-Isoleucine;Anteisoheptadecanoyllipoteichoic acid (n-24), linked, glucose substituted;Dianteisoheptadecanoylphosphatidylglycerol;Dianteisoheptadecanoylphosphatidylethanolamine;Anteisohe…	PosF/Positive variable/Positive variable/-/Dianteisoheptadecanoylphosphatidylethanolamine;Phosphatidylglycerol dioctadecanoyl;L-Threonine;Anteisoheptadecanoyllipoteichoic acid (n-24), linked, N-acetyl-D-glucosamine;L-Isoleucine;Anteisoheptadecanoyllipoteichoic acid (n-24), linked, unsubstituted;Dianteisoheptadecanoylphosphatidylglycerol;Anteisoheptadecanoyllipoteichoic acid (n-24), linked, glucos…	PosF/Positive/Positive variable/-/L-Isoleucine;dGTP;L-Serine;Anteisoheptadecanoyllipoteichoic acid (n-24), linked, unsubstituted;Dianteisoheptadecanoylphosphatidylethanolamine;Anteisoheptadecanoyllipoteichoic acid (n-24), linked, N-acetyl-D-glucosamine;L-Tryptophan;Stearoyllipoteichoic acid (n-24), linked, D-alanine substituted;L-Alanine;GTP;Riboflavin;FAD;ATP;Phosphatidylglycerol dioctadecanoyl;…	PosF/Positive variable/Positive variable/-///	PosF/Positive/Positive variable/-/Anteisoheptadecanoyllipoteichoic acid (n-24), linked, D-alanine substituted;Anteisoheptadecanoyllipoteichoic acid (n-24), linked, N-acetyl-D-glucosamine;Anteisoheptadecanoylcardiolipin (B. subtilis);Dianteisoheptadecanoylphosphatidylglycerol;L-Isoleucine;Dianteisoheptadecanoylphosphatidylethanolamine;Anteisoheptadecanoyllipoteichoic acid (n-24), linked, unsubstit…	PosF/Positive variable/Positive variable/-/Anteisoheptadecanoyllipoteichoic acid (n-24), linked, D-alanine substituted;L-Isoleucine;TTP;Anteisoheptadecanoylcardiolipin (B. subtilis);Dianteisoheptadecanoylphosphatidylglycerol;L-Threonine;Anteisoheptadecanoyllipoteichoic acid (n-24), linked, unsubstituted;Phosphatidylglycerol dioctadecanoyl;Anteisoheptadecanoyllipoteichoic acid (n-24), linked, gluc…	PosF/Positive/Positive variable/-/L-Isoleucine;ATP;NADP;10-Formyltetrahydrofolate;2-Demethylmenaquinone 8;Phosphatidylglycerol dioctadecanoyl;Dianteisoheptadecanoylphosphatidylglycerol;5-Methyltetrahydrofolate;TPP;Anteisoheptadecanoyllipoteichoic acid (n-24), linked, glucose substituted;Anteisoheptadecanoyllipoteichoic acid (n-24), linked, N-acetyl-D-glucosamine;L-Threonine;Diisoheptadecanoylphos…	PosF/Positive/Positive variable/-///	PosF/Positive/Positive variable/-/dGTP;L-Threonine;L-Isoleucine;Heme;TPP;Anteisoheptadecanoyllipoteichoic acid (n-24), linked, D-alanine substituted;L-Phenylalanine;Ubiquinone-8;Siroheme;GTP;phosphatidylethanolamine dioctadecanoyl;S-Adenosyl-L-methionine;GSH;Anteisoheptadecanoyllipoteichoic acid (n-24), linked, N-acetyl-D-glucosamine;Dianteisoheptadecanoylphosphatidylethanolamine;Anteisoheptadeca…	PosF/Positive variable/Positive variable/-/TTP;Anteisoheptadecanoyllipoteichoic acid (n-24), linked, unsubstituted;L-Threonine;Phosphatidylglycerol dioctadecanoyl;phosphatidylethanolamine dioctadecanoyl;Anteisoheptadecanoyllipoteichoic acid (n-24), linked, glucose substituted;Anteisoheptadecanoylcardiolipin (B. subtilis);Dianteisoheptadecanoylphosphatidylethanolamine;Dianteisoheptadecanoylphospha…	NoF/Positive variable/Positive variable/-///	PosF/Positive variable/Positive variable/-/L-Glutamine;Diisoheptadecanoylphosphatidylethanolamine;L-Leucine;L-Glutamate;Heme;GSH;Siroheme;Isoheptadecanoylcardiolipin (B. subtilis)//	-	PosF/Positive/Positive variable/-///	PosF/Positive/Positive variable/-///	PosF/Positive variable/Positive variable/-/tcam//	PosF/Positive variable/Positive variable/-///	-	NoF/Positive variable/Positive variable/-///	PosF/Positive variable/Positive variable/-///	PosF/Positive variable/Positive variable/-///	PosF/Positive variable/Positive variable/-/Anteisoheptadecanoyllipoteichoic acid (n-24), linked, unsubstituted;Dianteisoheptadecanoylphosphatidylethanolamine;L-Isoleucine;Anteisoheptadecanoylcardiolipin (B. subtilis);Anteisoheptadecanoyllipoteichoic acid (n-24), linked, D-alanine substituted;TTP;FAD;Anteisoheptadecanoyllipoteichoic acid (n-24), linked, N-acetyl-D-glucosamine;Anteisoheptadecanoyll…	PosF/Positive variable/Positive variable/-/TTP;Anteisoheptadecanoyllipoteichoic acid (n-24), linked, glucose substituted;Anteisoheptadecanoyllipoteichoic acid (n-24), linked, unsubstituted;L-Isoleucine;Dianteisoheptadecanoylphosphatidylglycerol;Anteisoheptadecanoylcardiolipin (B. subtilis);L-Threonine;Anteisoheptadecanoyllipoteichoic acid (n-24), linked, N-acetyl-D-glucosamine;Phosphatidylglycero…	PosF/Positive variable/Positive variable/-///	PosF/Positive/Positive variable/-///	PosF/Positive variable/Positive variable/-/Anteisoheptadecanoyllipoteichoic acid (n-24), linked, N-acetyl-D-glucosamine;2-Demethylmenaquinone 8;Dianteisoheptadecanoylphosphatidylglycerol;Dianteisoheptadecanoylphosphatidylethanolamine;L-Glutamine;Stearoyllipoteichoic acid (n-24), linked, D-alanine substituted;Anteisoheptadecanoyllipoteichoic acid (n-24), linked, D-alanine substituted;Calomide;dGTP…	PosF/Positive variable/Positive variable/-///	PosF/Positive variable/Positive variable/-/Anteisoheptadecanoyllipoteichoic acid (n-24), linked, glucose substituted;L-Threonine;L-Isoleucine;Anteisoheptadecanoyllipoteichoic acid (n-24), linked, D-alanine substituted;Anteisoheptadecanoyllipoteichoic acid (n-24), linked, N-acetyl-D-glucosamine;TTP;Dianteisoheptadecanoylphosphatidylethanolamine;Stearoylcardiolipin (B. subtilis);Dianteisoheptadecan…	PosF/Positive variable/Positive variable/-/L-Isoleucine;Dianteisoheptadecanoylphosphatidylglycerol;L-Threonine;Anteisoheptadecanoyllipoteichoic acid (n-24), linked, unsubstituted;Stearoylcardiolipin (B. subtilis);Dianteisoheptadecanoylphosphatidylethanolamine;Anteisoheptadecanoyllipoteichoic acid (n-24), linked, N-acetyl-D-glucosamine;Phosphatidylglycerol dioctadecanoyl;Anteisoheptadecanoyllipote…
Glycine, serine and threonine metabolism	rxn00274	(1) Acetyl-CoA[0] + (1) Glycine[0] <-> (1) CoA[0] + (1) L-2-Amino-acetoacetate[0]	-	OK	R00371	AKBLIG-RXN.c	2-amino-3-ketobutyrate CoA ligase|2-amino-3-ketobutyrate coenzyme A ligase|2-amino-3-ketobutyrate-CoA ligase|AKB ligase|KBL|acetyl-CoA:glycine C-acetyltransferase|aminoacetone synthase|aminoacetone synthetase|glycine C-acetyltransferase|glycine C-acetyltransferase (irreversible)|glycine acetyltransferase		2-amino-3-ketobutyrate coenzyme A ligase (EC 2.3.1.29)|lysine N-acetyltransferase (EC 2.3.1.32)	-	-	-	-	-	-	-	-	-	-	-	-	-	-	-	-	-	-	-	-	-	-	-	-	-	-	NoF/Blocked/Blocked/-///	-	-	-	-	-	-	-	-	-	-	-
Glycine, serine and threonine metabolism	rxn00422	(1) Pyruvate[0] + (1) L-Serine[0] <-> (1) L-Alanine[0] + (1) Hydroxypyruvate[0]	-	OK	R00585	SERINE--PYRUVATE-AMINOTRANSFERASE-RXN.c	L-Serine:pyruvate aminotransferase|serine-pyruvate aminotransferase,		L-alanine:glyoxylate aminotransferase (EC 2.6.1.44)|Serine--pyruvate aminotransferase (EC 2.6.1.51)|taurine---2-oxoglutarate transaminase (EC 2.6.1.55)	-	-	-	-	-	-	-	-	-	-	-	-	G/NegF/Negative/Negative variable/<///	-	-	-	-	-	-	-	-	-	G/PosF/Positive/Positive variable/>///	G/PosF/Positive/Positive variable/>///	-	-	-	-	-	-	-	-	-	-	-	-	-	-
Glycine, serine and threonine metabolism	rxn00166	(1) D-Serine[0] <-> (1) NH3[0] + (1) Pyruvate[0]	>	OK	R00221	DSERDEAM-RXN.c	D-hydroxy amino acid dehydratase|D-hydroxyaminoacid dehydratase|D-serine ammonia-lyase (pyruvate-forming)|D-serine dehydrase|D-serine dehydratase (deaminating)|D-serine hydro-lyase (deaminating)|D-serine hydrolase|d-serine dehydratase		D-serine dehydratase (EC 4.3.1.18)|D-serine ammonia-lyase (EC 4.3.1.18)	-	-	-	-	-	-	-	-	-	-	-	-	-	-	-	-	-	-	-	-	-	-	-	-	-	-	-	-	-	-	-	-	-	-	-	-	-	-
Glycine, serine and threonine metabolism	rxn01011	(1) NAD[0] + (1) Glycerate[0] <-> (1) NADH[0] + (1) H+[0] + (1) Hydroxypyruvate[0]	-	OK	R01388	GLYCERATE-DEHYDROGENASE-RXN.c|HYDROXYPYRUVATE-REDUCTASE-RXN.c.metaexp.NAD_NADH	D-Glycerate:NAD+ 2-oxidoreductase|Hydroxypyruvate reductase (NADH)		Hydroxypyruvate reductase, putative (EC 1.1.1.81)|Hydroxypyruvate reductase (EC 1.1.1.81)|glyoxylate reductase (EC 1.1.1.26)|glycerate dehydrogenase (EC 1.1.1.29)|hydroxypyruvate reductase (EC 1.1.1.81)	NoF/Variable/Variable/-///	NoF/Variable/Variable/-///	NegF/Variable/Variable/-/Anteisoheptadecanoyllipoteichoic acid (n-24), linked, unsubstituted;GTP;Siroheme;dCTP;glycerol teichoic acid (n-45), linked, unsubstituted;Stearoyllipoteichoic acid (n-24), linked, N-acetyl-D-glucosamine;L-Aspartate;FAD;L-Leucine;fe3;Isoheptadecanoyllipoteichoic acid (n-24), linked, N-acetyl-D-glucosamine;Dianteisoheptadecanoylphosphatidylethanolamine;Isoheptadecanoyllipo…	NoF/Variable/Variable/-///	NoF/Variable/Variable/-///	NoF/Variable/Variable/-///	NegF/Variable/Variable/-///	NegF/Variable/Variable/-/glycerol teichoic acid (n-45), linked, glucose substituted;L-Aspartate;L-Asparagine;GSH;L-Methionine;L-Tyrosine;Dianteisoheptadecanoylphosphatidylethanolamine;L-Leucine;Stearoyllipoteichoic acid (n-24), linked, glucose substituted;Phosphatidylglycerol dioctadecanoyl;dATP;phosphatidylethanolamine dioctadecanoyl;L-Tryptophan;Anteisoheptadecanoyllipoteichoic acid (n-24), lin…	NoF/Variable/Variable/-///	NoF/Variable/Variable/-///	NoF/Variable/Variable/-///	-	NoF/Variable/Variable/-///	NoF/Variable/Variable/-///	-	-	-	-	-	-	NoF/Variable/Variable/-///	-	NegF/Variable/Variable/-///	NegF/Variable/Variable/-///	-	-	-	NoF/Variable/Variable/-///	NoF/Variable/Variable/-///	NoF/Variable/Variable/-///	NoF/Variable/Variable/-///	NoF/Variable/Variable/-///	NoF/Variable/Variable/-///	NegF/Variable/Variable/-///	-	NoF/Variable/Variable/-///	NoF/Variable/Variable/-///	-
Glycine, serine and threonine metabolism	rxn00433	(1) H2O[0] + (1) O2[0] + (1) Sarcosine[0] <-> (1) H2O2[0] + (1) Glycine[0] + (1) Formaldehyde[0]	>	OK	R00610	SARCOX-RXN.c	Sarcosine:oxygen oxidoreductase (demethylating)|sarcosine oxidase|sarcosine:oxygen oxidoreductase (demethylating)	1.5.3.1	Sarcosine oxidase beta subunit (EC 1.5.3.1)|Sarcosine oxidase alpha subunit (EC 1.5.3.1)|N1-acetylpolyamine oxidase (EC 1.5.3.13)	-	-	-	-	-	-	-	-	-	-	-	-	-	-	-	-	-	-	-	-	-	-	-	-	-	-	-	NoF/Blocked/Blocked/>///	-	-	-	-	-	-	-	-	-	-
Glycine, serine and threonine metabolism	rxn01013	(1) NADP[0] + (1) Glycerate[0] <-> (1) NADPH[0] + (1) H+[0] + (1) Hydroxypyruvate[0]	-	OK	R01392	HYDROXYPYRUVATE-REDUCTASE-RXN.c.metaexp.NADP_NADPH|RXN0-300.c	Hydroxypyruvate reductase (NADPH)|hydroxypyruvate reductase (NADP+)		Hydroxypyruvate reductase, putative (EC 1.1.1.81)|Hydroxypyruvate reductase (EC 1.1.1.81)|glyoxylate reductase (NADP+) (EC 1.1.1.79)|hydroxypyruvate reductase (EC 1.1.1.81)	NoF/Variable/Variable/-///	NoF/Variable/Variable/-///	PosF/Variable/Variable/-/Anteisoheptadecanoyllipoteichoic acid (n-24), linked, unsubstituted;GTP;Siroheme;dCTP;glycerol teichoic acid (n-45), linked, unsubstituted;Stearoyllipoteichoic acid (n-24), linked, N-acetyl-D-glucosamine;L-Aspartate;FAD;L-Leucine;fe3;Isoheptadecanoyllipoteichoic acid (n-24), linked, N-acetyl-D-glucosamine;Dianteisoheptadecanoylphosphatidylethanolamine;Isoheptadecanoyllipo…	NoF/Variable/Variable/-///	NoF/Variable/Variable/-///	NoF/Variable/Variable/-///	PosF/Variable/Variable/-///	PosF/Variable/Variable/-/glycerol teichoic acid (n-45), linked, glucose substituted;L-Aspartate;L-Asparagine;GSH;L-Methionine;L-Tyrosine;Dianteisoheptadecanoylphosphatidylethanolamine;L-Leucine;Stearoyllipoteichoic acid (n-24), linked, glucose substituted;Phosphatidylglycerol dioctadecanoyl;dATP;phosphatidylethanolamine dioctadecanoyl;L-Tryptophan;Anteisoheptadecanoyllipoteichoic acid (n-24), lin…	NoF/Variable/Variable/-///	NoF/Variable/Variable/-///	NoF/Variable/Variable/-///	-	PosF/Variable/Variable/-///	NoF/Variable/Variable/-///	-	-	-	-	-	-	NoF/Variable/Variable/-///	-	NoF/Variable/Variable/-///	PosF/Variable/Variable/-///	-	-	-	NoF/Variable/Variable/-///	NoF/Variable/Variable/-///	NoF/Variable/Variable/-///	NoF/Variable/Variable/-///	NoF/Variable/Variable/-///	NoF/Variable/Variable/-///	PosF/Variable/Variable/-///	-	NoF/Variable/Variable/-///	NoF/Variable/Variable/-///	-
Glycine, serine and threonine metabolism	rxn01868	(1) H2O[0] + (1) NADP[0] + (1) Betaine aldehyde[0] <-> (1) NADPH[0] + (2) H+[0] + (1) BET[0]	-	OK	R02566				Betaine aldehyde dehydrogenase (EC 1.2.1.8)|beta-apo-4'-carotenal oxygenase (EC 1.2.1.82)	-	-	-	-	-	-	-	-	-	-	-	-	-	-	-	-	-	-	-	-	-	-	-	-	-	-	-	-	-	-	-	-	-	-	-	-	-	-
Glycine, serine and threonine metabolism	rxn01867	(1) H2O[0] + (1) NAD[0] + (1) Betaine aldehyde[0] <-> (1) NADH[0] + (2) H+[0] + (1) BET[0]	-	OK	R02565	BADH-RXN.c			Betaine aldehyde dehydrogenase (EC 1.2.1.8)|beta-apo-4'-carotenal oxygenase (EC 1.2.1.82)	-	-	-	-	-	-	-	-	-	-	-	-	-	-	-	-	-	-	-	-	-	-	-	-	-	-	-	-	-	-	-	-	-	-	-	-	-	-
Glycine, serine and threonine metabolism	rxn00742	(1) H2O[0] + (1) Cystathionine[0] <-> (1) NH3[0] + (1) L-Cysteine[0] + (1) 2-Oxobutyrate[0]	>	OK	R01001	CYSTAGLY-RXN.c	L-cystathionine cysteine-lyase (deaminating)|L-cystathionine cysteine-lyase (deaminating, 2-oxobutanoate-forming)|L-cystathionine cysteine-lyase (deaminating; 2-oxobutanoate-forming)|cystalysin|cystathionase|cystathionine g-lyase|cysteine desulfhydrase|cystine desulfhydrase|gamma-CTL|gamma-cystathionase|homoserine deaminase|homoserine deaminase-cystathionase|homoserine dehydratase		Cystathionine gamma-lyase (EC 4.4.1.1)|cysteine-S-conjugate beta-lyase (EC 4.4.1.13)	-	-	-	-	-	-	-	-	-	-	-	-	-	-	-	-	-	-	-	-	G/PosF/Positive/Positive variable/>/Glycine;L-Glutamine;Diisoheptadecanoylphosphatidylethanolamine;Ubiquinone-8;Anteisoheptadecanoyllipoteichoic acid (n-24), linked, glucose substituted;CoA;Stearoyllipoteichoic acid (n-24), linked, N-acetyl-D-glucosamine;L-Isoleucine;L-Leucine;Stearoyllipoteichoic acid (n-24), linked, D-alanine substituted;TTP;Stearoyllipoteichoic acid (n-24), linked, glucose sub…	-	-	-	-	-	-	-	-	-	-	-	-	-	-	-	-	-
Glycine, serine and threonine metabolism	rxn05909	(1) L-Serine[0] + (1) H+[0] + (1) H2S[0] <-> (1) H2O[0] + (1) L-Cysteine[0]	-	OK|HB	R00891		L-serine hydro-lyase (adding hydrogen sulfide, L-cysteine-forming)		cystathionine beta-synthase (EC 4.2.1.22)	-	-	-	-	-	-	-	-	-	-	-	-	-	-	-	-	-	-	-	-	-	G/PosF/Positive/Positive variable/>/CoA;ACP;L-Cysteine;TPP;Ubiquinone-8;GSH//	-	-	-	-	-	-	-	-	-	-	-	-	-	-	-	-
Glycine, serine and threonine metabolism	rxn01099	(1) H2O[0] + (1) 3-Phosphoglycerate[0] <-> (1) Phosphate[0] + (1) Glycerate[0]	-	OK|HB	R01511	3-PHOSPHOGLYCERATE-PHOSPHATASE-RXN.c	3-PGA phosphatase|3-phosphoglycerate phosphatase|D-3-Phosphoglycerate phosphatase|D-Glycerate-3-phosphate phosphohydrolase|D-glycerate-3-phosphate phosphohydrolase	3.1.3.38	4-nitrophenylphosphatase (EC 3.1.3.41)	-	-	-	-	-	-	-	-	-	-	-	-	-	-	-	-	-	-	-	-	-	-	-	-	-	-	-	-	-	-	-	-	-	-	-	-	-	-
Alanine, aspartate and glutamate metabolism	rxn00790	(1) PPi[0] + (1) L-Glutamate[0] + (1) H+[0] + (1) 5-Phosphoribosylamine[0] <-> (1) H2O[0] + (1) L-Glutamine[0] + (1) PRPP[0]	<	OK|HB	R01072	PRPPAMIDOTRANS-RXN.c	(glutamate-amidating)|(glutamate-amidating)|5-Phosphoribosylamine:pyrophosphate phosphoribosyltransferase|5-phospho-beta-D-ribosylamine:diphosphate phospho-alpha-D-ribosyltransferase (glutamate-amidating)|GLUPRT|glutaminephosphoribosyldiphosphateamidotransferase|phosphoribosyldiphosphate 5-amidotransferase|phosphoribosyldiphosphate amidotransferase		Amidophosphoribosyltransferase (EC 2.4.2.14)|anthranilate phosphoribosyltransferase (EC 2.4.2.18)	NegF/Negative/Negative/</5-Methyltetrahydrofolate;L-Tyrosine;dATP;GTP;CoA;Ubiquinone-8;phosphatidylethanolamine dioctadecanoyl;TPP;10-Formyltetrahydrofolate;Calomide;dGTP;Tetrahydrofolate;ATP;S-Adenosyl-L-methionine;Heme//	NegF/Negative/Negative/<///	NegF/Negative/Negative/</GTP;5-Methyltetrahydrofolate;S-Adenosyl-L-methionine;Tetrahydrofolate;Menaquinone 8;TTP;phosphatidylethanolamine dioctadecanoyl;Ubiquinone-8;10-Formyltetrahydrofolate;dGTP;TPP;L-Phenylalanine;dATP;ATP//	NegF/Negative/Negative/</5-Methyltetrahydrofolate;ATP;TPP;Ubiquinone-8;L-Tyrosine;TTP;Menaquinone 8;dGTP;GTP;Tetrahydrofolate//	NegF/Negative/Negative/<///	NegF/Negative/Negative/</Menaquinone 8;L-Phenylalanine;Tetrahydrofolate;GTP;phosphatidylethanolamine dioctadecanoyl;TPP;dGTP;S-Adenosyl-L-methionine;dATP;ATP;Ubiquinone-8//	NegF/Negative/Negative/<///	NegF/Negative/Negative/</dATP;TPP;ATP;5-Methyltetrahydrofolate;dGTP;Ubiquinone-8;Menaquinone 8;GTP;Siroheme;L-Phenylalanine;Tetrahydrofolate;10-Formyltetrahydrofolate//	NegF/Negative/Negative/</Riboflavin;Tetrahydrofolate;Calomide;5-Methyltetrahydrofolate;dATP;ATP;Ubiquinone-8;FAD;GTP;TPP;dGTP//	NegF/Negative/Negative/</dGTP;CoA;ATP;Tetrahydrofolate;Ubiquinone-8;Menaquinone 8;5-Methyltetrahydrofolate;phosphatidylethanolamine dioctadecanoyl;GTP;L-Tyrosine;TPP;TTP;10-Formyltetrahydrofolate//	NegF/Negative/Negative/</S-Adenosyl-L-methionine;GTP;Tetrahydrofolate;L-Tyrosine;ATP;Menaquinone 8;TPP;Ubiquinone-8;dGTP;phosphatidylethanolamine dioctadecanoyl;CoA;10-Formyltetrahydrofolate;5-Methyltetrahydrofolate//	NegF/Negative/Negative/</dGTP;5-Methyltetrahydrofolate;GTP;Riboflavin;dATP;FAD;ATP;Ubiquinone-8;TPP//	G/NegF/Negative/Negative variable/<///	NegF/Negative/Negative/</CoA;NAD;Calomide;Ubiquinone-8;TPP;dATP;Riboflavin;NADP;FAD;S-Adenosyl-L-methionine;ATP//	NegF/Negative/Negative/</TPP;dATP;Stearoyllipoteichoic acid (n-24), linked, D-alanine substituted;Stearoyllipoteichoic acid (n-24), linked, N-acetyl-D-glucosamine;TTP;Stearoyllipoteichoic acid (n-24), linked, unsubstituted;phosphatidylethanolamine dioctadecanoyl;Anteisoheptadecanoylcardiolipin (B. subtilis);ATP;L-Tyrosine;Stearoyllipoteichoic acid (n-24), linked, glucose substituted;CoA;Ubiquinon…	NegF/Negative/Negative/</ATP;GTP;NADP;10-Formyltetrahydrofolate;2-Demethylmenaquinone 8;5-Methyltetrahydrofolate;TPP;Riboflavin;Ubiquinone-8;Tetrahydrofolate;CoA;Bactoprenyl diphosphate;Calomide;NAD;FAD;dATP//	NegF/Negative/Negative/<///	NegF/Negative/Negative/</dGTP;L-Tyrosine;TPP;Ubiquinone-8;GTP;phosphatidylethanolamine dioctadecanoyl;dATP;2-Demethylmenaquinone 8;5-Methyltetrahydrofolate;10-Formyltetrahydrofolate;Menaquinone 8;ATP;Tetrahydrofolate;CoA//	NegF/Negative/Negative/</ATP;TTP;CoA;GTP;dATP;TPP;10-Formyltetrahydrofolate;Tetrahydrofolate;phosphatidylethanolamine dioctadecanoyl;Ubiquinone-8;2-Demethylmenaquinone 8;L-Phenylalanine;5-Methyltetrahydrofolate;Menaquinone 8;dGTP;S-Adenosyl-L-methionine//	NegF/Negative/Negative/</5-Methyltetrahydrofolate;dATP;Bactoprenyl diphosphate;Ubiquinone-8;CoA;FAD;Menaquinone 8;TPP;Isoheptadecanoylcardiolipin (B. subtilis);ATP;Stearoylcardiolipin (B. subtilis);dGTP;2-Demethylmenaquinone 8;GTP;Riboflavin//	NegF/Negative/Negative variable/</Glycine;L-Glutamine;Diisoheptadecanoylphosphatidylethanolamine;Anteisoheptadecanoyllipoteichoic acid (n-24), linked, glucose substituted;Stearoyllipoteichoic acid (n-24), linked, N-acetyl-D-glucosamine;L-Isoleucine;L-Leucine;Stearoyllipoteichoic acid (n-24), linked, D-alanine substituted;TTP;Isoheptadecanoyllipoteichoic acid (n-24), linked, N-acetyl-D-glucosamine…	NegF/Negative/Negative variable/</dATP;CoA;10-Formyltetrahydrofolate;5-Methyltetrahydrofolate;ATP;dGTP;Tetrahydrofolate;FAD;TPP;GTP;Ubiquinone-8;Riboflavin//	NegF/Negative/Negative/<///	NegF/Negative/Negative/<///	NegF/Negative/Negative/</glycerol teichoic acid (n-45), linked, D-ala substituted;FAD;CoA;5-Methyltetrahydrofolate;dATP;dGTP;Calomide;glycerol teichoic acid (n-45), linked, unsubstituted;glycerol teichoic acid (n-45), linked, glucose substituted;S-Adenosyl-L-methionine;TPP;Ubiquinone-8;ATP//	NegF/Negative/Negative/<///	NegF/Negative/Negative/<///	NegF/Negative/Negative/</Ubiquinone-8;TPP;S-Adenosyl-L-methionine;Isoheptadecanoylcardiolipin (B. subtilis);dGTP;Stearoylcardiolipin (B. subtilis);10-Formyltetrahydrofolate;GTP;Tetrahydrofolate;FAD;ATP//	NegF/Negative/Negative/<///	NegF/Negative/Negative/<///	NegF/Negative/Negative/</dATP;10-Formyltetrahydrofolate;CoA;Tetrahydrofolate;TTP;Ubiquinone-8;Menaquinone 8;5-Methyltetrahydrofolate;ATP;phosphatidylethanolamine dioctadecanoyl;GTP;TPP;dGTP;2-Demethylmenaquinone 8;L-Tyrosine//	NegF/Negative/Negative/</dGTP;Siroheme;Tetrahydrofolate;10-Formyltetrahydrofolate;ATP;Stearoyllipoteichoic acid (n-24), linked, unsubstituted;Stearoyllipoteichoic acid (n-24), linked, D-alanine substituted;L-Phenylalanine;CoA;5-Methyltetrahydrofolate;Ubiquinone-8;phosphatidylethanolamine dioctadecanoyl;TPP;GTP//	NegF/Negative/Negative/<///	NegF/Negative/Negative/<///	NegF/Negative/Negative/</2-Demethylmenaquinone 8;Dianteisoheptadecanoylphosphatidylglycerol;Dianteisoheptadecanoylphosphatidylethanolamine;dGTP;Anteisoheptadecanoylcardiolipin (B. subtilis);Bactoprenyl diphosphate;Spermidine;L-Phenylalanine;Menaquinone 8;S-Adenosyl-L-methionine;5-Methyltetrahydrofolate;dATP;Tetrahydrofolate;Diisoheptadecanoylphosphatidylglycerol;Isoheptadecanoylcardiolipin (B. su…	NegF/Negative/Negative/<///	NegF/Negative/Negative/</Ubiquinone-8;CoA;5-Methyltetrahydrofolate;2-Demethylmenaquinone 8;S-Adenosyl-L-methionine;10-Formyltetrahydrofolate;dATP;ATP;GTP;L-Tyrosine;TPP//	NegF/Negative/Negative/</dGTP;Menaquinone 8;GTP;L-Tyrosine;5-Methyltetrahydrofolate;10-Formyltetrahydrofolate;Tetrahydrofolate;S-Adenosyl-L-methionine;phosphatidylethanolamine dioctadecanoyl;TPP;TTP;CoA;dATP;Ubiquinone-8;ATP//
Alanine, aspartate and glutamate metabolism	rxn00260	(1) 2-Oxoglutarate[0] + (1) L-Aspartate[0] <-> (1) L-Glutamate[0] + (1) Oxaloacetate[0]	-	OK	R00355	ASPAMINOTRANS-RXN.c	ASPTA|L-aspartate:2-oxoglutarate aminotransferase|aspartate transaminase, mitochondrial|aspartatetransaminase|transaminase A		Aspartate aminotransferase (EC 2.6.1.1)|alanine---oxo-acid transaminase (EC 2.6.1.12)	NegF/Negative/Variable/-/Siroheme;Anteisoheptadecanoyllipoteichoic acid (n-24), linked, unsubstituted;L-Tyrosine;L-Isoleucine;L-Threonine;dATP;Stearoylcardiolipin (B. subtilis);Dianteisoheptadecanoylphosphatidylethanolamine;Anteisoheptadecanoyllipoteichoic acid (n-24), linked, glucose substituted;CoA;Ubiquinone-8;TPP;Dianteisoheptadecanoylphosphatidylglycerol;L-Lysine;CTP;NAD;ACP;10-Formyltetrahy…	NegF/Negative/Variable/-///	NegF/Negative/Variable/-/Anteisoheptadecanoyllipoteichoic acid (n-24), linked, unsubstituted;Siroheme;dCTP;Stearoyllipoteichoic acid (n-24), linked, N-acetyl-D-glucosamine;L-Aspartate;FAD;L-Leucine;Isoheptadecanoyllipoteichoic acid (n-24), linked, N-acetyl-D-glucosamine;Dianteisoheptadecanoylphosphatidylethanolamine;Stearoyllipoteichoic acid (n-24), linked, glucose substituted;Anteisoheptadecanoy…	NegF/Negative/Variable/-/Isoheptadecanoylcardiolipin (B. subtilis);5-Methyltetrahydrofolate;L-Threonine;L-Tryptophan;ATP;TPP;Peptidoglycan polymer (n subunits);NAD;Calomide;CoA;Anteisoheptadecanoyllipoteichoic acid (n-24), linked, D-alanine substituted;Stearoylcardiolipin (B. subtilis);S-Adenosyl-L-methionine;Diisoheptadecanoylphosphatidylethanolamine;NADP;phosphatidylethanolamine dioctadecanoyl;…	NegF/Negative/Variable/-///	NegF/Negative/Variable/-/Spermidine;Bactoprenyl diphosphate;L-Arginine;L-Glutamate;ACP;Glycine;Peptidoglycan polymer (n subunits);TTP;dCTP;5-Methyltetrahydrofolate;Diisoheptadecanoylphosphatidylglycerol;L-Cysteine;Anteisoheptadecanoyllipoteichoic acid (n-24), linked, D-alanine substituted;Stearoyllipoteichoic acid (n-24), linked, D-alanine substituted;Stearoylcardiolipin (B. subtilis);Anteisohept…	NegF/Negative/Variable/-///	NegF/Negative/Variable/-/glycerol teichoic acid (n-45), linked, glucose substituted;L-Aspartate;L-Asparagine;GSH;L-Methionine;L-Tyrosine;Dianteisoheptadecanoylphosphatidylethanolamine;L-Leucine;Stearoyllipoteichoic acid (n-24), linked, glucose substituted;Phosphatidylglycerol dioctadecanoyl;phosphatidylethanolamine dioctadecanoyl;L-Tryptophan;Anteisoheptadecanoyllipoteichoic acid (n-24), linked, …	NegF/Negative/Variable/-/dCTP;Tetrahydrofolate;phosphatidylethanolamine dioctadecanoyl;Isoheptadecanoylcardiolipin (B. subtilis);Calomide;5-Methyltetrahydrofolate;Stearoyllipoteichoic acid (n-24), linked, glucose substituted;dATP;ATP;Peptidoglycan polymer (n subunits);Anteisoheptadecanoylcardiolipin (B. subtilis);Heme;Stearoyllipoteichoic acid (n-24), linked, D-alanine substituted;Menaquinone 8;U…	NegF/Negative/Variable/-/Peptidoglycan polymer (n subunits);dGTP;Stearoyllipoteichoic acid (n-24), linked, glucose substituted;Stearoyllipoteichoic acid (n-24), linked, N-acetyl-D-glucosamine;Siroheme;FAD;L-Cysteine;L-Aspartate;CoA;L-Phenylalanine;ACP;L-Leucine;L-Glutamine;GSH;Putrescine;L-Histidine;L-Lysine;L-Arginine;Stearoyllipoteichoic acid (n-24), linked, D-alanine substituted;Phosphatidylgl…	NegF/Negative/Variable/-/Dianteisoheptadecanoylphosphatidylethanolamine;Isoheptadecanoylcardiolipin (B. subtilis);Phosphatidylglycerol dioctadecanoyl;Spermidine;Diisoheptadecanoylphosphatidylglycerol;ACP;TTP;S-Adenosyl-L-methionine;Stearoyllipoteichoic acid (n-24), linked, N-acetyl-D-glucosamine;L-Threonine;NADP;Tetrahydrofolate;Heme;L-Lysine;GSH;Anteisoheptadecanoyllipoteichoic acid (n-24), link…	NegF/Negative/Variable/-/L-Isoleucine;Heme;L-Serine;Anteisoheptadecanoyllipoteichoic acid (n-24), linked, unsubstituted;Dianteisoheptadecanoylphosphatidylethanolamine;Spermidine;Siroheme;glycerol teichoic acid (n-45), linked, glucose substituted;Anteisoheptadecanoyllipoteichoic acid (n-24), linked, N-acetyl-D-glucosamine;Diisoheptadecanoylphosphatidylglycerol;L-Leucine;L-Tryptophan;Isoheptadecano…	NegF/Negative/Variable/-///	NegF/Negative/Variable/-/L-Histidine;GSH;Anteisoheptadecanoyllipoteichoic acid (n-24), linked, D-alanine substituted;Bactoprenyl diphosphate;phosphatidylethanolamine dioctadecanoyl;Isoheptadecanoylcardiolipin (B. subtilis);Isoheptadecanoyllipoteichoic acid (n-24), linked, N-acetyl-D-glucosamine;CoA;UTP;dGTP;NAD;Heme;TTP;10-Formyltetrahydrofolate;Calomide;Anteisoheptadecanoyllipoteichoic acid (n-2…	NegF/Negative/Variable/-/Anteisoheptadecanoyllipoteichoic acid (n-24), linked, D-alanine substituted;TPP;L-Lysine;L-Isoleucine;dATP;L-Phenylalanine;ACP;Stearoyllipoteichoic acid (n-24), linked, D-alanine substituted;FAD;Stearoyllipoteichoic acid (n-24), linked, N-acetyl-D-glucosamine;TTP;dGTP;Peptidoglycan polymer (n subunits);Stearoyllipoteichoic acid (n-24), linked, unsubstituted;phosphatidylet…	NegF/Negative/Variable/-/L-Isoleucine;UTP;ATP;GTP;NADP;10-Formyltetrahydrofolate;2-Demethylmenaquinone 8;Phosphatidylglycerol dioctadecanoyl;L-Serine;CTP;Dianteisoheptadecanoylphosphatidylglycerol;Stearoyllipoteichoic acid (n-24), linked, unsubstituted;5-Methyltetrahydrofolate;phosphatidylethanolamine dioctadecanoyl;Stearoyllipoteichoic acid (n-24), linked, D-alanine substituted;L-Asparagine;TPP;…	NegF/Negative/Variable/-///	NegF/Negative/Variable/-/Diisoheptadecanoylphosphatidylethanolamine;L-Arginine;L-Tyrosine;L-Threonine;L-Isoleucine;Heme;Isoheptadecanoyllipoteichoic acid (n-24), linked, N-acetyl-D-glucosamine;Isoheptadecanoyllipoteichoic acid (n-24), linked, unsubstituted;TPP;Anteisoheptadecanoyllipoteichoic acid (n-24), linked, D-alanine substituted;Stearoyllipoteichoic acid (n-24), linked, D-alanine substitute…	NegF/Negative/Variable/-/Spermidine;Riboflavin;ACP;ATP;TTP;tcam;L-Aspartate;NADP;Anteisoheptadecanoyllipoteichoic acid (n-24), linked, unsubstituted;Isoheptadecanoyllipoteichoic acid (n-24), linked, unsubstituted;Isoheptadecanoyllipoteichoic acid (n-24), linked, glucose substituted;L-Tyrosine;CoA;Heme;Isoheptadecanoylcardiolipin (B. subtilis);glycerol teichoic acid (n-45), linked, glucose substit…	NegF/Negative/Variable/-/Stearoyllipoteichoic acid (n-24), linked, glucose substituted;5-Methyltetrahydrofolate;dATP;Bactoprenyl diphosphate;Ubiquinone-8;TTP;Stearoyllipoteichoic acid (n-24), linked, N-acetyl-D-glucosamine;Anteisoheptadecanoylcardiolipin (B. subtilis);Heme;Calomide;ACP;CoA;UTP;Stearoyllipoteichoic acid (n-24), linked, unsubstituted;CTP;S-Adenosyl-L-methionine;Menaquinone 8;L-Argi…	NegF/Negative/Variable/-/Glycine;L-Methionine;L-Glutamine;Diisoheptadecanoylphosphatidylethanolamine;Ubiquinone-8;L-Histidine;Anteisoheptadecanoyllipoteichoic acid (n-24), linked, glucose substituted;CoA;L-Tyrosine;Stearoyllipoteichoic acid (n-24), linked, N-acetyl-D-glucosamine;L-Isoleucine;L-Valine;NADP;L-Leucine;Stearoyllipoteichoic acid (n-24), linked, D-alanine substituted;L-Tryptophan;TTP;I…	NegF/Negative/Variable/-/Siroheme;dATP;CoA;10-Formyltetrahydrofolate;ACP;L-Arginine;L-Glutamine;L-Tyrosine;L-Proline;UTP;Spermidine;L-Lysine;ATP;L-Asparagine;Tetrahydrofolate;Peptidoglycan polymer (n subunits);CTP;NAD;L-Phenylalanine;L-Glutamate;2-Demethylmenaquinone 8;TTP;dCTP;Putrescine;L-Aspartate;S-Adenosyl-L-methionine;GSH;Calomide;NADP;Menaquinone 8;Heme//	NegF/Negative/Variable/-///	NegF/Negative/Variable/-///	NegF/Negative/Variable/-/CoA;CTP;phosphatidylethanolamine dioctadecanoyl;NAD;Heme;Stearoyllipoteichoic acid (n-24), linked, unsubstituted;Stearoylcardiolipin (B. subtilis);10-Formyltetrahydrofolate;L-Aspartate;Menaquinone 8;Stearoyllipoteichoic acid (n-24), linked, glucose substituted;Stearoyllipoteichoic acid (n-24), linked, N-acetyl-D-glucosamine;NADP;UTP;Stearoyllipoteichoic acid (n-24), linke…	NegF/Negative/Variable/-///	NegF/Negative/Variable/-///	NegF/Negative/Variable/-/Ubiquinone-8;NAD;Peptidoglycan polymer (n subunits);TPP;Stearoyllipoteichoic acid (n-24), linked, glucose substituted;L-Asparagine;L-Aspartate;Stearoyllipoteichoic acid (n-24), linked, D-alanine substituted;NADP;S-Adenosyl-L-methionine;TTP;L-Histidine;phosphatidylethanolamine dioctadecanoyl;UTP;Menaquinone 8;Calomide;Stearoyllipoteichoic acid (n-24), linked, N-acetyl-D-gl…	NegF/Negative/Variable/-///	NegF/Negative/Variable/-///	NegF/Negative/Variable/-/Anteisoheptadecanoyllipoteichoic acid (n-24), linked, unsubstituted;Dianteisoheptadecanoylphosphatidylethanolamine;Stearoyllipoteichoic acid (n-24), linked, N-acetyl-D-glucosamine;Isoheptadecanoyllipoteichoic acid (n-24), linked, unsubstituted;Isoheptadecanoylcardiolipin (B. subtilis);Spermidine;Isoheptadecanoyllipoteichoic acid (n-24), linked, N-acetyl-D-glucosamine;Glyc…	NegF/Negative/Variable/-/Glycine;L-Arginine;L-Cysteine;Isoheptadecanoyllipoteichoic acid (n-24), linked, N-acetyl-D-glucosamine;L-Methionine;L-Aspartate;Siroheme;Tetrahydrofolate;TTP;Anteisoheptadecanoyllipoteichoic acid (n-24), linked, glucose substituted;Anteisoheptadecanoyllipoteichoic acid (n-24), linked, unsubstituted;L-Glutamate;L-Asparagine;10-Formyltetrahydrofolate;FAD;L-Serine;tcam;Sperm…	NegF/Negative/Variable/-///	NegF/Negative/Variable/-///	NegF/Negative/Variable/-/Anteisoheptadecanoyllipoteichoic acid (n-24), linked, N-acetyl-D-glucosamine;2-Demethylmenaquinone 8;Dianteisoheptadecanoylphosphatidylglycerol;Dianteisoheptadecanoylphosphatidylethanolamine;NADP;L-Glutamine;Stearoyllipoteichoic acid (n-24), linked, D-alanine substituted;Anteisoheptadecanoyllipoteichoic acid (n-24), linked, D-alanine substituted;Calomide;dGTP;L-Glutamate;…	NegF/Negative/Variable/-///	NegF/Negative/Variable/-/Bactoprenyl diphosphate;Isoheptadecanoyllipoteichoic acid (n-24), linked, glucose substituted;Anteisoheptadecanoyllipoteichoic acid (n-24), linked, glucose substituted;Ubiquinone-8;CoA;5-Methyltetrahydrofolate;ACP;L-Threonine;2-Demethylmenaquinone 8;Siroheme;L-Isoleucine;S-Adenosyl-L-methionine;NAD;Phosphatidylglycerol dioctadecanoyl;phosphatidylethanolamine dioctadecanoy…	NegF/Negative/Variable/-/Siroheme;Isoheptadecanoyllipoteichoic acid (n-24), linked, glucose substituted;Riboflavin;Calomide;Stearoyllipoteichoic acid (n-24), linked, unsubstituted;L-Isoleucine;CTP;Isoheptadecanoyllipoteichoic acid (n-24), linked, D-alanine substituted;Dianteisoheptadecanoylphosphatidylglycerol;FAD;Diisoheptadecanoylphosphatidylethanolamine;L-Threonine;Menaquinone 8;Glycine;tcam;N…
Alanine, aspartate and glutamate metabolism	rxn00555	(1) L-Glutamine[0] + (1) D-fructose-6-phosphate[0] <-> (1) L-Glutamate[0] + (1) D-Glucosamine phosphate[0]	-	OK	R00768		isomerizing)|GF6PTA|L-Glutamine:D-fructose-6-phosphate aminotransferase (hexose|glucosamine--fructose-6-phosphate aminotransferase (isomerizing)|glutamine-fructose-6-phosphate transaminase|glutamine-fructose-6-phosphatetransaminase|isomerizing)		Glucosamine--fructose-6-phosphate aminotransferase [isomerizing] (EC 2.6.1.16)|alanine transaminase (EC 2.6.1.2)	G/PosF/Positive/Positive variable/>/tcam;Siroheme;glycerol teichoic acid (n-45), linked, unsubstituted;L-Cysteine;Isoheptadecanoyllipoteichoic acid (n-24), linked, N-acetyl-D-glucosamine;CoA;Ubiquinone-8;TPP;GSH;ACP;Anteisoheptadecanoyllipoteichoic acid (n-24), linked, N-acetyl-D-glucosamine;Peptidoglycan polymer (n subunits);L-Methionine;Stearoyllipoteichoic acid (n-24), linked, N-acetyl-D-gluco…	G/PosF/Positive/Positive variable/>///	G/PosF/Positive/Positive variable/>/glycerol teichoic acid (n-45), linked, unsubstituted;Stearoyllipoteichoic acid (n-24), linked, N-acetyl-D-glucosamine;Isoheptadecanoyllipoteichoic acid (n-24), linked, N-acetyl-D-glucosamine;Putrescine;L-Arginine;Ubiquinone-8;TPP;Spermidine;Anteisoheptadecanoyllipoteichoic acid (n-24), linked, N-acetyl-D-glucosamine;L-Cysteine;ACP;glycerol teichoic acid (n-45),…	G/PosF/Positive/Positive variable/>/TPP;Peptidoglycan polymer (n subunits);CoA;glycerol teichoic acid (n-45), linked, D-ala substituted;glycerol teichoic acid (n-45), linked, glucose substituted;Ubiquinone-8;GSH;glycerol teichoic acid (n-45), linked, unsubstituted;Stearoyllipoteichoic acid (n-24), linked, glucose substituted;Anteisoheptadecanoyllipoteichoic acid (n-24), linked, N-acetyl-D-glucosa…	G/PosF/Positive/Positive variable/>///	G/PosF/Positive/Positive variable/>/ACP;Peptidoglycan polymer (n subunits);L-Cysteine;glycerol teichoic acid (n-45), linked, unsubstituted;glycerol teichoic acid (n-45), linked, glucose substituted;Anteisoheptadecanoyllipoteichoic acid (n-24), linked, N-acetyl-D-glucosamine;Stearoyllipoteichoic acid (n-24), linked, N-acetyl-D-glucosamine;phosphatidylethanolamine dioctadecanoyl;TPP;CoA;Isoheptadec…	G/PosF/Positive/Positive variable/>///	G/PosF/Positive/Positive variable/>/glycerol teichoic acid (n-45), linked, glucose substituted;GSH;TPP;Anteisoheptadecanoyllipoteichoic acid (n-24), linked, N-acetyl-D-glucosamine;glycerol teichoic acid (n-45), linked, unsubstituted;L-Cysteine;Ubiquinone-8;glycerol teichoic acid (n-45), linked, D-ala substituted;ACP;tcam;Isoheptadecanoyllipoteichoic acid (n-24), linked, N-acetyl-D-glucosamine;Pep…	G/PosF/Positive/Positive variable/>/Anteisoheptadecanoyllipoteichoic acid (n-24), linked, N-acetyl-D-glucosamine;Isoheptadecanoylcardiolipin (B. subtilis);Peptidoglycan polymer (n subunits);Ubiquinone-8;Isoheptadecanoyllipoteichoic acid (n-24), linked, N-acetyl-D-glucosamine;glycerol teichoic acid (n-45), linked, glucose substituted;GSH;L-Cysteine;CoA;tcam;TPP;glycerol teichoic acid (n-45), linke…	G/PosF/Positive/Positive variable/>/Peptidoglycan polymer (n subunits);Stearoyllipoteichoic acid (n-24), linked, N-acetyl-D-glucosamine;L-Cysteine;CoA;ACP;GSH;glycerol teichoic acid (n-45), linked, unsubstituted;glycerol teichoic acid (n-45), linked, glucose substituted;Ubiquinone-8;glycerol teichoic acid (n-45), linked, D-ala substituted;Isoheptadecanoyllipoteichoic acid (n-24), linked, N-acetyl…	G/PosF/Positive/Positive variable/>/ACP;Stearoyllipoteichoic acid (n-24), linked, N-acetyl-D-glucosamine;GSH;Anteisoheptadecanoyllipoteichoic acid (n-24), linked, N-acetyl-D-glucosamine;TPP;Peptidoglycan polymer (n subunits);tcam;L-Cysteine;glycerol teichoic acid (n-45), linked, glucose substituted;glycerol teichoic acid (n-45), linked, unsubstituted;Isoheptadecanoyllipoteichoic acid (n-24), link…	G/PosF/Positive/Positive variable/>/glycerol teichoic acid (n-45), linked, glucose substituted;Anteisoheptadecanoyllipoteichoic acid (n-24), linked, N-acetyl-D-glucosamine;Isoheptadecanoyllipoteichoic acid (n-24), linked, N-acetyl-D-glucosamine;TTP;Stearoyllipoteichoic acid (n-24), linked, N-acetyl-D-glucosamine;glycerol teichoic acid (n-45), linked, unsubstituted;UTP;Peptidoglycan polymer (n sub…	G/PosF/Positive/Positive variable/>///	G/PosF/Positive/Positive variable/>/Isoheptadecanoyllipoteichoic acid (n-24), linked, N-acetyl-D-glucosamine;Anteisoheptadecanoyllipoteichoic acid (n-24), linked, N-acetyl-D-glucosamine;glycerol teichoic acid (n-45), linked, unsubstituted;tcam;glycerol teichoic acid (n-45), linked, glucose substituted;Peptidoglycan polymer (n subunits);Stearoyllipoteichoic acid (n-24), linked, N-acetyl-D-glucosam…	G/PosF/Positive/Positive variable/>/TPP;ACP;Stearoyllipoteichoic acid (n-24), linked, N-acetyl-D-glucosamine;Peptidoglycan polymer (n subunits);Stearoyllipoteichoic acid (n-24), linked, unsubstituted;phosphatidylethanolamine dioctadecanoyl;L-Cysteine;GSH;Isoheptadecanoyllipoteichoic acid (n-24), linked, N-acetyl-D-glucosamine;glycerol teichoic acid (n-45), linked, D-ala substituted;tcam;glycerol …	G/PosF/Positive/Positive variable/>/glycerol teichoic acid (n-45), linked, D-ala substituted;glycerol teichoic acid (n-45), linked, glucose substituted;TPP;Peptidoglycan polymer (n subunits);Isoheptadecanoylcardiolipin (B. subtilis);ACP;Anteisoheptadecanoyllipoteichoic acid (n-24), linked, N-acetyl-D-glucosamine;glycerol teichoic acid (n-45), linked, unsubstituted;Stearoyllipoteichoic acid (n-24)…	G/PosF/Positive/Positive variable/>///	G/PosF/Positive/Positive variable/>/dGTP;glycerol teichoic acid (n-45), linked, D-ala substituted;Heme;Isoheptadecanoyllipoteichoic acid (n-24), linked, N-acetyl-D-glucosamine;TPP;L-Phenylalanine;Ubiquinone-8;Siroheme;GTP;ACP;phosphatidylethanolamine dioctadecanoyl;dATP;L-Cysteine;S-Adenosyl-L-methionine;2-Demethylmenaquinone 8;GSH;Anteisoheptadecanoyllipoteichoic acid (n-24), linked, N-acetyl-D-…	G/PosF/Positive/Positive variable/>/ACP;tcam;CoA;Heme;Isoheptadecanoylcardiolipin (B. subtilis);glycerol teichoic acid (n-45), linked, glucose substituted;Isoheptadecanoyllipoteichoic acid (n-24), linked, N-acetyl-D-glucosamine;L-Cysteine;Stearoyllipoteichoic acid (n-24), linked, N-acetyl-D-glucosamine;TPP;glycerol teichoic acid (n-45), linked, D-ala substituted;Stearoylcardiolipin (B. subtilis);…	G/PosF/Positive/Positive variable/>/glycerol teichoic acid (n-45), linked, D-ala substituted;Ubiquinone-8;Stearoyllipoteichoic acid (n-24), linked, N-acetyl-D-glucosamine;Calomide;L-Cysteine;GSH;ACP;CoA;FAD;TPP;NAD;tcam;Anteisoheptadecanoyllipoteichoic acid (n-24), linked, N-acetyl-D-glucosamine;glycerol teichoic acid (n-45), linked, glucose substituted;Isoheptadecanoyllipoteichoic acid (n-24), l…	G/PosF/Positive/Positive variable/>/Glycine;L-Glutamine;Diisoheptadecanoylphosphatidylethanolamine;CoA;Stearoyllipoteichoic acid (n-24), linked, N-acetyl-D-glucosamine;L-Tryptophan;TTP;Isoheptadecanoyllipoteichoic acid (n-24), linked, N-acetyl-D-glucosamine;Riboflavin;FAD;glycerol teichoic acid (n-45), linked, glucose substituted;Peptidoglycan polymer (n subunits);Anteisoheptadecanoyllipoteichoic…	G/PosF/Positive/Positive variable/>/Anteisoheptadecanoyllipoteichoic acid (n-24), linked, N-acetyl-D-glucosamine;glycerol teichoic acid (n-45), linked, glucose substituted;glycerol teichoic acid (n-45), linked, unsubstituted;glycerol teichoic acid (n-45), linked, D-ala substituted;Peptidoglycan polymer (n subunits);Isoheptadecanoyllipoteichoic acid (n-24), linked, N-acetyl-D-glucosamine;Stearoyll…	G/PosF/Positive/Positive variable/>///	G/PosF/Positive/Positive variable/>///	G/PosF/Positive/Positive variable/>/glycerol teichoic acid (n-45), linked, D-ala substituted;Anteisoheptadecanoyllipoteichoic acid (n-24), linked, N-acetyl-D-glucosamine;Stearoyllipoteichoic acid (n-24), linked, N-acetyl-D-glucosamine;Isoheptadecanoyllipoteichoic acid (n-24), linked, N-acetyl-D-glucosamine;tcam;glycerol teichoic acid (n-45), linked, unsubstituted;glycerol teichoic acid (n-45), li…	G/PosF/Positive/Positive variable/>///	G/PosF/Positive/Positive variable/>///	G/PosF/Positive/Positive variable/>/tcam;Peptidoglycan polymer (n subunits);Isoheptadecanoylcardiolipin (B. subtilis);glycerol teichoic acid (n-45), linked, unsubstituted;Isoheptadecanoyllipoteichoic acid (n-24), linked, N-acetyl-D-glucosamine;Stearoyllipoteichoic acid (n-24), linked, N-acetyl-D-glucosamine;Stearoylcardiolipin (B. subtilis);glycerol teichoic acid (n-45), linked, D-ala substituted…	G/PosF/Positive/Positive variable/>///	G/PosF/Positive/Positive variable/>///	G/PosF/Positive/Positive variable/>/Stearoyllipoteichoic acid (n-24), linked, N-acetyl-D-glucosamine;Spermidine;dATP;Isoheptadecanoyllipoteichoic acid (n-24), linked, N-acetyl-D-glucosamine;glycerol teichoic acid (n-45), linked, glucose substituted;CoA;Putrescine;Ubiquinone-8;FAD;glycerol teichoic acid (n-45), linked, unsubstituted;Anteisoheptadecanoyllipoteichoic acid (n-24), linked, N-acetyl-D-…	G/PosF/Positive/Positive variable/>/L-Cysteine;Isoheptadecanoyllipoteichoic acid (n-24), linked, N-acetyl-D-glucosamine;tcam;Stearoyllipoteichoic acid (n-24), linked, unsubstituted;glycerol teichoic acid (n-45), linked, D-ala substituted;CoA;Anteisoheptadecanoyllipoteichoic acid (n-24), linked, N-acetyl-D-glucosamine;Ubiquinone-8;glycerol teichoic acid (n-45), linked, glucose substituted;ACP;Stea…	G/PosF/Positive/Positive variable/>///	G/PosF/Positive/Positive variable/>///	G/PosF/Positive/Positive variable/>/Anteisoheptadecanoyllipoteichoic acid (n-24), linked, N-acetyl-D-glucosamine;Anteisoheptadecanoylcardiolipin (B. subtilis);tcam;glycerol teichoic acid (n-45), linked, D-ala substituted;Peptidoglycan polymer (n subunits);Isoheptadecanoyllipoteichoic acid (n-24), linked, N-acetyl-D-glucosamine;glycerol teichoic acid (n-45), linked, glucose substituted;L-Arginine;…	G/PosF/Positive/Positive variable/>///	G/PosF/Positive/Positive variable/>/Ubiquinone-8;CoA;ACP;Peptidoglycan polymer (n subunits);Anteisoheptadecanoyllipoteichoic acid (n-24), linked, N-acetyl-D-glucosamine;glycerol teichoic acid (n-45), linked, D-ala substituted;Stearoyllipoteichoic acid (n-24), linked, N-acetyl-D-glucosamine;glycerol teichoic acid (n-45), linked, unsubstituted;Isoheptadecanoyllipoteichoic acid (n-24), linked, N-ace…	G/PosF/Positive/Positive variable/>/tcam;Peptidoglycan polymer (n subunits);GSH;Stearoyllipoteichoic acid (n-24), linked, N-acetyl-D-glucosamine;glycerol teichoic acid (n-45), linked, unsubstituted;glycerol teichoic acid (n-45), linked, D-ala substituted;ACP;Anteisoheptadecanoyllipoteichoic acid (n-24), linked, N-acetyl-D-glucosamine;TPP;L-Cysteine;Isoheptadecanoyllipoteichoic acid (n-24), linked…
Alanine, aspartate and glutamate metabolism	rxn01018	(1) L-Aspartate[0] + (1) Carbamoylphosphate[0] <-> (1) Phosphate[0] + (1) H+[0] + (1) N-Carbamoyl-L-aspartate[0]	-	OK|HB	R01397	ASPCARBTRANS-RXN.c	ASPCT|ATCase|Carbamoyl-phosphate:L-aspartate carbamoyltransferase|L-aspartate transcarbamoylase|L-aspartate transcarbamylase|aspartate carbamoyltransferase|aspartate carbamoyltransferase catalytic chain|aspartate carbamoyltransferase, nuclear|aspartate carbamyltransferase|aspartate transcarbamoylase|aspartate transcarbamylase|aspartatecarbamoyltransferase|aspartic acid transcarbamoylase|aspartic …		Aspartate carbamoyltransferase (EC 2.1.3.2)|Aspartate carbamoyltransferase regulatory chain (PyrI)|putrescine carbamoyltransferase (EC 2.1.3.6)	PosF/Positive/Positive variable/>/5-Methyltetrahydrofolate;CTP;10-Formyltetrahydrofolate;TTP;dCTP;UTP//	PosF/Positive/Positive variable/>///	PosF/Positive/Positive/>/dCTP;Stearoyllipoteichoic acid (n-24), linked, N-acetyl-D-glucosamine;Stearoyllipoteichoic acid (n-24), linked, glucose substituted;CTP;5-Methyltetrahydrofolate;Tetrahydrofolate;Stearoyllipoteichoic acid (n-24), linked, unsubstituted;Phosphatidylglycerol dioctadecanoyl;UTP;TTP;phosphatidylethanolamine dioctadecanoyl;Ubiquinone-8;10-Formyltetrahydrofolate;TPP;Stearoyllipot…	PosF/Positive/Positive/>/Isoheptadecanoylcardiolipin (B. subtilis);5-Methyltetrahydrofolate;TPP;Stearoylcardiolipin (B. subtilis);Diisoheptadecanoylphosphatidylethanolamine;phosphatidylethanolamine dioctadecanoyl;Ubiquinone-8;Dianteisoheptadecanoylphosphatidylethanolamine;Diisoheptadecanoylphosphatidylglycerol;TTP;Bactoprenyl diphosphate;Stearoyllipoteichoic acid (n-24), linked, glucose substitut…	PosF/Positive/Positive/>///	PosF/Positive/Positive/>/Bactoprenyl diphosphate;TTP;dCTP;5-Methyltetrahydrofolate;Diisoheptadecanoylphosphatidylglycerol;Stearoyllipoteichoic acid (n-24), linked, D-alanine substituted;Stearoylcardiolipin (B. subtilis);Menaquinone 8;Stearoyllipoteichoic acid (n-24), linked, unsubstituted;Isoheptadecanoylcardiolipin (B. subtilis);UTP;Anteisoheptadecanoylcardiolipin (B. subtilis);Tetrahydrofolate;…	PosF/Positive/Positive/>///	PosF/Positive/Positive/>/Stearoyllipoteichoic acid (n-24), linked, glucose substituted;Phosphatidylglycerol dioctadecanoyl;phosphatidylethanolamine dioctadecanoyl;CTP;Stearoyllipoteichoic acid (n-24), linked, D-alanine substituted;dCTP;TTP;Stearoyllipoteichoic acid (n-24), linked, unsubstituted;Anteisoheptadecanoylcardiolipin (B. subtilis);Isoheptadecanoylcardiolipin (B. subtilis);UTP;Stearoylcar…	PosF/Positive/Positive variable/>/dCTP;TTP;CTP;UTP//	PosF/Positive/Positive/>/dGTP;Stearoyllipoteichoic acid (n-24), linked, glucose substituted;Stearoyllipoteichoic acid (n-24), linked, N-acetyl-D-glucosamine;Stearoyllipoteichoic acid (n-24), linked, D-alanine substituted;Phosphatidylglycerol dioctadecanoyl;Diisoheptadecanoylphosphatidylethanolamine;Anteisoheptadecanoylcardiolipin (B. subtilis);Tetrahydrofolate;CTP;Stearoyllipoteichoic acid (n-24)…	PosF/Positive/Positive/>/TTP;Tetrahydrofolate;UTP;TPP;Ubiquinone-8;phosphatidylethanolamine dioctadecanoyl;CTP;10-Formyltetrahydrofolate;dCTP;5-Methyltetrahydrofolate//	PosF/Positive/Positive/>/Heme;L-Serine;Siroheme;TTP;Stearoyllipoteichoic acid (n-24), linked, D-alanine substituted;Isoheptadecanoylcardiolipin (B. subtilis);Stearoyllipoteichoic acid (n-24), linked, unsubstituted;GTP;UTP;Stearoylcardiolipin (B. subtilis);Phosphatidylglycerol dioctadecanoyl;phosphatidylethanolamine dioctadecanoyl;GSH;ACP;Anteisoheptadecanoylcardiolipin (B. subtilis);dCTP;Stearoyl…	PosF/Positive/Positive variable/>///	PosF/Positive/Positive/>/UTP;TTP;CTP;dCTP//	PosF/Positive/Positive/>/TPP;Stearoyllipoteichoic acid (n-24), linked, D-alanine substituted;Stearoyllipoteichoic acid (n-24), linked, N-acetyl-D-glucosamine;TTP;dGTP;Stearoyllipoteichoic acid (n-24), linked, unsubstituted;phosphatidylethanolamine dioctadecanoyl;Anteisoheptadecanoylcardiolipin (B. subtilis);Dianteisoheptadecanoylphosphatidylglycerol;Menaquinone 8;dCTP;Diisoheptadecanoylphosphatid…	PosF/Positive/Positive variable/>/UTP;2-Demethylmenaquinone 8;CTP;TTP;Isoheptadecanoylcardiolipin (B. subtilis);Diisoheptadecanoylphosphatidylethanolamine;Bactoprenyl diphosphate;Stearoylcardiolipin (B. subtilis);dCTP;Menaquinone 8//	PosF/Positive/Positive/>///	PosF/Positive/Positive/>/Diisoheptadecanoylphosphatidylethanolamine;Heme;TPP;Stearoyllipoteichoic acid (n-24), linked, D-alanine substituted;Ubiquinone-8;Stearoyllipoteichoic acid (n-24), linked, unsubstituted;Bactoprenyl diphosphate;Siroheme;phosphatidylethanolamine dioctadecanoyl;S-Adenosyl-L-methionine;Isoheptadecanoylcardiolipin (B. subtilis);Diisoheptadecanoylphosphatidylglycerol;dCTP;2-Deme…	PosF/Positive/Positive variable/>/TTP;Isoheptadecanoylcardiolipin (B. subtilis);Stearoyllipoteichoic acid (n-24), linked, N-acetyl-D-glucosamine;Phosphatidylglycerol dioctadecanoyl;10-Formyltetrahydrofolate;UTP;phosphatidylethanolamine dioctadecanoyl;CTP;Stearoylcardiolipin (B. subtilis);Anteisoheptadecanoylcardiolipin (B. subtilis);Stearoyllipoteichoic acid (n-24), linked, glucose substituted;dC…	PosF/Positive/Positive variable/>/TTP;UTP;CTP;FAD;dCTP//	PosF/Positive/Positive variable/>/TTP;CTP;dCTP;Stearoylcardiolipin (B. subtilis);UTP//	-	PosF/Positive/Positive/>///	PosF/Positive/Positive/>///	PosF/Positive/Positive/>/glycerol teichoic acid (n-45), linked, D-ala substituted;Isoheptadecanoyllipoteichoic acid (n-24), linked, D-alanine substituted;CTP;phosphatidylethanolamine dioctadecanoyl;Stearoyllipoteichoic acid (n-24), linked, unsubstituted;L-Proline;Stearoylcardiolipin (B. subtilis);Anteisoheptadecanoyllipoteichoic acid (n-24), linked, glucose substituted;Anteisoheptadecanoyllipotei…	PosF/Positive/Positive/>///	PosF/Positive/Positive/>///	PosF/Positive/Positive variable/>/TTP;UTP;Stearoylcardiolipin (B. subtilis);CTP;dCTP//	PosF/Positive/Positive/>///	PosF/Positive/Positive variable/>///	PosF/Positive/Positive/>/Stearoyllipoteichoic acid (n-24), linked, N-acetyl-D-glucosamine;10-Formyltetrahydrofolate;Stearoylcardiolipin (B. subtilis);UTP;Tetrahydrofolate;TTP;Ubiquinone-8;Phosphatidylglycerol dioctadecanoyl;5-Methyltetrahydrofolate;dCTP;phosphatidylethanolamine dioctadecanoyl;Calomide;TPP;L-Histidine;Stearoyllipoteichoic acid (n-24), linked, unsubstituted;Stearoyllipoteichoic aci…	PosF/Positive/Positive/>/TTP;Isoheptadecanoylcardiolipin (B. subtilis);UTP;Stearoyllipoteichoic acid (n-24), linked, unsubstituted;Stearoyllipoteichoic acid (n-24), linked, D-alanine substituted;Dianteisoheptadecanoylphosphatidylglycerol;Diisoheptadecanoylphosphatidylglycerol;Stearoylcardiolipin (B. subtilis);2-Demethylmenaquinone 8;CTP;Anteisoheptadecanoylcardiolipin (B. subtilis);Phosphatidylgl…	PosF/Positive/Positive/>///	PosF/Positive/Positive/>///	PosF/Positive/Positive/>/2-Demethylmenaquinone 8;Dianteisoheptadecanoylphosphatidylglycerol;Dianteisoheptadecanoylphosphatidylethanolamine;L-Glutamine;Stearoyllipoteichoic acid (n-24), linked, D-alanine substituted;Anteisoheptadecanoyllipoteichoic acid (n-24), linked, D-alanine substituted;Calomide;dGTP;L-Glutamate;phosphatidylethanolamine dioctadecanoyl;L-Histidine;GTP;FAD;CTP;Anteisoheptadecano…	PosF/Positive/Positive/>///	PosF/Positive/Positive variable/>/Bactoprenyl diphosphate;Ubiquinone-8;2-Demethylmenaquinone 8;Phosphatidylglycerol dioctadecanoyl;phosphatidylethanolamine dioctadecanoyl;dCTP;Isoheptadecanoylcardiolipin (B. subtilis);TTP;Diisoheptadecanoylphosphatidylethanolamine;Stearoyllipoteichoic acid (n-24), linked, N-acetyl-D-glucosamine;Dianteisoheptadecanoylphosphatidylethanolamine;Menaquinone 8;CTP;Stea…	PosF/Positive/Positive/>/Stearoyllipoteichoic acid (n-24), linked, unsubstituted;CTP;dCTP;5-Methyltetrahydrofolate;10-Formyltetrahydrofolate;Stearoylcardiolipin (B. subtilis);Tetrahydrofolate;phosphatidylethanolamine dioctadecanoyl;Stearoyllipoteichoic acid (n-24), linked, N-acetyl-D-glucosamine;TPP;Isoheptadecanoylcardiolipin (B. subtilis);Stearoyllipoteichoic acid (n-24), linked, glucose substi…
Alanine, aspartate and glutamate metabolism	rxn00800	(1) Adenylosuccinate[0] <-> (1) AMP[0] + (1) Fumarate[0]	-	OK	R01083	AMPSYN-RXN.c	ADSL1r|N6-(1,2-Dicarboxyethyl)AMP AMP-lyase|N6-(1,2-dicarboxyethyl)AMP AMP-lyase (fumarate-forming)|adenylsuccinate lyase|adenylsuccinatelyase		Adenylosuccinate lyase (EC 4.3.2.2)|adenylosuccinate lyase (EC 4.3.2.2)	PosF/Positive/Positive variable/-/L-Tyrosine;L-Histidine;ATP;2-Demethylmenaquinone 8//	PosF/Positive/Positive variable/-///	PosF/Positive/Positive variable/-/L-Histidine;Menaquinone 8;2-Demethylmenaquinone 8;dATP;L-Tyrosine;CoA;ATP//	PosF/Positive/Positive variable/-/ATP;L-Tyrosine;Menaquinone 8;2-Demethylmenaquinone 8;L-Histidine//	PosF/Positive/Positive variable/-///	PosF/Positive/Positive variable/-/Menaquinone 8;L-Phenylalanine;L-Histidine;2-Demethylmenaquinone 8;CoA;S-Adenosyl-L-methionine;ATP//	PosF/Positive/Positive variable/-///	PosF/Positive/Positive variable/-/L-Tyrosine;dATP;ATP;Menaquinone 8;L-Histidine;CoA;Heme//	PosF/Positive/Positive variable/-/Calomide;dATP;ATP;L-Histidine//	PosF/Positive/Positive variable/-/CoA;L-Phenylalanine;L-Histidine;ATP;Menaquinone 8;2-Demethylmenaquinone 8;S-Adenosyl-L-methionine//	PosF/Positive/Positive variable/-/S-Adenosyl-L-methionine;L-Tyrosine;ATP;dATP;Menaquinone 8;L-Histidine;CoA//	PosF/Positive/Positive variable/-/L-Isoleucine;Heme;L-Serine;Anteisoheptadecanoyllipoteichoic acid (n-24), linked, unsubstituted;Dianteisoheptadecanoylphosphatidylethanolamine;Spermidine;Siroheme;Anteisoheptadecanoyllipoteichoic acid (n-24), linked, N-acetyl-D-glucosamine;Diisoheptadecanoylphosphatidylglycerol;Isoheptadecanoyllipoteichoic acid (n-24), linked, N-acetyl-D-glucosamine;Menaquinone 8;…	PosF/Positive/Positive variable/-///	PosF/Positive/Positive variable/-/L-Histidine;CoA;Heme;Calomide;Siroheme;ATP//	PosF/Positive/Positive variable/-/dATP;L-Phenylalanine;Stearoyllipoteichoic acid (n-24), linked, D-alanine substituted;Stearoyllipoteichoic acid (n-24), linked, N-acetyl-D-glucosamine;Stearoyllipoteichoic acid (n-24), linked, unsubstituted;phosphatidylethanolamine dioctadecanoyl;ATP;Stearoyllipoteichoic acid (n-24), linked, glucose substituted;CoA;S-Adenosyl-L-methionine//	PosF/Positive/Positive variable/-/ATP;NADP;L-Histidine;CoA;Calomide;NAD;FAD//	PosF/Positive/Positive variable/-///	PosF/Positive/Positive variable/-/L-Tyrosine;dATP;S-Adenosyl-L-methionine;2-Demethylmenaquinone 8;Menaquinone 8;ATP;CoA//	PosF/Positive/Positive variable/-/ATP;L-Tyrosine;CoA;2-Demethylmenaquinone 8;L-Histidine;Menaquinone 8;S-Adenosyl-L-methionine//	PosF/Positive/Positive variable/-/dATP;Bactoprenyl diphosphate;Ubiquinone-8;CoA;Menaquinone 8;TPP;Isoheptadecanoylcardiolipin (B. subtilis);ATP;Stearoylcardiolipin (B. subtilis);2-Demethylmenaquinone 8;L-Histidine//	PosF/Positive/Variable/-/Glycine;L-Glutamine;Diisoheptadecanoylphosphatidylethanolamine;Ubiquinone-8;L-Histidine;Stearoyllipoteichoic acid (n-24), linked, N-acetyl-D-glucosamine;Stearoyllipoteichoic acid (n-24), linked, D-alanine substituted;Stearoyllipoteichoic acid (n-24), linked, glucose substituted;Anteisoheptadecanoylcardiolipin (B. subtilis);Spermidine;Peptidoglycan polymer (n subunits);gly…	G/PosF/Positive/Positive variable/>/Siroheme;CoA;L-Glutamine;L-Tyrosine;L-Proline;Spermidine;ATP;Peptidoglycan polymer (n subunits);L-Glutamate;2-Demethylmenaquinone 8;L-Histidine;S-Adenosyl-L-methionine;GSH;Menaquinone 8;Heme//	PosF/Positive/Positive variable/-///	PosF/Positive/Positive variable/-///	PosF/Positive/Positive variable/-/glycerol teichoic acid (n-45), linked, D-ala substituted;CoA;dATP;glycerol teichoic acid (n-45), linked, unsubstituted;glycerol teichoic acid (n-45), linked, glucose substituted;S-Adenosyl-L-methionine;L-Histidine;ATP//	PosF/Positive/Positive variable/-///	PosF/Positive/Positive/-///	PosF/Positive/Positive variable/-/S-Adenosyl-L-methionine;Stearoylcardiolipin (B. subtilis);Bactoprenyl diphosphate;ATP//	PosF/Positive/Positive variable/-///	PosF/Positive/Positive variable/-///	PosF/Positive/Positive variable/-/dATP;CoA;Ubiquinone-8;Menaquinone 8;ATP;Bactoprenyl diphosphate;S-Adenosyl-L-methionine;TPP;L-Histidine;2-Demethylmenaquinone 8;L-Phenylalanine//	PosF/Positive/Positive variable/-/Siroheme;ATP;L-Phenylalanine;phosphatidylethanolamine dioctadecanoyl;L-Histidine//	PosF/Positive/Positive variable/-///	PosF/Positive/Positive variable/-///	PosF/Positive/Positive variable/-/2-Demethylmenaquinone 8;Dianteisoheptadecanoylphosphatidylglycerol;Dianteisoheptadecanoylphosphatidylethanolamine;Anteisoheptadecanoylcardiolipin (B. subtilis);Bactoprenyl diphosphate;Spermidine;L-Phenylalanine;Menaquinone 8;S-Adenosyl-L-methionine;dATP;Isoheptadecanoylcardiolipin (B. subtilis);ATP;L-Tryptophan;L-Proline;Anteisoheptadecanoyllipoteichoic acid (n-2…	PosF/Positive/Positive variable/-///	PosF/Positive/Positive variable/-/2-Demethylmenaquinone 8;S-Adenosyl-L-methionine;L-Phenylalanine;dATP;ATP;Menaquinone 8;L-Histidine//	PosF/Positive/Positive variable/-/Menaquinone 8;L-Phenylalanine;S-Adenosyl-L-methionine;L-Histidine;2-Demethylmenaquinone 8;dATP;ATP//
Alanine, aspartate and glutamate metabolism	rxn00838	(1) GTP[0] + (1) L-Aspartate[0] + (1) IMP[0] <-> (1) Phosphate[0] + (1) GDP[0] + (2) H+[0] + (1) Adenylosuccinate[0]	>	OK	R01135	ADENYLOSUCCINATE-SYNTHASE-RXN.c	ADSS|IMP-aspartate ligase|IMP:L-aspartate ligase (GDP-forming)|adenylosuccinate synthase|adenylosuccinate synthetase|adenylosuccinatesynthase|succino-AMP synthetase|succinoadenylic kinosynthetase		Adenylosuccinate synthetase (EC 6.3.4.4)|imidazoleacetate---phosphoribosyldiphosphate ligase (EC 6.3.4.8)	PosF/Positive/Positive variable/>/dATP;CoA;L-Histidine;ATP;L-Phenylalanine;2-Demethylmenaquinone 8;S-Adenosyl-L-methionine//	PosF/Positive/Positive variable/>///	PosF/Positive/Positive variable/>/L-Histidine;Menaquinone 8;L-Phenylalanine;2-Demethylmenaquinone 8;dATP;CoA;ATP//	PosF/Positive/Positive variable/>/ATP;CoA;S-Adenosyl-L-methionine;dATP;L-Phenylalanine;L-Histidine//	PosF/Positive/Positive variable/>///	PosF/Positive/Positive variable/>/Menaquinone 8;L-Phenylalanine;2-Demethylmenaquinone 8;CoA;S-Adenosyl-L-methionine;dATP;ATP//	PosF/Positive/Positive variable/>///	PosF/Positive/Positive variable/>/dATP;ATP;Menaquinone 8;S-Adenosyl-L-methionine;L-Phenylalanine;L-Histidine;CoA;Heme//	PosF/Positive/Positive variable/>/Calomide;dATP;ATP;FAD;L-Histidine//	PosF/Positive/Positive variable/>/CoA;L-Phenylalanine;L-Histidine;ATP;S-Adenosyl-L-methionine;dATP//	PosF/Positive/Positive variable/>/S-Adenosyl-L-methionine;ATP;dATP;Menaquinone 8;L-Histidine;L-Phenylalanine;CoA;2-Demethylmenaquinone 8//	PosF/Positive/Positive variable/>/L-Isoleucine;Heme;L-Serine;Anteisoheptadecanoyllipoteichoic acid (n-24), linked, unsubstituted;Dianteisoheptadecanoylphosphatidylethanolamine;Spermidine;Siroheme;Anteisoheptadecanoyllipoteichoic acid (n-24), linked, N-acetyl-D-glucosamine;Diisoheptadecanoylphosphatidylglycerol;Isoheptadecanoyllipoteichoic acid (n-24), linked, N-acetyl-D-glucosamine;Menaquinone 8;…	PosF/Positive/Positive variable/>///	PosF/Positive/Positive variable/>/L-Histidine;NAD;Heme;Calomide;Siroheme;NADP;ATP//	PosF/Positive/Positive variable/>/dATP;L-Phenylalanine;Stearoyllipoteichoic acid (n-24), linked, D-alanine substituted;Stearoyllipoteichoic acid (n-24), linked, N-acetyl-D-glucosamine;Stearoyllipoteichoic acid (n-24), linked, unsubstituted;phosphatidylethanolamine dioctadecanoyl;ATP;Stearoyllipoteichoic acid (n-24), linked, glucose substituted;L-Histidine;CoA;S-Adenosyl-L-methionine//	PosF/Positive/Positive variable/>/ATP;NADP;L-Histidine;CoA;Calomide;NAD;dATP;S-Adenosyl-L-methionine//	PosF/Positive/Positive variable/>///	PosF/Positive/Positive variable/>/L-Phenylalanine;dATP;2-Demethylmenaquinone 8;Menaquinone 8;ATP;CoA;L-Histidine//	PosF/Positive/Positive variable/>/ATP;CoA;dATP;2-Demethylmenaquinone 8;L-Histidine;L-Phenylalanine;Menaquinone 8//	PosF/Positive/Positive variable/>/dATP;Bactoprenyl diphosphate;Ubiquinone-8;CoA;Menaquinone 8;TPP;Isoheptadecanoylcardiolipin (B. subtilis);ATP;Stearoylcardiolipin (B. subtilis);2-Demethylmenaquinone 8;L-Histidine//	G/PosF/Positive/Variable/-/Glycine;L-Glutamine;Diisoheptadecanoylphosphatidylethanolamine;Ubiquinone-8;L-Histidine;Stearoyllipoteichoic acid (n-24), linked, N-acetyl-D-glucosamine;Stearoyllipoteichoic acid (n-24), linked, D-alanine substituted;Stearoyllipoteichoic acid (n-24), linked, glucose substituted;Anteisoheptadecanoylcardiolipin (B. subtilis);Spermidine;Peptidoglycan polymer (n subunits);g…	G/PosF/Positive/Positive variable/>/Siroheme;CoA;L-Glutamine;L-Proline;Spermidine;ATP;Peptidoglycan polymer (n subunits);L-Phenylalanine;L-Glutamate;2-Demethylmenaquinone 8;L-Histidine;Putrescine;S-Adenosyl-L-methionine;GSH;Menaquinone 8;Heme//	PosF/Positive/Positive variable/>///	PosF/Positive/Positive variable/>///	PosF/Positive/Positive variable/>/glycerol teichoic acid (n-45), linked, D-ala substituted;CoA;dATP;Calomide;glycerol teichoic acid (n-45), linked, unsubstituted;glycerol teichoic acid (n-45), linked, glucose substituted;S-Adenosyl-L-methionine;L-Histidine;ATP//	PosF/Positive/Positive variable/>///	PosF/Positive/Positive/>///	PosF/Positive/Positive variable/>/S-Adenosyl-L-methionine;Stearoylcardiolipin (B. subtilis);Bactoprenyl diphosphate;ATP//	PosF/Positive/Positive variable/>///	PosF/Positive/Positive variable/>///	PosF/Positive/Positive variable/>/dATP;CoA;Ubiquinone-8;Menaquinone 8;ATP;Bactoprenyl diphosphate;S-Adenosyl-L-methionine;TPP;L-Histidine;2-Demethylmenaquinone 8;L-Phenylalanine//	PosF/Positive/Positive variable/>/ATP;L-Phenylalanine;CoA;dATP;Heme;Stearoyllipoteichoic acid (n-24), linked, N-acetyl-D-glucosamine;L-Histidine//	PosF/Positive/Positive variable/>///	PosF/Positive/Positive variable/>///	PosF/Positive/Positive variable/>/2-Demethylmenaquinone 8;Dianteisoheptadecanoylphosphatidylglycerol;Dianteisoheptadecanoylphosphatidylethanolamine;Anteisoheptadecanoylcardiolipin (B. subtilis);Bactoprenyl diphosphate;Spermidine;L-Phenylalanine;Menaquinone 8;S-Adenosyl-L-methionine;dATP;Isoheptadecanoylcardiolipin (B. subtilis);ATP;L-Tryptophan;L-Proline;Anteisoheptadecanoyllipoteichoic acid (n-2…	PosF/Positive/Positive variable/>///	PosF/Positive/Positive variable/>/CoA;2-Demethylmenaquinone 8;S-Adenosyl-L-methionine;L-Phenylalanine;dATP;ATP;Menaquinone 8//	PosF/Positive/Positive variable/>/Menaquinone 8;L-Phenylalanine;S-Adenosyl-L-methionine;L-Histidine;2-Demethylmenaquinone 8;CoA;dATP;ATP//
Alanine, aspartate and glutamate metabolism	rxn00085	(1) NADP[0] + (2) L-Glutamate[0] <-> (1) NADPH[0] + (1) 2-Oxoglutarate[0] + (1) L-Glutamine[0] + (1) H+[0]	-	OK	R00114	GLUTAMATESYN-RXN.c	L-Glutamate:NADP+ oxidoreductase (transaminating)|L-glutamate:NADP+ oxidoreductase (transaminating)|L-glutamine:2-oxoglutarate aminotransferase, NADPH oxidizing|NADPH-linked glutamate synthase|glutamate (reduced nicotinamide adenine dinucleotide phosphate) synthase|glutamate synthase (NADPH) large chain|glutamate synthase (NADPH) small chain|glutamate synthetase (NADP)|glutamine amide-2-oxoglutar…		Glutamate synthase [NADPH] small chain (EC 1.4.1.13)|Glutamate synthase [NADPH] large chain (EC 1.4.1.13)|N-methylalanine dehydrogenase (EC 1.4.1.17)	PosF/Variable/Variable/-/tcam;Siroheme;5-Methyltetrahydrofolate;FAD;L-Tyrosine;glycerol teichoic acid (n-45), linked, unsubstituted;L-Cysteine;Isoheptadecanoyllipoteichoic acid (n-24), linked, N-acetyl-D-glucosamine;GTP;CoA;Ubiquinone-8;phosphatidylethanolamine dioctadecanoyl;TPP;CTP;GSH;ACP;10-Formyltetrahydrofolate;Anteisoheptadecanoyllipoteichoic acid (n-24), linked, N-acetyl-D-glucosamine;Rib…	PosF/Variable/Variable/-///	PosF/Variable/Variable/-/Anteisoheptadecanoyllipoteichoic acid (n-24), linked, unsubstituted;GTP;Siroheme;dCTP;glycerol teichoic acid (n-45), linked, unsubstituted;Stearoyllipoteichoic acid (n-24), linked, N-acetyl-D-glucosamine;FAD;Pyridoxal phosphate;Isoheptadecanoyllipoteichoic acid (n-24), linked, N-acetyl-D-glucosamine;Dianteisoheptadecanoylphosphatidylethanolamine;Bactoprenyl diphosphate;St…	PosF/Variable/Variable/-/Isoheptadecanoylcardiolipin (B. subtilis);5-Methyltetrahydrofolate;ATP;TPP;Peptidoglycan polymer (n subunits);CoA;Stearoylcardiolipin (B. subtilis);glycerol teichoic acid (n-45), linked, D-ala substituted;Diisoheptadecanoylphosphatidylethanolamine;glycerol teichoic acid (n-45), linked, glucose substituted;phosphatidylethanolamine dioctadecanoyl;Ubiquinone-8;Dianteisohepta…	PosF/Variable/Variable/-///	PosF/Variable/Variable/-/Pyridoxal phosphate;Bactoprenyl diphosphate;L-Arginine;ACP;Peptidoglycan polymer (n subunits);TTP;dCTP;5-Methyltetrahydrofolate;Diisoheptadecanoylphosphatidylglycerol;L-Cysteine;Stearoyllipoteichoic acid (n-24), linked, D-alanine substituted;Stearoylcardiolipin (B. subtilis);Menaquinone 8;Stearoyllipoteichoic acid (n-24), linked, unsubstituted;glycerol teichoic acid (n-45…	NegF/Variable/Variable/-///	PosF/Variable/Variable/-/glycerol teichoic acid (n-45), linked, glucose substituted;GSH;L-Tyrosine;Stearoyllipoteichoic acid (n-24), linked, glucose substituted;Phosphatidylglycerol dioctadecanoyl;dATP;phosphatidylethanolamine dioctadecanoyl;TPP;ATP;CTP;Stearoyllipoteichoic acid (n-24), linked, D-alanine substituted;dCTP;Anteisoheptadecanoyllipoteichoic acid (n-24), linked, N-acetyl-D-glucosamine…	PosF/Variable/Variable/-/Riboflavin;dCTP;Tetrahydrofolate;Anteisoheptadecanoyllipoteichoic acid (n-24), linked, N-acetyl-D-glucosamine;phosphatidylethanolamine dioctadecanoyl;Isoheptadecanoylcardiolipin (B. subtilis);5-Methyltetrahydrofolate;dATP;ATP;Peptidoglycan polymer (n subunits);Anteisoheptadecanoylcardiolipin (B. subtilis);Pyridoxal phosphate;Heme;Menaquinone 8;Ubiquinone-8;Diisoheptadecan…	PosF/Variable/Variable/-/Peptidoglycan polymer (n subunits);dGTP;Stearoyllipoteichoic acid (n-24), linked, glucose substituted;Stearoyllipoteichoic acid (n-24), linked, N-acetyl-D-glucosamine;Siroheme;FAD;L-Cysteine;CoA;L-Phenylalanine;ACP;L-Glutamine;GSH;L-Histidine;L-Arginine;Stearoyllipoteichoic acid (n-24), linked, D-alanine substituted;Phosphatidylglycerol dioctadecanoyl;Diisoheptadecanoylph…	PosF/Variable/Variable/-/ACP;TTP;Stearoyllipoteichoic acid (n-24), linked, N-acetyl-D-glucosamine;GTP;Tetrahydrofolate;Heme;GSH;Anteisoheptadecanoyllipoteichoic acid (n-24), linked, N-acetyl-D-glucosamine;L-Tyrosine;ATP;Menaquinone 8;FAD;L-Histidine;UTP;TPP;Peptidoglycan polymer (n subunits);L-Phenylalanine;tcam;Pyridoxal phosphate;L-Cysteine;L-Glutamine;glycerol teichoic acid (n-45), linked, glu…	NegF/Negative/Variable/-/L-Isoleucine;Heme;dGTP;L-Serine;Anteisoheptadecanoyllipoteichoic acid (n-24), linked, unsubstituted;Dianteisoheptadecanoylphosphatidylethanolamine;Spermidine;Siroheme;glycerol teichoic acid (n-45), linked, glucose substituted;Anteisoheptadecanoyllipoteichoic acid (n-24), linked, N-acetyl-D-glucosamine;Diisoheptadecanoylphosphatidylglycerol;L-Leucine;L-Valine;L-Tryptophan;…	NoF/Variable/Variable/-///	PosF/Variable/Variable/-/L-Histidine;GSH;GTP;Anteisoheptadecanoyllipoteichoic acid (n-24), linked, D-alanine substituted;Bactoprenyl diphosphate;Isoheptadecanoylcardiolipin (B. subtilis);Isoheptadecanoyllipoteichoic acid (n-24), linked, N-acetyl-D-glucosamine;CoA;UTP;dGTP;Heme;TTP;10-Formyltetrahydrofolate;Anteisoheptadecanoyllipoteichoic acid (n-24), linked, N-acetyl-D-glucosamine;L-Arginine;Ant…	PosF/Variable/Variable/-/TPP;dATP;L-Phenylalanine;ACP;Stearoyllipoteichoic acid (n-24), linked, D-alanine substituted;FAD;Stearoyllipoteichoic acid (n-24), linked, N-acetyl-D-glucosamine;TTP;dGTP;Peptidoglycan polymer (n subunits);Stearoyllipoteichoic acid (n-24), linked, unsubstituted;phosphatidylethanolamine dioctadecanoyl;Anteisoheptadecanoylcardiolipin (B. subtilis);Dianteisoheptadecanoylphos…	PosF/Variable/Variable/-/UTP;ATP;GTP;10-Formyltetrahydrofolate;2-Demethylmenaquinone 8;glycerol teichoic acid (n-45), linked, D-ala substituted;Phosphatidylglycerol dioctadecanoyl;CTP;5-Methyltetrahydrofolate;glycerol teichoic acid (n-45), linked, glucose substituted;TPP;TTP;Pyridoxal phosphate;Peptidoglycan polymer (n subunits);Isoheptadecanoylcardiolipin (B. subtilis);ACP;Anteisoheptadecanoylli…	PosF/Variable/Variable/-///	PosF/Variable/Variable/-/Diisoheptadecanoylphosphatidylethanolamine;dGTP;L-Arginine;L-Tyrosine;L-Isoleucine;glycerol teichoic acid (n-45), linked, D-ala substituted;Heme;Isoheptadecanoyllipoteichoic acid (n-24), linked, N-acetyl-D-glucosamine;Isoheptadecanoyllipoteichoic acid (n-24), linked, unsubstituted;TPP;Stearoyllipoteichoic acid (n-24), linked, D-alanine substituted;L-Phenylalanine;Ubiquino…	PosF/Variable/Variable/-/Riboflavin;ACP;ATP;TTP;tcam;L-Tyrosine;CoA;Heme;Isoheptadecanoylcardiolipin (B. subtilis);glycerol teichoic acid (n-45), linked, glucose substituted;Isoheptadecanoyllipoteichoic acid (n-24), linked, N-acetyl-D-glucosamine;GTP;L-Cysteine;Stearoyllipoteichoic acid (n-24), linked, N-acetyl-D-glucosamine;Phosphatidylglycerol dioctadecanoyl;Pyridoxal phosphate;TPP;10-Formyltet…	PosF/Variable/Variable/-/5-Methyltetrahydrofolate;dATP;glycerol teichoic acid (n-45), linked, D-ala substituted;Bactoprenyl diphosphate;Ubiquinone-8;TTP;Stearoyllipoteichoic acid (n-24), linked, N-acetyl-D-glucosamine;Anteisoheptadecanoylcardiolipin (B. subtilis);Heme;L-Cysteine;GSH;ACP;L-Glutamine;CoA;UTP;CTP;FAD;Menaquinone 8;Pyridoxal phosphate;L-Arginine;TPP;Isoheptadecanoylcardiolipin (B. su…	PosF/Variable/Variable/-/Glycine;L-Methionine;L-Glutamine;Diisoheptadecanoylphosphatidylethanolamine;Ubiquinone-8;L-Histidine;Anteisoheptadecanoyllipoteichoic acid (n-24), linked, glucose substituted;CoA;L-Tyrosine;Stearoyllipoteichoic acid (n-24), linked, N-acetyl-D-glucosamine;L-Isoleucine;L-Valine;NADP;L-Leucine;Stearoyllipoteichoic acid (n-24), linked, D-alanine substituted;L-Tryptophan;TTP;I…	NegF/Negative/Variable/-/Siroheme;dATP;Phosphatidylglycerol dioctadecanoyl;Anteisoheptadecanoyllipoteichoic acid (n-24), linked, glucose substituted;CoA;10-Formyltetrahydrofolate;ACP;phosphatidylethanolamine dioctadecanoyl;L-Arginine;L-Glutamine;L-Tyrosine;Dianteisoheptadecanoylphosphatidylglycerol;glycerol teichoic acid (n-45), linked, glucose substituted;5-Methyltetrahydrofolate;L-Proline;Antei…	NoF/Variable/Variable/-///	PosF/Variable/Variable/-///	PosF/Variable/Variable/-/Riboflavin;glycerol teichoic acid (n-45), linked, D-ala substituted;FAD;Anteisoheptadecanoyllipoteichoic acid (n-24), linked, N-acetyl-D-glucosamine;CTP;phosphatidylethanolamine dioctadecanoyl;Heme;Stearoyllipoteichoic acid (n-24), linked, unsubstituted;L-Proline;Diisoheptadecanoylphosphatidylethanolamine;Stearoylcardiolipin (B. subtilis);Diisoheptadecanoylphosphatidylgly…	NoF/Variable/Variable/-///	PosF/Variable/Variable/-///	PosF/Variable/Variable/-/Ubiquinone-8;tcam;Peptidoglycan polymer (n subunits);TPP;S-Adenosyl-L-methionine;Riboflavin;TTP;L-Histidine;L-Glutamine;phosphatidylethanolamine dioctadecanoyl;UTP;Isoheptadecanoylcardiolipin (B. subtilis);glycerol teichoic acid (n-45), linked, unsubstituted;Isoheptadecanoyllipoteichoic acid (n-24), linked, N-acetyl-D-glucosamine;Stearoyllipoteichoic acid (n-24), linked, …	NoF/Variable/Variable/-///	PosF/Variable/Variable/-///	PosF/Variable/Variable/-/Anteisoheptadecanoyllipoteichoic acid (n-24), linked, unsubstituted;Dianteisoheptadecanoylphosphatidylethanolamine;Stearoyllipoteichoic acid (n-24), linked, N-acetyl-D-glucosamine;Isoheptadecanoyllipoteichoic acid (n-24), linked, unsubstituted;Isoheptadecanoylcardiolipin (B. subtilis);Spermidine;dATP;Isoheptadecanoyllipoteichoic acid (n-24), linked, N-acetyl-D-glucosamine…	PosF/Variable/Variable/-/L-Arginine;L-Cysteine;dGTP;Isoheptadecanoyllipoteichoic acid (n-24), linked, N-acetyl-D-glucosamine;L-Methionine;Siroheme;Tetrahydrofolate;TTP;Anteisoheptadecanoyllipoteichoic acid (n-24), linked, unsubstituted;10-Formyltetrahydrofolate;FAD;tcam;Isoheptadecanoylcardiolipin (B. subtilis);UTP;ATP;L-Isoleucine;Stearoyllipoteichoic acid (n-24), linked, unsubstituted;Stearoyll…	NoF/Variable/Variable/-///	PosF/Variable/Variable/-///	PosF/Variable/Variable/-/Anteisoheptadecanoyllipoteichoic acid (n-24), linked, N-acetyl-D-glucosamine;2-Demethylmenaquinone 8;Dianteisoheptadecanoylphosphatidylglycerol;Dianteisoheptadecanoylphosphatidylethanolamine;L-Glutamine;Stearoyllipoteichoic acid (n-24), linked, D-alanine substituted;Anteisoheptadecanoyllipoteichoic acid (n-24), linked, D-alanine substituted;Calomide;dGTP;L-Glutamate;phosp…	NegF/Variable/Variable/-///	PosF/Variable/Variable/-/Bactoprenyl diphosphate;Ubiquinone-8;CoA;5-Methyltetrahydrofolate;ACP;2-Demethylmenaquinone 8;S-Adenosyl-L-methionine;Phosphatidylglycerol dioctadecanoyl;phosphatidylethanolamine dioctadecanoyl;dCTP;Isoheptadecanoylcardiolipin (B. subtilis);Peptidoglycan polymer (n subunits);Anteisoheptadecanoyllipoteichoic acid (n-24), linked, N-acetyl-D-glucosamine;Pyridoxal phosphate;g…	PosF/Variable/Variable/-/Siroheme;Riboflavin;Stearoyllipoteichoic acid (n-24), linked, unsubstituted;CTP;FAD;dGTP;Menaquinone 8;tcam;GTP;Peptidoglycan polymer (n subunits);L-Tyrosine;dCTP;5-Methyltetrahydrofolate;L-Phenylalanine;10-Formyltetrahydrofolate;L-Glutamine;Stearoylcardiolipin (B. subtilis);Tetrahydrofolate;S-Adenosyl-L-methionine;phosphatidylethanolamine dioctadecanoyl;L-Arginine;GSH;St…
Alanine, aspartate and glutamate metabolism	rxn00340	(1) ATP[0] + (1) NH3[0] + (1) L-Aspartate[0] <-> (1) PPi[0] + (1) AMP[0] + (2) H+[0] + (1) L-Asparagine[0]	>	OK|HB	R00483	ASNSYNA-RXN.c	ASNS2|L-Aspartate:ammonia ligase (AMP-forming)|L-asparagine synthetase|L-aspartate:ammonia ligase (AMP-forming)|asparaginesynthetase|aspartate-ammonia ligase		Aspartate--ammonia ligase (EC 6.3.1.1)|L-cysteine:1D-myo-inositol 2-amino-2-deoxy-alpha-D-glucopyranoside ligase (EC 6.3.1.13)|asparagine synthase (glutamine-hydrolysing) (EC 6.3.5.4)	PosF/Positive variable/Positive variable/>/L-Asparagine//	PosF/Positive variable/Positive variable/>///	PosF/Positive variable/Positive variable/>/L-Asparagine//	PosF/Positive variable/Positive variable/>/L-Asparagine//	PosF/Positive variable/Positive variable/>///	PosF/Positive variable/Positive variable/>/L-Asparagine//	PosF/Positive variable/Positive variable/>///	PosF/Positive variable/Positive variable/>/L-Asparagine//	PosF/Positive variable/Positive variable/>/L-Asparagine//	PosF/Positive variable/Positive variable/>/L-Asparagine//	PosF/Positive variable/Positive variable/>/L-Asparagine//	PosF/Positive variable/Positive variable/>/L-Asparagine//	PosF/Positive variable/Positive variable/>///	PosF/Positive variable/Positive variable/>/L-Asparagine//	PosF/Positive variable/Positive variable/>/L-Asparagine//	PosF/Positive variable/Positive variable/>/L-Asparagine//	PosF/Positive variable/Positive variable/>///	PosF/Positive variable/Positive variable/>/L-Asparagine//	PosF/Positive variable/Positive variable/>/L-Asparagine//	PosF/Positive variable/Positive variable/>/L-Asparagine//	PosF/Positive variable/Positive variable/>/L-Asparagine//	-	PosF/Positive variable/Positive variable/>///	NoF/Positive variable/Positive variable/>///	PosF/Positive variable/Positive variable/>/L-Asparagine//	PosF/Positive variable/Positive variable/>///	PosF/Positive/Positive variable/>///	PosF/Positive variable/Positive variable/>/L-Asparagine//	PosF/Positive variable/Positive variable/>///	PosF/Positive variable/Positive variable/>///	PosF/Positive variable/Positive variable/>/L-Asparagine//	PosF/Positive variable/Positive variable/>/L-Asparagine//	PosF/Positive variable/Positive variable/>///	PosF/Positive variable/Positive variable/>///	PosF/Positive variable/Positive variable/>/Anteisoheptadecanoylcardiolipin (B. subtilis);L-Asparagine//	PosF/Positive variable/Positive variable/>///	PosF/Positive variable/Positive variable/>/L-Asparagine//	PosF/Positive variable/Positive variable/>/L-Asparagine//
[truncated: 2,108 more rows]

## Sheet: Iron
Class	Role	Faecalibacterium prausnitzii A2-165	Faecalibacterium prausnitzii M21/2	Faecalibacterium prausnitzii SL3/3	Faecalibacterium prausnitzii L2-6	Faecalibacterium cf. prausnitzii KLE1255	Faecalibacterium prausnitzii strain UBA1082	Faecalibacterium prausnitzii 2789STDY5834970	Faecalibacterium prausnitzii strain UBA4703	Faecalibacterium prausnitzii 2789STDY5608869	Faecalibacterium prausnitzii strain CNCM I 4540	Faecalibacterium prausnitzii strain CNCM I 4541	Faecalibacterium prausnitzii strain CNCM I 4543	Faecalibacterium prausnitzii strain CNCM I 4544	Faecalibacterium prausnitzii strain CNCM I 4546	Faecalibacterium prausnitzii strain CNCM I 4573	Faecalibacterium prausnitzii strain CNCM I 4575	Faecalibacterium prausnitzii strain CNCM I 4574	Faecalibacterium prausnitzii strain CNCM I 4644	Faecalibacterium prausnitzii 2789STDY5834930	Faecalibacterium prausnitzii strain AHMP21	Faecalibacterium prausnitzii strain HMI19	Faecalibacterium prausnitzii strain Indica	Faecalibacterium prausnitzii strain A2165	Faecalibacterium prausnitzii strain APC923/51-1	Faecalibacterium prausnitzii strain APC942/8-14-2	Faecalibacterium prausnitzii strain APC922/41-1	Faecalibacterium prausnitzii strain APC924/119	Faecalibacterium prausnitzii strain APC942/32-1	Faecalibacterium prausnitzii strain APC923/61-1	Faecalibacterium prausnitzii strain APC942/18-1	Faecalibacterium prausnitzii strain 942/30-2	Faecalibacterium prausnitzii strain APC918/95b	Faecalibacterium prausnitzii strain 58_8	Faecalibacterium prausnitzii strain 60_20	Faecalibacterium prausnitzii strain 61_16	Faecalibacterium prausnitzii ATCC 27766	Faecalibacterium prausnitzii ATCC 27768	Faecalibacterium prausnitzii CNCM I 4542 v2
Iron	Yersiniabactin-like operon
Iron	Siderophore uptake system	1457, 1458-, 1459-											1174*					995*		1808*, 2132*, 244*, 310*	3220*			705*
[truncated: 11 more rows]

## Sheet: Bile
Class	Role	Faecalibacterium prausnitzii A2-165	Faecalibacterium prausnitzii M21/2	Faecalibacterium prausnitzii SL3/3	Faecalibacterium prausnitzii L2-6	Faecalibacterium cf. prausnitzii KLE1255	Faecalibacterium prausnitzii strain UBA1082	Faecalibacterium prausnitzii 2789STDY5834970	Faecalibacterium prausnitzii strain UBA4703	Faecalibacterium prausnitzii 2789STDY5608869	Faecalibacterium prausnitzii strain CNCM I 4540	Faecalibacterium prausnitzii strain CNCM I 4541	Faecalibacterium prausnitzii strain CNCM I 4543	Faecalibacterium prausnitzii strain CNCM I 4544	Faecalibacterium prausnitzii strain CNCM I 4546	Faecalibacterium prausnitzii strain CNCM I 4573	Faecalibacterium prausnitzii strain CNCM I 4575	Faecalibacterium prausnitzii strain CNCM I 4574	Faecalibacterium prausnitzii strain CNCM I 4644	Faecalibacterium prausnitzii 2789STDY5834930	Faecalibacterium prausnitzii strain AHMP21	Faecalibacterium prausnitzii strain HMI19	Faecalibacterium prausnitzii strain Indica	Faecalibacterium prausnitzii strain A2165	Faecalibacterium prausnitzii strain APC923/51-1	Faecalibacterium prausnitzii strain APC942/8-14-2	Faecalibacterium prausnitzii strain APC922/41-1	Faecalibacterium prausnitzii strain APC924/119	Faecalibacterium prausnitzii strain APC942/32-1	Faecalibacterium prausnitzii strain APC923/61-1	Faecalibacterium prausnitzii strain APC942/18-1	Faecalibacterium prausnitzii strain 942/30-2	Faecalibacterium prausnitzii strain APC918/95b	Faecalibacterium prausnitzii strain 58_8	Faecalibacterium prausnitzii strain 60_20	Faecalibacterium prausnitzii strain 61_16	Faecalibacterium prausnitzii ATCC 27766	Faecalibacterium prausnitzii ATCC 27768	Faecalibacterium prausnitzii CNCM I 4542 v2
[truncated: 11 more rows]

[truncated: 6 more sheets: Butyrate, Propionate, EPS, Lantibiotic, Misc, ANI]
