# Supplementary material for: Rationally designed bacterial consortia to treat chronic immune-mediated colitis and restore intestinal homeostasis
Source: Nat Commun. 2021 May 28;12:3105. doi: 10.1038/s41467-021-23460-x (PMC8163890; doi:10.1038/s41467-021-23460-x)
Supplement: Supplementary file 7 — Supplementary Data 5 [file 41467_2021_23460_MOESM7_ESM.xlsx]

## Sheet: Auxotrophy
Species	Genome ID	cpd00264	cpd00051	cpd00129	cpd00033	cpd00054	cpd00161	cpd00035	cpd00041	cpd00132	cpd00023	cpd00065	cpd00069	cpd00066	cpd00156	cpd00322	cpd00107	cpd00119	cpd00039	cpd00084	cpd00060	cpd00017	cpd00393	cpd00053	cpd00644	cpd00218	cpd00028	cpd00635	cpd00305	cpd00220	cpd00215
		Spermidine	L-Arginine	L-Proline	Glycine	L-Serine	L-Threonine	L-Alanine	L-Aspartate	L-Asparagine	L-Glutamate	L-Tryptophan	L-Tyrosine	L-Phenylalanine	L-Valine	L-Isoleucine	L-Leucine	L-Histidine	L-Lysine	L-Cysteine	L-Methionine	S-Adenosyl-L-methionine	Folate	L-Glutamine	PAN	Niacin	Heme	Cbl	Thiamin	Riboflavin	Pyridoxal
Megamonas funiformis DSM19343	742816	-	-	-	-	-	-	-	-	A	-	-	-	-	-	-	-	-	-	-	-	-	-	-	-	-	-	-	-	-	-
Megamonas hypermegale DSM1672	1.12222e+06	-	-	-	-	-	-	-	-	-	-	A	-	-	-	-	-	-	-	-	-	-	-	-	-	A	-	-	-	-	-
Acidaminococcus intestini DSM21505	1.12092e+06	A	-	-	-	-	-	-	-	A	-	-	-	-	-	-	-	-	-	A	-	-	A	-	-	A	A	A	-	-	-
Bacteroides massiliensis DSM17679	1.1211e+06	A	-	-	-	-	-	-	-	-	-	-	-	-	-	-	-	-	-	-	-	-	-	-	-	-	A	A	-	-	-
Bacteroides stercoris ATCC43183 / DSM19555	449674	A	-	-	-	-	-	-	-	-	-	-	-	-	-	-	-	-	-	-	-	-	-	-	-	-	A	A	-	-	-
Barnesiella intestinihominis DSM21032	742726	A	-	-	-	-	-	-	-	-	-	A	-	-	-	-	-	-	-	-	-	-	A	-	-	-	A	A	-	-	-
Faecalibacterium prausnitzii DSM17677	411483	-	-	-	-	-	-	-	-	-	-	A	-	-	-	-	-	-	-	-	-	-	A	-	-	A	A	A	-	A	-
Subdoligranulum variabile DSM15176	411471	-	-	-	-	-	-	-	-	-	-	A	-	A	-	-	-	-	-	-	-	-	A	-	A	A	A	-	-	A	-
Anaerostipes caccae DSM14662	411491	A	-	-	-	-	-	-	-	-	-	-	-	-	-	-	-	-	-	-	-	-	-	-	-	-	-	-	-	-	-
Anaerostipes hadrus DSM 3319 / ATCC 29173	649757	A	-	-	-	-	-	-	-	-	-	-	-	-	-	-	-	-	-	-	-	-	-	-	-	-	A	A	-	-	-
Clostridium symbiosum ATCC14940	411472	-	-	-	-	-	-	-	-	-	-	-	-	-	-	-	-	A	-	-	-	-	-	-	A	-	A	-	-	-	-
Akkermansia muciniphila ATCC BAA-835	349742	A	-	-	-	-	-	-	-	A	-	-	-	-	-	-	-	-	-	-	-	-	-	-	-	-	-	-	-	-	-
Clostridium scindens ATCC35704	411469	A	-	-	-	-	-	-	-	-	-	A	-	-	-	-	-	-	-	-	-	-	A	-	A	-	A	A	-	A	-
Clostridium bolteae ATCC BAA-613	411903	-	-	-	-	-	-	-	-	-	-	-	-	-	-	-	-	-	-	-	-	-	-	-	-	-	-	-	-	-	-
Blautia producta DSM2950	1.12111e+06	-	-	-	-	-	-	-	-	-	-	-	-	-	-	-	-	-	-	-	-	-	-	-	A	-	A	-	-	A	-
Blautia hydrogenotrophia DSM 10507	476272	-	-	-	-	-	-	-	-	-	-	-	-	-	-	-	-	-	-	-	-	-	-	-	-	A	-	-	-	A	-
Marvinbryantia formatexigens DSM14469	478750	A	-	-	-	-	-	-	-	-	-	-	-	-	-	-	-	-	-	-	-	-	-	-	-	-	-	-	-	A	-
For each of the GUT-103 strains, auxotrophies were determined based on the presence or absence of essential reactions in the "Reactions" table. A strain was considered auxotrophic if gap filling was required to make a strain grow on minimal medium.

## Sheet: Functions
Class	Role	Megamonas funiformis DSM19343	Megamonas hypermegale DSM1672	Acidaminococcus intestini DSM21505	Bacteroides massiliensis DSM17679	Bacteroides stercoris ATCC43183 / DSM19555	Barnesiella intestinihominis DSM21032	Faecalibacterium prausnitzii DSM17677	Subdoligranulum variabile DSM15176	Anaerostipes caccae DSM14662	Anaerostipes hadrus DSM 3319 / ATCC 29173	Clostridium symbiosum ATCC14940	Akkermansia muciniphila ATCC BAA-835	Clostridium scindens ATCC35704	Clostridium bolteae ATCC BAA-613	Blautia producta DSM2950	Blautia hydrogenotrophia DSM 10507	Marvinbryantia formatexigens DSM14469
		742816	1.12222e+06	1.12092e+06	1.1211e+06	449674	742726	411483	411471	411491	649757	411472	349742	411469	411903	1.12111e+06	476272	478750
Iron	Yersiniabactin-like operon	-	-	-	-	-	-	-	-	2222	-	-	-	-	1983	-	-	-
Iron	Siderophore uptake system	266, 233	266	21, 1865, 1867, 20	96, 652	1538, 3268, 2764	2436, 202, 569	1458, 1457	2354, 2355	2448, 2449	-	1520	-	-	-	5024, 5022	-	2731
Iron	Iron compound ABC transporter, periplasmic	-	-	-	-	-	-	-	-	2771	-	-	2196, 2198, 2197, 2199	-	-	5692, 5689, 5691, 5690, 5688, 5687	-	3368, 2526, 3371, 3369, 3370
Iron	Ferrichrome ABC transport / Ferrichrome binding periplasmic protein	1828	150	-	-	-	-	1459	-	2450, 2447	-	-	-	-	-	5025	-	2528
Iron	putative ferric aerobactin receptor	-	-	-	-	-	100, 1931	-	-	-	-	-	-	-	-	-	-	-
Iron	putative enterobactin receptor	-	-	-	-	-	-	2463	2010	2223, 884	-	1136	1722	2845	763	5667	-	2527, 268
Iron	ABC transporter in pyoverdin gene cluster	-	-	-	-	-	-	-	-	-	-	-	-	-	-	-	-	-
Iron	TonB-dependent receptor	272, 1108, 271, 242	1071, 272	1862, 23, 13	2801, 2800, 2522, 1812, 1574, 3221, 2929, 3726, 3727, 2231, 2432, 3315, 3725, 3865, 2214, 109, 2521, 3126, 233	1982, 715, 315, 488, 1178, 3298, 2943, 1742, 62, 889	2141, 2140, 2715, 964, 945, 2321, 898, 568, 1803, 2134, 828	-	-	-	-	-	-	-	-	-	-	-
Iron	Siderophore receptor TonB dependent	-	-	-	-	-	-	-	-	-	-	-	-	-	-	-	-	-
Iron	Ferric iron ABC uptake system	-	-	2004	-	-	-	-	-	-	-	2913, 1546, 1545, 2912	-	-	5520, 2033, 1506, 5519, 5508, 1507, 5517, 1714, 1712, 5507, 1713, 2031, 5506, 2026, 2032	284, 285, 283	768	-
Iron	Ferrous iron transport AB	-	-	-	-	-	-	-	-	-	-	1726	-	1401	-	-	-	1746
Iron	Iron(III) dicitrate transport system permease protein	-	-	-	-	-	-	-	-	-	-	-	-	-	254	5023	-	-
Iron	FUR regulator; Ferric uptake regulation protein	1231	1115	-	2246, 2030	1319, 1590	1657, 1751	1250, 1791	944	1770	-	2531, 1607, 46	-	14	4883, 4692	-	-	-
Iron	Iron-dependent repressor	-	-	1126	-	-	-	2733	1062	607, 934	-	4515, 2607	283, 1224	1587	4696, 507, 1442, 5560	1384	1206	3025, 2529
Bile	Bile acid transporter	-	-	-	-	-	-	-	-	-	-	-	-	2906	-	-	-	-
Bile	choloylglycine hydrolase	-	-	-	1490, 716	1067	1710, 561	432	918	1141	245, 1580	51	-	-	519, 1937	100	3626	2078, 2764
Bile	Multi step bile acid breakdown operon	-	-	-	-	-	-	-	-	-	-	-	-	-	-	-	-	-
Bile	Bile acid 7-alpha-dehydratase - Bile acid 7-alpha-dehydroxylase	-	-	-	-	-	-	-	-	-	-	-	-	2909	-	-	-	-
Bile	3-alpha-hydroxysteroid dehydrogenase	-	-	-	-	-	-	-	-	-	-	-	-	2503	-	-	-	-
Bile	7-alpha-hydroxysteroid dehydrogenase	1103	1065	-	3976, 3816	2133, 2022	-	154, 2435, 687	2495, 1722	933, 291, 3425, 2173, 2454, 3364, 359	2085, 2419, 2204	494, 2841, 3194, 1448	-	2557, 750, 2537, 560, 2453, 1978, 177, 3503, 1653	6074, 4948, 6072, 3100, 2168, 2860, 2543, 5760, 4056, 4542, 4539, 431, 1374	5541, 5545, 4600, 714	2238, 126, 1771, 1347, 1770	3748, 1680, 3281
Bile	3-beta-hydroxysteroid dehydrogenase	-	-	-	-	-	-	2515	-	-	-	-	-	2544	-	1220	-	2998, 295
Bile	L-carnitine dehydratase/bile acid-inducible protein F (BaiF)	-	-	-	-	-	-	771	-	2756	787	1621, 2348	-	2907	6069, 6006, 1009	-	-	-
Bile	Osmotically activated L-carnitine/choline ABC transporter	-	-	-	-	-	-	-	-	-	-	-	-	-	-	-	-	-
Bile	3-oxo-5-alpha-steroid 4-dehydrogenase	-	-	-	2299	2775	2439	-	-	-	-	-	-	-	-	-	-	-
Bile	Steroid-17,20-desmolase operon	-	-	-	-	-	-	-	-	-	-	-	-	-	-	-	-	-
Butyrate	L2Hgdh, 2-hydroxyglutarate dehydrogenase	-	-	-	-	-	-	-	-	-	-	-	-	-	-	-	-	-
Butyrate	Gct, glutaconate CoA transferase (alpha, beta subunits) (EC 2.8.3.12)	-	-	1625, 1626	-	-	-	-	-	-	-	731, 730	-	-	-	-	-	-
Butyrate	HgCoAd, 2-hydroxy-glutaryl-CoA dehydrogenase (alpha, beta, gamma subunits)	-	-	-	-	-	-	-	-	-	-	-	-	-	-	-	-	-
Butyrate	Gcd, glutaconyl-CoA decarboxylase (alpha, beta subunits) (EC 4.1.1.70)	-	-	1318	-	-	-	-	-	-	-	726	-	-	-	-	-	-
Butyrate	gamma-aminobutyrate (GABA) permease	-	-	-	-	-	-	-	-	-	-	621, 1319	-	-	-	-	-	-
Butyrate	Gamma-aminobutyrate/alpha-ketoglutarate aminotransferase (EC 2.6.1.19)	-	-	-	-	-	-	-	-	-	-	-	-	-	-	-	3172, 2734	-
Butyrate	AbfH, 4-hydroxybutyrate dehydrogenase (EC 1.1.1.61)	-	-	-	-	-	-	-	-	260	-	1959	-	-	-	-	-	-
Butyrate	4Hbt, butyryl-CoA/4-hydroxybutyrate CoA transferase	-	-	-	-	-	-	-	-	-	-	-	-	-	-	-	-	-
Butyrate	AbfD, 4-hydroxybutyryl-CoA dehydratase	-	-	-	-	-	-	-	-	-	-	-	-	-	-	-	-	-
Butyrate	Isom, vinylacetyl-CoA 3,2-isomerase (same protein as AbfD	-	-	1766	-	-	-	-	-	2559	-	1953	-	-	-	1792	-	-
GABA/But	Glutamate decarboxylase (EC 4.1.1.15)	-	-	-	818	820	313	-	-	-	-	-	425	-	-	-	-	-
Butyrate	3-ketoacyl-CoA thiolase (EC 2.3.1.16)|Acetyl-CoA acetyltransferase (EC 2.3.1.9)	-	-	712	-	-	-	1549, 1549	1306, 1306	345, 345	2430, 2430	434, 434, 479, 479, 4355, 4355	-	-	-	1791, 1791	-	-
Butyrate	Hbd, beta-hydroxybutyryl-CoA dehydrogenase (EC 1.1.1.157 or EC 1.1.1.35)	-	-	710	-	-	-	1551	1308	343	2432	433, 433, 481, 4353, 4353	-	-	-	1789	-	-
Butyrate	Cro, crotonase/Enoyl-CoA hydratase (EC 4.2.1.17; EC 4.2.1.55)	-	-	709	-	-	-	1550	1307	344	2431	435, 480	-	-	-	1790	-	-
Butyrate	KamA, lysine-2,3-aminomutase (EC 5.4.3.2)	-	-	-	1811	1410	-	-	-	-	-	-	-	1040	2913	1915	-	-
Butyrate	KamD,E, beta-lysine-5,6-aminomutase (alpha, beta subunits) (EC 5.4.3.3, EC 5.4.3.4)	-	-	-	-	-	-	-	-	-	-	-	-	-	-	-	-	-
Butyrate	Kdd, 3,5-diaminohexanoate dehydrogenase (EC 1.4.1.11)	-	-	-	-	-	-	-	-	-	-	-	-	-	-	-	-	-
Butyrate	Kce, 3-keto-5-aminohexanoate cleavage enzyme (EC 2.3.1.247)	-	-	-	-	-	-	-	-	-	-	-	-	-	4287, 4130	-	-	-
Butyrate	Kal, 3-aminobutyryl-CoA ammonia lyase (EC 4.3.1.14)	-	-	-	-	-	-	-	-	2758, 2757	785, 786, 776	-	-	-	-	-	-	-
Butyrate	Bcd-alpha/beta, butyryl-CoA dehydrogenase (EC 1.3.1.86 or EC 1.3.1.44)	-	-	-	2337	1359	1873	-	-	-	-	561	-	-	-	-	-	-
Butyrate	Butyryl-CoA dehydrogenase (EC 1.3.99.2) or (EC 1.3.8.1)	-	-	711, 1532	-	-	-	1552, 1553, 1554	1311, 1309, 1310	2752, 342, 340, 544, 543, 2753, 2754, 2755, 545, 341, 3206, 1351	788, 2433, 2434, 689, 2435	484, 468, 1624, 465, 482, 483	1894	-	-	1788	-	-
Butyrate	But, butyryl-CoA:acetate CoA transferase (EC 2.8.3.8) or Ato, butyryl-CoA:acetoacetate CoA transferase (alpha, beta subunits) (EC 2.8.3.5)	-	-	-	-	-	-	-	-	3184, 3024, 1732, 1732, 1732	268, 267	-	-	-	4541, 4577, 4577, 429	-	1381	-
Butyrate	butanal dehydrogenase (EC 1.2.1.10)	-	-	1680	-	-	-	-	-	-	-	3302, 3302, 3061, 3075	-	2343	5473	4071, 3317, 3317, 5629	2459	1932, 1932
Butyrate	Ptb, phosphate butyryltransferase (EC 2.3.1.19)	-	-	-	-	-	-	-	1303	-	-	-	-	-	-	-	3560, 2454, 3458	-
Butyrate	Buk, butyrate kinase (EC 2.7.2.7)	-	-	870	2777	1821	-	-	1302	-	-	-	-	-	1048, 5247, 5871	1902, 1783	3447, 69, 2458, 1200, 3559, 1153, 2520	-
Butyrate	Predicted phenotype
Propionate	pyruvate carboxylase	161	1600	427, 862	-	899	2268	-	-	3352	147	-	-	-	-	3081	3797, 3796	-
Propionate	malate dehydrogenase (EC 1.1.1.37)	1383	607	-	140, 2451	392, 3271	1074, 792	-	-	-	-	-	1630	-	-	-	317	-
Propionate	Malate permease	1846	1653, 1581	1135, 1507, 123, 912	-	-	-	-	-	-	1402	-	-	3321	1520	-	1066	-
Propionate	fumarate hydratase (EC 4.2.1.2)	78, 77	1082, 1083	413, 970, 414	10	3022	752	2737, 2736	2457, 2459	8, 7	538, 539	1296, 1297	2455	2204, 2203, 708	5133, 5132, 5315, 5314, 5131, 5134	1292, 1293, 2946, 2945, 1633, 1634	498, 497	1179, 1180
Propionate	succinate dehydrogenase (EC 1.3.5.1 or EC 1.3.99.1)	75, 74	1080, 1079	-	3954, 3955	1992, 1993	2755, 2756	1653, 2586	-	-	1598, 1597	1506	1114, 1113	274	1015	-	815	-
Propionate	succinyl-CoA synthetase (EC 6.2.1.4 or ECÂ 6.2.1.5)	2075, 2076	1471, 1470	-	-	-	-	-	-	-	-	-	1942, 1943	-	-	-	1739, 1740	-
Propionate	Methylmalonyl-CoA mutase (EC 5.4.99.2)	2229, 2228, 1001, 1000	1681, 1682	-	115, 116	2816, 2815	1511, 1512	-	-	-	-	-	2265, 2266, 2262	-	-	-	-	-
Propionate	methylmalonyl-CoA epimerase (EC 5.1.99.1)	2231	1684	-	580	207	418	-	-	-	-	-	235	-	-	-	-	-
Propionate	Methylmalonyl-CoA decarboxylase, beta chain (EC 4.1.1.41)	2232	1685	1319, 1627	3735, 579	208	417	1513, 1511	2320, 2318	-	899, 903, 900	2410, 682, 677, 2347, 732, 678	239, 236	1815, 1814, 1818	2175, 2180	4099, 3243, 3239	3548, 3549, 3545	4264, 4220, 4219
Propionate	propionyl-CoA hydrolase (EC 2.8.3.1 or EC 6.2.1.13)	2227	1680	-	-	-	2703	-	-	-	-	-	-	-	-	-	-	-
Propionate	phosphate acetyltransferase (EC 2.3.1.8)	-	-	-	2483	2323	2220	-	-	428	410	634	1618	1321	2609	-	3265	1238
Propionate	Propanediol	1676	1592	-	2607	-	-	-	-	1149	-	3311, 3312, 3305, 3304, 3310	-	-	6027, 6032, 6049, 6035, 6038, 6031	3311, 3312, 3318	1694	1931, 1938, 1930, 1939
Propionate	YGFD	2230, 999	1683	-	86	-	736	-	-	-	-	-	-	-	-	-	-	-
Propionate	propionate kinase (EC 2.7.2.1)	-	-	-	2484	2324	2221	-	-	427	409	635	1617	1320	2608	-	3266	1237
Propionate	Predicted propionate
Lantibiotic	Bacteriocin-like protein	-	746	1786	-	-	-	1889, 996, 2498, 73, 2338	1365, 1248	2249	1183	3116, 3089	-	307, 3001, 3064, 76	2400, 2979, 3766	5729, 1736, 1160, 2108	2365, 3061, 2487	-
Lantibiotic	Lanthionine biosynthesis protein	-	-	-	-	-	-	-	-	-	-	-	-	-	-	-	-	-
Lantibiotic	Bacteriocin/lantibiotic efflux ABC transporter, permease/ATP-binding protein	-	-	-	-	-	-	-	-	-	-	-	-	1339	-	-	-	-
Lantibiotic	Lantibiotic ABC transporter	-	-	-	3904, 3166, 3844, 3186	-	-	637, 1354	2397	-	1123	-	-	-	3710	3196, 2049	2329	-
Misc	Taurine uptake	-	1350	-	-	-	-	-	-	2193	979	-	-	3137	4331, 5361	1702	1342, 1345	3012
Misc	Tryptophanase (EC 4.1.99.1)	-	-	-	-	1539	-	-	-	-	-	-	2277	-	-	-	-	-
Misc	IAA acetyltransferase (EC 2.3.1.-)	-	-	-	-	410	2449	-	-	-	-	-	-	-	-	-	658	-
Misc	Antigen	2088	1459, 668	1925, 146, 1280, 1934	675, 2088, 2090, 1790, 3960, 773, 3348, 3202, 2165, 3392, 745	1211, 2468, 2177, 2560, 1132, 902, 2176, 2636, 1958, 1997, 1056	985, 2822, 2402, 159, 1181	2355, 586, 595	135, 2939, 1214, 1316, 3015, 1212	1413, 1236, 283	1693, 1865, 1500	3294, 1938, 2772	2398, 1068, 2400	877, 656	4236, 4067, 1426	174, 5257, 2752, 1863	3094, 267, 3126, 684	2022, 3788, 718, 2117, 2126, 1253, 4214
Misc	Histidinol-phosphatase (EC 3.1.3.15)	1581, 2038, 2350	1859, 1723, 279	1825	2032	1519	2010	391	1551	34	568, 515	1747, 319	-	1869	4120, 4377	4491	2091	3317
Misc	Cytochrome d ubiquinol oxidase subunit (EC 1.10.3.-)	2287, 2288	1510, 1509	-	843, 842	100, 99	967, 966	-	-	-	-	-	1922, 1921	-	-	-	-	-
Overview of key therapeutic functions present in the GUT-103 strains. The presence of functions was determined by blast against a well curated functional gene database.

## Sheet: Reactions
Pathway	Reaction	Equation	Equation(ID)	Reversibility	Status	KEGG ID	MetaCyc ID	Name	EC numbers	Roles	Compartment	Present	Essential	Active	Functional	Blocked	Megamonas funiformis DSM19343	Megamonas hypermegale DSM1672	Acidaminococcus intestini DSM21505	Bacteroides massiliensis DSM17679	Bacteroides stercoris ATCC43183 / DSM19555	Barnesiella intestinihominis DSM21032	Faecalibacterium prausnitzii DSM17677	Subdoligranulum variabile DSM15176	Anaerostipes caccae DSM14662	Anaerostipes hadrus DSM 3319 / ATCC 29173	Clostridium symbiosum ATCC14940	Akkermansia muciniphila ATCC BAA-835	Clostridium scindens ATCC35704	Clostridium bolteae ATCC BAA-613	Blautia producta DSM2950	Blautia hydrogenotrophia DSM 10507	Marvinbryantia formatexigens DSM14469
																	742816	1.12222e+06	1.12092e+06	1.1211e+06	449674	742726	411483	411471	411491	649757	411472	349742	411469	411903	1.12111e+06	476272	478750
Core	rxn00011_c0	(1) CO2_c0[c0] + (1) 2-Hydroxyethyl-ThPP_c0[c0] <- (1) Pyruvate_c0[c0] + (1) TPP_c0[c0] + (1) H+_c0[c0]	(1) cpd00011[c0] + (1) cpd03049[c0] <- (1) cpd00020[c0] + (1) cpd00056[c0] + (1) cpd00067[c0]	>	OK	R00014	RXN-12583.c			Pyruvate decarboxylase (EC 4.1.1.1)|Acetolactate synthase small subunit (EC 2.2.1.6), predicted, Archaeal type|Acetolactate synthase small subunit (EC 2.2.1.6)|Acetolactate synthase large subunit (EC 2.2.1.6)|Acetolactate synthase small subunit (EC 2.2.1.6), Xanthomonadales type|Acetolactate synthase small subunit (EC 2.2.1.6), predicted|Acetolactate synthase small subunit (EC 2.2.1.6), predicted…	c0	17	0	0	0	0	NegN/-/-/NegN/NegNV/101, 100	NegN/-/-/-/NegNV/2021, 2020	NegN/-/-/-/NoNV/501, 2131, 500	NegN/-/-/-/NoNV/548, 549	NegN/-/-/-/NoNV/2782, 2783	NegN/-/NegN/NegN/NoNV/1067, 1066	NegN/-/-/-/NoNV/326, 325	NegN/-/-/-/NoNV/1188, 1187	NegN/-/-/-/NegNV/1416, 1812, 348, 349, 1246	NegN/-/-/-/NoNV/2481, 1502, 2429, 2428	NegN/-/-/NegN/NegNV/3056, 266, 508, 267, 4171, 4172, 2675, 1074	NegN/-/-/-/NegNV/1875, 919	NegN/-/-/NegN/NoNV/1088, 331, 330, 1386	NegN/-/NegN/NegN/NegNV/4476, 2058	NegN/-/NegN/NegN/NegNV/403, 5178, 5179, 4442	NegN/-/NegN/NegN/NegNV/2044, 1762, 3736	NegN/-/NegN/NegN/NegN/1842, 3250, 2357, 2356
Core	rxn00077_c0	(1) ATP_c0[c0] + (1) NAD_c0[c0] <-> (1) NADP_c0[c0] + (1) ADP_c0[c0] + (1) H+_c0[c0]	(1) cpd00002[c0] + (1) cpd00003[c0] <-> (1) cpd00006[c0] + (1) cpd00008[c0] + (1) cpd00067[c0]	>	OK|HB	R00104	NAD-KIN-RXN.c			NAD kinase (EC 2.7.1.23)|erythritol kinase (EC 2.7.1.27)	c0	17	0	0	0	0	PosV/-/-/PosV/PosV/600	PosV/-/-/-/PosV/810	PosP/-/-/-/PosP/885	PosV/-/-/-/PosV/2467	PosP/-/-/-/PosP/3270	PosP/-/PosP/PosP/PosP/2429	PosP/-/-/-/PosP/1699	PosP/-/-/-/PosP/1889	PosP/-/-/-/PosP/1700	PosP/-/-/-/PosP/1485	PosP/-/-/PosP/PosP/2313	PosV/-/-/-/PosV/1049	PosP/-/-/PosP/PosP/1127	PosP/-/PosP/PosP/PosP/2791	PosP/-/PosP/PosP/PosP/4520	PosP/-/PosP/PosP/PosP/2266	PosP/-/PosP/PosP/PosP/3939
Core	rxn00122_c0	(1) ATP_c0[c0] + (1) FMN_c0[c0] -> (1) PPi_c0[c0] + (1) FAD_c0[c0]	(1) cpd00002[c0] + (1) cpd00050[c0] -> (1) cpd00012[c0] + (1) cpd00015[c0]	-	OK	R00161	FADSYN-RXN.c		2.7.7.2	Riboflavin kinase (EC 2.7.1.26)|FMN adenylyltransferase (EC 2.7.7.2)|UDP-N-acetylglucosamine diphosphorylase (EC 2.7.7.23)	c0	17	0	0	0	0	PosP/-/-/PosP/PosP/1526	PosP/-/-/-/PosP/1562	PosP/-/-/-/PosP/256	PosP/-/-/-/PosP/2739	PosP/-/-/-/PosP/1830	PosP/-/PosP/PosP/PosP/2825	PosP/-/-/-/PosP/1243	PosP/-/-/-/PosP/2137	PosP/-/-/-/PosP/1456	PosP/-/-/-/PosP/1527	PosP/-/-/PosP/PosP/409	PosP/-/-/-/PosP/848	PosP/-/-/PosP/PosP/1106, 2137	PosP/-/PosP/PosP/PosP/4503	PosP/-/PosP/PosP/PosP/1553, 4067	PosP/-/PosP/PosP/PosP/3934	PosP/-/PosP/PosP/PosP/4230
Core	rxn00148_c0	(1) ATP_c0[c0] + (1) Pyruvate_c0[c0] <- (1) ADP_c0[c0] + (1) Phosphoenolpyruvate_c0[c0] + (1) H+_c0[c0]	(1) cpd00002[c0] + (1) cpd00020[c0] <- (1) cpd00008[c0] + (1) cpd00061[c0] + (1) cpd00067[c0]	-	OK|HB	R00200	PEPDEPHOS-RXN.c			Pyruvate kinase (EC 2.7.1.40)|galacturonokinase (EC 2.7.1.44)	c0	17	0	0	0	0	NegNV/-/-/NegNV/NegNV/667	NegNV/-/-/-/NegNV/753	NegNV/-/-/-/NegNV/323	NegNV/-/-/-/NegNV/3939, 3345	NegN/-/-/-/NegNV/1955	NegNV/-/NegNV/NegNV/NegNV/2819	NegNV/-/-/-/NegNV/581, 1968	NoNV/-/-/-/NegNV/2335	NegNV/-/-/-/NegNV/454	NoNV/-/-/-/NegNV/427, 2640	NegNV/-/-/NegNV/NegNV/2720	NegNV/-/-/-/NegNV/491	NegNV/-/-/NegNV/NoNV/2928, 1333	NegNV/-/NegNV/NegNV/NegNV/5821	NegNV/-/NegNV/NegNV/NegNV/560	NegNV/-/NegNV/NegNV/NegNV/3228	NegNV/-/NegNV/NegNV/NegNV/3692
Core	rxn00224_c0	(1) Protoporphyrin_c0[c0] + (1) Fe2+_c0[c0] -> (1) Heme_c0[c0] + (2) H+_c0[c0]	(1) cpd01476[c0] + (1) cpd10515[c0] -> (1) cpd00028[c0] + (2) cpd00067[c0]	?	OK	R00310	PROTOHEMEFERROCHELAT-RXN.c;RXN0-6258.c			Ferrochelatase, protoheme ferro-lyase (EC 4.99.1.1)|aliphatic aldoxime dehydratase (EC 4.99.1.5)	c0	17	0	0	0	0	PosP/-/-/PosP/NoPV/G	PosP/-/-/-/PosPV/G	NegN/-/-/-/NegN/G	NegN/-/-/-/NegN/G	NegN/-/-/-/NegN/G	NegN/-/NegN/NegN/NegN/G	NegN/-/-/-/NegN/G	NegN/-/-/-/NegN/G	PosP/-/-/-/NoPV/G	NegN/-/-/-/NegN/G	NegN/-/-/NegN/NegN/G	PosP/-/-/-/NoPV/G	NegN/-/-/NegN/NegN/G	PosP/-/PosP/PosP/NoPV/G	NegN/-/NegN/NegN/NegN/G	PosP/-/PosP/PosP/NoPV/G	PosP/-/PosP/PosP/NoPV/G
Core	rxn00392_c0	(1) ATP_c0[c0] + (1) Riboflavin_c0[c0] <-> (1) ADP_c0[c0] + (1) FMN_c0[c0] + (1) H+_c0[c0]	(1) cpd00002[c0] + (1) cpd00220[c0] <-> (1) cpd00008[c0] + (1) cpd00050[c0] + (1) cpd00067[c0]	>	OK|HB	R00549	RIBOFLAVINKIN-RXN.c			Riboflavin kinase (EC 2.7.1.26)|FMN adenylyltransferase (EC 2.7.7.2)|ketohexokinase (EC 2.7.1.3)	c0	17	0	0	0	0	PosP/-/-/PosP/PosP/1526	PosP/-/-/-/PosP/1562	PosP/-/-/-/PosP/256	PosP/-/-/-/PosP/2739	PosP/-/-/-/PosP/1830	PosP/-/PosP/PosP/PosP/2825	PosP/-/-/-/PosP/1243	PosP/-/-/-/PosP/2137	PosP/-/-/-/PosP/1456	PosP/-/-/-/PosP/1527	PosP/-/-/PosP/PosP/409	PosP/-/-/-/PosP/848	PosP/-/-/PosP/PosP/2137, 1106	PosP/-/PosP/PosP/PosP/4503	PosP/-/PosP/PosP/PosP/1553, 4067	PosP/-/PosP/PosP/PosP/3934	PosP/-/PosP/PosP/PosP/4230
Core	rxn00459_c0	(1) 2-Phospho-D-glycerate_c0[c0] <-> (1) H2O_c0[c0] + (1) Phosphoenolpyruvate_c0[c0]	(1) cpd00482[c0] <-> (1) cpd00001[c0] + (1) cpd00061[c0]	-	OK	R00658	2PGADEHYDRAT-RXN.c			Enolase (EC 4.2.1.11)|o-succinylbenzoate synthase (EC 4.2.1.113)	c0	17	0	0	0	0	PosV/-/-/PosV/PosV/666	PosV/-/-/-/PosV/884	PosP/-/-/-/PosV/1124	PosV/-/-/-/PosV/1854	PosP/-/-/-/PosV/225	PosV/-/PosV/PosV/PosV/2554	PosV/-/-/-/PosV/673	PosV/-/-/-/PosV/G	PosP/-/-/-/PosV/1430, 27, 611	PosV/-/-/-/PosV/1412, 1608	PosP/-/-/PosV/PosV/578	PosP/-/-/-/PosV/959, 1342	PosV/-/-/PosV/PosV/785	PosP/-/PosP/PosV/PosV/2759, 5753	PosV/-/PosV/PosV/PosV/4474	PosP/-/PosP/PosP/PosV/1240, 2493	PosV/-/PosV/PosV/PosV/3171, 2517
Core	rxn00545_c0	(1) ATP_c0[c0] + (1) D-fructose-6-phosphate_c0[c0] -> (1) ADP_c0[c0] + (1) H+_c0[c0] + (1) D-fructose-1,6-bisphosphate_c0[c0]	(1) cpd00002[c0] + (1) cpd00072[c0] -> (1) cpd00008[c0] + (1) cpd00067[c0] + (1) cpd00290[c0]	>	OK|HB	R00756				6-phosphofructokinase class II (EC 2.7.1.11)|6-phosphofructokinase (EC 2.7.1.11)|deoxyguanosine kinase (EC 2.7.1.113)	c0	17	0	0	0	0	PosPV/-/-/PosPV/PosPV/1396, 1721	PosPV/-/-/-/NoPV/592, 119, 334	PosP/-/-/-/PosPV/1939	PosPV/-/-/-/PosPV/90, 3681, 3480	PosPV/-/-/-/NoPV/1347, 2165, 2771	PosPV/-/PosPV/PosPV/PosPV/820	PosP/-/-/-/PosPV/1739, 1740, 2749	PosPV/-/-/-/PosPV/1934, 2128	PosPV/-/-/-/PosPV/652	PosPV/-/-/-/NoPV/2623, 61	PosPV/-/-/PosPV/PosPV/1880, 1418, 3369, 3522	PosP/-/-/-/PosPV/1682, 245	PosPV/-/-/PosPV/PosPV/1053, 2254, 2892	PosPV/-/PosPV/PosPV/NoPV/4022, 2862, 1639, 1357	PosPV/-/PosPV/PosPV/PosPV/250, 3049, 1669, 4221	PosPV/-/PosPV/PosPV/NoPV/1794, 2304, 3160, 264, 3291	PosP/-/PosP/PosPV/PosPV/4056, 1572
Core	rxn00558_c0	(1) D-glucose-6-phosphate_c0[c0] <-> (1) D-fructose-6-phosphate_c0[c0]	(1) cpd00079[c0] <-> (1) cpd00072[c0]	-	OK	R00771				Glucose-6-phosphate isomerase, archaeal II (EC 5.3.1.9)|Glucose-6-phosphate isomerase (EC 5.3.1.9)|TDP-4-oxo-6-deoxy-alpha-D-glucose-3,4-oxoisomerase (dTDP-3-dehydro-6-deoxy-alpha-D-galactopyranose-forming) (EC 5.3.2.3)	c0	17	0	0	0	0	PosV/-/-/NegV/NegV/2045	PosV/-/-/-/NegV/1716	PosV/-/-/-/PosV/2121	PosV/-/-/-/PosV/464	PosV/-/-/-/NegV/2831	PosV/-/NegV/NegV/NegV/1165, 693	PosV/-/-/-/PosV/1141	PosV/-/-/-/NoV/2293	PosV/-/-/-/NoV/2641	PosV/-/-/-/NegV/67	PosV/-/-/NegV/NegV/1908	PosV/-/-/-/PosV/2257	PosV/-/-/NegV/NegV/2704	PosV/-/PosV/NegV/PosV/897	PosV/-/PosV/NegV/NoV/5831, 4226	PosV/-/PosV/NegV/NegV/2435	PosV/-/PosV/NegV/PosV/38
Core	rxn00747_c0	(1) Glyceraldehyde3-phosphate_c0[c0] <-> (1) Glycerone-phosphate_c0[c0]	(1) cpd00102[c0] <-> (1) cpd00095[c0]	-	OK	R01015	TRIOSEPISOMERIZATION-RXN.c			Glyceraldehyde-3-phosphate ketol-isomerase (EC 5.3.1.1)|Triosephosphate isomerase (EC 5.3.1.1)|arabinose-5-phosphate isomerase (EC 5.3.1.13)	c0	17	0	0	0	0	NegV/-/-/NegV/NegV/671	NegV/-/-/-/NegV/749	NegN/-/-/-/NegV/G	NegN/-/-/-/NegV/2455	NegN/-/-/-/NegV/3259	NegV/-/NegN/NegN/NegV/69	NegN/-/-/-/NegV/584	NegV/-/-/-/NegV/2966, 3224	NegV/-/-/-/NegV/508, 748, 30, 2819	NegV/-/-/-/PosV/564, 1470	NegV/-/-/NegV/NegV/3152	NegN/-/-/-/NegV/636	NegV/-/-/NegV/NegV/3438, 1872	NegV/-/NegV/NegV/NegV/5433, 4380, 5352	NegV/-/NegV/NegV/NegV/4743, 4488	NegV/-/NegV/NegV/NegV/1353, 2094	NegN/-/NegN/NegV/NegV/3321, 2468
Core	rxn00770_c0	(1) ATP_c0[c0] + (1) ribose-5-phosphate_c0[c0] <-> (1) AMP_c0[c0] + (1) H+_c0[c0] + (1) PRPP_c0[c0]	(1) cpd00002[c0] + (1) cpd00101[c0] <-> (1) cpd00018[c0] + (1) cpd00067[c0] + (1) cpd00103[c0]	>	OK|HB	R01049	PRPPSYN-RXN.c			Ribose-phosphate pyrophosphokinase (EC 2.7.6.1)|GTP diphosphokinase (EC 2.7.6.5)	c0	17	0	0	0	0	PosP/-/-/PosP/PosP/1808	PosP/-/-/-/PosP/1303	PosP/-/-/-/PosP/1308	PosP/-/-/-/PosP/1463	PosP/-/-/-/PosP/1154	PosP/-/PosP/PosP/PosP/422	PosP/-/-/-/PosP/2735	PosP/-/-/-/PosP/2758	PosP/-/-/-/PosP/2493	PosP/-/-/-/PosP/656	PosP/-/-/PosP/PosP/1696, 4451	PosP/-/-/-/PosP/1669	PosP/-/-/PosP/PosP/1381, 2227	PosP/-/PosP/PosP/PosP/2081, 3510	PosP/-/PosP/PosP/PosP/1122, 3942	PosP/-/PosP/PosP/PosP/431, 3310	PosP/-/PosP/PosP/PosP/1213, 252
Core	rxn00777_c0	(1) ribose-5-phosphate_c0[c0] <-> (1) D-Ribulose5-phosphate_c0[c0]	(1) cpd00101[c0] <-> (1) cpd00171[c0]	-	OK	R01056	RIB5PISOM-RXN.c			Ribose 5-phosphate isomerase A (EC 5.3.1.6)|Ribose 5-phosphate isomerase B (EC 5.3.1.6)|ribose-5-phosphate isomerase (EC 5.3.1.6)	c0	17	0	0	0	0	NegV/-/-/NegV/NegV/2265, 1080	NegV/-/-/-/NegV/1947	NegN/-/-/-/NegN/1297	NegV/-/-/-/NegV/372	NegV/-/-/-/NegV/1608	NegN/-/NegN/NegN/NegN/2386	NegN/-/-/-/NegN/711	NegV/-/-/-/NegV/114, 1443	NegV/-/-/-/NegV/920, 2097, 2506	NegV/-/-/-/NegV/91, 797	NegV/-/-/NegN/NegV/186	NegN/-/-/-/NegN/G	NegV/-/-/NegV/NegV/2541, 3439, 2502, 2501	NegV/-/NegV/NegV/NegV/4089, 5432, 5498, 1433	NegN/-/NegN/NegN/NegN/1799, 1921, 5202, 5383	NegN/-/NegN/NegV/NegV/1472	NegN/-/NegN/NegN/NegN/3044
Core	rxn00781_c0	(1) NAD_c0[c0] + (1) Phosphate_c0[c0] + (1) Glyceraldehyde3-phosphate_c0[c0] <-> (1) NADH_c0[c0] + (1) H+_c0[c0] + (1) 1,3-Bisphospho-D-glycerate_c0[c0]	(1) cpd00003[c0] + (1) cpd00009[c0] + (1) cpd00102[c0] <-> (1) cpd00004[c0] + (1) cpd00067[c0] + (1) cpd00203[c0]	-	OK|HB	R01061	GAPDHSYNEC-RXN.c.metaexp.NAD_NADH;GAPOXNPHOSPHN-RXN.c			NAD(P)-dependent glyceraldehyde 3-phosphate dehydrogenase archaeal (EC 1.2.1.59)|NAD-dependent glyceraldehyde-3-phosphate dehydrogenase (EC 1.2.1.12)|malonate-semialdehyde dehydrogenase (EC 1.2.1.15)|4-hydroxymuconic-semialdehyde dehydrogenase (EC 1.2.1.61)	c0	17	0	0	0	0	PosP/-/-/PosV/PosV/673	PosV/-/-/-/PosV/747	PosV/-/-/-/PosV/1121	PosP/-/-/-/PosV/1562	PosP/-/-/-/PosV/3155	PosP/-/PosP/PosP/PosV/2957	PosP/-/-/-/PosV/602	PosV/-/-/-/PosV/3071	PosP/-/-/-/PosV/32	PosV/-/-/-/PosV/566	PosP/-/-/PosV/PosV/3150	PosP/-/-/-/PosV/1604	PosV/-/-/PosV/PosV/1870, 305	PosV/-/PosV/PosV/PosV/4378	PosP/-/PosP/PosV/PosV/4490	PosP/-/PosP/PosV/PosV/15, 2092	PosP/-/PosP/PosV/PosV/3319
Core	rxn00785_c0	(1) D-fructose-6-phosphate_c0[c0] + (1) Glyceraldehyde3-phosphate_c0[c0] <-> (1) D-Xylulose5-phosphate_c0[c0] + (1) D-Erythrose4-phosphate_c0[c0]	(1) cpd00072[c0] + (1) cpd00102[c0] <-> (1) cpd00198[c0] + (1) cpd00236[c0]	-	OK	R01067				Transketolase (EC 2.2.1.1)|Transketolase, C-terminal section (EC 2.2.1.1)|Transketolase, N-terminal section (EC 2.2.1.1)|2-hydroxy-3-oxoadipate synthase (EC 2.2.1.5)	c0	17	0	0	0	0	PosV/-/-/PosV/NegV/1079, 1357	PosV/-/-/-/PosV/1170, 125, 126	PosP/-/-/-/PosP/1737	PosV/-/-/-/NegV/373	PosV/-/-/-/PosV/1609	PosV/-/PosP/PosP/PosV/671	PosP/-/-/-/PosP/50, 51	PosP/-/-/-/PosV/506, 977, 507, 730, 929, 115, 976, 731, 116, 930	PosP/-/-/-/PosP/1073, 1072, 1912, 1911	PosP/-/-/-/PosV/1670, 1669, 678, 679	NegV/-/-/NegV/PosV/3059, 3053, 3052, 1965, 2712, 3060, 4485, 4486, 1966	PosP/-/-/-/PosP/598	PosP/-/-/PosP/PosV/1564, 2261, 1565, 1527, 2262, 3492, 1526	PosV/-/PosV/PosV/PosV/729, 2510, 1230, 728, 1617, 5807, 1616, 5808, 2509	PosV/-/PosV/PosV/PosV/4739, 2003, 630, 257, 1924, 4738, 1925, 2004, 256, 629	PosP/-/PosP/PosP/PosV/1573, 257, 757, 1682, 758, 1683, 258, 1572	PosP/-/PosP/PosP/PosP/4060, 4061
Core	rxn00786_c0	(1) D-fructose-1,6-bisphosphate_c0[c0] <-> (1) Glycerone-phosphate_c0[c0] + (1) Glyceraldehyde3-phosphate_c0[c0]	(1) cpd00290[c0] <-> (1) cpd00095[c0] + (1) cpd00102[c0]	-	OK	R01068				Fructose-bisphosphate aldolase class II (EC 4.1.2.13)|Fructose-bisphosphate aldolase class I (EC 4.1.2.13)|Fructose-bisphosphate aldolase, archaeal class I (EC 4.1.2.13)|L-fuculose-phosphate aldolase (EC 4.1.2.17)	c0	17	0	0	0	0	PosV/-/-/PosV/PosV/1204	PosV/-/-/-/NegV/335, 1914	PosP/-/-/-/PosV/620	PosV/-/-/-/PosV/3685, 3137, 44	PosV/-/-/-/NegV/213, 1343	PosPV/-/PosPV/PosPV/PosPV/2445	PosP/-/-/-/PosV/2389	PosV/-/-/-/PosV/1531, 3223	PosV/-/-/-/PosV/1965	PosV/-/-/-/PosV/209	PosV/-/-/PosV/PosV/376, 2836	PosP/-/-/-/PosPV/819	PosV/-/-/PosV/PosV/3155, 3154, 2492, 2484, 3210	PosV/-/PosV/PosV/NoV/4545, 2631, 2452, 141, 2357, 5355, 5354, 627	PosV/-/PosV/PosV/PosV/1675, 2230, 1920	PosV/-/PosV/PosV/NoV/1351, 3476, 1435, 1349	PosV/-/PosV/PosV/PosV/2466, 704
Core	rxn00799_c0	(1) L-Malate_c0[c0] <-> (1) H2O_c0[c0] + (1) Fumarate_c0[c0]	(1) cpd00130[c0] <-> (1) cpd00001[c0] + (1) cpd00106[c0]	-	OK	R01082	FUMHYDR-RXN.c			Fumarate hydratase class I, aerobic (EC 4.2.1.2)|Fumarate hydratase class I (EC 4.2.1.2)|Fumarate hydratase class I, anaerobic (EC 4.2.1.2)|Fumarate hydratase class II (EC 4.2.1.2)|fumarate hydratase (EC 4.2.1.2)	c0	17	0	0	0	0	PosV/-/-/PosV/NoV/77, 78	NegV/-/-/-/NegV/1082, 1083	NegN/-/-/-/NoV/413, 414, 970	NoV/-/-/-/NegV/10	NoV/-/-/-/NegV/3022	PosV/-/NegV/NegV/NegV/752	NegN/-/-/-/NegN/2737, 2736	NegN/-/-/-/NegN/2459, 2457	NegN/-/-/-/NegNV/7, 8	NoNV/-/-/-/PosV/539, 538	NegN/-/-/NegN/NegN/1297, 1296	NegN/-/-/-/NegN/2455	NegN/-/-/NegN/NegN/708, 2203, 2204	NoNV/-/NoNV/NoNV/NoV/5134, 5131, 5132, 5314, 5133, 5315	NoNV/-/NoNV/NoNV/NoNV/1634, 2946, 1292, 1633, 1293, 2945	NegV/-/NegV/NegV/NegV/498, 497	NoNV/-/NoNV/NoNV/NoNV/1180, 1179
Core	rxn01100_c0	(1) ATP_c0[c0] + (1) 3-Phosphoglycerate_c0[c0] <-> (1) ADP_c0[c0] + (1) 1,3-Bisphospho-D-glycerate_c0[c0]	(1) cpd00002[c0] + (1) cpd00169[c0] <-> (1) cpd00008[c0] + (1) cpd00203[c0]	-	OK|HB	R01512	PHOSGLYPHOS-RXN.c			Phosphoglycerate kinase (EC 2.7.2.3)|butyrate kinase (EC 2.7.2.7)	c0	17	0	0	0	0	NegV/-/-/NegV/NegV/672	NegV/-/-/-/NegV/748	NegV/-/-/-/NegV/1122	NegN/-/-/-/NegV/2181	NegN/-/-/-/NegV/1449	NegN/-/NegN/NegN/NegV/1519	NegN/-/-/-/NegV/585	NegV/-/-/-/NegV/2967	NegN/-/-/-/NegV/31	NegV/-/-/-/NegV/565	NegN/-/-/NegV/NegV/3151	NegN/-/-/-/NegV/1605	NegV/-/-/NegV/NegV/1871	NegV/-/NegV/NegV/NegV/4379	NegN/-/NegN/NegV/NegV/4489	NegN/-/NegN/NegV/NegV/2093	NegN/-/NegN/NegV/NegV/3320
Core	rxn01106_c0	(1) 2-Phospho-D-glycerate_c0[c0] <-> (1) 3-Phosphoglycerate_c0[c0]	(1) cpd00482[c0] <-> (1) cpd00169[c0]	-	OK	R01518	3PGAREARR-RXN.c			Phosphoglycerate mutase (EC 5.4.2.1)|2,3-bisphosphoglycerate-independent phosphoglycerate mutase (EC 5.4.2.1)|2,3-bisphosphoglycerate-independent phosphoglycerate mutase, archaeal type (EC 5.4.2.1)|bisphosphoglycerate mutase (EC 5.4.2.4)	c0	17	0	0	0	0	NegV/-/-/NegV/NegV/G	NegV/-/-/-/NegV/G	NegN/-/-/-/NegV/G	NegV/-/-/-/NegV/G	NegN/-/-/-/NegV/G	NegV/-/NegV/NegV/NegV/G	NegV/-/-/-/NegV/G	NegV/-/-/-/NegV/G	NegN/-/-/-/NegV/G	NegV/-/-/-/NegV/G	NegN/-/-/NegV/NegV/G	NegN/-/-/-/NegV/G	NegV/-/-/NegV/NegV/G	NegN/-/NegN/NegV/NegV/G	NegV/-/NegV/NegV/NegV/G	NegN/-/NegN/NegN/NegV/G	NegV/-/NegV/NegV/NegV/G
Core	rxn01116_c0	(1) D-Ribulose5-phosphate_c0[c0] <-> (1) D-Xylulose5-phosphate_c0[c0]	(1) cpd00171[c0] <-> (1) cpd00198[c0]	-	OK	R01529	RIBULP3EPIM-RXN.c			Ribulose-phosphate 3-epimerase (EC 5.1.3.1)|dTDP-4-dehydrorhamnose 3,5-epimerase (EC 5.1.3.13)	c0	17	0	0	0	0	NegV/-/-/NegV/PosV/1078, 1692, 1077	NegV/-/-/-/NegV/56	NegN/-/-/-/NegN/1045	NegV/-/-/-/PosV/2147	NegV/-/-/-/NegV/3229	NegV/-/NegN/NegN/NegV/359	NegN/-/-/-/NegN/2085	NegN/-/-/-/NegV/113, 732, 1513	NegN/-/-/-/NegN/1949, 731, 58, 1044, 867	NegN/-/-/-/NegV/807, 1995, 1315, 2186	PosV/-/-/PosV/NegV/4624, 3932	NegN/-/-/-/NegN/1877	NegN/-/-/NegN/NegV/689	NegV/-/NegV/NegV/NegV/3929, 4257	NegV/-/NegV/NegV/NegV/3167, 4741	NegN/-/NegN/NegN/NegV/709	NegN/-/NegN/NegN/NegN/2567
Core	rxn01200_c0	(1) Glyceraldehyde3-phosphate_c0[c0] + (1) Sedoheptulose7-phosphate_c0[c0] <-> (1) ribose-5-phosphate_c0[c0] + (1) D-Xylulose5-phosphate_c0[c0]	(1) cpd00102[c0] + (1) cpd00238[c0] <-> (1) cpd00101[c0] + (1) cpd00198[c0]	-	OK	R01641	1TRANSKETO-RXN.c			Transketolase (EC 2.2.1.1)|Transketolase, C-terminal section (EC 2.2.1.1)|Transketolase, N-terminal section (EC 2.2.1.1)|2-hydroxy-3-oxoadipate synthase (EC 2.2.1.5)	c0	17	0	0	0	0	PosV/-/-/PosV/NegV/1079, 1357	PosV/-/-/-/PosV/1170, 125, 126	NoNV/-/-/-/NoNV/1737	PosV/-/-/-/NegV/373	NegV/-/-/-/PosV/1609	NegN/-/NegN/NegN/NegN/671	NoNV/-/-/-/NoNV/51, 50	PosP/-/-/-/PosV/930, 116, 731, 976, 507, 977, 506, 115, 929, 730	PosV/-/-/-/PosV/1072, 1073, 1912, 1911	PosV/-/-/-/PosV/1670, 1669, 678, 679	NegV/-/-/NegV/PosV/1966, 4486, 4485, 3059, 3052, 3053, 1965, 3060, 2712	NegN/-/-/-/NegN/598	PosV/-/-/PosV/PosV/2261, 1564, 1565, 3492, 1527, 2262, 1526	PosV/-/PosV/PosV/PosV/2510, 729, 728, 1230, 1616, 1617, 5807, 2509, 5808	PosV/-/PosV/PosV/PosV/2004, 629, 256, 1924, 4738, 4739, 2003, 630, 257, 1925	PosP/-/PosP/PosV/PosV/1683, 258, 1572, 1573, 257, 757, 1682, 758	NoNV/-/NoNV/NoNV/NoNV/4060, 4061
Core	rxn01334_c0	(1) Sedoheptulose 1,7-bisphosphate_c0[c0] <-> (1) Glycerone-phosphate_c0[c0] + (1) D-Erythrose4-phosphate_c0[c0]	(1) cpd00349[c0] <-> (1) cpd00095[c0] + (1) cpd00236[c0]	-	OK	R01829	SEDOBISALDOL-RXN.c			Fructose-bisphosphate aldolase class II (EC 4.1.2.13)|Fructose-bisphosphate aldolase class I (EC 4.1.2.13)|L-fuculose-phosphate aldolase (EC 4.1.2.17)	c0	17	0	0	0	0	NoPV/-/-/NoPV/PosPV/1204	NoPV/-/-/-/NoPV/335, 1914	NoPV/-/-/-/NoPV/620	NoPV/-/-/-/PosPV/44, 3685, 3137	PosPV/-/-/-/NoPV/213, 1343	PosPV/-/PosP/PosP/PosPV/2445	NoPV/-/-/-/NoPV/2389	NoPV/-/-/-/NoPV/1531, 3223	NoPV/-/-/-/NoPV/1965	NoPV/-/-/-/NoPV/209	PosPV/-/-/PosPV/NoPV/2836, 376	NoPV/-/-/-/NoPV/819	NoPV/-/-/NoPV/NoPV/2492, 2484, 3210, 3155, 3154	NoPV/-/NoPV/NoPV/NoPV/141, 2631, 4545, 2452, 2357, 5355, 5354, 627	NoPV/-/NoPV/NoPV/NoPV/1920, 1675, 2230	NoPV/-/NoPV/NoPV/NoPV/3476, 1351, 1349, 1435	NoPV/-/NoPV/NoPV/NoPV/2466, 704
Core	rxn01343_c0	(1) ATP_c0[c0] + (1) Sedoheptulose7-phosphate_c0[c0] -> (1) ADP_c0[c0] + (1) H+_c0[c0] + (1) Sedoheptulose 1,7-bisphosphate_c0[c0]	(1) cpd00002[c0] + (1) cpd00238[c0] -> (1) cpd00008[c0] + (1) cpd00067[c0] + (1) cpd00349[c0]	>	OK|HB	R01843	RXN0-6541.c			6-phosphofructokinase (EC 2.7.1.11)|deoxyguanosine kinase (EC 2.7.1.113)	c0	17	0	0	0	0	NoPV/-/-/NoPV/PosPV/1396, 1721	NoPV/-/-/-/NoPV/592, 119, 334	NoPV/-/-/-/NoPV/1939	NoPV/-/-/-/PosPV/3480, 3681, 90	PosPV/-/-/-/NoPV/2771, 2165, 1347	PosPV/-/PosP/PosP/PosPV/820	NoPV/-/-/-/NoPV/2749, 1740, 1739	NoPV/-/-/-/NoPV/1934, 2128	NoPV/-/-/-/NoPV/652	NoPV/-/-/-/NoPV/61, 2623	PosPV/-/-/PosPV/NoPV/3369, 3522, 1880, 1418	NoPV/-/-/-/NoPV/245, 1682	NoPV/-/-/NoPV/NoPV/1053, 2892, 2254	NoPV/-/NoPV/NoPV/NoPV/1357, 1639, 2862, 4022	NoPV/-/NoPV/NoPV/NoPV/1669, 4221, 250, 3049	NoPV/-/NoPV/NoPV/NoPV/264, 3291, 2304, 3160, 1794	NoPV/-/NoPV/NoPV/NoPV/1572, 4056
Core	rxn01870_c0	(1) D-fructose-1-phosphate_c0[c0] <-> (1) Glycerone-phosphate_c0[c0] + (1) D-Glyceraldehyde_c0[c0]	(1) cpd00802[c0] <-> (1) cpd00095[c0] + (1) cpd00448[c0]	-	OK	R02568	RXN-8631.c			Fructose-bisphosphate aldolase class II (EC 4.1.2.13)|L-fuculose-phosphate aldolase (EC 4.1.2.17)	c0	17	0	0	0	0	NoV/-/-/NoV/NoV/1204	NoPV/-/-/-/NoPV/335, 1914	NoB/-/-/-/NoB/620	NoB/-/-/-/NoB/3137	NoB/-/-/-/NoB/213	NoB/-/NoB/NoB/NoB/2445	NegN/-/-/-/NegN/2389	NoV/-/-/-/NegV/1531, 3223	NoV/-/-/-/NoV/1965	NoV/-/-/-/NegV/209	NoV/-/-/NoV/NoV/2836, 376	NegN/-/-/-/NegN/819	NoV/-/-/NoV/NoV/3210, 2484, 2492	NoV/-/NoV/NoV/NoV/141, 2631, 4545, 2452, 5354, 2357, 5355	NoV/-/NoV/NoV/NoV/1920, 1675	NoV/-/NoV/NoV/NoV/1349, 1435, 1351	NoV/-/NoV/NoV/NoV/2466, 704
Core	rxn01977_c0	(1) D-glucose-6-phosphate_c0[c0] <-> (1) beta-D-Glucose 6-phosphate_c0[c0]	(1) cpd00079[c0] <-> (1) cpd00863[c0]	-	OK	R02739	GLUCOSE-6-PHOSPHATE-1-EPIMERASE-RXN.c			Glucose-6-phosphate isomerase (EC 5.3.1.9)|chondroitin-glucuronate 5-epimerase (EC 5.1.3.19)|TDP-4-oxo-6-deoxy-alpha-D-glucose-3,4-oxoisomerase (dTDP-3-dehydro-6-deoxy-alpha-D-galactopyranose-forming) (EC 5.3.2.3)	c0	17	0	0	0	0	NoV/-/-/NoV/NoV/2045	NoV/-/-/-/NoV/1716	NoV/-/-/-/NoV/2121	NoV/-/-/-/NoV/464	NoV/-/-/-/PosV/2831	NoV/-/NoV/NoV/NoV/693, 1165	NoV/-/-/-/NoV/1141	NoV/-/-/-/NoV/2293	NoV/-/-/-/NoV/2641	NoV/-/-/-/PosV/67	NoV/-/-/NoV/NoV/1908	NoV/-/-/-/NoV/2257	PosV/-/-/NoV/NoV/2704	NoV/-/NoV/NoV/NoV/897	NoV/-/NoV/NoV/NoV/4226, 5831	NoV/-/NoV/NoV/NoV/2435	NoV/-/NoV/NoV/NoV/38
Core	rxn02185_c0	(1) TPP_c0[c0] + (1) ALCTT_c0[c0] <-> (1) Pyruvate_c0[c0] + (1) 2-Hydroxyethyl-ThPP_c0[c0]	(1) cpd00056[c0] + (1) cpd00668[c0] <-> (1) cpd00020[c0] + (1) cpd03049[c0]	-	OK	R03050				Acetolactate synthase small subunit (EC 2.2.1.6), predicted, Archaeal type|Acetolactate synthase small subunit (EC 2.2.1.6)|Acetolactate synthase large subunit (EC 2.2.1.6)|Acetolactate synthase small subunit (EC 2.2.1.6), Xanthomonadales type|Acetolactate synthase small subunit (EC 2.2.1.6), predicted|Acetolactate synthase small subunit (EC 2.2.1.6), predicted, Archaeal type 2|Acetolactate synth…	c0	17	0	0	0	0	NegN/-/-/NegN/NoNV/101, 100	NegN/-/-/-/NegNV/2021, 2020	NegN/-/-/-/NoNV/500, 2131, 501	NegN/-/-/-/NoNV/549, 548	NegN/-/-/-/NoNV/2783, 2782	NegN/-/NegN/NegN/NoNV/1066, 1067	NegN/-/-/-/NoNV/326, 325	NegN/-/-/-/NoNV/1188, 1187	NegN/-/-/-/NegNV/348, 1246, 349, 1416, 1812	NegN/-/-/-/NoNV/2481, 2429, 1502, 2428	NegN/-/-/NegN/NegNV/266, 3056, 508, 4171, 267, 1074, 4172, 2675	NegN/-/-/-/NoNV/919, 1875	NegN/-/-/NegN/NoNV/331, 1088, 330, 1386	NegN/-/NegN/NegN/NegNV/2058, 4476	NegN/-/NegN/NegN/NegNV/4442, 5179, 5178, 403	NegN/-/NegN/NegN/NegNV/3736, 2044	NegN/-/NegN/NegN/NegN/2356, 3250, 2357, 1842
Core	rxn02314_c0	(1) ATP_c0[c0] + (1) D-Tagatose 6-phosphate_c0[c0] <-> (1) ADP_c0[c0] + (1) H+_c0[c0] + (1) D-Tagatose 1,6-biphosphate_c0[c0]	(1) cpd00002[c0] + (1) cpd00805[c0] <-> (1) cpd00008[c0] + (1) cpd00067[c0] + (1) cpd02371[c0]	>	OK|HB	R03236	TAGAKIN-RXN.c		2.7.1.144	Tagatose-6-phosphate kinase (EC 2.7.1.144)|1-phosphofructokinase (EC 2.7.1.56)|6-phosphofructokinase (EC 2.7.1.11)|deoxyguanosine kinase (EC 2.7.1.113)|4-(cytidine 5'-diphospho)-2-C-methyl-D-erythritol kinase (EC 2.7.1.148)|galactokinase (EC 2.7.1.6)	c0	17	0	0	0	0	NoB/-/-/NoB/NoB/1721, 1635, 1396	NoB/-/-/-/NoB/334, 592, 119, 17	NoB/-/-/-/NoB/1999, 1939	NoB/-/-/-/NoB/3681, 3480, 90	NoB/-/-/-/NoB/1347, 2165, 2771	NoB/-/NoB/NoB/NoB/820	NoB/-/-/-/NoB/1739, 2749, 1740, 855	NoB/-/-/-/NoB/2128, 2130, 1934	NoNV/-/-/-/NoV/3509, 652, 2621, 1939, 1040	NoNV/-/-/-/NoV/2623, 1244, 510, 61	NoNV/-/-/NoNV/NoV/1880, 1418, 3369, 4339, 3522, 152	NoB/-/-/-/NoB/1682, 245	NoNV/-/-/NoNV/PosV/2580, 2892, 2822, 2254, 1053	NoB/-/NoB/NoB/NoB/1357, 2477, 4022, 1639, 2862	NoB/-/NoB/NoB/NoB/250, 3049, 4844, 4221, 1669	NoNV/-/NoNV/NoNV/PosV/2304, 2625, 1794, 2584, 264, 3291, 3284, 3160, 2626	NoB/-/NoB/NoB/NoB/4056, 934, 1572
Core	rxn02380_c0	(1) beta-D-Glucose 6-phosphate_c0[c0] <-> (1) D-fructose-6-phosphate_c0[c0]	(1) cpd00863[c0] <-> (1) cpd00072[c0]	-	OK	R03321	PGLUCISOM-RXN.c			Glucose-6-phosphate isomerase, archaeal II (EC 5.3.1.9)|Glucose-6-phosphate isomerase (EC 5.3.1.9)|TDP-4-oxo-6-deoxy-alpha-D-glucose-3,4-oxoisomerase (dTDP-3-dehydro-6-deoxy-alpha-D-galactopyranose-forming) (EC 5.3.2.3)	c0	17	0	0	0	0	NoV/-/-/NoV/NoV/2045	NoV/-/-/-/NoV/1716	NoV/-/-/-/NoV/2121	NoV/-/-/-/NoV/464	NoV/-/-/-/NegV/2831	NoV/-/NoV/NoV/NoV/693, 1165	NoV/-/-/-/NoV/1141	NoV/-/-/-/NoV/2293	NoV/-/-/-/NoV/2641	NoV/-/-/-/PosV/67	NoV/-/-/NegV/NoV/1908	NoV/-/-/-/NoV/2257	NoV/-/-/NegV/NegV/2704	NoV/-/NoV/NoV/NoV/897	NoV/-/NoV/NoV/NoV/4226, 5831	NoV/-/NoV/NoV/NoV/2435	NoV/-/NoV/NoV/NoV/38
Core	rxn05528_c0	(1) H2O_c0[c0] + (1) ATP_c0[c0] + (1) Cu2+_c0[c0] -> (1) ADP_c0[c0] + (1) Phosphate_c0[c0] + (1) Cu2+_e0[e0] + (1) H+_c0[c0]	(1) cpd00001[c0] + (1) cpd00002[c0] + (1) cpd00058[c0] -> (1) cpd00008[c0] + (1) cpd00009[c0] + (1) cpd00058[e0] + (1) cpd00067[c0]	>	OK		3.6.3.4-RXN.ce			Copper-translocating P-type ATPase (EC 3.6.3.4)	c0	17	0	0	0	0	NoPV/-/-/NoPV/NoPV/219, 372, 1579	NoPV/-/-/-/NoPV/361, 1546, 1751, 1548, 1001	NoPV/-/-/-/NoPV/63, 1389, 2192, 24	NoPV/-/-/-/NoPV/977, 1413	NoPV/-/-/-/NoPV/1381, 978, 3014	NoPV/-/NoPV/NoPV/NoPV/2371	NoPV/-/-/-/NoPV/118, 1499, 2546	NoPV/-/-/-/NoPV/2660, 637, 2989, 679, 680, 811	NoPV/-/-/-/NoPV/1488	NoPV/-/-/-/NoPV/240, 248, 827, 1741	NoPV/-/-/NoPV/NoPV/1366, 3749, 4518, 2897, 540	NoPV/-/-/-/NoPV/1225, 994, 1241	NoPV/-/-/NoPV/NoPV/807, 1582, 805, 223	NoPV/-/NoPV/NoPV/NoPV/1444, 4893, 502, 4690	NoPV/-/NoPV/NoPV/NoPV/2940, 1192, 5930, 1881, 5927, 4995	NoPV/-/NoPV/NoPV/NoPV/3691, 891, 1720, 1148	NoPV/-/NoPV/NoPV/NoPV/4201, 430, 1073, 2773, 1072, 3408, 4010, 1403
Core	rxn10042_c0	(1) ADP_c0[c0] + (1) Phosphate_c0[c0] + (4) H+_e0[e0] <-> (1) H2O_c0[c0] + (1) ATP_c0[c0] + (3) H+_c0[c0]	(1) cpd00008[c0] + (1) cpd00009[c0] + (4) cpd00067[e0] <-> (1) cpd00001[c0] + (1) cpd00002[c0] + (3) cpd00067[c0]	>	OK		ATPSYN-RXN.ce			ATP synthase B chain (EC 3.6.3.14)|ATP synthase delta chain (EC 3.6.3.14)|ATP synthase beta chain (EC 3.6.3.14)|ATP synthase protein I|ATP synthase gamma chain (EC 3.6.3.14)|ATP synthase epsilon chain (EC 3.6.3.14)|ATP synthase alpha chain (EC 3.6.3.14)|ATP synthase A chain (EC 3.6.3.14)|ATP synthase C chain (EC 3.6.3.14)	c0	17	0	0	0	0	PosV/-/-/PosV/PosV/2313, 2311, 2312, 2314, 2310	PosV/-/-/-/PosV/1326, 1327, 1325, 1323, 1324	PosV/-/-/-/PosV/161, 162, 163, 160	PosV/-/-/-/PosV/942, 940, 934, 941	NegV/-/-/-/PosV/1099, 1100, 1104, 1106, 1098, 1105	NegV/-/PosV/PosV/PosV/2237, 2233, 2231, 2238, 2232	PosV/-/-/-/PosV/23, 22, 1210, 26, 31, 1208, 30, 1209, 25, 24	PosV/-/-/-/PosV/1155, 1156, 2277, 1152, 2278, 2275, 1154, 2279, 1153, 2276	PosV/-/-/-/PosV/3388, 3386, 2087, 2088, 2089, 3387, 2090, 2095, 2091, 2096, 3385, 3384	PosV/-/-/-/PosV/791, 762, 789, 793, 760, 792, 758, 759, 790, 761	PosV/-/-/PosV/PosV/1030, 1031, 1032, 1033, 1034	PosV/-/-/-/PosV/574, 570, 573, 571, 572	PosV/-/-/PosV/PosV/G	PosV/-/PosV/PosV/PosV/3326, 3328, 3327, 3329, 3325	PosV/-/PosV/PosV/PosV/2135, 2136, 2134, 2133	PosV/-/PosV/PosV/PosV/2382, 2381, 2380, 2384, 2379, 2383	PosV/-/PosV/PosV/PosV/564, 1591, 563, 568, 561, 569, 1588, 1589, 560, 1590, 562
Core	rxn00216_c0	(1) ATP_c0[c0] + (1) D-Glucose_c0[c0] <-> (1) ADP_c0[c0] + (1) H+_c0[c0] + (1) D-glucose-6-phosphate_c0[c0]	(1) cpd00002[c0] + (1) cpd00027[c0] <-> (1) cpd00008[c0] + (1) cpd00067[c0] + (1) cpd00079[c0]	>	OK|HB	R00299				Glucokinase (EC 2.7.1.2)|Hexokinase (EC 2.7.1.1)|hamamelose kinase (EC 2.7.1.102)|NAD+ kinase (EC 2.7.1.23)	c0	16	0	0	0	0	NegV/-/-/NegV/NegV/1795	NegV/-/-/-/NegV/1281	-	PosV/-/-/-/PosV/193	PosV/-/-/-/NoV/383, 3289	NoV/-/NoV/NoV/NoV/1163, 465	NoV/-/-/-/NoV/1817, 2040	NoV/-/-/-/NoV/1939	NoV/-/-/-/NoV/700	NoV/-/-/-/PosV/73	NegV/-/-/NegV/NegV/2710	NoV/-/-/-/NoV/116, 1240	NegV/-/-/NegV/NegV/3346	NegV/-/PosV/NegV/NegV/2296, 3476, 5482	NegV/-/PosV/NegV/NoV/236, 3078	NegV/-/PosV/NegV/NegV/2856, 2706, 3289	NoV/-/PosV/NoV/NoV/2592
Core	rxn00247_c0	(1) ATP_c0[c0] + (1) Oxaloacetate_c0[c0] -> (1) ADP_c0[c0] + (1) CO2_c0[c0] + (1) Phosphoenolpyruvate_c0[c0]	(1) cpd00002[c0] + (1) cpd00032[c0] -> (1) cpd00008[c0] + (1) cpd00011[c0] + (1) cpd00061[c0]	>	OK|HB	R00341	PEPCARBOXYKIN-RXN.c		4.1.1.49	Phosphoenolpyruvate carboxykinase [ATP] (EC 4.1.1.49)|6-methylsalicylate decarboxylase (EC 4.1.1.52)	c0	16	0	0	0	0	NoPV/-/-/NoPV/NoPV/484	NoPV/-/-/-/NoPV/762	NoPV/-/-/-/NoPV/1530	NoPV/-/-/-/NoPV/3455	NoPV/-/-/-/NoPV/1940	NoPV/-/NoPV/NoPV/NoPV/2668	NoPV/-/-/-/NoPV/2163	NoPV/-/-/-/NoPV/211	NoPV/-/-/-/NoPV/2464	NoPV/-/-/-/NoPV/1739	NoPV/-/-/NoPV/NoPV/1398	-	NoPV/-/-/NoPV/NoPV/3245	NoPV/-/NoPV/NoPV/NoPV/669	NoPV/-/NoPV/NoPV/NoPV/383	NoPV/-/NoPV/NoPV/NoPV/2169	NoPV/-/NoPV/NoPV/NoPV/3209
Core	rxn00543_c0	(1) NAD_c0[c0] + (1) Ethanol_c0[c0] <-> (1) NADH_c0[c0] + (1) H+_c0[c0] + (1) Acetaldehyde_c0[c0]	(1) cpd00003[c0] + (1) cpd00363[c0] <-> (1) cpd00004[c0] + (1) cpd00067[c0] + (1) cpd00071[c0]	-	OK	R00754	ALCOHOL-DEHYDROG-RXN.c;ALCOHOL-DEHYDROGENASE-NADP+-RXN.c.metaexp.ACETALD_ETOH_NAD_NADH			Alcohol dehydrogenase (EC 1.1.1.1)|alcohol dehydrogenase (EC 1.1.1.1)|alcohol dehydrogenase [NAD(P)+] (EC 1.1.1.71)	c0	16	0	0	0	0	NoNV/-/-/NoNV/NoNV/2358	-	NegNV/-/-/-/NoNV/1680	NoB/-/-/-/NoB/1760	NoB/-/-/-/NoB/421	NoB/-/NoB/NoB/NoB/1304	NoNV/-/-/-/NoNV/1450	NegNV/-/-/-/NoNV/3268, 3232	NoNV/-/-/-/NoNV/3173, 262, 1144, 2177, 1372, 2182, 3491, 1910, 2416, 1587, 3146	NoB/-/-/-/NoB/2258, 2081	NoNV/-/-/NoNV/NoNV/2702, 2389, 3075, 3061, 2074, 1695	NoB/-/-/-/NoB/2177	NoNV/-/-/NoNV/NoNV/2135, 2548, 1566, 2343	NoNV/-/NoNV/NoNV/NoNV/1865, 5473, 2672	NoNV/-/NoNV/NoNV/NoNV/1254, 5629, 1769, 4071, 3590, 4133, 4069, 5216, 3512	NoNV/-/NoNV/NoNV/NoNV/2459, 1442, 1465, 1822, 1773, 3027, 1699, 2948, 1536, 388	NegNV/-/NegNV/NoNV/NoNV/1240, 3554, 1463, 3637
Core	rxn00763_c0	(1) NAD_c0[c0] + (1) Glycerol_c0[c0] <-> (1) NADH_c0[c0] + (1) H+_c0[c0] + (1) D-Glyceraldehyde_c0[c0]	(1) cpd00003[c0] + (1) cpd00100[c0] <-> (1) cpd00004[c0] + (1) cpd00067[c0] + (1) cpd00448[c0]	-	OK	R01036	RXN-11709.c.metaexp.GLYCERALD_NAD_NADH			Alcohol dehydrogenase (EC 1.1.1.1)|aldehyde reductase (EC 1.1.1.21)|glycerol dehydrogenase (NADP+) (EC 1.1.1.72)	c0	16	0	0	0	0	NoV/-/-/NoV/NoV/2358	-	NoB/-/-/-/NoB/1680	NoB/-/-/-/NoB/1760	NoB/-/-/-/NoB/421	NoB/-/NoB/NoB/NoB/1304	PosP/-/-/-/PosP/1450	NoV/-/-/-/PosV/3232, 3268	NoV/-/-/-/NoV/3146, 1587, 2416, 3491, 1910, 2182, 1372, 2177, 1144, 3173, 262	NoV/-/-/-/PosV/2258, 2081	NoV/-/-/NoV/NoV/3061, 3075, 2074, 1695, 2389, 2702	PosP/-/-/-/PosP/2177	NoV/-/-/NoV/NoV/2135, 1566, 2548, 2343	NoV/-/NoV/NoV/NoV/2672, 1865, 5473	NoV/-/NoV/NoV/NoV/5216, 3512, 4069, 4133, 3590, 5629, 1254, 4071, 1769	NoV/-/NoV/NoV/NoV/388, 1536, 2948, 1699, 3027, 1773, 1822, 1465, 2459, 1442	NoV/-/NoV/NoV/NoV/1463, 3637, 1240, 3554
Core	rxn01169_c0	(1) ATP_c0[c0] + (1) beta-D-Glucose_c0[c0] <-> (1) ADP_c0[c0] + (1) H+_c0[c0] + (1) beta-D-Glucose 6-phosphate_c0[c0]	(1) cpd00002[c0] + (1) cpd00190[c0] <-> (1) cpd00008[c0] + (1) cpd00067[c0] + (1) cpd00863[c0]	>	OK|HB	R01600	GLUCOKIN-RXN.c			Glucokinase (EC 2.7.1.2)|Hexokinase (EC 2.7.1.1)|hamamelose kinase (EC 2.7.1.102)|NAD+ kinase (EC 2.7.1.23)	c0	16	0	0	0	0	NoV/-/-/NoV/NoV/1795	NoV/-/-/-/NoV/1281	-	NoV/-/-/-/NoV/193	NoV/-/-/-/NegV/3289, 383	NoV/-/NoV/NoV/NoV/1163, 465	NoV/-/-/-/NoV/1817, 2040	NoV/-/-/-/NoV/1939	NoV/-/-/-/NoV/700	NoV/-/-/-/NegV/73	NoV/-/-/NoV/NoV/2710	NoV/-/-/-/NoV/1240, 116	NoV/-/-/NoV/NoV/3346	NoV/-/NoV/NoV/NoV/3476, 2296, 5482	NoV/-/NoV/NoV/NoV/236, 3078	NoV/-/NoV/NoV/NoV/3289, 2856, 2706	NoV/-/NoV/NoV/NoV/2592
Core	rxn05313_c0	(1) Phosphate_e0[e0] + (3) Na+_e0[e0] -> (1) Phosphate_c0[c0] + (3) Na+_c0[c0]	(1) cpd00009[e0] + (3) cpd00971[e0] -> (1) cpd00009[c0] + (3) cpd00971[c0]	-	OK				2.A.58;TC-2.A.58	Sodium-dependent phosphate transporter	c0	16	0	0	0	0	PosP/-/-/PosP/PosP/1376	PosP/-/-/-/PosP/358	PosP/-/-/-/PosP/1665	PosP/-/-/-/PosP/3292, 3293	PosP/-/-/-/NoPV/1834	PosP/-/PosP/PosP/NoPV/2799	PosP/-/-/-/PosP/1919, 1747	PosP/-/-/-/NoPV/488	PosP/-/-/-/PosP/33, 868, 413	PosP/-/-/-/PosP/567, 1314, 395	PosP/-/-/PosP/NoPV/3145, 1489	-	PosP/-/-/PosP/PosP/292, 2411, 1107	PosPV/-/PosPV/PosPV/NoPV/2910, 5223	PosP/-/PosP/PosP/NoPV/1552, 1203	PosP/-/PosP/PosP/PosP/3935, 1520	PosP/-/PosP/PosP/NoPV/1886, 657
Core	rxn00157_c0	(1) Acetyl-CoA_c0[c0] + (1) Formate_c0[c0] <- (1) CoA_c0[c0] + (1) Pyruvate_c0[c0]	(1) cpd00022[c0] + (1) cpd00047[c0] <- (1) cpd00010[c0] + (1) cpd00020[c0]	-	OK	R00212	PYRUVFORMLY-RXN.c			Pyruvate formate-lyase (EC 2.3.1.54)|Pyruvate formate-lyase activating enzyme (EC 1.97.1.4)|2,3-diaminopropionate N-oxalyltransferase (EC 2.3.1.58)	c0	15	0	0	0	0	NegNV/-/-/NoNV/NoNV/1269, 1009, 1008, 1268	NegNV/-/-/-/NegNV/1402, 1403	NegNV/-/-/-/NegNV/1757, 1758	NegNV/-/-/-/NoNV/887, 888	NegNV/-/-/-/NegNV/77, 78	-	NegN/-/-/-/NegN/2282, 2281	NoNV/-/-/-/NoNV/2861, 2862	NegN/-/-/-/NegN/3421, 726, 1613, 2876, 3136, 727, 3419, 2875, 1612, 3137	NegNV/-/-/-/NegNV/2348, 2512, 2511, 2347, 271, 18, 974, 975, 270, 19	NegN/-/-/NegN/NegN/2588, 1847, 3765, 20, 2586, 21, 1848	NegNV/-/-/-/NegNV/1752, 1753	NegN/-/-/NegN/NegNV/2565, 1972, 275, 1404, 1403, 1973, 2566	NegNV/-/NegNV/NegNV/NegNV/6029, 2337, 2336, 2335, 2317, 6030, 2318, 6045	NegNV/-/NegNV/NoNV/NoNV/3330, 2173, 2174, 3329, 2181, 2182	NegN/-/NegN/NegNV/NoNV/1151, 576, 1150, 1149	-
Core	rxn00161_c0	(1) NADP_c0[c0] + (1) L-Malate_c0[c0] -> (1) NADPH_c0[c0] + (1) CO2_c0[c0] + (1) Pyruvate_c0[c0]	(1) cpd00006[c0] + (1) cpd00130[c0] -> (1) cpd00005[c0] + (1) cpd00011[c0] + (1) cpd00020[c0]	>	OK	R00216	MALIC-NADP-RXN.c			NADP-dependent malic enzyme (EC 1.1.1.40)|malate dehydrogenase (oxaloacetate-decarboxylating) (NADP+) (EC 1.1.1.40)	c0	15	0	0	0	0	-	-	PosPV/-/-/-/NoPV/72	NoPV/-/-/-/NoPV/154	NoPV/-/-/-/NoPV/2695	NoPV/-/NoPV/NoPV/NoPV/1402, 1403	PosP/-/-/-/PosP/2738	PosP/-/-/-/PosPV/2460	PosP/-/-/-/PosPV/1998	NoPV/-/-/-/NoPV/677	PosP/-/-/PosP/PosP/4688	NoPV/-/-/-/NoPV/2412	PosPV/-/-/PosPV/PosPV/2081	NoPV/-/NoPV/NoPV/NoPV/5263, 1298	NoPV/-/NoPV/NoPV/NoPV/3718, 4893	NoPV/-/NoPV/NoPV/NoPV/737	NoPV/-/NoPV/NoPV/NoPV/1063
Core	rxn04794_c0	(1) CoA_c0[c0] + (1) 2-Oxobutyrate_c0[c0] <-> (1) Formate_c0[c0] + (1) Propionyl-CoA_c0[c0]	(1) cpd00010[c0] + (1) cpd00094[c0] <-> (1) cpd00047[c0] + (1) cpd00086[c0]	-	OK	R06987	KETOBUTFORMLY-RXN.c			Pyruvate formate-lyase (EC 2.3.1.54)|2-ketobutyrate formate-lyase (EC 2.3.1.-)|2,3-diaminopropionate N-oxalyltransferase (EC 2.3.1.58)	c0	15	0	0	0	0	NegV/-/-/NegV/NegV/1008, 1269	NegV/-/-/-/NoV/1403	NoB/-/-/-/NoB/1758	NoPV/-/-/-/NoV/888	NegN/-/-/-/NoNV/77	-	NoB/-/-/-/NoB/2281	NoB/-/-/-/NoB/2862	NoPV/-/-/-/NegV/3421, 727, 1612, 2875, 3137	NoPV/-/-/-/NoV/2511, 974, 18, 2347, 271	NoPV/-/-/NoPV/NoV/21, 1848, 3765, 2586	NegV/-/-/-/NoV/1753	NoPV/-/-/NoPV/NoV/1404, 275, 1972, 2566	NoPV/-/NoPV/NoPV/NoV/6029, 6045, 2336, 2335, 2318	NoB/-/NoB/NoB/NoB/3330, 2174, 2181	NoPV/-/NoPV/NoPV/NegV/1149, 1150	-
Core	rxn05209_c0	(1) H+_c0[c0] + (1) Na+_e0[e0] <-> (1) H+_e0[e0] + (1) Na+_c0[c0]	(1) cpd00067[c0] + (1) cpd00971[e0] <-> (1) cpd00067[e0] + (1) cpd00971[c0]	-	OK					Na(+) H(+) antiporter subunit G (TC 2.A.63.1.3)|sodium/hydrogen exchanger family protein|Na(+) H(+) antiporter subunit E (TC 2.A.63.1.2)|Na(+) H(+) antiporter subunit G (TC 2.A.63.1.2)|Na(+) H(+) antiporter subunit F (TC 2.A.63.1.2)|Na(+) H(+) antiporter subunit D (TC 2.A.63.1.2)|Na(+) H(+) antiporter subunit C (TC 2.A.63.1.2)|Na(+) H(+) antiporter subunit A (TC 2.A.63.1.2)|Na(+) H(+) antiporter …	c0	15	0	0	0	0	NegV/-/-/NegV/NegV/1392, 1948, 1609	NegV/-/-/-/NegV/596, 664, 1898	NoV/-/-/-/NegV/107, 1251, 2028	NegN/-/-/-/NegN/1044, 810, 177, 854	NegN/-/-/-/NoNV/2307, 2490, 1490, 1021	NegN/-/NegN/NegN/NoNV/1660, 579, 2634, 1144, 2616	NegV/-/-/-/NegV/125, 1577	NegV/-/-/-/NoV/2083, 2455	NegV/-/-/-/NegV/1781, 1215, 513	NegV/-/-/-/PosV/2458, 2239	NegV/-/-/NegV/NoV/2691, 447, 3190, 3316, 1668, 3982	-	NoV/-/-/NegV/NegV/1918, 3213, 175	NegV/-/NegV/NegV/NoV/1362, 5872	NegV/-/NegV/NegV/NoV/1502, 5337, 5422, 1684, 1474, 877, 4810	NegV/-/NegV/NegV/NegV/3304, 1239, 325, 1026, 233, 12, 1553	-
Core	rxn05226_c0	(1) D-Glucose_e0[e0] + (1) Phosphoenolpyruvate_c0[c0] -> (1) Pyruvate_c0[c0] + (1) D-glucose-6-phosphate_c0[c0]	(1) cpd00027[e0] + (1) cpd00061[c0] -> (1) cpd00020[c0] + (1) cpd00079[c0]	-	OK					PTS system, glucose-specific IIC component (EC 2.7.1.69)|PTS system, glucose-specific IIB component (EC 2.7.1.69)|PTS system, glucose-specific IIA component (EC 2.7.1.69)|Phosphoenolpyruvate-protein phosphotransferase of PTS system (EC 2.7.3.9)|Phosphocarrier protein of PTS system|PTS system, maltose and glucose-specific IIB component (EC 2.7.1.69)|PTS system, maltose and glucose-specific IIC com…	c0	15	0	0	0	0	PosPV/-/-/NoB/NoPV/1850	PosPV/-/-/-/NoPV/1651	PosP/-/-/-/PosPV/387	-	-	PosPV/-/NoB/NoB/NoPV/G	PosP/-/-/-/PosPV/544, 110	PosPV/-/-/-/PosPV/2997	PosPV/-/-/-/PosPV/3413, 2190	PosP/-/-/-/NoPV/1836, 2209	PosP/-/-/NoB/NoPV/3352	PosP/-/-/-/PosPV/1992	PosPV/-/-/NoB/NoPV/1062, 2819, 1496	PosPV/-/NoB/NoB/NoPV/2519, 3980	PosPV/-/NoB/NoB/PosPV/4847	PosP/-/NoB/NoB/NoPV/3388, 397, 3723, 399	PosP/-/NoB/NoB/PosPV/1500, 1724
Core	rxn00151_c0	(1) ATP_c0[c0] + (1) Phosphate_c0[c0] + (1) Pyruvate_c0[c0] -> (1) PPi_c0[c0] + (1) AMP_c0[c0] + (1) Phosphoenolpyruvate_c0[c0] + (2) H+_c0[c0]	(1) cpd00002[c0] + (1) cpd00009[c0] + (1) cpd00020[c0] -> (1) cpd00012[c0] + (1) cpd00018[c0] + (1) cpd00061[c0] + (2) cpd00067[c0]	>	OK|HB	R00206	PYRUVATEORTHOPHOSPHATE-DIKINASE-RXN.c			Pyruvate,phosphate dikinase (EC 2.7.9.1)|phosphoglucan, water dikinase (EC 2.7.9.5)	c0	14	0	0	0	0	-	-	-	NoPV/-/-/-/NoPV/1248	NoPV/-/-/-/NoPV/1035	NoPV/-/NoPV/NoPV/NoPV/1810	NoPV/-/-/-/NoPV/534	PosPV/-/-/-/NoPV/2638	NoPV/-/-/-/NoPV/615	PosPV/-/-/-/NoPV/2275	NoPV/-/-/NoPV/NoPV/1980	NoPV/-/-/-/NoPV/2255	NoPV/-/-/NoPV/PosPV/1902	NoPV/-/NoPV/NoPV/NoPV/5310	NoPV/-/NoPV/NoPV/NoPV/3039	NoPV/-/NoPV/NoPV/NoPV/3161	NoPV/-/NoPV/NoPV/NoPV/2709
Core	rxn00256_c0	(1) CoA_c0[c0] + (1) H+_c0[c0] + (1) Citrate_c0[c0] <- (1) H2O_c0[c0] + (1) Acetyl-CoA_c0[c0] + (1) Oxaloacetate_c0[c0]	(1) cpd00010[c0] + (1) cpd00067[c0] + (1) cpd00137[c0] <- (1) cpd00001[c0] + (1) cpd00022[c0] + (1) cpd00032[c0]	<	OK	R00351	CITRATE-RE-SYNTHASE-RXN.c;CITSYN-RXN.c		2.3.3.3;4.1.3.7	Citrate synthase, mitochondrial precursor (EC 2.3.3.1)|Citrate synthase (si) (EC 2.3.3.1)|2-isopropylmalate synthase (EC 2.3.3.13)|3-ethylmalate synthase (EC 2.3.3.7)	c0	14	0	0	0	0	NegN/-/-/NegN/NegNV/2354	NegN/-/-/-/NegNV/1864	-	NegN/-/-/-/NegNV/2300	NegN/-/-/-/NegNV/2776	-	NegN/-/-/-/NegNV/604	NegN/-/-/-/NegNV/1032, 3337	NegN/-/-/-/NoNV/1118, 228	NegN/-/-/-/NegNV/1922, 1583, 1151	-	NegN/-/-/-/NegN/1788	NegN/-/-/NegN/NoNV/748	NegN/-/NegN/NegN/NegNV/3221, 1778	NegN/-/NegN/NegN/NegNV/3095	NoB/-/NoB/NoB/NoB/3870, 3776	NoB/-/NoB/NoB/NoB/1623, 3238, 140
Core	rxn00549_c0	(1) H2O_c0[c0] + (1) D-fructose-1,6-bisphosphate_c0[c0] -> (1) Phosphate_c0[c0] + (1) D-fructose-6-phosphate_c0[c0]	(1) cpd00001[c0] + (1) cpd00290[c0] -> (1) cpd00009[c0] + (1) cpd00072[c0]	-	OK|HB	R00762				Fructose-1,6-bisphosphatase, GlpX type (EC 3.1.3.11)|Fructose-1,6-bisphosphatase, type V, archaeal (EC 3.1.3.11)|Fructose-1,6-bisphosphatase, type I (EC 3.1.3.11)|Fructose-1,6-bisphosphatase, Bacillus type (EC 3.1.3.11)|histidinol-phosphatase (EC 3.1.3.15)	c0	14	0	0	0	0	NoPV/-/-/NoPV/NoPV/1608	NoPV/-/-/-/PosPV/1930	NoPV/-/-/-/NoPV/37	NoPV/-/-/-/NoPV/1821	NoPV/-/-/-/PosPV/1787	-	NoPV/-/-/-/NoPV/2711	NoPV/-/-/-/NoPV/442	NoPV/-/-/-/NoPV/169	NoPV/-/-/-/PosPV/448	NoPV/-/-/NoPV/NoPV/2247, 3581	-	NoPV/-/-/NoPV/NoPV/3360	NoPV/-/NoPV/NoPV/NoPV/2015, 2657	NoPV/-/NoPV/NoPV/NoPV/656	NoPV/-/NoPV/NoPV/NoPV/3864	-
Core	rxn00199_c0	(1) H+_c0[c0] + (1) Oxalosuccinate_c0[c0] -> (1) CO2_c0[c0] + (1) 2-Oxoglutarate_c0[c0]	(1) cpd00067[c0] + (1) cpd03187[c0] -> (1) cpd00011[c0] + (1) cpd00024[c0]	>	OK	R00268	RXN-8642.c			Isocitrate dehydrogenase [NADP] (EC 1.1.1.42)|isocitrate dehydrogenase (NADP+) (EC 1.1.1.42)	c0	13	0	0	0	0	-	-	PosPV/-/-/-/PosPV/1259	PosP/-/-/-/PosPV/2301	PosP/-/-/-/PosPV/2777	-	PosP/-/-/-/PosPV/541	PosP/-/-/-/PosPV/990	PosP/-/-/-/PosP/246	PosP/-/-/-/PosPV/1675	-	PosP/-/-/-/PosPV/2140	PosP/-/-/PosP/NoPV/1306	PosP/-/PosP/PosP/PosPV/3689	PosP/-/PosP/PosP/PosPV/2642	NoB/-/NoB/NoB/NoB/3355	PosP/-/PosP/PosP/PosPV/1150
Core	rxn00973_c0	(1) Citrate_c0[c0] -> (1) Isocitrate_c0[c0]	(1) cpd00137[c0] -> (1) cpd00260[c0]	-	OK	R01324				Aconitate hydratase small subunit (EC 4.2.1.3)|Aconitate hydratase 2 (EC 4.2.1.3)|2-methylisocitrate dehydratase (EC 4.2.1.99)|Aconitate hydratase (EC 4.2.1.3)|Aconitate hydratase large subunit (EC 4.2.1.3)|3-isopropylmalate dehydratase (EC 4.2.1.33)	c0	13	0	0	0	0	PosPV/-/-/PosPV/PosPV/2353	PosPV/-/-/-/PosPV/1863	PosPV/-/-/-/PosPV/1893	PosPV/-/-/-/PosPV/2302	PosPV/-/-/-/NoPV/2778	-	PosP/-/-/-/PosPV/G	PosP/-/-/-/PosPV/G	PosP/-/-/-/NoPV/G	PosP/-/-/-/PosPV/G	-	PosPV/-/-/-/PosPV/1026	PosP/-/-/PosP/NoPV/G	PosP/-/PosP/PosP/PosPV/G	PosP/-/PosP/PosP/PosPV/G	-	-
Core	rxn01387_c0	(1) NADP_c0[c0] + (1) Isocitrate_c0[c0] <-> (1) NADPH_c0[c0] + (1) H+_c0[c0] + (1) Oxalosuccinate_c0[c0]	(1) cpd00006[c0] + (1) cpd00260[c0] <-> (1) cpd00005[c0] + (1) cpd00067[c0] + (1) cpd03187[c0]	-	OK	R01899				Isocitrate dehydrogenase [NADP] (EC 1.1.1.42)|isocitrate dehydrogenase (NADP+) (EC 1.1.1.42)	c0	13	0	0	0	0	-	-	PosPV/-/-/-/PosPV/1259	PosP/-/-/-/PosPV/2301	PosP/-/-/-/PosPV/2777	-	PosP/-/-/-/PosPV/541	PosP/-/-/-/PosPV/990	PosP/-/-/-/PosP/246	PosP/-/-/-/PosPV/1675	-	PosP/-/-/-/PosPV/2140	PosP/-/-/PosP/NoPV/1306	PosP/-/PosP/PosP/PosPV/3689	PosP/-/PosP/PosP/PosPV/2642	NoB/-/NoB/NoB/NoB/3355	PosP/-/PosP/PosP/PosPV/1150
Core	rxn02527_c0	(1) NADH_c0[c0] + (1) H+_c0[c0] + (1) Butanal_c0[c0] -> (1) NAD_c0[c0] + (1) n-Butanol_c0[c0]	(1) cpd00004[c0] + (1) cpd00067[c0] + (1) cpd01011[c0] -> (1) cpd00003[c0] + (1) cpd03662[c0]	-	OK	R03544	ALCOHOL-DEHYDROGENASE-NADP+-RXN.c.metaexp.BUTANAL_BUTANOL_NAD_NADH;ENZRXN-161-RXN.c			NADH-dependent butanol dehydrogenase B (EC 1.1.1.-)|NADH-dependent butanol dehydrogenase A (EC 1.1.1.-)	c0	13	0	0	0	0	NoB/-/-/NoB/NoB/2199	NoB/-/-/-/NoB/1243	NoB/-/-/-/NoB/1478, 1522, 2160, 119	-	NoB/-/-/-/NoB/1532	-	-	-	NoB/-/-/-/NoB/1595, 1192, 1718, 1376, 2723, 1618, 3178, 3229	NoB/-/-/-/NoB/2259, 584	NoB/-/-/NoB/NoB/3440, 3974, 3975	NoB/-/-/-/NoB/1778	NoB/-/-/NoB/NoB/2045, 1556, 2177	NoB/-/NoB/NoB/NoB/2020, 1589, 4357	NoB/-/NoB/NoB/NoB/3013	NoB/-/NoB/NoB/NoB/3598, 29, 1462	NoB/-/NoB/NoB/NoB/4160, 3336, 1548
Core	rxn05938_c0	(1) CO2_c0[c0] + (1) Acetyl-CoA_c0[c0] + (1) H+_c0[c0] + (1) Reducedferredoxin_c0[c0] <- (1) CoA_c0[c0] + (1) Pyruvate_c0[c0] + (1) Oxidizedferredoxin_c0[c0]	(1) cpd00011[c0] + (1) cpd00022[c0] + (1) cpd00067[c0] + (1) cpd11620[c0] <- (1) cpd00010[c0] + (1) cpd00020[c0] + (1) cpd11621[c0]	<	OK					Pyruvate:ferredoxin oxidoreductase, gamma subunit (EC 1.2.7.1)|Pyruvate:ferredoxin oxidoreductase, porF subunit (EC 1.2.7.1)|Pyruvate:ferredoxin oxidoreductase, beta subunit (EC 1.2.7.1)|Pyruvate:ferredoxin oxidoreductase, alpha subunit (EC 1.2.7.1)|Pyruvate:ferredoxin oxidoreductase, delta subunit (EC 1.2.7.1)|Pyruvate-flavodoxin oxidoreductase (EC 1.2.7.-)|Pyruvate:ferredoxin oxidoreductase, po…	c0	13	0	0	0	0	NegNV/-/-/NegNV/NegNV/G	NegNV/-/-/-/NegNV/G	NegNV/-/-/-/NegNV/G	NegNV/-/-/-/NegNV/G	NegNV/-/-/-/NegNV/G	NegN/-/NegN/NegN/NegNV/G	NegNV/-/-/-/NegNV/G	NegNV/-/-/-/NegNV/G	-	NegNV/-/-/-/NegNV/259, 260, 258, 257	-	NegNV/-/-/-/NegNV/G	-	NegNV/-/NegNV/NegNV/NoNV/5251, 5249, 5248, 5250	NegNV/-/NegNV/NegNV/NegNV/1449, 1450	NegN/-/NegN/NegN/NegNV/2517, 2518, 2515, 2516	-
Core	rxn00162_c0	(1) Oxaloacetate_c0[c0] + (1) H+_c0[c0] -> (1) CO2_c0[c0] + (1) Pyruvate_c0[c0]	(1) cpd00032[c0] + (1) cpd00067[c0] -> (1) cpd00011[c0] + (1) cpd00020[c0]	>	OK	R00217	OXALODECARB-RXN.c			Oxaloacetate decarboxylase gamma chain (EC 4.1.1.3)|Oxaloacetate decarboxylase alpha chain (EC 4.1.1.3)|Oxaloacetate decarboxylase, divalent-cation-dependent (EC 4.1.1.3)|Oxaloacetate decarboxylase involved in citrate fermentation, predicted (EC 4.1.1.3)|Biotin carboxyl carrier protein of oxaloacetate decarboxylase|Oxaloacetate decarboxylase beta chain (EC 4.1.1.3)|Oxaloacetate decarboxylase invo…	c0	12	0	0	0	0	-	NoPV/-/-/-/NoPV/1687	NoPV/-/-/-/NoPV/389	-	-	-	NoPV/-/-/-/NoPV/1513, 1512	NoPV/-/-/-/NoPV/2318, 2319	-	NoPV/-/-/-/NoPV/903	NoPV/-/-/NoPV/NoPV/728, 682	NoPV/-/-/-/NoPV/2319, 239	NoPV/-/-/NoPV/NoPV/1818	NoPV/-/NoPV/NoPV/NoPV/2175	NoPV/-/NoPV/NoPV/NoPV/4099, 3243	NoPV/-/NoPV/NoPV/NoPV/3545	NoPV/-/NoPV/NoPV/NoPV/4264
Core	rxn00288_c0	(1) FAD_c0[c0] + (1) Succinate_c0[c0] + (1) H+_c0[c0] -> (1) Fumarate_c0[c0] + (1) FADH2_c0[c0]	(1) cpd00015[c0] + (1) cpd00036[c0] + (1) cpd00067[c0] -> (1) cpd00106[c0] + (1) cpd00982[c0]	-	OK|HB	R00408				Succinate dehydrogenase cytochrome b-556 subunit|Succinate dehydrogenase hydrophobic membrane anchor protein|Succinate dehydrogenase flavoprotein subunit (EC 1.3.99.1)|Succinate dehydrogenase cytochrome b558 subunit|Succinate dehydrogenase iron-sulfur protein (EC 1.3.99.1)|Fumarate reductase subunit D|Fumarate reductase flavoprotein subunit (EC 1.3.99.1)|Fumarate reductase subunit C|long-chain-ac…	c0	12	0	0	0	0	PosP/-/-/PosP/PosP/75, 74	NoPV/-/-/-/NoPV/1080, 1079	-	PosP/-/-/-/PosP/3955, 3954	PosP/-/-/-/PosP/1992, 1993	NoPV/-/PosPV/PosPV/PosPV/2755, 2756	PosP/-/-/-/PosP/1653, 2586	-	-	PosP/-/-/-/PosP/1597, 1598	NoB/-/-/NoB/NoB/1506	PosP/-/-/-/PosP/1114, 1113	NoB/-/-/NoB/NoB/274	NoB/-/NoB/NoB/NoB/1015	-	NoB/-/NoB/NoB/NoB/815	-
Core	rxn01241_c0	(1) NAD_c0[c0] + (1) Dihydrolipoamide_c0[c0] <-> (1) NADH_c0[c0] + (1) H+_c0[c0] + (1) Lipoamide_c0[c0]	(1) cpd00003[c0] + (1) cpd00449[c0] <-> (1) cpd00004[c0] + (1) cpd00067[c0] + (1) cpd00213[c0]	-	OK	R01698	DIHYDLIPOXN-RXN.c			Dihydrolipoamide dehydrogenase of branched-chain alpha-keto acid dehydrogenase (EC 1.8.1.4)|Dihydrolipoamide dehydrogenase (EC 1.8.1.4)|Dihydrolipoamide dehydrogenase of 2-oxoglutarate dehydrogenase (EC 1.8.1.4)|Dihydrolipoamide dehydrogenase of pyruvate dehydrogenase complex (EC 1.8.1.4)|Dihydrolipoamide dehydrogenase of acetoin dehydrogenase (EC 1.8.1.4)|Putative Dihydrolipoamide dehydrogenase …	c0	12	0	0	0	0	NoB/-/-/NoB/NoB/2332	NoB/-/-/-/NoB/1356	-	NoB/-/-/-/NoB/3831, 1805	NoB/-/-/-/NoB/801, 2057, 802, 2745	NoB/-/NoB/NoB/NoB/1533	-	-	NoB/-/-/-/NoB/2392, 1483	-	NoB/-/-/NoB/NoB/4321, 660	NoPV/-/-/-/NoPV/1916	NoB/-/-/NoB/NoB/516, 1726, 804	NoB/-/NoB/NoB/NoB/5767, 33, 3966, 556, 4450, 1540	NoB/-/NoB/NoB/NoB/5261	NoB/-/NoB/NoB/NoB/3636, 1786	-
Core	rxn01333_c0	(1) Glyceraldehyde3-phosphate_c0[c0] + (1) Sedoheptulose7-phosphate_c0[c0] <-> (1) D-fructose-6-phosphate_c0[c0] + (1) D-Erythrose4-phosphate_c0[c0]	(1) cpd00102[c0] + (1) cpd00238[c0] <-> (1) cpd00072[c0] + (1) cpd00236[c0]	-	OK	R01827	TRANSALDOL-RXN.c			Transaldolase (EC 2.2.1.2)|acetolactate synthase (EC 2.2.1.6)	c0	12	0	0	0	0	NegV/-/-/NegV/NoV/1267	NegV/-/-/-/NegV/1066	-	NegV/-/-/-/NoV/1380	NoV/-/-/-/NegV/1473	-	-	NegN/-/-/-/NegV/932, 729, 117	NegV/-/-/-/NegV/68, 509, 1611, 2455, 2453, 3135, 725, 1074	NegV/-/-/-/NegV/20, 1671, 2513	NoV/-/-/NoV/NegV/1782, 2585, 4484, 3058	-	NegV/-/-/NegV/NegV/2568, 3506, 2260	NegV/-/NegV/NegV/NegV/1465	NegV/-/NegV/NegV/NegV/255	NegN/-/NegN/NegV/NegV/259	-
Core	rxn03884_c0	(1) 2-Keto-3-deoxy-6-phosphogluconate_c0[c0] -> (1) Pyruvate_c0[c0] + (1) Glyceraldehyde3-phosphate_c0[c0]	(1) cpd02711[c0] -> (1) cpd00020[c0] + (1) cpd00102[c0]	-	OK	R05605	KDPGALDOL-RXN.c			2-dehydro-3-deoxyphosphogluconate aldolase (EC 4.1.2.14)|4-Hydroxy-2-oxoglutarate aldolase (EC 4.1.3.16)|2-dehydropantoate aldolase (EC 4.1.2.12)|2-dehydro-3-deoxy-L-pentonate aldolase (EC 4.1.2.18)	c0	12	0	0	0	0	NoB/-/-/NoB/NoB/1502	-	-	NoB/-/-/-/NoB/1405	NoB/-/-/-/NoB/677	-	NoB/-/-/-/NoB/684	NoB/-/-/-/NoB/1473	NoB/-/-/-/NoB/3328, 2141	-	NoB/-/-/NoB/NoB/3551	-	NoB/-/-/NoB/NoB/2536	NoB/-/NoB/NoB/NoB/4253, 1805	NoB/-/NoB/NoB/NoB/3137	NoB/-/NoB/NoB/NoB/3702, 96, 3175	NoB/-/NoB/NoB/NoB/3724
Core	rxn10122_c0	(1) NADH_c0[c0] + (4.5) H+_c0[c0] + (1) Ubiquinone-8_c0[c0] -> (1) NAD_c0[c0] + (3.5) H+_e0[e0] + (1) Ubiquinol-8_c0[c0]	(1) cpd00004[c0] + (4.5) cpd00067[c0] + (1) cpd15560[c0] -> (1) cpd00003[c0] + (3.5) cpd00067[e0] + (1) cpd15561[c0]	>	OK					NADH-quinone oxidoreductase subunit 15 (EC 1.6.99.5)|NADH-quinone oxidoreductase chain F 2 (EC 1.6.99.5)|NADH oxidase (EC 1.6.99.3)|NAD(P)H-quinone oxidoreductase chain K (EC 1.6.5.2)|NAD(P)H-quinone oxidoreductase subunit 3 (EC 1.6.5.2)|NAD(P)H-quinone oxidoreductase chain 5 (EC 1.6.5.2)|NAD(P)H-quinone oxidoreductase chain J (EC 1.6.5.2)|NAD(P)H-quinone oxidoreductase chain H (EC 1.6.5.2)|NAD(P…	c0	12	0	0	0	0	PosPV/-/-/PosPV/PosPV/1511	PosPV/-/-/-/PosPV/1978	PosPV/-/-/-/PosPV/G	PosPV/-/-/-/PosPV/3231, 3226, 3228, 3227, 3229, 3225, 3230, 3234, 3233, 3232	PosPV/-/-/-/PosPV/2932, 2931, 2923, 2927, 2924, 2925, 2933, 2928, 2929, 2930	PosPV/-/PosPV/PosPV/PosPV/2229, 2239, 2225, 2226, 2241, 2228, 2242, 2227, 2240, 2230	PosPV/-/-/-/PosPV/G	PosPV/-/-/-/PosPV/G	-	PosPV/-/-/-/PosPV/G	-	PosPV/-/-/-/PosPV/2471, 2472, 1826, 1763, 1830, 1825, 1827, 1823, 1831, 1822, 1828, 1821, 1824, 1829	NoB/-/-/NoB/PosPV/3292	NoB/-/NoB/NoB/NoB/1517, 1516, 1026	-	-	-
Core	rxn00173_c0	(1) Phosphate_c0[c0] + (1) Acetyl-CoA_c0[c0] -> (1) CoA_c0[c0] + (1) Acetylphosphate_c0[c0]	(1) cpd00009[c0] + (1) cpd00022[c0] -> (1) cpd00010[c0] + (1) cpd00196[c0]	-	OK|HB	R00230	PHOSACETYLTRANS-RXN.c			Phosphate acetyltransferase (EC 2.3.1.8)|phosphatidylcholine---dolichol O-acyltransferase (EC 2.3.1.83)	c0	11	0	0	0	0	-	-	-	NoPV/-/-/-/PosPV/2483	PosPV/-/-/-/NoPV/2323	PosPV/-/PosP/PosP/PosPV/2220	-	-	NoB/-/-/-/NoB/428	NoPV/-/-/-/NoPV/410	NoB/-/-/NoB/NoB/634	PosPV/-/-/-/PosPV/1618	PosPV/-/-/PosPV/NoPV/1321	NoB/-/NoB/NoB/NoB/2609	-	NoB/-/NoB/NoB/NoB/3265	NoB/-/NoB/NoB/NoB/1238
Core	rxn00506_c0	(1) H2O_c0[c0] + (1) NAD_c0[c0] + (1) Acetaldehyde_c0[c0] -> (1) NADH_c0[c0] + (1) Acetate_c0[c0] + (2) H+_c0[c0]	(1) cpd00001[c0] + (1) cpd00003[c0] + (1) cpd00071[c0] -> (1) cpd00004[c0] + (1) cpd00029[c0] + (2) cpd00067[c0]	>	OK	R00710	ALDEHYDE-DEHYDROGENASE-NADORNOP+-RXN.c.metaexp.ACET_ACETALD_NAD_NADH;RXN66-3.c			Aldehyde dehydrogenase (EC 1.2.1.3)|aminomuconate-semialdehyde dehydrogenase (EC 1.2.1.32)|oxoglutarate dehydrogenase (NADP+) (EC 1.2.1.52)	c0	11	0	0	0	0	-	NoB/-/-/-/NoB/310	NoPV/-/-/-/NoPV/1479	-	-	NoB/-/NoB/NoB/NoB/1879	-	NoPV/-/-/-/NoPV/3269	NoPV/-/-/-/NoPV/1506	NoB/-/-/-/NoB/906	-	-	NoPV/-/-/NoPV/NoPV/2132	NoPV/-/NoPV/NoPV/NoPV/5742, 2841	NoPV/-/NoPV/NoPV/NoPV/1710	PosP/-/PosP/PosPV/NoPV/1868, 177	NoPV/-/NoPV/PosPV/PosPV/1239
Core	rxn00670_c0	(1) Phosphate_c0[c0] + (1) Propionyl-CoA_c0[c0] <-> (1) CoA_c0[c0] + (1) Propionyl phosphate_c0[c0]	(1) cpd00009[c0] + (1) cpd00086[c0] <-> (1) cpd00010[c0] + (1) cpd01844[c0]	-	OK|HB	R00921	PTAALT-RXN.c			Phosphate acetyltransferase (EC 2.3.1.8)|phosphatidylcholine---dolichol O-acyltransferase (EC 2.3.1.83)	c0	11	0	0	0	0	-	-	-	NoPV/-/-/-/NoV/2483	NoPV/-/-/-/NoV/2323	NoV/-/NoV/NoV/NoV/2220	-	-	NoPV/-/-/-/NegV/428	NoPV/-/-/-/NoV/410	NoPV/-/-/NoPV/NoV/634	NoPV/-/-/-/NoV/1618	NoPV/-/-/NoPV/NoV/1321	NoPV/-/NoPV/NoPV/NoV/2609	-	NoPV/-/NoPV/NoPV/NegV/3265	NoB/-/NoB/NoB/NoB/1238
Core	rxn00985_c0	(1) ATP_c0[c0] + (1) Propionate[c0] <-> (1) ADP_c0[c0] + (1) Propionyl phosphate_c0[c0]	(1) cpd00002[c0] + (1) cpd00141[c0] <-> (1) cpd00008[c0] + (1) cpd01844[c0]	-	OK|HB	R01353	PROPKIN-RXN.c;RXN-7958.c			Acetate kinase (EC 2.7.2.1)|Propionate kinase (EC 2.7.2.15)|Propionate kinase, propanediol utilization (EC 2.7.2.1)|glutamate 1-kinase (EC 2.7.2.13)|propionate kinase (EC 2.7.2.15)	c0	11	0	0	0	0	-	-	-	NoNV/-/-/-/NoV/2484	NoNV/-/-/-/NoV/2324	NoV/-/NoV/NoV/NoV/2221	-	-	NoNV/-/-/-/PosV/427	NoNV/-/-/-/NoV/409	NoNV/-/-/NoNV/NoV/635	NoNV/-/-/-/NoV/1617	NoNV/-/-/NoNV/NoV/1320	NoNV/-/NoNV/NoNV/NoV/2608	-	NoNV/-/NoNV/NoNV/PosV/3266	NoB/-/NoB/NoB/NoB/1237
Core	rxn01115_c0	(1) NADP_c0[c0] + (1) 6-Phospho-D-gluconate_c0[c0] -> (1) NADPH_c0[c0] + (1) CO2_c0[c0] + (1) D-Ribulose5-phosphate_c0[c0]	(1) cpd00006[c0] + (1) cpd00284[c0] -> (1) cpd00005[c0] + (1) cpd00011[c0] + (1) cpd00171[c0]	>	OK	R01528	6PGLUCONDEHYDROG-RXN.c.metaexp.NADP_NADPH;RXN-9952.c			6-phosphogluconate dehydrogenase, decarboxylating (EC 1.1.1.44)|phosphogluconate dehydrogenase (decarboxylating) (EC 1.1.1.44)	c0	11	0	0	0	0	NoPV/-/-/NoPV/PosPV/1814	NoPV/-/-/-/NoPV/1987	-	NoPV/-/-/-/NoPV/967	PosPV/-/-/-/NoPV/1793	NoPV/-/NoPV/NoPV/NoPV/580	-	-	-	NoB/-/-/-/NoB/617	PosPV/-/-/PosPV/NoPV/3549, 2973	-	NoPV/-/-/NoPV/NoPV/2538	NoPV/-/NoPV/NoPV/NoPV/4091	NoPV/-/NoPV/NoPV/NoPV/5381	PosPV/-/PosPV/NoPV/NoPV/85	-
Core	rxn01476_c0	(1) H2O_c0[c0] + (1) 6-phospho-D-glucono-1-5-lactone_c0[c0] -> (1) H+_c0[c0] + (1) 6-Phospho-D-gluconate_c0[c0]	(1) cpd00001[c0] + (1) cpd00911[c0] -> (1) cpd00067[c0] + (1) cpd00284[c0]	-	OK	R02035	6PGLUCONOLACT-RXN.c			6-phosphogluconolactonase (EC 3.1.1.31), eukaryotic type|6-phosphogluconolactonase (EC 3.1.1.31)|dihydrocoumarin hydrolase (EC 3.1.1.35)	c0	11	0	0	0	0	NoPV/-/-/NoPV/PosPV/587	NoPV/-/-/-/NoPV/801	NoB/-/-/-/NoB/567, 1894	NoPV/-/-/-/PosPV/969, 3705, 3211	NoPV/-/-/-/NoPV/1795	NoPV/-/NoPV/NoPV/NoPV/582	-	-	-	-	PosPV/-/-/PosP/NoPV/3323, 1706	-	-	NoPV/-/NoPV/NoPV/NoPV/4092, 2165, 1677, 1435	NoPV/-/NoPV/NoPV/NoPV/5382, 5809, 5600, 563	NoB/-/NoB/NoB/NoB/3225	NoB/-/NoB/NoB/NoB/1285
Core	rxn05040_c0	(1) D-Ribulose5-phosphate_c0[c0] -> (1) Formate_c0[c0] + (1) H+_c0[c0] + (1) 3-4-dihydroxy-2-butanone4-phosphate_c0[c0]	(1) cpd00171[c0] -> (1) cpd00047[c0] + (1) cpd00067[c0] + (1) cpd11225[c0]	>	OK	R07281	DIOHBUTANONEPSYN-RXN.c		4.1.99.12	3,4-dihydroxy-2-butanone 4-phosphate synthase (EC 4.1.99.12)|GTP cyclohydrolase II (EC 3.5.4.25)|geosmin synthase (EC 4.1.99.16)	c0	11	0	0	0	0	PosP/-/-/PosP/NoPV/1275	PosP/-/-/-/NoPV/1160	PosP/-/-/-/NoPV/1041	PosP/-/-/-/NoPV/199	PosP/-/-/-/PosPV/358	PosP/-/PosP/PosP/NoPV/2217	-	-	PosP/-/-/-/NoPV/1033	PosP/-/-/-/NoPV/280, 2142, 1543	PosP/-/-/PosP/NoPV/2534	PosP/-/-/-/NoPV/481	-	PosP/-/PosP/PosP/NoPV/2501	-	-	-
Core	rxn05561_c0	(1) H+_e0[e0] + (1) Fumarate_e0[e0] -> (1) H+_c0[c0] + (1) Fumarate_c0[c0]	(1) cpd00067[e0] + (1) cpd00106[e0] -> (1) cpd00067[c0] + (1) cpd00106[c0]	-	OK					TRAP-type C4-dicarboxylate transport system, periplasmic component|Anaerobic C4-dicarboxylate transporter DcuB|C4-dicarboxylate transport protein|C4-dicarboxylate transporter DcuC (TC 2.A.61.1.1)	c0	11	0	0	0	0	NoB/-/-/NoB/NoPV/1423, 1324, 1425	NoB/-/-/-/NoPV/1964, 562, 129	NoB/-/-/-/PosPV/1074, 1372, 2134	-	-	-	NoB/-/-/-/NoPV/780, 777	NoB/-/-/-/NoPV/3229, 1085	-	-	NoB/-/-/NoB/NoPV/1003, 2123, 1998, 2814, 2679, 1109, 1189, 298, 240, 2479, 4565, 2369, 4370, 3556, 1085	-	NoB/-/-/NoB/NoPV/2533	NoB/-/NoB/NoB/NoPV/998, 86, 1531, 4213, 2039, 5534, 1501, 2726, 5166, 4125, 4053, 427, 2854, 2817, 1875, 4998, 4875, 2820, 5137, 82, 1513, 249, 735, 474, 2823, 2716, 1098	NoB/-/NoB/NoB/NoPV/5082, 4604, 1529, 3341, 4230	NoB/-/NoB/NoB/NoPV/2497	NoB/-/NoB/NoB/PosPV/2692, 589, 3719
Core	rxn00499_c0	(1) NAD_c0[c0] + (1) L-Lactate_c0[c0] <-> (1) NADH_c0[c0] + (1) Pyruvate_c0[c0] + (1) H+_c0[c0]	(1) cpd00003[c0] + (1) cpd00159[c0] <-> (1) cpd00004[c0] + (1) cpd00020[c0] + (1) cpd00067[c0]	-	OK	R00703	L-LACTATE-DEHYDROGENASE-RXN.c			L-lactate dehydrogenase (EC 1.1.1.27)|L-lactate dehydrogenase (EC 1.1.1.27)	c0	10	0	0	0	0	NoNV/-/-/NoNV/NoNV/2013, 2078, 1543	NoV/-/-/-/NoV/717, 1469, 1534	NoV/-/-/-/NoV/955, 1504	-	-	-	-	-	NegNV/-/-/-/NegV/1161, 3457	NoNV/-/-/-/NoNV/2449, 2284	NegV/-/-/NegV/NegV/3385, 2229, 724	-	-	NegNV/-/NegNV/NegNV/NoV/2454	NegV/-/NegV/NegV/NegV/1282, 3717	NegV/-/NegV/NegV/NoV/1094	NegV/-/NegV/NegV/NegV/1191
Core	rxn00500_c0	(1) NAD_c0[c0] + (1) D-Lactate_c0[c0] <-> (1) NADH_c0[c0] + (1) Pyruvate_c0[c0] + (1) H+_c0[c0]	(1) cpd00003[c0] + (1) cpd00221[c0] <-> (1) cpd00004[c0] + (1) cpd00020[c0] + (1) cpd00067[c0]	-	OK	R00704	DLACTDEHYDROGNAD-RXN.c		1.1.1.28	D-lactate dehydrogenase (EC 1.1.1.28)|D-lactate dehydrogenase (EC 1.1.1.28)	c0	10	0	0	0	0	-	NoV/-/-/-/NoV/1138	NoV/-/-/-/NoV/700	NoNV/-/-/-/NoNV/587	NoNV/-/-/-/NoNV/495	-	-	NoNV/-/-/-/NoNV/595, 2391	-	-	NoV/-/-/NoV/NoV/1694	NoNV/-/-/-/NoNV/876	-	-	NoV/-/NoV/NoV/NoV/4396	NoV/-/NoV/NoV/NegV/36	NoV/-/NoV/NoV/NoV/1757
Core	rxn06493_c0	(1) NAD_c0[c0] + (1) Dihydrolipolprotein_c0[c0] <-> (1) NADH_c0[c0] + (1) H+_c0[c0] + (1) Lipoylprotein_c0[c0]	(1) cpd00003[c0] + (1) cpd12225[c0] <-> (1) cpd00004[c0] + (1) cpd00067[c0] + (1) cpd12005[c0]	-	OK	R03815				Dihydrolipoamide dehydrogenase (EC 1.8.1.4)|Glycine dehydrogenase [decarboxylating] (glycine cleavage system P protein) (EC 1.4.4.2)|Glycine cleavage system H protein|Glycine dehydrogenase [decarboxylating] (glycine cleavage system P2 protein) (EC 1.4.4.2)|Glycine dehydrogenase [decarboxylating] (glycine cleavage system P1 protein) (EC 1.4.4.2)|protein-disulfide reductase (EC 1.8.1.8)	c0	10	0	0	0	0	PosPV/-/-/PosPV/NoPV/2335, 2336, 2334	NoPV/-/-/-/NoPV/1359, 1356, 1358, 1360	-	NoB/-/-/-/NoB/3831, 3297	NoB/-/-/-/NoB/2057, 1840	NoPV/-/NoPV/NoPV/NoPV/1534, 1533, 1536, 1535	-	-	-	-	NoB/-/-/NoB/NoB/3196, 3195, 660	NoB/-/-/-/NoB/1916, 508	PosPV/-/-/NoPV/PosPV/1725, 1724, 1723, 1726	NoPV/-/NoPV/NoPV/PosPV/5767, 4449, 31, 32, 1544, 1542, 30, 1540, 556, 4447, 5260, 4450, 1543, 5261, 4448	-	NoPV/-/NoPV/NoPV/PosPV/1567, 1566, 1565, 3633, 1786, 3636	-
Core	rxn07191_c0	(1) H2O_c0[c0] + (1) Glyceraldehyde3-phosphate_c0[c0] + (1) Oxidizedferredoxin_c0[c0] <-> (3) H+_c0[c0] + (1) 3-Phosphoglycerate_c0[c0] + (1) Reducedferredoxin_c0[c0]	(1) cpd00001[c0] + (1) cpd00102[c0] + (1) cpd11621[c0] <-> (3) cpd00067[c0] + (1) cpd00169[c0] + (1) cpd11620[c0]	>	OK	R07159				Glyceraldehyde-3-phosphate: ferredoxin oxidoreductase (EC 1.2.7.6)|indolepyruvate ferredoxin oxidoreductase (EC 1.2.7.8)	c0	10	0	0	0	0	NegNV/-/-/NegNV/NegNV/G	NegNV/-/-/-/NegNV/G	NegV/-/-/-/NegV/G	NegNV/-/-/-/NegNV/G	NegN/-/-/-/NegNV/G	NegV/-/NegN/NegN/NegV/G	NegNV/-/-/-/NegNV/G	PosV/-/-/-/NegV/G	-	PosV/-/-/-/NegV/G	-	NegNV/-/-/-/NegNV/G	-	-	-	-	-
Core	rxn00250_c0	(1) ATP_c0[c0] + (1) Pyruvate_c0[c0] + (1) H2CO3_c0[c0] -> (1) ADP_c0[c0] + (1) Phosphate_c0[c0] + (1) Oxaloacetate_c0[c0] + (1) H+_c0[c0]	(1) cpd00002[c0] + (1) cpd00020[c0] + (1) cpd00242[c0] -> (1) cpd00008[c0] + (1) cpd00009[c0] + (1) cpd00032[c0] + (1) cpd00067[c0]	-	OK	R00344	PYRUVATE-CARBOXYLASE-RXN.c			Pyruvate carboxyl transferase subunit B (EC 6.4.1.1)|Pyruvate carboxyl transferase subunit A (EC 6.4.1.1)|Pyruvate carboxyl transferase (EC 6.4.1.1)|geranoyl-CoA carboxylase (EC 6.4.1.5)	c0	9	0	0	0	0	PosP/-/-/PosP/PosPV/161	PosP/-/-/-/PosPV/1600	NoPV/-/-/-/PosPV/862, 427	-	PosP/-/-/-/PosPV/899	PosP/-/PosP/PosP/PosPV/2268	-	-	PosP/-/-/-/PosPV/3352	PosP/-/-/-/NoPV/147	-	-	-	-	NoPV/-/NoPV/NoPV/NoPV/3081	NoPV/-/NoPV/NoPV/NoPV/3796, 3797	-
Core	rxn00615_c0	(1) ATP_c0[c0] + (1) Glycerol_c0[c0] -> (1) ADP_c0[c0] + (1) H+_c0[c0] + (1) Glycerol-3-phosphate_c0[c0]	(1) cpd00002[c0] + (1) cpd00100[c0] -> (1) cpd00008[c0] + (1) cpd00067[c0] + (1) cpd00080[c0]	>	OK|HB	R00847	GLYCEROL-KIN-RXN.c		2.7.1.30	Glycerol kinase (EC 2.7.1.30)|pantetheine kinase (EC 2.7.1.34)	c0	9	0	0	0	0	-	-	-	-	-	-	-	PosPV/-/-/-/NoPV/3256, 978	PosPV/-/-/-/PosPV/1925	PosPV/-/-/-/PosPV/1910	PosPV/-/-/NoPV/NoPV/4657	-	PosPV/-/-/PosPV/PosPV/1057, 1519	PosPV/-/PosPV/PosPV/NoPV/1615, 4413, 2508	PosPV/-/PosPV/PosPV/PosPV/3794, 2002	PosPV/-/PosPV/PosPV/PosPV/1440, 1780, 1690, 695, 1439	PosPV/-/PosPV/PosPV/PosPV/46
Core	rxn00102_c0	(1) H+_c0[c0] + (1) H2CO3_c0[c0] <- (1) H2O_c0[c0] + (1) CO2_c0[c0]	(1) cpd00067[c0] + (1) cpd00242[c0] <- (1) cpd00001[c0] + (1) cpd00011[c0]	-	OK	R00132	CARBODEHYDRAT-RXN.c;RXN0-5224.c			Carbonic anhydrase 2 (EC 4.2.1.1)|Carbonic anhydrase (EC 4.2.1.1)|carbonate dehydratase (EC 4.2.1.1)	c0	8	0	0	0	0	NegN/-/-/NegN/NegNV/G	NegN/-/-/-/NegN/G	NegN/-/-/-/NegNV/G	-	-	NegN/-/NegN/NegN/NegNV/G	NegN/-/-/-/NegN/G	NegN/-/-/-/NegN/G	NegN/-/-/-/NegN/G	-	-	-	-	-	NegN/-/NegN/NegN/NegN/G	-	-
Core	rxn00251_c0	(1) Phosphate_c0[c0] + (1) Oxaloacetate_c0[c0] + (1) H+_c0[c0] <- (1) H2O_c0[c0] + (1) CO2_c0[c0] + (1) Phosphoenolpyruvate_c0[c0]	(1) cpd00009[c0] + (1) cpd00032[c0] + (1) cpd00067[c0] <- (1) cpd00001[c0] + (1) cpd00011[c0] + (1) cpd00061[c0]	>	OK|HB	R00345				Phosphoenolpyruvate carboxylase (EC 4.1.1.31)|Phosphoenolpyruvate carboxylase, archaeal (EC 4.1.1.31)|UDP-glucuronate decarboxylase (EC 4.1.1.35)	c0	8	0	0	0	0	-	-	-	NegN/-/-/-/NegNV/G	-	-	NegN/-/-/-/NegNV/G	NegN/-/-/-/NegNV/G	-	-	NegN/-/-/NegN/NoNV/G	-	NegN/-/-/NegN/NegNV/G	NegN/-/NegN/NegN/NegNV/G	NegV/-/NegV/NegV/NegV/725	-	NegN/-/NegN/NegN/NegNV/G
Core	rxn00604_c0	(1) NADP_c0[c0] + (1) D-glucose-6-phosphate_c0[c0] -> (1) NADPH_c0[c0] + (1) H+_c0[c0] + (1) 6-phospho-D-glucono-1-5-lactone_c0[c0]	(1) cpd00006[c0] + (1) cpd00079[c0] -> (1) cpd00005[c0] + (1) cpd00067[c0] + (1) cpd00911[c0]	-	OK	R00835				Glucose-6-phosphate 1-dehydrogenase (EC 1.1.1.49)|glucose-6-phosphate dehydrogenase (EC 1.1.1.49)	c0	8	0	0	0	0	NoPV/-/-/NoPV/PosPV/586	NoPV/-/-/-/NoPV/802	-	NoPV/-/-/-/PosPV/968	NoPV/-/-/-/NoPV/1794	NoPV/-/NoPV/NoPV/NoPV/581	-	-	-	-	PosPV/-/-/NoPV/NoPV/2974	-	-	NoPV/-/NoPV/NoPV/NoPV/4090	NoPV/-/NoPV/NoPV/NoPV/5380	-	-
Core	rxn00868_c0	(1) NAD_c0[c0] + (1) Butyryl-CoA[c0] <- (1) NADH_c0[c0] + (1) H+_c0[c0] + (1) Crotonyl-CoA_c0[c0]	(1) cpd00003[c0] + (1) cpd00120[c0] <- (1) cpd00004[c0] + (1) cpd00067[c0] + (1) cpd00650[c0]	<	OK	R01171	RXN-12558.c			Acyl-CoA dehydrogenase, short-chain specific (EC 1.3.99.2)|Butyryl-CoA dehydrogenase (EC 1.3.99.2)|alpha-santonin 1,2-reductase (EC 1.3.1.47)	c0	8	0	0	0	0	-	-	NoB/-/-/-/NoB/711, 1532	-	-	-	NoB/-/-/-/NoB/1554, 1553, 1552	NoB/-/-/-/NoB/1310, 1309, 1311	NoB/-/-/-/NoB/545, 341, 2755, 543, 2754, 2753, 544, 1351, 2752, 340, 342, 3206	NoB/-/-/-/NoB/2434, 2435, 689, 2433, 788	NoB/-/-/NoB/NoB/465, 484, 1624, 482, 483, 468	NoB/-/-/-/NoB/1894	-	-	NoB/-/NoB/NoB/NoB/1788	-	-
Core	rxn01975_c0	(1) NADP_c0[c0] + (1) beta-D-Glucose 6-phosphate_c0[c0] -> (1) NADPH_c0[c0] + (1) H+_c0[c0] + (1) 6-phospho-D-glucono-1-5-lactone_c0[c0]	(1) cpd00006[c0] + (1) cpd00863[c0] -> (1) cpd00005[c0] + (1) cpd00067[c0] + (1) cpd00911[c0]	-	OK	R02736	GLU6PDEHYDROG-RXN.c			Glucose-6-phosphate 1-dehydrogenase (EC 1.1.1.49)|glucose-6-phosphate dehydrogenase (EC 1.1.1.49)	c0	8	0	0	0	0	NoPV/-/-/NoPV/NoPV/586	NoPV/-/-/-/NoPV/802	-	NoPV/-/-/-/NoPV/968	NoPV/-/-/-/NoPV/1794	NoPV/-/NoPV/NoPV/NoPV/581	-	-	-	-	NoPV/-/-/PosPV/NoPV/2974	-	-	NoPV/-/NoPV/NoPV/NoPV/4090	NoPV/-/NoPV/NoPV/NoPV/5380	-	-
Core	rxn03240_c0	(1) (S)-3-Hydroxyhexadecanoyl-CoA_c0[c0] <-> (1) H2O_c0[c0] + (1) (2E)-Hexadecenoyl-CoA_c0[c0]	(1) cpd03113[c0] <-> (1) cpd00001[c0] + (1) cpd03126[c0]	-	OK	R04738				Enoyl-CoA hydratase (EC 4.2.1.17)|tryptophan synthase (EC 4.2.1.20)|(S)-norcoclaurine synthase (EC 4.2.1.78)	c0	8	0	0	0	0	NoB/-/-/NoB/NoB/2294	NoB/-/-/-/NoB/1505	NoB/-/-/-/NoB/709	-	-	-	-	-	NoB/-/-/-/NoB/3183	NoB/-/-/-/NoB/269	NoB/-/-/NoB/NoB/3935, 2882, 360, 4354	-	-	NoB/-/NoB/NoB/NoB/1014	NoB/-/NoB/NoB/NoB/5762	-	-
Core	rxn05937_c0	(1) NADP_c0[c0] + (1) H+_c0[c0] + (1) Reducedferredoxin_c0[c0] <-> (1) NADPH_c0[c0] + (1) Oxidizedferredoxin_c0[c0]	(1) cpd00006[c0] + (1) cpd00067[c0] + (1) cpd11620[c0] <-> (1) cpd00005[c0] + (1) cpd11621[c0]	<	OK					Ferredoxin--NADP(+) reductase (EC 1.18.1.2)|Ferredoxin--NADP(+) reductase, actinobacterial (eukaryote-like) type (EC 1.18.1.2)	c0	8	0	0	0	0	-	-	PosV/-/-/-/PosV/1227	-	-	-	-	PosV/-/-/-/PosV/3258	NoB/-/-/-/NoB/77, 898	PosV/-/-/-/PosV/1925, 1913	NoB/-/-/NoB/NoB/4667, 1078	-	NegN/-/-/NegN/NoNV/781	PosPV/-/PosPV/PosPV/NoPV/1091, 2439, 266, 4417	PosPV/-/PosPV/PosPV/PosPV/821	-	-
Core	rxn00178_c0	(2) Acetyl-CoA_c0[c0] -> (1) CoA_c0[c0] + (1) Acetoacetyl-CoA_c0[c0]	(2) cpd00022[c0] -> (1) cpd00010[c0] + (1) cpd00279[c0]	-	OK	R00238	ACETYL-COA-ACETYLTRANSFER-RXN.c			3-ketoacyl-CoA thiolase [isoleucine degradation] (EC 2.3.1.16)|3-ketoacyl-CoA thiolase (EC 2.3.1.16)|Acetyl-CoA acetyltransferase (EC 2.3.1.9)|13-hydroxylupanine O-tigloyltransferase (EC 2.3.1.93)	c0	7	0	0	0	0	-	-	PosP/-/-/-/PosP/712	-	-	-	PosP/-/-/-/PosP/1549	PosP/-/-/-/PosP/1306	NoB/-/-/-/NoB/345	PosP/-/-/-/PosP/2430	NoB/-/-/NoB/NoB/4355, 434, 479	-	-	-	PosP/-/PosP/PosP/PosP/1791	-	-
Core	rxn00248_c0	(1) NAD_c0[c0] + (1) L-Malate_c0[c0] <-> (1) NADH_c0[c0] + (1) Oxaloacetate_c0[c0] + (1) H+_c0[c0]	(1) cpd00003[c0] + (1) cpd00130[c0] <-> (1) cpd00004[c0] + (1) cpd00032[c0] + (1) cpd00067[c0]	-	OK	R00342	MALATE-DEH-RXN.c;RXN-10813.c.metaexp.NAD_NADH;RXN-13408.c			Malate dehydrogenase (EC 1.1.1.37), chloroplast precursor|Malate dehydrogenase (EC 1.1.1.37), mitochondrial precursor|Putative malate dehydrogenase (EC 1.1.1.37), similar to archaeal MJ1425|Malate dehydrogenase (EC 1.1.1.37)|malate dehydrogenase (EC 1.1.1.37)	c0	7	0	0	0	0	NegV/-/-/NegV/PosV/1383	PosV/-/-/-/PosV/607	-	NoV/-/-/-/PosV/140, 2451	NoV/-/-/-/PosV/392, 3271	NegV/-/PosV/PosV/PosV/792, 1074	-	-	-	-	-	PosV/-/-/-/PosV/1630	-	-	-	PosV/-/PosV/PosV/PosV/317	-
Core	rxn00762_c0	(1) NAD_c0[c0] + (1) Glycerol_c0[c0] <-> (1) NADH_c0[c0] + (1) H+_c0[c0] + (1) Glycerone_c0[c0]	(1) cpd00003[c0] + (1) cpd00100[c0] <-> (1) cpd00004[c0] + (1) cpd00067[c0] + (1) cpd00157[c0]	-	OK	R01034	GLYCDEH-RXN.c;RXN-11708.c.metaexp.NAD_NADH		1.1.1.6	Glycerol dehydrogenase (EC 1.1.1.6)|glycerol dehydrogenase (EC 1.1.1.6)	c0	7	0	0	0	0	NoV/-/-/NoV/NoV/767, 2212	NegNV/-/-/-/PosV/381, 331	-	-	-	-	-	-	NoV/-/-/-/NoV/2386, 2163, 3067	NoV/-/-/-/NegV/1641, 1457, 2374	NoV/-/-/PosV/PosV/3386	-	-	NoV/-/NoV/NoV/PosV/5556, 5213, 4994, 251, 1497	NoV/-/NoV/NoV/NoV/3471	-	-
Core	rxn01236_c0	(1) ATP_c0[c0] + (1) Butyrate[c0] <- (1) ADP_c0[c0] + (1) Butanoylphosphate[c0]	(1) cpd00002[c0] + (1) cpd00211[c0] <- (1) cpd00008[c0] + (1) cpd01662[c0]	-	OK|HB	R01688	BUTYRATE-KINASE-RXN.c		2.7.2.7	Butyrate kinase (EC 2.7.2.7)|agmatine kinase (EC 2.7.3.10)	c0	7	0	0	0	0	-	-	NoB/-/-/-/NoB/870	NoB/-/-/-/NoB/2777	NoB/-/-/-/NoB/1821	-	-	NoB/-/-/-/NoB/1302	-	-	-	-	-	NoB/-/NoB/NoB/NoB/5871, 1048, 5247	NoB/-/NoB/NoB/NoB/1783, 1902	NoNV/-/NoNV/NoNV/NegNV/1200, 1153, 69, 2520, 2458, 3447, 3559	-
Core	rxn05602_c0	(1) H+_e0[e0] + (1) L-Lactate_e0[e0] <-> (1) H+_c0[c0] + (1) L-Lactate_c0[c0]	(1) cpd00067[e0] + (1) cpd00159[e0] <-> (1) cpd00067[c0] + (1) cpd00159[c0]	-	OK					L-lactate permease	c0	7	0	0	0	0	-	-	-	NoB/-/-/-/NoB/1485	-	-	-	-	NegNV/-/-/-/NegV/G	-	NegNV/-/-/NegNV/NegV/G	-	-	NegNV/-/NegNV/NegNV/NoV/3995	NegNV/-/NegNV/NegNV/NegV/G	NegNV/-/NegNV/NegNV/NoV/G	NegNV/-/NegNV/NegNV/NegV/G
Core	rxn08971_c0	(1) NADH_c0[c0] + (1) H+_c0[c0] + (1) Menaquinone 8_c0[c0] -> (1) NAD_c0[c0] + (1) Menaquinol 8_c0[c0]	(1) cpd00004[c0] + (1) cpd00067[c0] + (1) cpd15500[c0] -> (1) cpd00003[c0] + (1) cpd15499[c0]	<	OK					NADH dehydrogenase (EC 1.6.99.3)|NADH dehydrogenase, subunit 5	c0	7	0	0	0	0	PosPV/-/-/PosPV/PosPV/1389	PosPV/-/-/-/NoPV/611	-	NoPV/-/-/-/NoPV/1958	NoPV/-/-/-/NoPV/833	NoPV/-/NoPV/NoPV/NoPV/79	-	-	-	-	-	-	-	-	NoB/-/NoB/NoB/NoB/5417	NoB/-/NoB/NoB/NoB/1621, 1393	-
Core	rxn08975_c0	(1) NADH_c0[c0] + (1) H+_c0[c0] + (1) Ubiquinone-8_c0[c0] -> (1) NAD_c0[c0] + (1) Ubiquinol-8_c0[c0]	(1) cpd00004[c0] + (1) cpd00067[c0] + (1) cpd15560[c0] -> (1) cpd00003[c0] + (1) cpd15561[c0]	>	OK		NADH-DEHYDROG-A-RXN.c.metaexp.CPD-9956_UBIQUINONE-8;NQOR-RXN.c.metaexp.CPD-9956_NAD_NADH_UBIQUINONE-8;RXN0-5330.c.metaexp.CPD-9956_UBIQUINONE-8			NADH dehydrogenase (EC 1.6.99.3)|NADH dehydrogenase, subunit 5	c0	7	0	0	0	0	NoPV/-/-/NoPV/NoPV/1389	NoPV/-/-/-/NoPV/611	-	NoPV/-/-/-/NoPV/1958	NoPV/-/-/-/NoPV/833	NoPV/-/NoPV/NoPV/NoPV/79	-	-	-	-	-	-	-	-	NoB/-/NoB/NoB/NoB/5417	NoPV/-/NoPV/NoPV/NoPV/1621, 1393	-
Core	rxn00602_c0	(1) L-methylmalonyl-CoA_c0[c0] <- (1) Succinyl-CoA_c0[c0]	(1) cpd00891[c0] <- (1) cpd00078[c0]	-	OK	R00833	METHYLMALONYL-COA-MUT-RXN.c			Methylmalonyl-CoA mutase (EC 5.4.99.2)|23S rRNA pseudouridine1911/1915/1917 synthase (EC 5.4.99.23)	c0	6	0	0	0	0	NegNV/-/-/NegNV/NoNV/1001, 2229, 2228, 1000	NegNV/-/-/-/NoNV/1681, 1682	-	NoB/-/-/-/NoB/115, 116	NegN/-/-/-/NoNV/2816, 2815	NegNV/-/NoNV/NoNV/NoNV/1511, 1512	-	-	-	-	-	NegNV/-/-/-/NoNV/2266, 2262, 2265	-	-	-	-	-
Core	rxn00974_c0	(1) Citrate_c0[c0] <-> (1) H2O_c0[c0] + (1) cis-Aconitate_c0[c0]	(1) cpd00137[c0] <-> (1) cpd00001[c0] + (1) cpd00331[c0]	-	OK	R01325	ACONITATEDEHYDR-RXN.c;CITRATE-DEHYDRATASE-RXN.c			Aconitate hydratase 2 (EC 4.2.1.3)|2-methylisocitrate dehydratase (EC 4.2.1.99)|Aconitate hydratase (EC 4.2.1.3)|Aconitate hydratase large subunit (EC 4.2.1.3)|Aconitate hydratase small subunit (EC 4.2.1.3)|3-isopropylmalate dehydratase (EC 4.2.1.33)|2-dehydro-3-deoxy-L-arabinonate dehydratase (EC 4.2.1.43)	c0	6	0	0	0	0	NoV/-/-/NoV/NoV/2353	NoV/-/-/-/NoV/1863	NoV/-/-/-/NoV/1893	NoV/-/-/-/NoV/2302	NoV/-/-/-/PosV/2778	-	-	-	-	-	-	NoV/-/-/-/NoV/1026	-	-	-	-	-
Core	rxn01275_c0	(1) ATP_c0[c0] + (1) GLCN_c0[c0] -> (1) ADP_c0[c0] + (1) H+_c0[c0] + (1) 6-Phospho-D-gluconate_c0[c0]	(1) cpd00002[c0] + (1) cpd00222[c0] -> (1) cpd00008[c0] + (1) cpd00067[c0] + (1) cpd00284[c0]	>	OK|HB	R01737	GLUCONOKIN-RXN.c		2.7.1.12	Gluconokinase (EC 2.7.1.12)|gluconokinase (EC 2.7.1.12)	c0	6	0	0	0	0	NoB/-/-/NoB/NoPV/1812	NoB/-/-/-/NoPV/1989	-	-	-	-	NoB/-/-/-/NoB/1716	-	-	-	NoB/-/-/NoB/NoB/3558	-	NoB/-/-/NoB/NoB/2532	-	-	NoB/-/NoB/NoB/NoB/87	-
Core	rxn01388_c0	(1) Isocitrate_c0[c0] <-> (1) H2O_c0[c0] + (1) cis-Aconitate_c0[c0]	(1) cpd00260[c0] <-> (1) cpd00001[c0] + (1) cpd00331[c0]	-	OK	R01900				Aconitate hydratase 2 (EC 4.2.1.3)|2-methylisocitrate dehydratase (EC 4.2.1.99)|Aconitate hydratase (EC 4.2.1.3)|Aconitate hydratase large subunit (EC 4.2.1.3)|Aconitate hydratase small subunit (EC 4.2.1.3)|3-isopropylmalate dehydratase (EC 4.2.1.33)	c0	6	0	0	0	0	NoV/-/-/NoV/NoV/2353	NoV/-/-/-/NoV/1863	NoV/-/-/-/NoV/1893	NoV/-/-/-/NoV/2302	NoV/-/-/-/NegV/2778	-	-	-	-	-	-	NoV/-/-/-/NoV/1026	-	-	-	-	-
Core	rxn01996_c0	(1) L-methylmalonyl-CoA_c0[c0] <-> (1) D-methylmalonyl-CoA_c0[c0]	(1) cpd00891[c0] <-> (1) cpd00519[c0]	-	OK	R02765	METHYLMALONYL-COA-EPIM-RXN.c			Methylmalonyl-CoA epimerase (EC 5.1.99.1)|hydantoin racemase (EC 5.1.99.5)	c0	6	0	0	0	0	PosPV/-/-/PosPV/NoPV/2231	PosPV/-/-/-/NoPV/1684	-	NoB/-/-/-/NoB/580	PosP/-/-/-/NoPV/207	PosPV/-/NoPV/NoPV/NoPV/418	-	-	-	-	-	PosPV/-/-/-/NoPV/235	-	-	-	-	-
Core	rxn02167_c0	(1) (S)-3-Hydroxybutyryl-CoA[c0] -> (1) H2O_c0[c0] + (1) Crotonyl-CoA[c0]	(1) cpd00842[c0] -> (1) cpd00001[c0] + (1) cpd00650[c0]	-	OK	R03026	RXN-11667.c;RXN-12566.c			Enoyl-CoA hydratase (EC 4.2.1.17)|tryptophan synthase (EC 4.2.1.20)|3-hydroxyoctanoyl-[acyl-carrier-protein] dehydratase (EC 4.2.1.59)	c0	6	0	0	0	0	-	-	-	-	-	-	NoB/-/-/-/NoB/1550	NoB/-/-/-/NoB/1307	NoB/-/-/-/NoB/344	NoB/-/-/-/NoB/2431	NoB/-/-/NoB/NoB/435, 480	-	-	-	NoB/-/NoB/NoB/NoB/1790	-	-
Core	rxn10120_c0	(2) H+_c0[c0] + (1) Nitrate_c0[c0] + (1) Ubiquinol-8_c0[c0] -> (1) H2O_c0[c0] + (2) H+_e0[e0] + (1) Nitrite_c0[c0] + (1) Ubiquinone-8_c0[c0]	(2) cpd00067[c0] + (1) cpd00209[c0] + (1) cpd15561[c0] -> (1) cpd00001[c0] + (2) cpd00067[e0] + (1) cpd00075[c0] + (1) cpd15560[c0]	>	OK					Assimilatory nitrate reductase large subunit (EC:1.7.99.4)|Respiratory nitrate reductase delta chain (EC 1.7.99.4)|Respiratory nitrate reductase beta chain (EC 1.7.99.4)|Respiratory nitrate reductase gamma chain (EC 1.7.99.4)|Respiratory nitrate reductase alpha chain (EC 1.7.99.4)|Periplasmic nitrate reductase precursor (EC 1.7.99.4)|Respiratory nitrate reductase subunit, conjectural (EC 1.7.99.4…	c0	6	0	0	0	0	-	-	-	-	-	NoB/-/NoB/NoB/NoB/2130	NoB/-/-/-/NoB/1196	-	-	NoB/-/-/-/NoB/2491	-	NoB/-/-/-/NoB/1143, 1091	NoB/-/-/NoB/NoB/3480	-	NoB/-/NoB/NoB/NoB/5685	-	-
Core	rxn14418_c0	(1) Ubiquinol-8_c0[c0] + (1) cytochrome-bd-ox_c0[c0] -> (2) H+_e0[e0] + (1) Ubiquinone-8_c0[c0] + (1) cytochrome-bd-red_c0[c0]	(1) cpd15561[c0] + (1) cpd18075_c0[c0] -> (2) cpd00067[e0] + (1) cpd15560[c0] + (1) cpd18076_c0[c0]	-	HB|CI:2						c0	6	0	0	0	0	PosPV/-/-/PosPV/PosPV/G	-	-	-	PosPV/-/-/-/PosPV/G	PosPV/-/PosPV/PosPV/PosPV/G	PosPV/-/-/-/PosPV/G	PosPV/-/-/-/PosPV/G	-	-	-	-	NoB/-/-/NoB/PosPV/G	-	-	-	-
Core	rxn14419_c0	(0.5) O2_c0[c0] + (4) H+_c0[c0] + (1) cytochrome-bd-red_c0[c0] -> (1) H2O_c0[c0] + (2) H+_e0[e0] + (1) cytochrome-bd-ox_c0[c0]	(0.5) cpd00007[c0] + (4) cpd00067[c0] + (1) cpd18076_c0[c0] -> (1) cpd00001[c0] + (2) cpd00067[e0] + (1) cpd18075_c0[c0]	-	HB|CI:-2						c0	6	0	0	0	0	PosPV/-/-/PosPV/PosPV/G	-	-	-	PosPV/-/-/-/PosPV/G	PosPV/-/PosPV/PosPV/PosPV/G	PosPV/-/-/-/PosPV/G	PosPV/-/-/-/PosPV/G	-	-	-	-	NoB/-/-/NoB/PosPV/G	-	-	-	-
Core	rxn00172_c0	(1) ATP_c0[c0] + (1) CoA_c0[c0] + (1) Acetate_c0[c0] <- (1) ADP_c0[c0] + (1) Phosphate_c0[c0] + (1) Acetyl-CoA_c0[c0]	(1) cpd00002[c0] + (1) cpd00010[c0] + (1) cpd00029[c0] <- (1) cpd00008[c0] + (1) cpd00009[c0] + (1) cpd00022[c0]	-	OK	R00229	ACETATE--COA-LIGASE-ADP-FORMING-RXN.c			Acetyl-CoA synthetase (ADP-forming) alpha chain (EC 6.2.1.13)|Acetyl-CoA synthetase (ADP-forming) beta chain (EC 6.2.1.13)|propionate---CoA ligase (EC 6.2.1.17)	c0	5	0	0	0	0	NoNV/-/-/NegNV/NoNV/G	NegNV/-/-/-/NoNV/G	NegNV/-/-/-/NegNV/G	-	-	-	NegNV/-/-/-/NegNV/G	NegNV/-/-/-/NegNV/G	-	-	-	-	-	-	-	-	-
Core	rxn08655_c0	(1) Glycolate_c0[c0] + (1) Ubiquinone-8_c0[c0] -> (1) Glyoxalate_c0[c0] + (1) Ubiquinol-8_c0[c0]	(1) cpd00139[c0] + (1) cpd15560[c0] -> (1) cpd00040[c0] + (1) cpd15561[c0]	-	OK					Glycolate dehydrogenase (EC 1.1.99.14), subunit GlcD|Glycolate dehydrogenase (EC 1.1.99.14), FAD-binding subunit GlcE|Glycolate dehydrogenase (EC 1.1.99.14), iron-sulfur subunit GlcF	c0	5	0	0	0	0	NoPV/-/-/NoPV/NoPV/1061	-	NoPV/-/-/-/NoPV/2013, 184	-	-	-	-	-	NoB/-/-/-/NoB/1003, 1358	NoPV/-/-/-/NoPV/1844	NoB/-/-/NoB/NoB/4698	-	-	-	-	-	-
Core	rxn08656_c0	(1) Glycolate_c0[c0] + (1) Menaquinone 8_c0[c0] -> (1) Glyoxalate_c0[c0] + (1) Menaquinol 8_c0[c0]	(1) cpd00139[c0] + (1) cpd15500[c0] -> (1) cpd00040[c0] + (1) cpd15499[c0]	<	OK					Glycolate dehydrogenase (EC 1.1.99.14), subunit GlcD|Glycolate dehydrogenase (EC 1.1.99.14), FAD-binding subunit GlcE|Glycolate dehydrogenase (EC 1.1.99.14), iron-sulfur subunit GlcF	c0	5	0	0	0	0	NoPV/-/-/NoPV/NoPV/1061	-	NoB/-/-/-/NoB/2013, 184	-	-	-	-	-	NoB/-/-/-/NoB/1003, 1358	NoB/-/-/-/NoB/1844	NoB/-/-/NoB/NoB/4698	-	-	-	-	-	-
Core	rxn14421_c0	(1) Ubiquinol-8_c0[c0] + (1) cytochrome-bo-ox_c0[c0] -> (2) H+_e0[e0] + (1) Ubiquinone-8_c0[c0] + (1) cytochrome-bo-red_c0[c0]	(1) cpd15561[c0] + (1) cpd18077_c0[c0] -> (2) cpd00067[e0] + (1) cpd15560[c0] + (1) cpd18078_c0[c0]	-	HB|CI:2						c0	5	0	0	0	0	-	PosPV/-/-/-/PosPV/G	PosPV/-/-/-/PosPV/G	PosPV/-/-/-/PosPV/G	-	-	-	-	-	PosPV/-/-/-/PosPV/G	-	PosPV/-/-/-/PosPV/G	-	-	-	-	-
Core	rxn14422_c0	(0.5) O2_c0[c0] + (4) H+_c0[c0] + (1) cytochrome-bo-red_c0[c0] -> (1) H2O_c0[c0] + (2) H+_e0[e0] + (1) cytochrome-bo-ox_c0[c0]	(0.5) cpd00007[c0] + (4) cpd00067[c0] + (1) cpd18078_c0[c0] -> (1) cpd00001[c0] + (2) cpd00067[e0] + (1) cpd18077_c0[c0]	-	HB|CI:-2						c0	5	0	0	0	0	-	PosPV/-/-/-/PosPV/G	PosPV/-/-/-/PosPV/G	PosPV/-/-/-/PosPV/G	-	-	-	-	-	PosPV/-/-/-/PosPV/G	-	PosPV/-/-/-/PosPV/G	-	-	-	-	-
Core	rxn00225_c0	(1) ATP_c0[c0] + (1) Acetate_c0[c0] <- (1) ADP_c0[c0] + (1) Acetylphosphate_c0[c0]	(1) cpd00002[c0] + (1) cpd00029[c0] <- (1) cpd00008[c0] + (1) cpd00196[c0]	-	OK|HB	R00315	ACETATEKIN-RXN.c;RXN-7957.c			Acetate kinase (EC 2.7.2.1)|glutamate 1-kinase (EC 2.7.2.13)|propionate kinase (EC 2.7.2.15)	c0	4	0	0	0	0	-	-	-	NoNV/-/-/-/NegNV/G	-	-	-	-	-	NoNV/-/-/-/NoNV/G	-	NegNV/-/-/-/NegNV/G	NegNV/-/-/NegNV/NoNV/G	-	-	-	-
Core	rxn00265_c0	(1) Citrate_c0[c0] -> (1) Acetate_c0[c0] + (1) Oxaloacetate_c0[c0]	(1) cpd00137[c0] -> (1) cpd00029[c0] + (1) cpd00032[c0]	-	OK	R00362	CITLY-RXN.c		4.1.3.6	Citrate lyase beta chain (EC 4.1.3.6)|Citrate lyase alpha chain (EC 4.1.3.6)|Citrate lyase gamma chain, acyl carrier protein (EC 4.1.3.6)|citrate (pro-3S)-lyase (EC 4.1.3.6)	c0	4	0	0	0	0	-	-	NoPV/-/-/-/NoPV/1279, 1278, 1069	-	-	-	-	-	-	-	NoB/-/-/NoB/NoPV/2328, 4288, 3169, 2327, 4294, 3170	-	-	PosPV/-/PosPV/PosPV/NoPV/5127, 5128	NoPV/-/NoPV/PosPV/NoPV/1627, 1626	-	-
Core	rxn00336_c0	(1) Isocitrate_c0[c0] <- (1) Succinate_c0[c0] + (1) Glyoxalate_c0[c0]	(1) cpd00260[c0] <- (1) cpd00036[c0] + (1) cpd00040[c0]	-	OK	R00479				Isocitrate lyase (EC 4.1.3.1)|oxalomalate lyase (EC 4.1.3.13)	c0	4	0	0	0	0	-	-	NegN/-/-/-/NegN/G	-	-	-	-	-	NegN/-/-/-/NegN/G	-	-	PosP/-/-/-/PosP/G	-	-	-	-	NegN/-/NegN/NegN/NegNV/G
Core	rxn00568_c0	(2) H2O_c0[c0] + (3) NAD_c0[c0] + (1) NH3_c0[c0] <- (3) NADH_c0[c0] + (5) H+_c0[c0] + (1) Nitrite_c0[c0]	(2) cpd00001[c0] + (3) cpd00003[c0] + (1) cpd00013[c0] <- (3) cpd00004[c0] + (5) cpd00067[c0] + (1) cpd00075[c0]	>	OK		NIRBD-RXN.c;RXN0-6377.c.metaexp.NAD_NADH			Nitrite reductase probable electron transfer 4Fe-S subunit (EC 1.7.1.4)|Nitrite reductase probable [NAD(P)H] subunit (EC 1.7.1.4)|Assimilatory nitrate reductase large subunit (EC:1.7.99.4)|Nitrite reductase [NAD(P)H] large subunit (EC 1.7.1.4)|Nitrite reductase [NAD(P)H] small subunit (EC 1.7.1.4)	c0	4	0	0	0	0	-	-	-	-	-	-	-	-	-	NoB/-/-/-/NoB/2491	-	-	-	NoB/-/NoB/NoB/NoB/2205, 2206	NoB/-/NoB/NoB/NoB/3225, 3226	NoB/-/NoB/NoB/NoB/1848, 1847	-
Core	rxn00875_c0	(1) Acetate_c0[c0] + (1) Butyryl-CoA_c0[c0] -> (1) Acetyl-CoA_c0[c0] + (1) Butyrate_c0[c0]	(1) cpd00029[c0] + (1) cpd00120[c0] -> (1) cpd00022[c0] + (1) cpd00211[c0]	-	OK	R01179	R11-RXN.c			Acetyl-CoA:acetoacetyl-CoA transferase, alpha subunit (EC 2.8.3.8)|Acetyl-CoA:acetoacetyl-CoA transferase, beta subunit (EC 2.8.3.8)|L-seryl-tRNASec selenium transferase (EC 2.9.1.1)	c0	4	0	0	0	0	-	-	-	-	-	-	-	-	NoB/-/-/-/NoB/3184, 3024, 1732	NoB/-/-/-/NoB/267, 268	-	-	-	NoB/-/NoB/NoB/NoB/4577, 429, 4541	-	NoPV/-/NoPV/NoPV/NoPV/1381	-
Core	rxn00990_c0	(1) Acetate_c0[c0] + (1) Acetoacetyl-CoA_c0[c0] -> (1) Acetyl-CoA_c0[c0] + (1) Acetoacetate_c0[c0]	(1) cpd00029[c0] + (1) cpd00279[c0] -> (1) cpd00022[c0] + (1) cpd00142[c0]	-	OK	R01359	ACETOACETYL-COA-TRANSFER-RXN.c			Acetyl-CoA:acetoacetyl-CoA transferase, alpha subunit (EC 2.8.3.8)|Acetyl-CoA:acetoacetyl-CoA transferase, beta subunit (EC 2.8.3.8)|L-seryl-tRNASec selenium transferase (EC 2.9.1.1)	c0	4	0	0	0	0	-	-	-	-	-	-	-	-	NoB/-/-/-/NoB/3024, 3184, 1732	NoB/-/-/-/NoB/267, 268	-	-	-	NoPV/-/NoPV/NoPV/NoPV/4541, 4577, 429	-	NoPV/-/NoPV/NoPV/NoPV/1381	-
Core	rxn05573_c0	(1) D-Glucose_e0[e0] + (1) H+_e0[e0] -> (1) D-Glucose_c0[c0] + (1) H+_c0[c0]	(1) cpd00027[e0] + (1) cpd00067[e0] -> (1) cpd00027[c0] + (1) cpd00067[c0]	-	OK					Glucose/mannose:H+ symporter GlcP|Homolog of fucose/glucose/galactose permeases	c0	4	0	0	0	0	NoPV/-/-/NoB/NoPV/1323	NoPV/-/-/-/NoPV/1995	-	PosP/-/-/-/PosPV/1893	PosP/-/-/-/NoPV/1053	-	-	-	-	-	-	-	-	-	-	-	-
Core	rxn05581_c0	(1) Glycerol_c0[c0] <-> (1) Glycerol_e0[e0]	(1) cpd00100[c0] <-> (1) cpd00100[e0]	-	OK					Glycerol uptake facilitator protein	c0	4	0	0	0	0	-	PosPV/-/-/-/NegV/1844	-	-	-	-	-	-	NoPV/-/-/-/NegV/2166	NoPV/-/-/-/NegV/1909	-	-	-	NoPV/-/NoPV/NoPV/NoV/4414	-	-	-
Core	rxn05939_c0	(1) CO2_c0[c0] + (1) H+_c0[c0] + (1) Succinyl-CoA_c0[c0] + (1) Reducedferredoxin_c0[c0] <- (1) CoA_c0[c0] + (1) 2-Oxoglutarate_c0[c0] + (1) Oxidizedferredoxin_c0[c0]	(1) cpd00011[c0] + (1) cpd00067[c0] + (1) cpd00078[c0] + (1) cpd11620[c0] <- (1) cpd00010[c0] + (1) cpd00024[c0] + (1) cpd11621[c0]	>	OK					2-oxoglutarate oxidoreductase, alpha subunit (EC 1.2.7.3)|2-oxoglutarate oxidoreductase, gamma subunit (EC 1.2.7.3)|2-oxoglutarate oxidoreductase, beta subunit (EC 1.2.7.3)|2-oxoglutarate oxidoreductase, delta subunit, putative (EC 1.2.7.3)	c0	4	0	0	0	0	-	-	-	-	NegN/-/-/-/NoNV/G	-	-	-	-	-	-	-	-	NoB/-/NoB/NoB/NoB/1045	NoB/-/NoB/NoB/NoB/2089	PosP/-/PosP/PosP/PosPV/1414, 1741, 1377	-
Core	rxn06526_c0	(1) NADP_c0[c0] + (1) Protein dithiol_c0[c0] <-> (1) NADPH_c0[c0] + (1) H+_c0[c0] + (1) Protein disulfide_c0[c0]	(1) cpd00006[c0] + (1) cpd12072[c0] <-> (1) cpd00005[c0] + (1) cpd00067[c0] + (1) cpd12139[c0]	-	OK	R03914				Cytochrome c-type biogenesis protein DsbD, protein-disulfide reductase (EC 1.8.1.8)|sulfide-cytochrome-c reductase (flavocytochrome c) (EC 1.8.2.3)	c0	4	0	0	0	0	-	-	-	NegN/-/-/-/NegN/274	NoB/-/-/-/NoB/1505	NegN/-/NegN/NegN/NegN/1598	-	-	-	-	-	NoB/-/-/-/NoB/389	-	-	-	-	-
Core	rxn10118_c0	(2) H+_c0[c0] + (1) H2_c0[c0] + (1) Ubiquinone-8_c0[c0] -> (2) H+_e0[e0] + (1) Ubiquinol-8_c0[c0]	(2) cpd00067[c0] + (1) cpd11640[c0] + (1) cpd15560[c0] -> (2) cpd00067[e0] + (1) cpd15561[c0]	>	OK					Uptake hydrogenase large subunit (EC 1.12.99.6)|Uptake hydrogenase small subunit precursor (EC 1.12.99.6)|Ni,Fe-hydrogenase I cytochrome b subunit|Ni,Fe-hydrogenase III medium subunit|Formate hydrogenlyase subunit 3|Formate hydrogenlyase subunit 2|Formate hydrogenlyase subunit 7|Cytochrome d ubiquinol oxidase subunit I (EC 1.10.3.-)|Formate hydrogenlyase subunit 6|Formate hydrogenlyase subunit 4|…	c0	4	0	0	0	0	NoB/-/-/NoB/NoB/1631	NoB/-/-/-/NoB/13	-	-	-	-	-	NoB/-/-/-/NoB/3119, 3117	-	-	-	-	-	-	-	-	NoB/-/NoB/NoB/NoB/4218
Core	rxn00505_c0	(1) NAD_c0[c0] + (1) Isocitrate_c0[c0] -> (1) NADH_c0[c0] + (1) CO2_c0[c0] + (1) 2-Oxoglutarate_c0[c0]	(1) cpd00003[c0] + (1) cpd00260[c0] -> (1) cpd00004[c0] + (1) cpd00011[c0] + (1) cpd00024[c0]	>	OK	R00709				Isocitrate dehydrogenase 3 subunit alpha, mitochondrial precursor (EC 1.1.1.41)|Isocitrate dehydrogenase 3 subunit beta, mitochondrial precursor (EC 1.1.1.41)|Isocitrate dehydrogenase [NAD] (EC 1.1.1.41)|Isocitrate dehydrogenase 3 subunit gamma, mitochondrial precursor (EC 1.1.1.41)|Isocitrate dehydrogenase [NAD] subunit I, mitochondrial precursor (EC 1.1.1.41)|Isocitrate dehydrogenase [NAD] subu…	c0	3	0	0	0	0	PosP/-/-/PosP/PosPV/2355	PosP/-/-/-/PosPV/1865	NoPV/-/-/-/NoPV/696	-	-	-	-	-	-	-	-	-	-	-	-	-	-
Core	rxn00548_c0	(1) Phosphate_c0[c0] + (1) D-fructose-6-phosphate_c0[c0] <-> (1) H2O_c0[c0] + (1) Acetylphosphate_c0[c0] + (1) D-Erythrose4-phosphate_c0[c0]	(1) cpd00009[c0] + (1) cpd00072[c0] <-> (1) cpd00001[c0] + (1) cpd00196[c0] + (1) cpd00236[c0]	>	OK|HB	R00761				Fructose-6-phosphate phosphoketolase (EC 4.1.2.22)|phenylserine aldolase (EC 4.1.2.26)	c0	3	0	0	0	0	-	-	-	-	NegNV/-/-/-/NoNV/G	NegNV/-/NegN/NegN/NegNV/G	-	NoNV/-/-/-/NoNV/979	-	-	-	-	-	-	-	-	-
Core	rxn00569_c0	(2) H2O_c0[c0] + (3) NADP_c0[c0] + (1) NH3_c0[c0] <- (3) NADPH_c0[c0] + (5) H+_c0[c0] + (1) Nitrite_c0[c0]	(2) cpd00001[c0] + (3) cpd00006[c0] + (1) cpd00013[c0] <- (3) cpd00005[c0] + (5) cpd00067[c0] + (1) cpd00075[c0]	>	OK		RXN0-6377.c.metaexp.NADP_NADPH			Nitrite reductase [NAD(P)H] large subunit (EC 1.7.1.4)|Nitrite reductase probable electron transfer 4Fe-S subunit (EC 1.7.1.4)|Nitrite reductase probable [NAD(P)H] subunit (EC 1.7.1.4)|Nitrite reductase [NAD(P)H] small subunit (EC 1.7.1.4)	c0	3	0	0	0	0	-	-	-	-	-	-	-	-	-	-	-	-	-	NoB/-/NoB/NoB/NoB/2206, 2205	NoB/-/NoB/NoB/NoB/3225, 3226	NoB/-/NoB/NoB/NoB/1848, 1847	-
Core	rxn00623_c0	(3) H2O_c0[c0] + (3) NADP_c0[c0] + (1) H2S_c0[c0] <- (3) NADPH_c0[c0] + (3) H+_c0[c0] + (1) Sulfite_c0[c0]	(3) cpd00001[c0] + (3) cpd00006[c0] + (1) cpd00239[c0] <- (3) cpd00005[c0] + (3) cpd00067[c0] + (1) cpd00081[c0]	<	OK|HB	R00858	SULFITE-REDUCT-RXN.c			Sulfite reductase [NADPH] flavoprotein alpha-component (EC 1.8.1.2)|Sulfite reductase [NADPH] hemoprotein beta-component (EC 1.8.1.2)|cystine reductase (EC 1.8.1.6)	c0	3	0	0	0	0	-	-	-	-	NegN/-/-/-/NoNV/G	-	-	-	NoB/-/-/-/NoB/1726	-	-	NegN/-/-/-/NoNV/2165, 716, 1467	-	-	-	-	-
Core	rxn01121_c0	(1) GLCN_c0[c0] -> (1) H2O_c0[c0] + (1) 2-keto-3-deoxygluconate_c0[c0]	(1) cpd00222[c0] -> (1) cpd00001[c0] + (1) cpd00176[c0]	>	OK	R01538	GLUCONATE-DEHYDRATASE-RXN.c		4.2.1.39	Gluconate dehydratase (EC 4.2.1.39)|galactarate dehydratase (EC 4.2.1.42)	c0	3	0	0	0	0	-	-	-	-	-	-	NoB/-/-/-/NoB/1200	-	-	-	-	-	-	NoB/-/NoB/NoB/NoB/5004, 5864, 2722	-	-	NoB/-/NoB/NoB/NoB/844
Core	rxn02112_c0	(1) NAD_c0[c0] + (1) BDOH_c0[c0] <-> (1) NADH_c0[c0] + (1) H+_c0[c0] + (1) ACTN_c0[c0]	(1) cpd00003[c0] + (1) cpd01947[c0] <-> (1) cpd00004[c0] + (1) cpd00067[c0] + (1) cpd00361[c0]	-	OK	R02946	RR-BUTANEDIOL-DEHYDROGENASE-RXN.c			2,3-butanediol dehydrogenase, S-alcohol forming, (R)-acetoin-specific (EC 1.1.1.4)|2,3-butanediol dehydrogenase, R-alcohol forming, (R)- and (S)-acetoin-specific (EC 1.1.1.4)|(R,R)-butanediol dehydrogenase (EC 1.1.1.4)	c0	3	0	0	0	0	-	-	-	-	-	-	-	-	-	-	-	-	-	NoB/-/NoB/NoB/NoB/1382	NoB/-/NoB/NoB/NoB/3601	NoB/-/NoB/NoB/NoB/759	-
Core	rxn00147_c0	(1) H2O_c0[c0] + (1) ATP_c0[c0] + (1) Pyruvate_c0[c0] -> (1) Phosphate_c0[c0] + (1) AMP_c0[c0] + (1) Phosphoenolpyruvate_c0[c0] + (3) H+_c0[c0]	(1) cpd00001[c0] + (1) cpd00002[c0] + (1) cpd00020[c0] -> (1) cpd00009[c0] + (1) cpd00018[c0] + (1) cpd00061[c0] + (3) cpd00067[c0]	>	OK|HB	R00199	PEPSYNTH-RXN.c		2.7.9.2	Phosphoenolpyruvate synthase (EC 2.7.9.2)|triphosphate---protein phosphotransferase (EC 2.7.99.1)	c0	2	0	0	0	0	-	-	NoPV/-/-/-/NoPV/1569	-	-	-	-	-	-	-	NoPV/-/-/NoPV/NoPV/2738	-	-	-	-	-	-
Core	rxn00285_c0	(1) ATP_c0[c0] + (1) CoA_c0[c0] + (1) Succinate[c0] -> (1) ADP_c0[c0] + (1) Phosphate_c0[c0] + (1) Succinyl-CoA_c0[c0]	(1) cpd00002[c0] + (1) cpd00010[c0] + (1) cpd00036[c0] -> (1) cpd00008[c0] + (1) cpd00009[c0] + (1) cpd00078[c0]	-	OK	R00405	SUCCCOASYN-RXN.c			Succinyl-CoA ligase [ADP-forming] alpha chain (EC 6.2.1.5)|Succinyl-CoA ligase [ADP-forming] beta chain (EC 6.2.1.5)|malate---CoA ligase (EC 6.2.1.9)	c0	2	0	0	0	0	-	-	-	-	-	PosP/-/PosP/PosP/PosPV/G	-	-	-	PosP/-/-/-/NoPV/G	-	-	-	-	-	-	-
Core	rxn00324_c0	(1) NADP_c0[c0] + (1) Glycolate_c0[c0] <- (1) NADPH_c0[c0] + (1) Glyoxalate_c0[c0] + (1) H+_c0[c0]	(1) cpd00006[c0] + (1) cpd00139[c0] <- (1) cpd00005[c0] + (1) cpd00040[c0] + (1) cpd00067[c0]	-	OK	R00465	GLYOXYLATE-REDUCTASE-NADP+-RXN.c			Glyoxylate reductase (EC 1.1.1.26)|Hydroxypyruvate reductase (EC 1.1.1.81)|glyoxylate reductase (NADP+) (EC 1.1.1.79)	c0	2	0	0	0	0	-	-	-	NoB/-/-/-/NoB/805	-	-	-	-	-	-	-	-	-	NoB/-/NoB/NoB/NoB/4840	-	-	-
Core	rxn00330_c0	(1) CoA_c0[c0] + (1) H+_c0[c0] + (1) L-Malate_c0[c0] <- (1) H2O_c0[c0] + (1) Acetyl-CoA_c0[c0] + (1) Glyoxalate_c0[c0]	(1) cpd00010[c0] + (1) cpd00067[c0] + (1) cpd00130[c0] <- (1) cpd00001[c0] + (1) cpd00022[c0] + (1) cpd00040[c0]	<	OK	R00472	MALSYN-RXN.c			Malate synthase (EC 2.3.3.9)|Malate synthase G (EC 2.3.3.9)|2,1-fructan:2,1-fructan 1-fructosyltransferase (EC 2.4.1.100)	c0	2	0	0	0	0	NegN/-/-/NegN/NegNV/G	NegN/-/-/-/NegNV/G	-	-	-	-	-	-	-	-	-	-	-	-	-	-	-
Core	rxn00441_c0	(1) 2-Oxoglutarate_c0[c0] + (1) TPP_c0[c0] + (1) H+_c0[c0] -> (1) CO2_c0[c0] + (1) 3-Carboxy-1-hydroxypropyl-ThPP_c0[c0]	(1) cpd00024[c0] + (1) cpd00056[c0] + (1) cpd00067[c0] -> (1) cpd00011[c0] + (1) cpd03189[c0]	>	OK	R00621				2-oxoglutarate dehydrogenase E1 component (EC 1.2.4.2)|pyruvate dehydrogenase (quinone) (EC 1.2.5.1)	c0	2	0	0	0	0	-	-	-	-	-	-	-	-	-	-	-	NoPV/-/-/-/NoPV/1920	-	-	-	NoB/-/NoB/NoB/NoB/2324	-
Core	rxn00512_c0	(1) NAD_c0[c0] + (1) Glycolate_c0[c0] <- (1) NADH_c0[c0] + (1) Glyoxalate_c0[c0] + (1) H+_c0[c0]	(1) cpd00003[c0] + (1) cpd00139[c0] <- (1) cpd00004[c0] + (1) cpd00040[c0] + (1) cpd00067[c0]	-	OK	R00717	GLYCOLATE-REDUCTASE-RXN.c			Glyoxylate reductase (EC 1.1.1.26)|Hydroxypyruvate reductase (EC 1.1.1.81)|glyoxylate reductase (EC 1.1.1.26)|glycerate dehydrogenase (EC 1.1.1.29)	c0	2	0	0	0	0	-	-	-	NoB/-/-/-/NoB/805	-	-	-	-	-	-	-	-	-	NoB/-/NoB/NoB/NoB/4840	-	-	-
Core	rxn00616_c0	(1) FAD_c0[c0] + (1) H+_c0[c0] + (1) Glycerol-3-phosphate_c0[c0] <-> (1) Glycerone-phosphate_c0[c0] + (1) FADH2_c0[c0]	(1) cpd00015[c0] + (1) cpd00067[c0] + (1) cpd00080[c0] <-> (1) cpd00095[c0] + (1) cpd00982[c0]	>	OK|HB	R00848				Anaerobic glycerol-3-phosphate dehydrogenase subunit B (EC 1.1.5.3)|Aerobic glycerol-3-phosphate dehydrogenase (EC 1.1.5.3)|Anaerobic glycerol-3-phosphate dehydrogenase subunit A (EC 1.1.5.3)|glycerol-3-phosphate dehydrogenase (EC 1.1.5.3)	c0	2	0	0	0	0	-	-	-	-	PosV/-/-/-/PosV/2363, 2362	PosV/-/PosV/PosV/PosV/979	-	-	-	-	-	-	-	-	-	-	-
Core	rxn00871_c0	(1) Phosphate_c0[c0] + (1) Butyryl-CoA[c0] -> (1) CoA_c0[c0] + (1) Butanoylphosphate[c0]	(1) cpd00009[c0] + (1) cpd00120[c0] -> (1) cpd00010[c0] + (1) cpd01662[c0]	-	OK|HB	R01174	PHOSPHATE-BUTYRYLTRANSFERASE-RXN.c		2.3.1.19	phosphotransbutyrylase (EC 2.3.1.19)|tRNAMet cytidine acetyltransferase (EC 2.3.1.193)	c0	2	0	0	0	0	-	-	-	-	-	-	-	NoB/-/-/-/NoB/1303	-	-	-	-	-	-	-	NoPV/-/NoPV/NoPV/PosPV/2454, 3560, 3458	-
Core	rxn00994_c0	(1) Butyryl-CoA_c0[c0] + (1) Acetoacetate_c0[c0] <- (1) Butyrate_c0[c0] + (1) Acetoacetyl-CoA_c0[c0]	(1) cpd00120[c0] + (1) cpd00142[c0] <- (1) cpd00211[c0] + (1) cpd00279[c0]	-	OK	R01365	2.8.3.9-RXN.c		2.8.3.9	Butyrate-acetoacetate CoA-transferase subunit A (EC 2.8.3.9)|Butyrate-acetoacetate CoA-transferase subunit B (EC 2.8.3.9)|O-phospho-L-seryl-tRNASec:L-selenocysteinyl-tRNA synthase (EC 2.9.1.2)	c0	2	0	0	0	0	-	-	-	-	-	-	-	-	NoB/-/-/-/NoB/3185	-	-	-	-	-	-	NoNV/-/NoNV/NoNV/NegNV/1382	-
Core	rxn01871_c0	(1) Acetyl-CoA_c0[c0] + (1) Dihydrolipoamide_c0[c0] <- (1) CoA_c0[c0] + (1) S-Acetyldihydrolipoamide_c0[c0]	(1) cpd00022[c0] + (1) cpd00449[c0] <- (1) cpd00010[c0] + (1) cpd00836[c0]	-	OK	R02569				Dihydrolipoamide acetyltransferase component of pyruvate dehydrogenase complex (EC 2.3.1.12)|Dihydrolipoamide acetyltransferase component (E2) of acetoin dehydrogenase complex (EC 2.3.1.-)|dolichol O-acyltransferase (EC 2.3.1.123)	c0	2	0	0	0	0	-	-	-	-	-	-	-	-	-	-	-	NoB/-/-/-/NoB/1003, 1074	-	NoB/-/NoB/NoB/NoB/5764	-	-	-
Core	rxn02376_c0	(1) Lipoamide_c0[c0] + (1) 3-Carboxy-1-hydroxypropyl-ThPP_c0[c0] <-> (1) TPP_c0[c0] + (1) S-Succinyldihydrolipoamide_c0[c0]	(1) cpd00213[c0] + (1) cpd03189[c0] <-> (1) cpd00056[c0] + (1) cpd00860[c0]	-	OK	R03316				2-oxoglutarate dehydrogenase E1 component (EC 1.2.4.2)|pyruvate dehydrogenase (quinone) (EC 1.2.5.1)	c0	2	0	0	0	0	-	-	-	-	-	-	-	-	-	-	-	NoPV/-/-/-/NoPV/1920	-	-	-	NoB/-/NoB/NoB/NoB/2324	-
Core	rxn05145_c0	(1) H2O_c0[c0] + (1) ATP_c0[c0] + (1) Phosphate_e0[e0] -> (1) ADP_c0[c0] + (2) Phosphate_c0[c0] + (1) H+_c0[c0]	(1) cpd00001[c0] + (1) cpd00002[c0] + (1) cpd00009[e0] -> (1) cpd00008[c0] + (2) cpd00009[c0] + (1) cpd00067[c0]	>	OK		3.6.3.27-RXN.ce		3.A.1.7;TC-3.A.1.7	Phosphate transport system permease protein PstC (TC 3.A.1.7.1)|Phosphate transport ATP-binding protein PstB (TC 3.A.1.7.1)|Phosphate transport system permease protein PstA (TC 3.A.1.7.1)|Phosphate ABC transporter, periplasmic phosphate-binding protein PstS (TC 3.A.1.7.1)	c0	2	0	0	0	0	-	-	-	-	-	-	-	-	-	-	-	PosP/-/-/-/PosP/G	-	NoPV/-/NoPV/NoPV/NoPV/5175	-	-	-
Core	rxn08094_c0	(1) NAD_c0[c0] + (1) CoA_c0[c0] + (1) 2-Oxoglutarate_c0[c0] -> (1) NADH_c0[c0] + (1) CO2_c0[c0] + (1) Succinyl-CoA_c0[c0]	(1) cpd00003[c0] + (1) cpd00010[c0] + (1) cpd00024[c0] -> (1) cpd00004[c0] + (1) cpd00011[c0] + (1) cpd00078[c0]	>	OK	R08549	2OXOGLUTARATEDEH-RXN.c			2-oxoglutarate dehydrogenase E1 component (EC 1.2.4.2)|Dihydrolipoamide dehydrogenase of 2-oxoglutarate dehydrogenase (EC 1.8.1.4)|Dihydrolipoamide succinyltransferase component (E2) of 2-oxoglutarate dehydrogenase complex (EC 2.3.1.61)|pyruvate dehydrogenase (quinone) (EC 1.2.5.1)|protein-disulfide reductase (EC 1.8.1.8)|bile acid-CoA:amino acid N-acyltransferase (EC 2.3.1.65)	c0	2	0	0	0	0	-	-	-	-	-	-	-	-	-	-	-	NoPV/-/-/-/NoPV/1919, 1920	-	-	-	PosP/-/PosP/PosP/PosPV/2324	-
Core	rxn08527_c0	(1) Fumarate_c0[c0] + (1) Menaquinol 8_c0[c0] <-> (1) Succinate_c0[c0] + (1) Menaquinone 8_c0[c0]	(1) cpd00106[c0] + (1) cpd15499[c0] <-> (1) cpd00036[c0] + (1) cpd15500[c0]	>	OK					Succinate dehydrogenase flavoprotein subunit (EC 1.3.99.1)|Fumarate reductase flavoprotein subunit (EC 1.3.99.1)|Fumarate reductase subunit D|Succinate dehydrogenase hydrophobic membrane anchor protein|Succinate dehydrogenase cytochrome b558 subunit|Succinate dehydrogenase cytochrome b-556 subunit|Fumarate reductase subunit C|Succinate dehydrogenase iron-sulfur protein (EC 1.3.99.1)	c0	2	0	0	0	0	PosV/-/-/PosV/PosV/76	PosV/-/-/-/NoV/1081	-	-	-	-	-	-	-	-	-	-	-	-	-	-	-
Core	rxn08556_c0	(1) Glycerol-3-phosphate_c0[c0] + (1) Ubiquinone-8_c0[c0] -> (1) Glycerone-phosphate_c0[c0] + (1) Ubiquinol-8_c0[c0]	(1) cpd00080[c0] + (1) cpd15560[c0] -> (1) cpd00095[c0] + (1) cpd15561[c0]	>	OK		GLYC3PDEHYDROG-RXN.c;RXN0-5258.c.metaexp.CPD-9956_UBIQUINONE-8;RXN0-5260.c.metaexp.CPD-9956_UBIQUINONE-8			Aerobic glycerol-3-phosphate dehydrogenase (EC 1.1.5.3)|Anaerobic glycerol-3-phosphate dehydrogenase subunit A (EC 1.1.5.3)|Anaerobic glycerol-3-phosphate dehydrogenase subunit B (EC 1.1.5.3)	c0	2	0	0	0	0	-	-	-	-	NoPV/-/-/-/NoPV/2363, 2362	NoPV/-/NoPV/NoPV/NoPV/979	-	-	-	-	-	-	-	-	-	-	-
Core	rxn08557_c0	(1) Glycerol-3-phosphate_c0[c0] + (1) Menaquinone 8_c0[c0] -> (1) Glycerone-phosphate_c0[c0] + (1) Menaquinol 8_c0[c0]	(1) cpd00080[c0] + (1) cpd15500[c0] -> (1) cpd00095[c0] + (1) cpd15499[c0]	<	OK					Aerobic glycerol-3-phosphate dehydrogenase (EC 1.1.5.3)|Anaerobic glycerol-3-phosphate dehydrogenase subunit A (EC 1.1.5.3)|Anaerobic glycerol-3-phosphate dehydrogenase subunit B (EC 1.1.5.3)	c0	2	0	0	0	0	-	-	-	-	NoPV/-/-/-/NoPV/2363, 2362	NoPV/-/NoPV/NoPV/NoPV/979	-	-	-	-	-	-	-	-	-	-	-
Core	rxn09272_c0	(1) Succinate_c0[c0] + (1) Ubiquinone-8_c0[c0] -> (1) Fumarate_c0[c0] + (1) Ubiquinol-8_c0[c0]	(1) cpd00036[c0] + (1) cpd15560[c0] -> (1) cpd00106[c0] + (1) cpd15561[c0]	-	OK		SUCCINATE-DEHYDROGENASE-UBIQUINONE-RXN.c.metaexp.CPD-9956_UBIQUINONE-8			Succinate dehydrogenase flavoprotein subunit (EC 1.3.99.1)|Fumarate reductase flavoprotein subunit (EC 1.3.99.1)|Fumarate reductase subunit D|Succinate dehydrogenase hydrophobic membrane anchor protein|Succinate dehydrogenase cytochrome b558 subunit|Succinate dehydrogenase cytochrome b-556 subunit|Fumarate reductase subunit C|Succinate dehydrogenase iron-sulfur protein (EC 1.3.99.1)	c0	2	0	0	0	0	NoPV/-/-/NoPV/NoPV/76	NoPV/-/-/-/PosPV/1081	-	-	-	-	-	-	-	-	-	-	-	-	-	-	-
Core	rxn10121_c0	(2) H+_c0[c0] + (1) Nitrate_c0[c0] + (1) Menaquinol 8_c0[c0] -> (1) H2O_c0[c0] + (2) H+_e0[e0] + (1) Nitrite_c0[c0] + (1) Menaquinone 8_c0[c0]	(2) cpd00067[c0] + (1) cpd00209[c0] + (1) cpd15499[c0] -> (1) cpd00001[c0] + (2) cpd00067[e0] + (1) cpd00075[c0] + (1) cpd15500[c0]	>	OK					Nitrite reductase [NAD(P)H] large subunit (EC 1.7.1.4)|Assimilatory nitrate reductase large subunit (EC:1.7.99.4)|Respiratory nitrate reductase delta chain (EC 1.7.99.4)|Respiratory nitrate reductase beta chain (EC 1.7.99.4)|Respiratory nitrate reductase gamma chain (EC 1.7.99.4)|Respiratory nitrate reductase alpha chain (EC 1.7.99.4)|Periplasmic nitrate reductase precursor (EC 1.7.99.4)|Respirat…	c0	2	0	0	0	0	-	-	-	-	-	-	-	-	-	NoB/-/-/-/NoB/2491	-	-	-	-	NoB/-/NoB/NoB/NoB/5685	-	-
Core	rxn10126_c0	(1) FADH2_c0[c0] + (1) Ubiquinone-8_c0[c0] -> (1) FAD_c0[c0] + (1) H+_c0[c0] + (1) Ubiquinol-8_c0[c0]	(1) cpd00982[c0] + (1) cpd15560[c0] -> (1) cpd00015[c0] + (1) cpd00067[c0] + (1) cpd15561[c0]	-	OK|HB					Succinate dehydrogenase flavoprotein subunit (EC 1.3.99.1)|Succinate dehydrogenase iron-sulfur protein (EC 1.3.99.1)|Succinate dehydrogenase cytochrome b-556 subunit|Succinate dehydrogenase cytochrome b558 subunit|Succinate dehydrogenase hydrophobic membrane anchor protein	c0	2	0	0	0	0	NoPV/-/-/NoPV/NoPV/76	NoPV/-/-/-/NoPV/1081	-	-	-	-	-	-	-	-	-	-	-	-	-	-	-
Core	rxn00159_c0	(1) NAD_c0[c0] + (1) L-Malate_c0[c0] -> (1) NADH_c0[c0] + (1) CO2_c0[c0] + (1) Pyruvate_c0[c0]	(1) cpd00003[c0] + (1) cpd00130[c0] -> (1) cpd00004[c0] + (1) cpd00011[c0] + (1) cpd00020[c0]	>	OK	R00214	1.1.1.39-RXN.c;MALIC-NAD-RXN.c			Malolactic enzyme (EC 1.-.-.-)|NAD-dependent malic enzyme (EC 1.1.1.38)|malate dehydrogenase (oxaloacetate-decarboxylating) (EC 1.1.1.38)|malate dehydrogenase (decarboxylating) (EC 1.1.1.39)	c0	1	0	0	0	0	-	-	NoPV/-/-/-/NoPV/1134	-	-	-	-	-	-	-	-	-	-	-	-	-	-
Core	rxn00175_c0	(1) ATP_c0[c0] + (1) CoA_c0[c0] + (1) Acetate_c0[c0] -> (1) PPi_c0[c0] + (1) AMP_c0[c0] + (1) Acetyl-CoA_c0[c0] + (1) H+_c0[c0]	(1) cpd00002[c0] + (1) cpd00010[c0] + (1) cpd00029[c0] -> (1) cpd00012[c0] + (1) cpd00018[c0] + (1) cpd00022[c0] + (1) cpd00067[c0]	>	OK|HB	R00235	ACETATE--COA-LIGASE-RXN.c			Acetyl-coenzyme A synthetase (EC 6.2.1.1)|acetate---CoA ligase (ADP-forming) (EC 6.2.1.13)	c0	1	0	0	0	0	-	-	-	-	-	-	-	-	-	-	-	-	-	NoPV/-/NoPV/NoPV/NoPV/986	-	-	-
Core	rxn00305_c0	(1) Oxaloacetate_c0[c0] + (1) GTP_c0[c0] -> (1) CO2_c0[c0] + (1) GDP_c0[c0] + (1) Phosphoenolpyruvate_c0[c0]	(1) cpd00032[c0] + (1) cpd00038[c0] -> (1) cpd00011[c0] + (1) cpd00031[c0] + (1) cpd00061[c0]	>	OK|HB	R00431	4.1.1.32-RXN.c			Phosphoenolpyruvate carboxykinase [GTP] (EC 4.1.1.32)|phosphopantothenoylcysteine decarboxylase (EC 4.1.1.36)	c0	1	0	0	0	0	-	-	-	-	-	-	-	-	-	-	-	NoPV/-/-/-/NoPV/1372	-	-	-	-	-
Core	rxn00371_c0	(1) NAD_c0[c0] + (1) Formate_c0[c0] -> (1) NADH_c0[c0] + (1) CO2_c0[c0]	(1) cpd00003[c0] + (1) cpd00047[c0] -> (1) cpd00004[c0] + (1) cpd00011[c0]	>	OK	R00519	1.2.1.2-RXN.c			Formate dehydrogenase N gamma subunit (EC 1.2.1.2)|Formate dehydrogenase N alpha subunit (EC 1.2.1.2)|Formate dehydrogenase N beta subunit (EC 1.2.1.2)|Putative formate dehydrogenase oxidoreductase protein|Formate dehydrogenase related protein|Formate dehydrogenase O alpha subunit (EC 1.2.1.2)|Formate dehydrogenase O gamma subunit (EC 1.2.1.2)|Formate dehydrogenase O beta subunit (EC 1.2.1.2)|Ana…	c0	1	0	0	0	0	-	-	-	-	-	-	-	-	-	-	-	-	PosP/-/-/PosPV/PosPV/2283	-	-	-	-
Core	rxn00935_c0	(1) FAD_c0[c0] + (1) H+_c0[c0] + (1) L-Malate_c0[c0] -> (1) Oxaloacetate_c0[c0] + (1) FADH2_c0[c0]	(1) cpd00015[c0] + (1) cpd00067[c0] + (1) cpd00130[c0] -> (1) cpd00032[c0] + (1) cpd00982[c0]	>	OK|HB	R01257				Malate:quinone oxidoreductase (EC 1.1.5.4)|malate dehydrogenase (quinone) (EC 1.1.5.4)	c0	1	0	0	0	0	-	-	-	-	-	-	-	PosP/-/-/-/PosP/G	-	-	-	-	-	-	-	-	-
Core	rxn01123_c0	(1) ATP_c0[c0] + (1) 2-keto-3-deoxygluconate_c0[c0] -> (1) ADP_c0[c0] + (1) H+_c0[c0] + (1) 2-Keto-3-deoxy-6-phosphogluconate_c0[c0]	(1) cpd00002[c0] + (1) cpd00176[c0] -> (1) cpd00008[c0] + (1) cpd00067[c0] + (1) cpd02711[c0]	>	OK|HB	R01541	DEOXYGLUCONOKIN-RXN.c			2-dehydro-3-deoxygluconate kinase (EC 2.7.1.45)|hydroxymethylpyrimidine kinase (EC 2.7.1.49)	c0	1	0	0	0	0	-	-	-	-	-	-	-	-	-	-	-	-	-	-	-	NoB/-/NoB/NoB/NoB/4	-
Core	rxn01187_c0	(1) Phosphate_c0[c0] + (1) D-Xylulose5-phosphate_c0[c0] -> (1) H2O_c0[c0] + (1) Glyceraldehyde3-phosphate_c0[c0] + (1) Acetylphosphate_c0[c0]	(1) cpd00009[c0] + (1) cpd00198[c0] -> (1) cpd00001[c0] + (1) cpd00102[c0] + (1) cpd00196[c0]	>	OK|HB	R01621	PHOSPHOKETOLASE-RXN.c			Xylulose-5-phosphate phosphoketolase (EC 4.1.2.9)|phenylserine aldolase (EC 4.1.2.26)|phosphoketolase (EC 4.1.2.9)	c0	1	0	0	0	0	-	-	-	-	-	-	-	NoPV/-/-/-/NoPV/979	-	-	-	-	-	-	-	-	-
Core	rxn01872_c0	(1) Succinyl-CoA_c0[c0] + (1) Dihydrolipoamide_c0[c0] <-> (1) CoA_c0[c0] + (1) S-Succinyldihydrolipoamide_c0[c0]	(1) cpd00078[c0] + (1) cpd00449[c0] <-> (1) cpd00010[c0] + (1) cpd00860[c0]	-	OK	R02570				Dihydrolipoamide succinyltransferase component (E2) of 2-oxoglutarate dehydrogenase complex (EC 2.3.1.61)|bile acid-CoA:amino acid N-acyltransferase (EC 2.3.1.65)	c0	1	0	0	0	0	-	-	-	-	-	-	-	-	-	-	-	NoNV/-/-/-/NoNV/1919	-	-	-	-	-
Core	rxn02113_c0	(1) H+_c0[c0] + (1) ALCTT_c0[c0] -> (1) CO2_c0[c0] + (1) ACTN_c0[c0]	(1) cpd00067[c0] + (1) cpd00668[c0] -> (1) cpd00011[c0] + (1) cpd00361[c0]	>	OK	R02947				Alpha-acetolactate decarboxylase (EC 4.1.1.5)|phenylalanine decarboxylase (EC 4.1.1.53)	c0	1	0	0	0	0	-	-	-	-	-	-	-	-	-	-	-	-	-	-	-	-	PosP/-/PosP/PosP/PosP/G
Core	rxn02342_c0	(1) Lipoamide_c0[c0] + (1) 2-Hydroxyethyl-ThPP_c0[c0] -> (1) TPP_c0[c0] + (1) S-Acetyldihydrolipoamide_c0[c0]	(1) cpd00213[c0] + (1) cpd03049[c0] -> (1) cpd00056[c0] + (1) cpd00836[c0]	-	OK	R03270				Pyruvate dehydrogenase E1 component (EC 1.2.4.1)|Pyruvate dehydrogenase E1 component alpha subunit (EC 1.2.4.1)|Pyruvate dehydrogenase E1 component beta subunit (EC 1.2.4.1)|3-methyl-2-oxobutanoate dehydrogenase (2-methylpropanoyl-transferring) (EC 1.2.4.4)	c0	1	0	0	0	0	-	-	-	-	-	-	-	-	-	-	-	-	-	-	-	NoB/-/NoB/NoB/NoB/1762	-
Core	rxn05559_c0	(1) Formate_e0[e0] + (1) H+_e0[e0] <- (1) Formate_c0[c0] + (1) H+_c0[c0]	(1) cpd00047[e0] + (1) cpd00067[e0] <- (1) cpd00047[c0] + (1) cpd00067[c0]	-	OK					formate/nitrite transporter family protein|Formate efflux transporter (TC 2.A.44 family)	c0	1	0	0	0	0	-	-	-	-	-	-	-	-	-	-	-	-	-	NoNV/-/NoNV/NegNV/NegNV/5743	-	-	-
Glycolysis / Gluconeogenesis	rxn00011_c0	(1) CO2_c0[c0] + (1) 2-Hydroxyethyl-ThPP_c0[c0] <- (1) Pyruvate_c0[c0] + (1) TPP_c0[c0] + (1) H+_c0[c0]	(1) cpd00011[c0] + (1) cpd03049[c0] <- (1) cpd00020[c0] + (1) cpd00056[c0] + (1) cpd00067[c0]	>	OK	R00014	RXN-12583.c			Pyruvate decarboxylase (EC 4.1.1.1)|Acetolactate synthase small subunit (EC 2.2.1.6), predicted, Archaeal type|Acetolactate synthase small subunit (EC 2.2.1.6)|Acetolactate synthase large subunit (EC 2.2.1.6)|Acetolactate synthase small subunit (EC 2.2.1.6), Xanthomonadales type|Acetolactate synthase small subunit (EC 2.2.1.6), predicted|Acetolactate synthase small subunit (EC 2.2.1.6), predicted…	c0	17	0	0	0	0	NegN/-/-/NegN/NegNV/101, 100	NegN/-/-/-/NegNV/2021, 2020	NegN/-/-/-/NoNV/501, 2131, 500	NegN/-/-/-/NoNV/548, 549	NegN/-/-/-/NoNV/2782, 2783	NegN/-/NegN/NegN/NoNV/1067, 1066	NegN/-/-/-/NoNV/326, 325	NegN/-/-/-/NoNV/1188, 1187	NegN/-/-/-/NegNV/1416, 1812, 348, 349, 1246	NegN/-/-/-/NoNV/2481, 1502, 2429, 2428	NegN/-/-/NegN/NegNV/3056, 266, 508, 267, 4171, 4172, 2675, 1074	NegN/-/-/-/NegNV/1875, 919	NegN/-/-/NegN/NoNV/1088, 331, 330, 1386	NegN/-/NegN/NegN/NegNV/4476, 2058	NegN/-/NegN/NegN/NegNV/403, 5178, 5179, 4442	NegN/-/NegN/NegN/NegNV/2044, 1762, 3736	NegN/-/NegN/NegN/NegN/1842, 3250, 2357, 2356
Glycolysis / Gluconeogenesis	rxn00148_c0	(1) ATP_c0[c0] + (1) Pyruvate_c0[c0] <- (1) ADP_c0[c0] + (1) Phosphoenolpyruvate_c0[c0] + (1) H+_c0[c0]	(1) cpd00002[c0] + (1) cpd00020[c0] <- (1) cpd00008[c0] + (1) cpd00061[c0] + (1) cpd00067[c0]	-	OK|HB	R00200	PEPDEPHOS-RXN.c			Pyruvate kinase (EC 2.7.1.40)|galacturonokinase (EC 2.7.1.44)	c0	17	0	0	0	0	NegNV/-/-/NegNV/NegNV/667	NegNV/-/-/-/NegNV/753	NegNV/-/-/-/NegNV/323	NegNV/-/-/-/NegNV/3939, 3345	NegN/-/-/-/NegNV/1955	NegNV/-/NegNV/NegNV/NegNV/2819	NegNV/-/-/-/NegNV/581, 1968	NoNV/-/-/-/NegNV/2335	NegNV/-/-/-/NegNV/454	NoNV/-/-/-/NegNV/427, 2640	NegNV/-/-/NegNV/NegNV/2720	NegNV/-/-/-/NegNV/491	NegNV/-/-/NegNV/NoNV/2928, 1333	NegNV/-/NegNV/NegNV/NegNV/5821	NegNV/-/NegNV/NegNV/NegNV/560	NegNV/-/NegNV/NegNV/NegNV/3228	NegNV/-/NegNV/NegNV/NegNV/3692
Glycolysis / Gluconeogenesis	rxn00459_c0	(1) 2-Phospho-D-glycerate_c0[c0] <-> (1) H2O_c0[c0] + (1) Phosphoenolpyruvate_c0[c0]	(1) cpd00482[c0] <-> (1) cpd00001[c0] + (1) cpd00061[c0]	-	OK	R00658	2PGADEHYDRAT-RXN.c			Enolase (EC 4.2.1.11)|o-succinylbenzoate synthase (EC 4.2.1.113)	c0	17	0	0	0	0	PosV/-/-/PosV/PosV/666	PosV/-/-/-/PosV/884	PosP/-/-/-/PosV/1124	PosV/-/-/-/PosV/1854	PosP/-/-/-/PosV/225	PosV/-/PosV/PosV/PosV/2554	PosV/-/-/-/PosV/673	PosV/-/-/-/PosV/G	PosP/-/-/-/PosV/1430, 27, 611	PosV/-/-/-/PosV/1412, 1608	PosP/-/-/PosV/PosV/578	PosP/-/-/-/PosV/959, 1342	PosV/-/-/PosV/PosV/785	PosP/-/PosP/PosV/PosV/2759, 5753	PosV/-/PosV/PosV/PosV/4474	PosP/-/PosP/PosP/PosV/1240, 2493	PosV/-/PosV/PosV/PosV/3171, 2517
Glycolysis / Gluconeogenesis	rxn00747_c0	(1) Glyceraldehyde3-phosphate_c0[c0] <-> (1) Glycerone-phosphate_c0[c0]	(1) cpd00102[c0] <-> (1) cpd00095[c0]	-	OK	R01015	TRIOSEPISOMERIZATION-RXN.c			Glyceraldehyde-3-phosphate ketol-isomerase (EC 5.3.1.1)|Triosephosphate isomerase (EC 5.3.1.1)|arabinose-5-phosphate isomerase (EC 5.3.1.13)	c0	17	0	0	0	0	NegV/-/-/NegV/NegV/671	NegV/-/-/-/NegV/749	NegN/-/-/-/NegV/G	NegN/-/-/-/NegV/2455	NegN/-/-/-/NegV/3259	NegV/-/NegN/NegN/NegV/69	NegN/-/-/-/NegV/584	NegV/-/-/-/NegV/2966, 3224	NegV/-/-/-/NegV/508, 748, 30, 2819	NegV/-/-/-/PosV/564, 1470	NegV/-/-/NegV/NegV/3152	NegN/-/-/-/NegV/636	NegV/-/-/NegV/NegV/3438, 1872	NegV/-/NegV/NegV/NegV/5433, 4380, 5352	NegV/-/NegV/NegV/NegV/4743, 4488	NegV/-/NegV/NegV/NegV/1353, 2094	NegN/-/NegN/NegV/NegV/3321, 2468
Glycolysis / Gluconeogenesis	rxn00781_c0	(1) NAD_c0[c0] + (1) Phosphate_c0[c0] + (1) Glyceraldehyde3-phosphate_c0[c0] <-> (1) NADH_c0[c0] + (1) H+_c0[c0] + (1) 1,3-Bisphospho-D-glycerate_c0[c0]	(1) cpd00003[c0] + (1) cpd00009[c0] + (1) cpd00102[c0] <-> (1) cpd00004[c0] + (1) cpd00067[c0] + (1) cpd00203[c0]	-	OK|HB	R01061	GAPDHSYNEC-RXN.c.metaexp.NAD_NADH;GAPOXNPHOSPHN-RXN.c			NAD(P)-dependent glyceraldehyde 3-phosphate dehydrogenase archaeal (EC 1.2.1.59)|NAD-dependent glyceraldehyde-3-phosphate dehydrogenase (EC 1.2.1.12)|malonate-semialdehyde dehydrogenase (EC 1.2.1.15)|4-hydroxymuconic-semialdehyde dehydrogenase (EC 1.2.1.61)	c0	17	0	0	0	0	PosP/-/-/PosV/PosV/673	PosV/-/-/-/PosV/747	PosV/-/-/-/PosV/1121	PosP/-/-/-/PosV/1562	PosP/-/-/-/PosV/3155	PosP/-/PosP/PosP/PosV/2957	PosP/-/-/-/PosV/602	PosV/-/-/-/PosV/3071	PosP/-/-/-/PosV/32	PosV/-/-/-/PosV/566	PosP/-/-/PosV/PosV/3150	PosP/-/-/-/PosV/1604	PosV/-/-/PosV/PosV/1870, 305	PosV/-/PosV/PosV/PosV/4378	PosP/-/PosP/PosV/PosV/4490	PosP/-/PosP/PosV/PosV/15, 2092	PosP/-/PosP/PosV/PosV/3319
Glycolysis / Gluconeogenesis	rxn01100_c0	(1) ATP_c0[c0] + (1) 3-Phosphoglycerate_c0[c0] <-> (1) ADP_c0[c0] + (1) 1,3-Bisphospho-D-glycerate_c0[c0]	(1) cpd00002[c0] + (1) cpd00169[c0] <-> (1) cpd00008[c0] + (1) cpd00203[c0]	-	OK|HB	R01512	PHOSGLYPHOS-RXN.c			Phosphoglycerate kinase (EC 2.7.2.3)|butyrate kinase (EC 2.7.2.7)	c0	17	0	0	0	0	NegV/-/-/NegV/NegV/672	NegV/-/-/-/NegV/748	NegV/-/-/-/NegV/1122	NegN/-/-/-/NegV/2181	NegN/-/-/-/NegV/1449	NegN/-/NegN/NegN/NegV/1519	NegN/-/-/-/NegV/585	NegV/-/-/-/NegV/2967	NegN/-/-/-/NegV/31	NegV/-/-/-/NegV/565	NegN/-/-/NegV/NegV/3151	NegN/-/-/-/NegV/1605	NegV/-/-/NegV/NegV/1871	NegV/-/NegV/NegV/NegV/4379	NegN/-/NegN/NegV/NegV/4489	NegN/-/NegN/NegV/NegV/2093	NegN/-/NegN/NegV/NegV/3320
Glycolysis / Gluconeogenesis	rxn01106_c0	(1) 2-Phospho-D-glycerate_c0[c0] <-> (1) 3-Phosphoglycerate_c0[c0]	(1) cpd00482[c0] <-> (1) cpd00169[c0]	-	OK	R01518	3PGAREARR-RXN.c			Phosphoglycerate mutase (EC 5.4.2.1)|2,3-bisphosphoglycerate-independent phosphoglycerate mutase (EC 5.4.2.1)|2,3-bisphosphoglycerate-independent phosphoglycerate mutase, archaeal type (EC 5.4.2.1)|bisphosphoglycerate mutase (EC 5.4.2.4)	c0	17	0	0	0	0	NegV/-/-/NegV/NegV/G	NegV/-/-/-/NegV/G	NegN/-/-/-/NegV/G	NegV/-/-/-/NegV/G	NegN/-/-/-/NegV/G	NegV/-/NegV/NegV/NegV/G	NegV/-/-/-/NegV/G	NegV/-/-/-/NegV/G	NegN/-/-/-/NegV/G	NegV/-/-/-/NegV/G	NegN/-/-/NegV/NegV/G	NegN/-/-/-/NegV/G	NegV/-/-/NegV/NegV/G	NegN/-/NegN/NegV/NegV/G	NegV/-/NegV/NegV/NegV/G	NegN/-/NegN/NegN/NegV/G	NegV/-/NegV/NegV/NegV/G
Glycolysis / Gluconeogenesis	rxn01977_c0	(1) D-glucose-6-phosphate_c0[c0] <-> (1) beta-D-Glucose 6-phosphate_c0[c0]	(1) cpd00079[c0] <-> (1) cpd00863[c0]	-	OK	R02739	GLUCOSE-6-PHOSPHATE-1-EPIMERASE-RXN.c			Glucose-6-phosphate isomerase (EC 5.3.1.9)|chondroitin-glucuronate 5-epimerase (EC 5.1.3.19)|TDP-4-oxo-6-deoxy-alpha-D-glucose-3,4-oxoisomerase (dTDP-3-dehydro-6-deoxy-alpha-D-galactopyranose-forming) (EC 5.3.2.3)	c0	17	0	0	0	0	NoV/-/-/NoV/NoV/2045	NoV/-/-/-/NoV/1716	NoV/-/-/-/NoV/2121	NoV/-/-/-/NoV/464	NoV/-/-/-/PosV/2831	NoV/-/NoV/NoV/NoV/693, 1165	NoV/-/-/-/NoV/1141	NoV/-/-/-/NoV/2293	NoV/-/-/-/NoV/2641	NoV/-/-/-/PosV/67	NoV/-/-/NoV/NoV/1908	NoV/-/-/-/NoV/2257	PosV/-/-/NoV/NoV/2704	NoV/-/NoV/NoV/NoV/897	NoV/-/NoV/NoV/NoV/4226, 5831	NoV/-/NoV/NoV/NoV/2435	NoV/-/NoV/NoV/NoV/38
Glycolysis / Gluconeogenesis	rxn02380_c0	(1) beta-D-Glucose 6-phosphate_c0[c0] <-> (1) D-fructose-6-phosphate_c0[c0]	(1) cpd00863[c0] <-> (1) cpd00072[c0]	-	OK	R03321	PGLUCISOM-RXN.c			Glucose-6-phosphate isomerase, archaeal II (EC 5.3.1.9)|Glucose-6-phosphate isomerase (EC 5.3.1.9)|TDP-4-oxo-6-deoxy-alpha-D-glucose-3,4-oxoisomerase (dTDP-3-dehydro-6-deoxy-alpha-D-galactopyranose-forming) (EC 5.3.2.3)	c0	17	0	0	0	0	NoV/-/-/NoV/NoV/2045	NoV/-/-/-/NoV/1716	NoV/-/-/-/NoV/2121	NoV/-/-/-/NoV/464	NoV/-/-/-/NegV/2831	NoV/-/NoV/NoV/NoV/693, 1165	NoV/-/-/-/NoV/1141	NoV/-/-/-/NoV/2293	NoV/-/-/-/NoV/2641	NoV/-/-/-/PosV/67	NoV/-/-/NegV/NoV/1908	NoV/-/-/-/NoV/2257	NoV/-/-/NegV/NegV/2704	NoV/-/NoV/NoV/NoV/897	NoV/-/NoV/NoV/NoV/4226, 5831	NoV/-/NoV/NoV/NoV/2435	NoV/-/NoV/NoV/NoV/38
Glycolysis / Gluconeogenesis	rxn00247_c0	(1) ATP_c0[c0] + (1) Oxaloacetate_c0[c0] -> (1) ADP_c0[c0] + (1) CO2_c0[c0] + (1) Phosphoenolpyruvate_c0[c0]	(1) cpd00002[c0] + (1) cpd00032[c0] -> (1) cpd00008[c0] + (1) cpd00011[c0] + (1) cpd00061[c0]	>	OK|HB	R00341	PEPCARBOXYKIN-RXN.c		4.1.1.49	Phosphoenolpyruvate carboxykinase [ATP] (EC 4.1.1.49)|6-methylsalicylate decarboxylase (EC 4.1.1.52)	c0	16	0	0	0	0	NoPV/-/-/NoPV/NoPV/484	NoPV/-/-/-/NoPV/762	NoPV/-/-/-/NoPV/1530	NoPV/-/-/-/NoPV/3455	NoPV/-/-/-/NoPV/1940	NoPV/-/NoPV/NoPV/NoPV/2668	NoPV/-/-/-/NoPV/2163	NoPV/-/-/-/NoPV/211	NoPV/-/-/-/NoPV/2464	NoPV/-/-/-/NoPV/1739	NoPV/-/-/NoPV/NoPV/1398	-	NoPV/-/-/NoPV/NoPV/3245	NoPV/-/NoPV/NoPV/NoPV/669	NoPV/-/NoPV/NoPV/NoPV/383	NoPV/-/NoPV/NoPV/NoPV/2169	NoPV/-/NoPV/NoPV/NoPV/3209
Glycolysis / Gluconeogenesis	rxn00543_c0	(1) NAD_c0[c0] + (1) Ethanol_c0[c0] <-> (1) NADH_c0[c0] + (1) H+_c0[c0] + (1) Acetaldehyde_c0[c0]	(1) cpd00003[c0] + (1) cpd00363[c0] <-> (1) cpd00004[c0] + (1) cpd00067[c0] + (1) cpd00071[c0]	-	OK	R00754	ALCOHOL-DEHYDROG-RXN.c;ALCOHOL-DEHYDROGENASE-NADP+-RXN.c.metaexp.ACETALD_ETOH_NAD_NADH			Alcohol dehydrogenase (EC 1.1.1.1)|alcohol dehydrogenase (EC 1.1.1.1)|alcohol dehydrogenase [NAD(P)+] (EC 1.1.1.71)	c0	16	0	0	0	0	NoNV/-/-/NoNV/NoNV/2358	-	NegNV/-/-/-/NoNV/1680	NoB/-/-/-/NoB/1760	NoB/-/-/-/NoB/421	NoB/-/NoB/NoB/NoB/1304	NoNV/-/-/-/NoNV/1450	NegNV/-/-/-/NoNV/3268, 3232	NoNV/-/-/-/NoNV/3173, 262, 1144, 2177, 1372, 2182, 3491, 1910, 2416, 1587, 3146	NoB/-/-/-/NoB/2258, 2081	NoNV/-/-/NoNV/NoNV/2702, 2389, 3075, 3061, 2074, 1695	NoB/-/-/-/NoB/2177	NoNV/-/-/NoNV/NoNV/2135, 2548, 1566, 2343	NoNV/-/NoNV/NoNV/NoNV/1865, 5473, 2672	NoNV/-/NoNV/NoNV/NoNV/1254, 5629, 1769, 4071, 3590, 4133, 4069, 5216, 3512	NoNV/-/NoNV/NoNV/NoNV/2459, 1442, 1465, 1822, 1773, 3027, 1699, 2948, 1536, 388	NegNV/-/NegNV/NoNV/NoNV/1240, 3554, 1463, 3637
Glycolysis / Gluconeogenesis	rxn01169_c0	(1) ATP_c0[c0] + (1) beta-D-Glucose_c0[c0] <-> (1) ADP_c0[c0] + (1) H+_c0[c0] + (1) beta-D-Glucose 6-phosphate_c0[c0]	(1) cpd00002[c0] + (1) cpd00190[c0] <-> (1) cpd00008[c0] + (1) cpd00067[c0] + (1) cpd00863[c0]	>	OK|HB	R01600	GLUCOKIN-RXN.c			Glucokinase (EC 2.7.1.2)|Hexokinase (EC 2.7.1.1)|hamamelose kinase (EC 2.7.1.102)|NAD+ kinase (EC 2.7.1.23)	c0	16	0	0	0	0	NoV/-/-/NoV/NoV/1795	NoV/-/-/-/NoV/1281	-	NoV/-/-/-/NoV/193	NoV/-/-/-/NegV/3289, 383	NoV/-/NoV/NoV/NoV/1163, 465	NoV/-/-/-/NoV/1817, 2040	NoV/-/-/-/NoV/1939	NoV/-/-/-/NoV/700	NoV/-/-/-/NegV/73	NoV/-/-/NoV/NoV/2710	NoV/-/-/-/NoV/1240, 116	NoV/-/-/NoV/NoV/3346	NoV/-/NoV/NoV/NoV/3476, 2296, 5482	NoV/-/NoV/NoV/NoV/236, 3078	NoV/-/NoV/NoV/NoV/3289, 2856, 2706	NoV/-/NoV/NoV/NoV/2592
Glycolysis / Gluconeogenesis	rxn01171_c0	(1) D-Glucose_c0[c0] <-> (1) beta-D-Glucose_c0[c0]	(1) cpd00027[c0] <-> (1) cpd00190[c0]	-	OK	R01602	ALDOSE-1-EPIMERASE-RXN.c			Aldose 1-epimerase (EC 5.1.3.3)|UDP-N-acetylglucosamine 4-epimerase (EC 5.1.3.7)	c0	16	0	0	0	0	NoV/-/-/NoV/NoV/2279	NoV/-/-/-/NoV/1518	-	NoV/-/-/-/NoV/379	NoV/-/-/-/NegV/1612, 2824	NoV/-/NoV/NoV/NoV/1724, 2373	NoV/-/-/-/NoV/196	NoV/-/-/-/NoV/2807	NoV/-/-/-/NoV/1024	NoV/-/-/-/NegV/2680, 2320, 2309	NoV/-/-/NoV/NoV/3586	NoV/-/-/-/NoV/1482	NoV/-/-/NoV/NoV/35	NoV/-/NoV/NoV/NoV/2646	NoV/-/NoV/NoV/NoV/894	NoV/-/NoV/NoV/NoV/42	NoV/-/NoV/NoV/NoV/3236
Glycolysis / Gluconeogenesis	rxn00506_c0	(1) H2O_c0[c0] + (1) NAD_c0[c0] + (1) Acetaldehyde_c0[c0] -> (1) NADH_c0[c0] + (1) Acetate_c0[c0] + (2) H+_c0[c0]	(1) cpd00001[c0] + (1) cpd00003[c0] + (1) cpd00071[c0] -> (1) cpd00004[c0] + (1) cpd00029[c0] + (2) cpd00067[c0]	>	OK	R00710	ALDEHYDE-DEHYDROGENASE-NADORNOP+-RXN.c.metaexp.ACET_ACETALD_NAD_NADH;RXN66-3.c			Aldehyde dehydrogenase (EC 1.2.1.3)|aminomuconate-semialdehyde dehydrogenase (EC 1.2.1.32)|oxoglutarate dehydrogenase (NADP+) (EC 1.2.1.52)	c0	11	0	0	0	0	-	NoB/-/-/-/NoB/310	NoPV/-/-/-/NoPV/1479	-	-	NoB/-/NoB/NoB/NoB/1879	-	NoPV/-/-/-/NoPV/3269	NoPV/-/-/-/NoPV/1506	NoB/-/-/-/NoB/906	-	-	NoPV/-/-/NoPV/NoPV/2132	NoPV/-/NoPV/NoPV/NoPV/5742, 2841	NoPV/-/NoPV/NoPV/NoPV/1710	PosP/-/PosP/PosPV/NoPV/1868, 177	NoPV/-/NoPV/PosPV/PosPV/1239
Glycolysis / Gluconeogenesis	rxn00704_c0	(1) Glucose-1-phosphate_c0[c0] <- (1) D-glucose-6-phosphate_c0[c0]	(1) cpd00089[c0] <- (1) cpd00079[c0]	-	OK	R00959	5.4.2.5-RXN.c;PHOSPHOGLUCMUT-RXN.c			Phosphoglucomutase (EC 5.4.2.2)|beta-phosphoglucomutase (EC 5.4.2.6)|phosphoenolpyruvate mutase (EC 5.4.2.9)	c0	11	0	0	0	0	-	-	NegN/-/-/-/NegN/G	NegN/-/-/-/NegN/1826	NegN/-/-/-/NegN/815	NegN/-/NegN/NegN/NegN/402	NegN/-/-/-/NegNV/G	NegN/-/-/-/NegNV/G	NegN/-/-/-/NegNV/G	-	-	NegN/-/-/-/NegN/G	-	NoB/-/NoB/NoB/NoB/1711	NegN/-/NegN/NegN/NegN/2218, 1586	-	NegN/-/NegN/NegN/NegNV/2058
Glycolysis / Gluconeogenesis	rxn00499_c0	(1) NAD_c0[c0] + (1) L-Lactate_c0[c0] <-> (1) NADH_c0[c0] + (1) Pyruvate_c0[c0] + (1) H+_c0[c0]	(1) cpd00003[c0] + (1) cpd00159[c0] <-> (1) cpd00004[c0] + (1) cpd00020[c0] + (1) cpd00067[c0]	-	OK	R00703	L-LACTATE-DEHYDROGENASE-RXN.c			L-lactate dehydrogenase (EC 1.1.1.27)|L-lactate dehydrogenase (EC 1.1.1.27)	c0	10	0	0	0	0	NoNV/-/-/NoNV/NoNV/2013, 2078, 1543	NoV/-/-/-/NoV/717, 1469, 1534	NoV/-/-/-/NoV/955, 1504	-	-	-	-	-	NegNV/-/-/-/NegV/1161, 3457	NoNV/-/-/-/NoNV/2449, 2284	NegV/-/-/NegV/NegV/3385, 2229, 724	-	-	NegNV/-/NegNV/NegNV/NoV/2454	NegV/-/NegV/NegV/NegV/1282, 3717	NegV/-/NegV/NegV/NoV/1094	NegV/-/NegV/NegV/NegV/1191
Glycolysis / Gluconeogenesis	rxn07191_c0	(1) H2O_c0[c0] + (1) Glyceraldehyde3-phosphate_c0[c0] + (1) Oxidizedferredoxin_c0[c0] <-> (3) H+_c0[c0] + (1) 3-Phosphoglycerate_c0[c0] + (1) Reducedferredoxin_c0[c0]	(1) cpd00001[c0] + (1) cpd00102[c0] + (1) cpd11621[c0] <-> (3) cpd00067[c0] + (1) cpd00169[c0] + (1) cpd11620[c0]	>	OK	R07159				Glyceraldehyde-3-phosphate: ferredoxin oxidoreductase (EC 1.2.7.6)|indolepyruvate ferredoxin oxidoreductase (EC 1.2.7.8)	c0	10	0	0	0	0	NegNV/-/-/NegNV/NegNV/G	NegNV/-/-/-/NegNV/G	NegV/-/-/-/NegV/G	NegNV/-/-/-/NegNV/G	NegN/-/-/-/NegNV/G	NegV/-/NegN/NegN/NegV/G	NegNV/-/-/-/NegNV/G	PosV/-/-/-/NegV/G	-	PosV/-/-/-/NegV/G	-	NegNV/-/-/-/NegNV/G	-	-	-	-	-
Glycolysis / Gluconeogenesis	rxn03481_c0	(1) H2O_c0[c0] + (1) Arbutin-6P_c0[c0] -> (1) Quinol_c0[c0] + (1) beta-D-Glucose 6-phosphate_c0[c0]	(1) cpd00001[c0] + (1) cpd03697[c0] -> (1) cpd00415[c0] + (1) cpd00863[c0]	>	OK	R05133	RXN0-5295.c			6-phospho-beta-glucosidase ascB (EC 3.2.1.86)|6-phospho-beta-glucosidase (EC 3.2.1.86)|6-phospho-beta-glucosidase (EC 3.2.1.86)	c0	9	0	0	0	0	NoPV/-/-/NoPV/NoPV/1417	NoPV/-/-/-/NoPV/1275, 1892, 1893	-	-	-	-	NoPV/-/-/-/NoPV/360, 753	NoPV/-/-/-/NoPV/3001, 801, 664, 970, 799, 330	NoPV/-/-/-/NoPV/1151, 2735	NoPV/-/-/-/NoPV/2274, 2679	-	-	-	NoPV/-/NoPV/NoPV/NoPV/4392, 5001, 6062	-	NoPV/-/NoPV/NoPV/NoPV/127	NoPV/-/NoPV/NoPV/NoPV/1722
Glycolysis / Gluconeogenesis	rxn03482_c0	(1) H2O_c0[c0] + (1) Salicin-6P_c0[c0] -> (1) beta-D-Glucose 6-phosphate_c0[c0] + (1) Saligenin_c0[c0]	(1) cpd00001[c0] + (1) cpd03698[c0] -> (1) cpd00863[c0] + (1) cpd01553[c0]	>	OK	R05134	RXN0-5297.c			6-phospho-beta-glucosidase ascB (EC 3.2.1.86)|6-phospho-beta-glucosidase (EC 3.2.1.86)|6-phospho-beta-glucosidase (EC 3.2.1.86)	c0	9	0	0	0	0	NoB/-/-/NoB/NoB/1417	NoB/-/-/-/NoB/1275, 1892, 1893	-	-	-	-	NoB/-/-/-/NoB/360, 753	NoB/-/-/-/NoB/3001, 801, 799, 970, 664, 330	NoB/-/-/-/NoB/2735, 1151	NoB/-/-/-/NoB/2274, 2679	-	-	-	NoB/-/NoB/NoB/NoB/6062, 5001, 4392	-	NoB/-/NoB/NoB/NoB/127	NoB/-/NoB/NoB/NoB/1722
Glycolysis / Gluconeogenesis	rxn00172_c0	(1) ATP_c0[c0] + (1) CoA_c0[c0] + (1) Acetate_c0[c0] <- (1) ADP_c0[c0] + (1) Phosphate_c0[c0] + (1) Acetyl-CoA_c0[c0]	(1) cpd00002[c0] + (1) cpd00010[c0] + (1) cpd00029[c0] <- (1) cpd00008[c0] + (1) cpd00009[c0] + (1) cpd00022[c0]	-	OK	R00229	ACETATE--COA-LIGASE-ADP-FORMING-RXN.c			Acetyl-CoA synthetase (ADP-forming) alpha chain (EC 6.2.1.13)|Acetyl-CoA synthetase (ADP-forming) beta chain (EC 6.2.1.13)|propionate---CoA ligase (EC 6.2.1.17)	c0	5	0	0	0	0	NoNV/-/-/NegNV/NoNV/G	NegNV/-/-/-/NoNV/G	NegNV/-/-/-/NegNV/G	-	-	-	NegNV/-/-/-/NegNV/G	NegNV/-/-/-/NegNV/G	-	-	-	-	-	-	-	-	-
Glycolysis / Gluconeogenesis	rxn01871_c0	(1) Acetyl-CoA_c0[c0] + (1) Dihydrolipoamide_c0[c0] <- (1) CoA_c0[c0] + (1) S-Acetyldihydrolipoamide_c0[c0]	(1) cpd00022[c0] + (1) cpd00449[c0] <- (1) cpd00010[c0] + (1) cpd00836[c0]	-	OK	R02569				Dihydrolipoamide acetyltransferase component of pyruvate dehydrogenase complex (EC 2.3.1.12)|Dihydrolipoamide acetyltransferase component (E2) of acetoin dehydrogenase complex (EC 2.3.1.-)|dolichol O-acyltransferase (EC 2.3.1.123)	c0	2	0	0	0	0	-	-	-	-	-	-	-	-	-	-	-	NoB/-/-/-/NoB/1003, 1074	-	NoB/-/NoB/NoB/NoB/5764	-	-	-
Glycolysis / Gluconeogenesis	rxn08094_c0	(1) NAD_c0[c0] + (1) CoA_c0[c0] + (1) 2-Oxoglutarate_c0[c0] -> (1) NADH_c0[c0] + (1) CO2_c0[c0] + (1) Succinyl-CoA_c0[c0]	(1) cpd00003[c0] + (1) cpd00010[c0] + (1) cpd00024[c0] -> (1) cpd00004[c0] + (1) cpd00011[c0] + (1) cpd00078[c0]	>	OK	R08549	2OXOGLUTARATEDEH-RXN.c			2-oxoglutarate dehydrogenase E1 component (EC 1.2.4.2)|Dihydrolipoamide dehydrogenase of 2-oxoglutarate dehydrogenase (EC 1.8.1.4)|Dihydrolipoamide succinyltransferase component (E2) of 2-oxoglutarate dehydrogenase complex (EC 2.3.1.61)|pyruvate dehydrogenase (quinone) (EC 1.2.5.1)|protein-disulfide reductase (EC 1.8.1.8)|bile acid-CoA:amino acid N-acyltransferase (EC 2.3.1.65)	c0	2	0	0	0	0	-	-	-	-	-	-	-	-	-	-	-	NoPV/-/-/-/NoPV/1919, 1920	-	-	-	PosP/-/PosP/PosP/PosPV/2324	-
Glycolysis / Gluconeogenesis	rxn09272_c0	(1) Succinate_c0[c0] + (1) Ubiquinone-8_c0[c0] -> (1) Fumarate_c0[c0] + (1) Ubiquinol-8_c0[c0]	(1) cpd00036[c0] + (1) cpd15560[c0] -> (1) cpd00106[c0] + (1) cpd15561[c0]	-	OK		SUCCINATE-DEHYDROGENASE-UBIQUINONE-RXN.c.metaexp.CPD-9956_UBIQUINONE-8			Succinate dehydrogenase flavoprotein subunit (EC 1.3.99.1)|Fumarate reductase flavoprotein subunit (EC 1.3.99.1)|Fumarate reductase subunit D|Succinate dehydrogenase hydrophobic membrane anchor protein|Succinate dehydrogenase cytochrome b558 subunit|Succinate dehydrogenase cytochrome b-556 subunit|Fumarate reductase subunit C|Succinate dehydrogenase iron-sulfur protein (EC 1.3.99.1)	c0	2	0	0	0	0	NoPV/-/-/NoPV/NoPV/76	NoPV/-/-/-/PosPV/1081	-	-	-	-	-	-	-	-	-	-	-	-	-	-	-
Glycolysis / Gluconeogenesis	rxn00175_c0	(1) ATP_c0[c0] + (1) CoA_c0[c0] + (1) Acetate_c0[c0] -> (1) PPi_c0[c0] + (1) AMP_c0[c0] + (1) Acetyl-CoA_c0[c0] + (1) H+_c0[c0]	(1) cpd00002[c0] + (1) cpd00010[c0] + (1) cpd00029[c0] -> (1) cpd00012[c0] + (1) cpd00018[c0] + (1) cpd00022[c0] + (1) cpd00067[c0]	>	OK|HB	R00235	ACETATE--COA-LIGASE-RXN.c			Acetyl-coenzyme A synthetase (EC 6.2.1.1)|acetate---CoA ligase (ADP-forming) (EC 6.2.1.13)	c0	1	0	0	0	0	-	-	-	-	-	-	-	-	-	-	-	-	-	NoPV/-/NoPV/NoPV/NoPV/986	-	-	-
Glycolysis / Gluconeogenesis	rxn00305_c0	(1) Oxaloacetate_c0[c0] + (1) GTP_c0[c0] -> (1) CO2_c0[c0] + (1) GDP_c0[c0] + (1) Phosphoenolpyruvate_c0[c0]	(1) cpd00032[c0] + (1) cpd00038[c0] -> (1) cpd00011[c0] + (1) cpd00031[c0] + (1) cpd00061[c0]	>	OK|HB	R00431	4.1.1.32-RXN.c			Phosphoenolpyruvate carboxykinase [GTP] (EC 4.1.1.32)|phosphopantothenoylcysteine decarboxylase (EC 4.1.1.36)	c0	1	0	0	0	0	-	-	-	-	-	-	-	-	-	-	-	NoPV/-/-/-/NoPV/1372	-	-	-	-	-
Glycolysis / Gluconeogenesis	rxn02342_c0	(1) Lipoamide_c0[c0] + (1) 2-Hydroxyethyl-ThPP_c0[c0] -> (1) TPP_c0[c0] + (1) S-Acetyldihydrolipoamide_c0[c0]	(1) cpd00213[c0] + (1) cpd03049[c0] -> (1) cpd00056[c0] + (1) cpd00836[c0]	-	OK	R03270				Pyruvate dehydrogenase E1 component (EC 1.2.4.1)|Pyruvate dehydrogenase E1 component alpha subunit (EC 1.2.4.1)|Pyruvate dehydrogenase E1 component beta subunit (EC 1.2.4.1)|3-methyl-2-oxobutanoate dehydrogenase (2-methylpropanoyl-transferring) (EC 1.2.4.4)	c0	1	0	0	0	0	-	-	-	-	-	-	-	-	-	-	-	-	-	-	-	NoB/-/NoB/NoB/NoB/1762	-
Citrate cycle (TCA cycle)	rxn00011_c0	(1) CO2_c0[c0] + (1) 2-Hydroxyethyl-ThPP_c0[c0] <- (1) Pyruvate_c0[c0] + (1) TPP_c0[c0] + (1) H+_c0[c0]	(1) cpd00011[c0] + (1) cpd03049[c0] <- (1) cpd00020[c0] + (1) cpd00056[c0] + (1) cpd00067[c0]	>	OK	R00014	RXN-12583.c			Pyruvate decarboxylase (EC 4.1.1.1)|Acetolactate synthase small subunit (EC 2.2.1.6), predicted, Archaeal type|Acetolactate synthase small subunit (EC 2.2.1.6)|Acetolactate synthase large subunit (EC 2.2.1.6)|Acetolactate synthase small subunit (EC 2.2.1.6), Xanthomonadales type|Acetolactate synthase small subunit (EC 2.2.1.6), predicted|Acetolactate synthase small subunit (EC 2.2.1.6), predicted…	c0	17	0	0	0	0	NegN/-/-/NegN/NegNV/101, 100	NegN/-/-/-/NegNV/2021, 2020	NegN/-/-/-/NoNV/501, 2131, 500	NegN/-/-/-/NoNV/548, 549	NegN/-/-/-/NoNV/2782, 2783	NegN/-/NegN/NegN/NoNV/1067, 1066	NegN/-/-/-/NoNV/326, 325	NegN/-/-/-/NoNV/1188, 1187	NegN/-/-/-/NegNV/1416, 1812, 348, 349, 1246	NegN/-/-/-/NoNV/2481, 1502, 2429, 2428	NegN/-/-/NegN/NegNV/3056, 266, 508, 267, 4171, 4172, 2675, 1074	NegN/-/-/-/NegNV/1875, 919	NegN/-/-/NegN/NoNV/1088, 331, 330, 1386	NegN/-/NegN/NegN/NegNV/4476, 2058	NegN/-/NegN/NegN/NegNV/403, 5178, 5179, 4442	NegN/-/NegN/NegN/NegNV/2044, 1762, 3736	NegN/-/NegN/NegN/NegN/1842, 3250, 2357, 2356
Citrate cycle (TCA cycle)	rxn00799_c0	(1) L-Malate_c0[c0] <-> (1) H2O_c0[c0] + (1) Fumarate_c0[c0]	(1) cpd00130[c0] <-> (1) cpd00001[c0] + (1) cpd00106[c0]	-	OK	R01082	FUMHYDR-RXN.c			Fumarate hydratase class I, aerobic (EC 4.2.1.2)|Fumarate hydratase class I (EC 4.2.1.2)|Fumarate hydratase class I, anaerobic (EC 4.2.1.2)|Fumarate hydratase class II (EC 4.2.1.2)|fumarate hydratase (EC 4.2.1.2)	c0	17	0	0	0	0	PosV/-/-/PosV/NoV/77, 78	NegV/-/-/-/NegV/1082, 1083	NegN/-/-/-/NoV/413, 414, 970	NoV/-/-/-/NegV/10	NoV/-/-/-/NegV/3022	PosV/-/NegV/NegV/NegV/752	NegN/-/-/-/NegN/2737, 2736	NegN/-/-/-/NegN/2459, 2457	NegN/-/-/-/NegNV/7, 8	NoNV/-/-/-/PosV/539, 538	NegN/-/-/NegN/NegN/1297, 1296	NegN/-/-/-/NegN/2455	NegN/-/-/NegN/NegN/708, 2203, 2204	NoNV/-/NoNV/NoNV/NoV/5134, 5131, 5132, 5314, 5133, 5315	NoNV/-/NoNV/NoNV/NoNV/1634, 2946, 1292, 1633, 1293, 2945	NegV/-/NegV/NegV/NegV/498, 497	NoNV/-/NoNV/NoNV/NoNV/1180, 1179
Citrate cycle (TCA cycle)	rxn00247_c0	(1) ATP_c0[c0] + (1) Oxaloacetate_c0[c0] -> (1) ADP_c0[c0] + (1) CO2_c0[c0] + (1) Phosphoenolpyruvate_c0[c0]	(1) cpd00002[c0] + (1) cpd00032[c0] -> (1) cpd00008[c0] + (1) cpd00011[c0] + (1) cpd00061[c0]	>	OK|HB	R00341	PEPCARBOXYKIN-RXN.c		4.1.1.49	Phosphoenolpyruvate carboxykinase [ATP] (EC 4.1.1.49)|6-methylsalicylate decarboxylase (EC 4.1.1.52)	c0	16	0	0	0	0	NoPV/-/-/NoPV/NoPV/484	NoPV/-/-/-/NoPV/762	NoPV/-/-/-/NoPV/1530	NoPV/-/-/-/NoPV/3455	NoPV/-/-/-/NoPV/1940	NoPV/-/NoPV/NoPV/NoPV/2668	NoPV/-/-/-/NoPV/2163	NoPV/-/-/-/NoPV/211	NoPV/-/-/-/NoPV/2464	NoPV/-/-/-/NoPV/1739	NoPV/-/-/NoPV/NoPV/1398	-	NoPV/-/-/NoPV/NoPV/3245	NoPV/-/NoPV/NoPV/NoPV/669	NoPV/-/NoPV/NoPV/NoPV/383	NoPV/-/NoPV/NoPV/NoPV/2169	NoPV/-/NoPV/NoPV/NoPV/3209
Citrate cycle (TCA cycle)	rxn00256_c0	(1) CoA_c0[c0] + (1) H+_c0[c0] + (1) Citrate_c0[c0] <- (1) H2O_c0[c0] + (1) Acetyl-CoA_c0[c0] + (1) Oxaloacetate_c0[c0]	(1) cpd00010[c0] + (1) cpd00067[c0] + (1) cpd00137[c0] <- (1) cpd00001[c0] + (1) cpd00022[c0] + (1) cpd00032[c0]	<	OK	R00351	CITRATE-RE-SYNTHASE-RXN.c;CITSYN-RXN.c		2.3.3.3;4.1.3.7	Citrate synthase, mitochondrial precursor (EC 2.3.3.1)|Citrate synthase (si) (EC 2.3.3.1)|2-isopropylmalate synthase (EC 2.3.3.13)|3-ethylmalate synthase (EC 2.3.3.7)	c0	14	0	0	0	0	NegN/-/-/NegN/NegNV/2354	NegN/-/-/-/NegNV/1864	-	NegN/-/-/-/NegNV/2300	NegN/-/-/-/NegNV/2776	-	NegN/-/-/-/NegNV/604	NegN/-/-/-/NegNV/1032, 3337	NegN/-/-/-/NoNV/1118, 228	NegN/-/-/-/NegNV/1922, 1583, 1151	-	NegN/-/-/-/NegN/1788	NegN/-/-/NegN/NoNV/748	NegN/-/NegN/NegN/NegNV/3221, 1778	NegN/-/NegN/NegN/NegNV/3095	NoB/-/NoB/NoB/NoB/3870, 3776	NoB/-/NoB/NoB/NoB/1623, 3238, 140
Citrate cycle (TCA cycle)	rxn00199_c0	(1) H+_c0[c0] + (1) Oxalosuccinate_c0[c0] -> (1) CO2_c0[c0] + (1) 2-Oxoglutarate_c0[c0]	(1) cpd00067[c0] + (1) cpd03187[c0] -> (1) cpd00011[c0] + (1) cpd00024[c0]	>	OK	R00268	RXN-8642.c			Isocitrate dehydrogenase [NADP] (EC 1.1.1.42)|isocitrate dehydrogenase (NADP+) (EC 1.1.1.42)	c0	13	0	0	0	0	-	-	PosPV/-/-/-/PosPV/1259	PosP/-/-/-/PosPV/2301	PosP/-/-/-/PosPV/2777	-	PosP/-/-/-/PosPV/541	PosP/-/-/-/PosPV/990	PosP/-/-/-/PosP/246	PosP/-/-/-/PosPV/1675	-	PosP/-/-/-/PosPV/2140	PosP/-/-/PosP/NoPV/1306	PosP/-/PosP/PosP/PosPV/3689	PosP/-/PosP/PosP/PosPV/2642	NoB/-/NoB/NoB/NoB/3355	PosP/-/PosP/PosP/PosPV/1150
Citrate cycle (TCA cycle)	rxn01387_c0	(1) NADP_c0[c0] + (1) Isocitrate_c0[c0] <-> (1) NADPH_c0[c0] + (1) H+_c0[c0] + (1) Oxalosuccinate_c0[c0]	(1) cpd00006[c0] + (1) cpd00260[c0] <-> (1) cpd00005[c0] + (1) cpd00067[c0] + (1) cpd03187[c0]	-	OK	R01899				Isocitrate dehydrogenase [NADP] (EC 1.1.1.42)|isocitrate dehydrogenase (NADP+) (EC 1.1.1.42)	c0	13	0	0	0	0	-	-	PosPV/-/-/-/PosPV/1259	PosP/-/-/-/PosPV/2301	PosP/-/-/-/PosPV/2777	-	PosP/-/-/-/PosPV/541	PosP/-/-/-/PosPV/990	PosP/-/-/-/PosP/246	PosP/-/-/-/PosPV/1675	-	PosP/-/-/-/PosPV/2140	PosP/-/-/PosP/NoPV/1306	PosP/-/PosP/PosP/PosPV/3689	PosP/-/PosP/PosP/PosPV/2642	NoB/-/NoB/NoB/NoB/3355	PosP/-/PosP/PosP/PosPV/1150
Citrate cycle (TCA cycle)	rxn00250_c0	(1) ATP_c0[c0] + (1) Pyruvate_c0[c0] + (1) H2CO3_c0[c0] -> (1) ADP_c0[c0] + (1) Phosphate_c0[c0] + (1) Oxaloacetate_c0[c0] + (1) H+_c0[c0]	(1) cpd00002[c0] + (1) cpd00020[c0] + (1) cpd00242[c0] -> (1) cpd00008[c0] + (1) cpd00009[c0] + (1) cpd00032[c0] + (1) cpd00067[c0]	-	OK	R00344	PYRUVATE-CARBOXYLASE-RXN.c			Pyruvate carboxyl transferase subunit B (EC 6.4.1.1)|Pyruvate carboxyl transferase subunit A (EC 6.4.1.1)|Pyruvate carboxyl transferase (EC 6.4.1.1)|geranoyl-CoA carboxylase (EC 6.4.1.5)	c0	9	0	0	0	0	PosP/-/-/PosP/PosPV/161	PosP/-/-/-/PosPV/1600	NoPV/-/-/-/PosPV/862, 427	-	PosP/-/-/-/PosPV/899	PosP/-/PosP/PosP/PosPV/2268	-	-	PosP/-/-/-/PosPV/3352	PosP/-/-/-/NoPV/147	-	-	-	-	NoPV/-/NoPV/NoPV/NoPV/3081	NoPV/-/NoPV/NoPV/NoPV/3796, 3797	-
Citrate cycle (TCA cycle)	rxn00248_c0	(1) NAD_c0[c0] + (1) L-Malate_c0[c0] <-> (1) NADH_c0[c0] + (1) Oxaloacetate_c0[c0] + (1) H+_c0[c0]	(1) cpd00003[c0] + (1) cpd00130[c0] <-> (1) cpd00004[c0] + (1) cpd00032[c0] + (1) cpd00067[c0]	-	OK	R00342	MALATE-DEH-RXN.c;RXN-10813.c.metaexp.NAD_NADH;RXN-13408.c			Malate dehydrogenase (EC 1.1.1.37), chloroplast precursor|Malate dehydrogenase (EC 1.1.1.37), mitochondrial precursor|Putative malate dehydrogenase (EC 1.1.1.37), similar to archaeal MJ1425|Malate dehydrogenase (EC 1.1.1.37)|malate dehydrogenase (EC 1.1.1.37)	c0	7	0	0	0	0	NegV/-/-/NegV/PosV/1383	PosV/-/-/-/PosV/607	-	NoV/-/-/-/PosV/140, 2451	NoV/-/-/-/PosV/392, 3271	NegV/-/PosV/PosV/PosV/792, 1074	-	-	-	-	-	PosV/-/-/-/PosV/1630	-	-	-	PosV/-/PosV/PosV/PosV/317	-
Citrate cycle (TCA cycle)	rxn00974_c0	(1) Citrate_c0[c0] <-> (1) H2O_c0[c0] + (1) cis-Aconitate_c0[c0]	(1) cpd00137[c0] <-> (1) cpd00001[c0] + (1) cpd00331[c0]	-	OK	R01325	ACONITATEDEHYDR-RXN.c;CITRATE-DEHYDRATASE-RXN.c			Aconitate hydratase 2 (EC 4.2.1.3)|2-methylisocitrate dehydratase (EC 4.2.1.99)|Aconitate hydratase (EC 4.2.1.3)|Aconitate hydratase large subunit (EC 4.2.1.3)|Aconitate hydratase small subunit (EC 4.2.1.3)|3-isopropylmalate dehydratase (EC 4.2.1.33)|2-dehydro-3-deoxy-L-arabinonate dehydratase (EC 4.2.1.43)	c0	6	0	0	0	0	NoV/-/-/NoV/NoV/2353	NoV/-/-/-/NoV/1863	NoV/-/-/-/NoV/1893	NoV/-/-/-/NoV/2302	NoV/-/-/-/PosV/2778	-	-	-	-	-	-	NoV/-/-/-/NoV/1026	-	-	-	-	-
Citrate cycle (TCA cycle)	rxn01388_c0	(1) Isocitrate_c0[c0] <-> (1) H2O_c0[c0] + (1) cis-Aconitate_c0[c0]	(1) cpd00260[c0] <-> (1) cpd00001[c0] + (1) cpd00331[c0]	-	OK	R01900				Aconitate hydratase 2 (EC 4.2.1.3)|2-methylisocitrate dehydratase (EC 4.2.1.99)|Aconitate hydratase (EC 4.2.1.3)|Aconitate hydratase large subunit (EC 4.2.1.3)|Aconitate hydratase small subunit (EC 4.2.1.3)|3-isopropylmalate dehydratase (EC 4.2.1.33)	c0	6	0	0	0	0	NoV/-/-/NoV/NoV/2353	NoV/-/-/-/NoV/1863	NoV/-/-/-/NoV/1893	NoV/-/-/-/NoV/2302	NoV/-/-/-/NegV/2778	-	-	-	-	-	-	NoV/-/-/-/NoV/1026	-	-	-	-	-
Citrate cycle (TCA cycle)	rxn00265_c0	(1) Citrate_c0[c0] -> (1) Acetate_c0[c0] + (1) Oxaloacetate_c0[c0]	(1) cpd00137[c0] -> (1) cpd00029[c0] + (1) cpd00032[c0]	-	OK	R00362	CITLY-RXN.c		4.1.3.6	Citrate lyase beta chain (EC 4.1.3.6)|Citrate lyase alpha chain (EC 4.1.3.6)|Citrate lyase gamma chain, acyl carrier protein (EC 4.1.3.6)|citrate (pro-3S)-lyase (EC 4.1.3.6)	c0	4	0	0	0	0	-	-	NoPV/-/-/-/NoPV/1279, 1278, 1069	-	-	-	-	-	-	-	NoB/-/-/NoB/NoPV/2328, 4288, 3169, 2327, 4294, 3170	-	-	PosPV/-/PosPV/PosPV/NoPV/5127, 5128	NoPV/-/NoPV/PosPV/NoPV/1627, 1626	-	-
Citrate cycle (TCA cycle)	rxn00306_c0	(1) CoA_c0[c0] + (1) Succinate_c0[c0] + (1) GTP_c0[c0] -> (1) Phosphate_c0[c0] + (1) GDP_c0[c0] + (1) Succinyl-CoA_c0[c0]	(1) cpd00010[c0] + (1) cpd00036[c0] + (1) cpd00038[c0] -> (1) cpd00009[c0] + (1) cpd00031[c0] + (1) cpd00078[c0]	-	OK	R00432	SUCCINATE--COA-LIGASE-GDP-FORMING-RXN.c			Succinyl-CoA ligase [GDP-forming] beta chain (EC 6.2.1.4)|Succinyl-CoA ligase [GDP-forming] alpha chain (EC 6.2.1.4)|oxalate---CoA ligase (EC 6.2.1.8)	c0	4	0	0	0	0	PosPV/-/-/PosPV/NoPV/2076, 2075	PosP/-/-/-/PosPV/1471, 1470	-	-	-	-	-	-	-	-	-	PosPV/-/-/-/NoPV/1942, 1943	-	-	-	PosP/-/PosP/PosP/NoPV/1739, 1740	-
Citrate cycle (TCA cycle)	rxn00505_c0	(1) NAD_c0[c0] + (1) Isocitrate_c0[c0] -> (1) NADH_c0[c0] + (1) CO2_c0[c0] + (1) 2-Oxoglutarate_c0[c0]	(1) cpd00003[c0] + (1) cpd00260[c0] -> (1) cpd00004[c0] + (1) cpd00011[c0] + (1) cpd00024[c0]	>	OK	R00709				Isocitrate dehydrogenase 3 subunit alpha, mitochondrial precursor (EC 1.1.1.41)|Isocitrate dehydrogenase 3 subunit beta, mitochondrial precursor (EC 1.1.1.41)|Isocitrate dehydrogenase [NAD] (EC 1.1.1.41)|Isocitrate dehydrogenase 3 subunit gamma, mitochondrial precursor (EC 1.1.1.41)|Isocitrate dehydrogenase [NAD] subunit I, mitochondrial precursor (EC 1.1.1.41)|Isocitrate dehydrogenase [NAD] subu…	c0	3	0	0	0	0	PosP/-/-/PosP/PosPV/2355	PosP/-/-/-/PosPV/1865	NoPV/-/-/-/NoPV/696	-	-	-	-	-	-	-	-	-	-	-	-	-	-
Citrate cycle (TCA cycle)	rxn00285_c0	(1) ATP_c0[c0] + (1) CoA_c0[c0] + (1) Succinate[c0] -> (1) ADP_c0[c0] + (1) Phosphate_c0[c0] + (1) Succinyl-CoA_c0[c0]	(1) cpd00002[c0] + (1) cpd00010[c0] + (1) cpd00036[c0] -> (1) cpd00008[c0] + (1) cpd00009[c0] + (1) cpd00078[c0]	-	OK	R00405	SUCCCOASYN-RXN.c			Succinyl-CoA ligase [ADP-forming] alpha chain (EC 6.2.1.5)|Succinyl-CoA ligase [ADP-forming] beta chain (EC 6.2.1.5)|malate---CoA ligase (EC 6.2.1.9)	c0	2	0	0	0	0	-	-	-	-	-	PosP/-/PosP/PosP/PosPV/G	-	-	-	PosP/-/-/-/NoPV/G	-	-	-	-	-	-	-
Citrate cycle (TCA cycle)	rxn00441_c0	(1) 2-Oxoglutarate_c0[c0] + (1) TPP_c0[c0] + (1) H+_c0[c0] -> (1) CO2_c0[c0] + (1) 3-Carboxy-1-hydroxypropyl-ThPP_c0[c0]	(1) cpd00024[c0] + (1) cpd00056[c0] + (1) cpd00067[c0] -> (1) cpd00011[c0] + (1) cpd03189[c0]	>	OK	R00621				2-oxoglutarate dehydrogenase E1 component (EC 1.2.4.2)|pyruvate dehydrogenase (quinone) (EC 1.2.5.1)	c0	2	0	0	0	0	-	-	-	-	-	-	-	-	-	-	-	NoPV/-/-/-/NoPV/1920	-	-	-	NoB/-/NoB/NoB/NoB/2324	-
Citrate cycle (TCA cycle)	rxn01871_c0	(1) Acetyl-CoA_c0[c0] + (1) Dihydrolipoamide_c0[c0] <- (1) CoA_c0[c0] + (1) S-Acetyldihydrolipoamide_c0[c0]	(1) cpd00022[c0] + (1) cpd00449[c0] <- (1) cpd00010[c0] + (1) cpd00836[c0]	-	OK	R02569				Dihydrolipoamide acetyltransferase component of pyruvate dehydrogenase complex (EC 2.3.1.12)|Dihydrolipoamide acetyltransferase component (E2) of acetoin dehydrogenase complex (EC 2.3.1.-)|dolichol O-acyltransferase (EC 2.3.1.123)	c0	2	0	0	0	0	-	-	-	-	-	-	-	-	-	-	-	NoB/-/-/-/NoB/1003, 1074	-	NoB/-/NoB/NoB/NoB/5764	-	-	-
Citrate cycle (TCA cycle)	rxn02376_c0	(1) Lipoamide_c0[c0] + (1) 3-Carboxy-1-hydroxypropyl-ThPP_c0[c0] <-> (1) TPP_c0[c0] + (1) S-Succinyldihydrolipoamide_c0[c0]	(1) cpd00213[c0] + (1) cpd03189[c0] <-> (1) cpd00056[c0] + (1) cpd00860[c0]	-	OK	R03316				2-oxoglutarate dehydrogenase E1 component (EC 1.2.4.2)|pyruvate dehydrogenase (quinone) (EC 1.2.5.1)	c0	2	0	0	0	0	-	-	-	-	-	-	-	-	-	-	-	NoPV/-/-/-/NoPV/1920	-	-	-	NoB/-/NoB/NoB/NoB/2324	-
Citrate cycle (TCA cycle)	rxn08094_c0	(1) NAD_c0[c0] + (1) CoA_c0[c0] + (1) 2-Oxoglutarate_c0[c0] -> (1) NADH_c0[c0] + (1) CO2_c0[c0] + (1) Succinyl-CoA_c0[c0]	(1) cpd00003[c0] + (1) cpd00010[c0] + (1) cpd00024[c0] -> (1) cpd00004[c0] + (1) cpd00011[c0] + (1) cpd00078[c0]	>	OK	R08549	2OXOGLUTARATEDEH-RXN.c			2-oxoglutarate dehydrogenase E1 component (EC 1.2.4.2)|Dihydrolipoamide dehydrogenase of 2-oxoglutarate dehydrogenase (EC 1.8.1.4)|Dihydrolipoamide succinyltransferase component (E2) of 2-oxoglutarate dehydrogenase complex (EC 2.3.1.61)|pyruvate dehydrogenase (quinone) (EC 1.2.5.1)|protein-disulfide reductase (EC 1.8.1.8)|bile acid-CoA:amino acid N-acyltransferase (EC 2.3.1.65)	c0	2	0	0	0	0	-	-	-	-	-	-	-	-	-	-	-	NoPV/-/-/-/NoPV/1919, 1920	-	-	-	PosP/-/PosP/PosP/PosPV/2324	-
Citrate cycle (TCA cycle)	rxn09272_c0	(1) Succinate_c0[c0] + (1) Ubiquinone-8_c0[c0] -> (1) Fumarate_c0[c0] + (1) Ubiquinol-8_c0[c0]	(1) cpd00036[c0] + (1) cpd15560[c0] -> (1) cpd00106[c0] + (1) cpd15561[c0]	-	OK		SUCCINATE-DEHYDROGENASE-UBIQUINONE-RXN.c.metaexp.CPD-9956_UBIQUINONE-8			Succinate dehydrogenase flavoprotein subunit (EC 1.3.99.1)|Fumarate reductase flavoprotein subunit (EC 1.3.99.1)|Fumarate reductase subunit D|Succinate dehydrogenase hydrophobic membrane anchor protein|Succinate dehydrogenase cytochrome b558 subunit|Succinate dehydrogenase cytochrome b-556 subunit|Fumarate reductase subunit C|Succinate dehydrogenase iron-sulfur protein (EC 1.3.99.1)	c0	2	0	0	0	0	NoPV/-/-/NoPV/NoPV/76	NoPV/-/-/-/PosPV/1081	-	-	-	-	-	-	-	-	-	-	-	-	-	-	-
Citrate cycle (TCA cycle)	rxn00257_c0	(1) ATP_c0[c0] + (1) CoA_c0[c0] + (1) Citrate_c0[c0] <- (1) ADP_c0[c0] + (1) Phosphate_c0[c0] + (1) Acetyl-CoA_c0[c0] + (1) Oxaloacetate_c0[c0]	(1) cpd00002[c0] + (1) cpd00010[c0] + (1) cpd00137[c0] <- (1) cpd00008[c0] + (1) cpd00009[c0] + (1) cpd00022[c0] + (1) cpd00032[c0]	-	OK	R00352	ATP-CITRATE-PRO-S--LYASE-RXN.c			Citrate lyase, subunit 1 (EC 2.3.3.8)|Citrate lyase, subunit 2 (EC 2.3.3.8)|levansucrase (EC 2.4.1.10)	c0	1	0	0	0	0	-	-	NegN/-/-/-/NegNV/G	-	-	-	-	-	-	-	-	-	-	-	-	-	-
Citrate cycle (TCA cycle)	rxn00305_c0	(1) Oxaloacetate_c0[c0] + (1) GTP_c0[c0] -> (1) CO2_c0[c0] + (1) GDP_c0[c0] + (1) Phosphoenolpyruvate_c0[c0]	(1) cpd00032[c0] + (1) cpd00038[c0] -> (1) cpd00011[c0] + (1) cpd00031[c0] + (1) cpd00061[c0]	>	OK|HB	R00431	4.1.1.32-RXN.c			Phosphoenolpyruvate carboxykinase [GTP] (EC 4.1.1.32)|phosphopantothenoylcysteine decarboxylase (EC 4.1.1.36)	c0	1	0	0	0	0	-	-	-	-	-	-	-	-	-	-	-	NoPV/-/-/-/NoPV/1372	-	-	-	-	-
Citrate cycle (TCA cycle)	rxn01872_c0	(1) Succinyl-CoA_c0[c0] + (1) Dihydrolipoamide_c0[c0] <-> (1) CoA_c0[c0] + (1) S-Succinyldihydrolipoamide_c0[c0]	(1) cpd00078[c0] + (1) cpd00449[c0] <-> (1) cpd00010[c0] + (1) cpd00860[c0]	-	OK	R02570				Dihydrolipoamide succinyltransferase component (E2) of 2-oxoglutarate dehydrogenase complex (EC 2.3.1.61)|bile acid-CoA:amino acid N-acyltransferase (EC 2.3.1.65)	c0	1	0	0	0	0	-	-	-	-	-	-	-	-	-	-	-	NoNV/-/-/-/NoNV/1919	-	-	-	-	-
Citrate cycle (TCA cycle)	rxn02342_c0	(1) Lipoamide_c0[c0] + (1) 2-Hydroxyethyl-ThPP_c0[c0] -> (1) TPP_c0[c0] + (1) S-Acetyldihydrolipoamide_c0[c0]	(1) cpd00213[c0] + (1) cpd03049[c0] -> (1) cpd00056[c0] + (1) cpd00836[c0]	-	OK	R03270				Pyruvate dehydrogenase E1 component (EC 1.2.4.1)|Pyruvate dehydrogenase E1 component alpha subunit (EC 1.2.4.1)|Pyruvate dehydrogenase E1 component beta subunit (EC 1.2.4.1)|3-methyl-2-oxobutanoate dehydrogenase (2-methylpropanoyl-transferring) (EC 1.2.4.4)	c0	1	0	0	0	0	-	-	-	-	-	-	-	-	-	-	-	-	-	-	-	NoB/-/NoB/NoB/NoB/1762	-
Arginine and proline metabolism	rxn00179_c0	(1) ATP_c0[c0] + (1) L-Glutamate_c0[c0] <-> (1) ADP_c0[c0] + (1) L-Glutamyl 5-phosphate_c0[c0]	(1) cpd00002[c0] + (1) cpd00023[c0] <-> (1) cpd00008[c0] + (1) cpd02097[c0]	-	OK|HB	R00239	GLUTKIN-RXN.c			Glutamate 5-kinase (EC 2.7.2.11)|propionate kinase (EC 2.7.2.15)	c0	17	0	0	0	0	PosP/-/-/PosP/PosPV/61	PosP/-/-/-/PosPV/207	PosP/-/-/-/NoPV/1355	PosP/-/-/-/NoPV/2517	PosP/-/-/-/PosPV/2372	PosP/-/PosP/PosP/NoPV/2539	PosP/-/-/-/PosPV/1540	PosP/-/-/-/NoPV/2746	PosP/-/-/-/NoPV/1669	PosP/-/-/-/NoPV/2122	PosP/-/-/PosP/NoPV/4217	PosP/-/-/-/PosPV/597	NoPV/-/-/NoPV/NoPV/2103	PosP/-/PosP/PosP/NoPV/3536	PosPV/-/PosPV/PosPV/NoPV/2572	PosP/-/PosP/PosP/NoPV/1673, 3409	PosP/-/PosP/PosP/NoPV/1123
Arginine and proline metabolism	rxn00187_c0	(1) ATP_c0[c0] + (1) NH3_c0[c0] + (1) L-Glutamate_c0[c0] -> (1) ADP_c0[c0] + (1) Phosphate_c0[c0] + (1) L-Glutamine_c0[c0] + (1) H+_c0[c0]	(1) cpd00002[c0] + (1) cpd00013[c0] + (1) cpd00023[c0] -> (1) cpd00008[c0] + (1) cpd00009[c0] + (1) cpd00053[c0] + (1) cpd00067[c0]	>	OK	R00253	GLUTAMINESYN-RXN.c			Putative glutamine synthetase, Rickettsiales type (EC 6.3.1.2)|Glutamine synthetase (EC 6.3.1.2)|Glutamine synthetase, clostridia type (EC 6.3.1.2)|Glutamine synthetase type III, GlnN (EC 6.3.1.2)|Glutamine synthetase type I (EC 6.3.1.2)|Glutamine synthetase type II, eukaryotic (EC 6.3.1.2)|glutamate---ethylamine ligase (EC 6.3.1.6)	c0	17	0	0	0	0	NoPV/-/-/NoPV/NoPV/827	NoPV/-/-/-/NoPV/382	PosP/-/-/-/PosPV/1535	NoPV/-/-/-/NoPV/1436, 1551, 1450	NoPV/-/-/-/NoPV/2525, 1325, 3096	NoPV/-/NoPV/NoPV/NoPV/1686	NoPV/-/-/-/NoPV/1860, 1857, 1858	NoPV/-/-/-/NoPV/876, 874	NoPV/-/-/-/NoPV/3269, 122	NoPV/-/-/-/NoPV/2341, 1962	NoPV/-/-/NoPV/NoPV/896, 75, 377, 997	NoPV/-/-/-/NoPV/1418, 1425	NoPV/-/-/NoPV/NoPV/2483, 3518	NoPV/-/NoPV/NoPV/NoPV/2528, 2451	NoPV/-/NoPV/NoPV/NoPV/1784, 4616, 1398, 5896	NoPV/-/NoPV/NoPV/NoPV/3758, 944, 3756	NoPV/-/NoPV/NoPV/NoPV/805, 2846, 2919
Arginine and proline metabolism	rxn00189_c0	(1) H2O_c0[c0] + (1) L-Glutamine_c0[c0] -> (1) NH3_c0[c0] + (1) L-Glutamate_c0[c0]	(1) cpd00001[c0] + (1) cpd00053[c0] -> (1) cpd00013[c0] + (1) cpd00023[c0]	>	OK	R00256	GLUTAMIN-RXN.c;GLUTAMINASE-ASPARAGIN-ASE-RXN.c			Glutaminase (EC 3.5.1.2)|Glutamine amidotransferase chain of NAD synthetase|ceramidase (EC 3.5.1.23)|chitin deacetylase (EC 3.5.1.41)|asparagine synthase (glutamine-hydrolysing) (EC 6.3.5.4)|hydrogenobyrinic acid a,c-diamide synthase (glutamine-hydrolysing) (EC 6.3.5.9)	c0	17	0	0	0	0	NoPV/-/-/NoPV/NoPV/1142	NoPV/-/-/-/NoPV/174	NoPV/-/-/-/NoPV/355, 2044	NoPV/-/-/-/NoPV/2031, 3300, 817	NoPV/-/-/-/NoPV/821, 1591	NoPV/-/NoPV/NoPV/NoPV/314, 1359	NoPV/-/-/-/NoPV/575	NoPV/-/-/-/NoPV/1861	NoPV/-/-/-/NoPV/207	NoPV/-/-/-/NoPV/1210	NoPV/-/-/NoPV/NoPV/947, 781, 141	NoPV/-/-/-/NoPV/186, 701, 44	NoPV/-/-/NoPV/NoPV/339	NoPV/-/NoPV/NoPV/NoPV/5067	NoPV/-/NoPV/NoPV/NoPV/364, 3589	NoPV/-/NoPV/NoPV/PosPV/857	NoPV/-/NoPV/NoPV/NoPV/4175
Arginine and proline metabolism	rxn00405_c0	(1) L-Arginine_c0[c0] + (1) H+_c0[c0] -> (1) CO2_c0[c0] + (1) Agmatine_c0[c0]	(1) cpd00051[c0] + (1) cpd00067[c0] -> (1) cpd00011[c0] + (1) cpd00152[c0]	>	OK	R00566	ARGDECARBOX-RXN.c			Arginine decarboxylase, catabolic (EC 4.1.1.19)|Biosynthetic arginine decarboxylase (EC 4.1.1.19)|Arginine decarboxylase (EC 4.1.1.19)|histidine decarboxylase (EC 4.1.1.22)	c0	17	0	0	0	0	PosP/-/-/PosP/NoPV/1137, 1354	NoPV/-/-/-/NoPV/179, 1169, 1839	NoB/-/-/-/NoB/810	NoB/-/-/-/NoB/2816	NoB/-/-/-/NoB/2188	NoB/-/NoB/NoB/NoB/2447	NoB/-/-/-/NoB/1160	NoB/-/-/-/NoB/478	NoB/-/-/-/NoB/2475	NoB/-/-/-/NoB/1731	NoB/-/-/NoB/NoB/4473	NoB/-/-/-/NoB/1883	NoB/-/-/NoB/NoB/2705	NoB/-/NoB/NoB/NoB/1733	NoPV/-/NoPV/NoPV/PosPV/1670, 4720	NoB/-/NoB/NoB/NoB/484, 485	NoB/-/NoB/NoB/NoB/2965
Arginine and proline metabolism	rxn00802_c0	(1) L-Argininosuccinate_c0[c0] <-> (1) L-Arginine_c0[c0] + (1) Fumarate_c0[c0]	(1) cpd02152[c0] <-> (1) cpd00051[c0] + (1) cpd00106[c0]	-	OK	R01086	ARGSUCCINLYA-RXN.c			Argininosuccinate lyase (EC 4.3.2.1)|peptidylamidoglycolate lyase (EC 4.3.2.5)	c0	17	0	0	0	0	PosP/-/-/PosP/PosPV/1493	PosP/-/-/-/PosPV/486	PosP/-/-/-/NoPV/2128	PosP/-/-/-/PosPV/3328	PosP/-/-/-/PosPV/579	PosP/-/PosP/PosP/PosPV/2087	PosP/-/-/-/NoPV/161	PosP/-/-/-/NoPV/195	PosP/-/-/-/NoPV/1254	PosP/-/-/-/NoPV/1295	PosP/-/-/PosP/NoPV/967	PosP/-/-/-/PosPV/955	PosP/-/-/PosP/PosPV/1803	PosP/-/PosP/PosP/NoPV/5206, 1223, 1095	PosP/-/PosP/PosP/NoPV/4394, 5065	PosP/-/PosP/PosP/NoPV/3590	PosP/-/PosP/PosP/NoPV/1767
Arginine and proline metabolism	rxn00929_c0	(1) NAD_c0[c0] + (1) L-Proline_c0[c0] <- (1) NADH_c0[c0] + (2) H+_c0[c0] + (1) 1-Pyrroline-5-carboxylate_c0[c0]	(1) cpd00003[c0] + (1) cpd00129[c0] <- (1) cpd00004[c0] + (2) cpd00067[c0] + (1) cpd02431[c0]	>	OK|HB	R01248	PYRROLINECARBREDUCT-RXN.c.metaexp.NAD_NADH			Pyrroline-5-carboxylate reductase (EC 1.5.1.2), ProG-like|Pyrroline-5-carboxylate reductase (EC 1.5.1.2)|tauropine dehydrogenase (EC 1.5.1.23)	c0	17	0	0	0	0	NegNV/-/-/NegNV/NoNV/557	NegNV/-/-/-/NegNV/253	NoPV/-/-/-/NoPV/474	NegNV/-/-/-/NoNV/2530	NegV/-/-/-/PosV/571	NegV/-/NegV/NegV/NoV/2365	NegV/-/-/-/NegV/1541	NoPV/-/-/-/NoPV/2745	NegV/-/-/-/NoV/384	NoPV/-/-/-/NoPV/368	NoV/-/-/NoV/NoV/2755, 2233	NegV/-/-/-/NoV/2272	NoV/-/-/NoV/NoV/1934, 1690	NegNV/-/NegNV/NoNV/NoNV/5823, 562	NegV/-/NegV/NoV/NoV/424	NegV/-/NegV/NegV/NoV/2597	NegV/-/NegV/NegV/NoV/200
Arginine and proline metabolism	rxn00931_c0	(1) NADP_c0[c0] + (1) L-Proline_c0[c0] <-> (1) NADPH_c0[c0] + (2) H+_c0[c0] + (1) 1-Pyrroline-5-carboxylate_c0[c0]	(1) cpd00006[c0] + (1) cpd00129[c0] <-> (1) cpd00005[c0] + (2) cpd00067[c0] + (1) cpd02431[c0]	>	OK|HB	R01251	PYRROLINECARBREDUCT-RXN.c.metaexp.NADP_NADPH			Pyrroline-5-carboxylate reductase (EC 1.5.1.2), ProG-like|Pyrroline-5-carboxylate reductase (EC 1.5.1.2)|Late competence protein ComER, proline oxidase (EC 1.5.1.2)|tauropine dehydrogenase (EC 1.5.1.23)	c0	17	0	0	0	0	NoV/-/-/NoV/NegV/557	NoV/-/-/-/NoV/253	NegN/-/-/-/NoNV/474	NoV/-/-/-/NoV/2530	NoV/-/-/-/NegV/571	NoV/-/NoV/NoV/NoV/2365	NoV/-/-/-/NoV/1541	NegN/-/-/-/NoNV/2745	NoV/-/-/-/NoV/384	NegN/-/-/-/NoNV/368	NegV/-/-/NegV/NoV/2233, 2755	NoV/-/-/-/NoV/2272	NoV/-/-/NoV/NoV/1690, 1934	NoV/-/NoV/NegV/NoV/562, 5823	NoV/-/NoV/NegV/NoV/424	NoV/-/NoV/NoV/NoV/2597	NoV/-/NoV/NoV/NoV/200
Arginine and proline metabolism	rxn01434_c0	(1) ATP_c0[c0] + (1) L-Aspartate_c0[c0] + (1) Citrulline_c0[c0] <-> (1) PPi_c0[c0] + (1) AMP_c0[c0] + (2) H+_c0[c0] + (1) L-Argininosuccinate_c0[c0]	(1) cpd00002[c0] + (1) cpd00041[c0] + (1) cpd00274[c0] <-> (1) cpd00012[c0] + (1) cpd00018[c0] + (2) cpd00067[c0] + (1) cpd02152[c0]	>	OK|HB	R01954	ARGSUCCINSYN-RXN.c			Argininosuccinate synthase (EC 6.3.4.5)|biotin---[methylmalonyl-CoA-carboxytransferase] ligase (EC 6.3.4.9)	c0	17	0	0	0	0	PosP/-/-/PosP/PosPV/1492	PosP/-/-/-/PosPV/487	PosP/-/-/-/NoPV/2127	PosP/-/-/-/PosPV/2536	PosP/-/-/-/PosPV/568	PosP/-/PosP/PosP/PosPV/2362	PosP/-/-/-/NoPV/162	PosP/-/-/-/NoPV/194	PosP/-/-/-/NoPV/1259	PosP/-/-/-/NoPV/1073	PosP/-/-/PosP/NoPV/966	PosP/-/-/-/PosPV/631	PosP/-/-/PosP/PosPV/2106	PosP/-/PosP/PosP/NoPV/1234	PosP/-/PosP/PosP/NoPV/5228	PosP/-/PosP/PosP/NoPV/1302	PosP/-/PosP/PosP/NoPV/2445
Arginine and proline metabolism	rxn02373_c0	(1) NADP_c0[c0] + (1) Phosphate_c0[c0] + (1) L-Glutamate5-semialdehyde_c0[c0] <- (1) NADPH_c0[c0] + (1) H+_c0[c0] + (1) L-Glutamyl 5-phosphate_c0[c0]	(1) cpd00006[c0] + (1) cpd00009[c0] + (1) cpd00858[c0] <- (1) cpd00005[c0] + (1) cpd00067[c0] + (1) cpd02097[c0]	-	OK|HB	R03313	GLUTSEMIALDEHYDROG-RXN.c			Gamma-glutamyl phosphate reductase (EC 1.2.1.41)|cinnamoyl-CoA reductase (EC 1.2.1.44)	c0	17	0	0	0	0	NegN/-/-/NegN/NegNV/60	NegN/-/-/-/NegNV/208	NegN/-/-/-/NoNV/1354	NegN/-/-/-/NoNV/2516	NegN/-/-/-/NegNV/2371	NegN/-/NegN/NegN/NoNV/2540	NegN/-/-/-/NegNV/1539	NegN/-/-/-/NoNV/2747	NegN/-/-/-/NoNV/1667	NegN/-/-/-/NoNV/2120	NegN/-/-/NegN/NoNV/4220	NegN/-/-/-/NegNV/596	NoNV/-/-/NoNV/NoNV/2102	NegN/-/NegN/NegN/NoNV/3534	NegNV/-/NegNV/NegNV/NoNV/1188	NegN/-/NegN/NegN/NoNV/3412	NegN/-/NegN/NegN/NoNV/1120
Arginine and proline metabolism	rxn02374_c0	(1) L-Glutamate5-semialdehyde_c0[c0] -> (1) H2O_c0[c0] + (1) H+_c0[c0] + (1) 1-Pyrroline-5-carboxylate_c0[c0]	(1) cpd00858[c0] -> (1) cpd00001[c0] + (1) cpd00067[c0] + (1) cpd02431[c0]	>	OK	R03314	SPONTPRO-RXN.c				c0	17	0	0	0	0	PosP/-/-/PosP/PosPV/G	PosP/-/-/-/PosPV/G	PosP/-/-/-/NoPV/G	PosP/-/-/-/NoPV/G	PosP/-/-/-/PosPV/G	PosP/-/PosP/PosP/NoPV/G	PosP/-/-/-/PosPV/G	PosP/-/-/-/NoPV/G	PosPV/-/-/-/NoPV/G	PosP/-/-/-/NoPV/G	PosPV/-/-/PosPV/NoPV/G	PosP/-/-/-/NoPV/G	NoPV/-/-/NoPV/NoPV/G	PosP/-/PosP/PosP/NoPV/G	PosPV/-/PosPV/PosPV/NoPV/G	PosPV/-/PosPV/PosPV/NoPV/G	PosP/-/PosP/PosP/NoPV/G
Arginine and proline metabolism	rxn02465_c0	(1) NADP_c0[c0] + (1) Phosphate_c0[c0] + (1) 2-Acetamido-5-oxopentanoate_c0[c0] <- (1) NADPH_c0[c0] + (1) H+_c0[c0] + (1) n-acetylglutamyl-phosphate_c0[c0]	(1) cpd00006[c0] + (1) cpd00009[c0] + (1) cpd00918[c0] <- (1) cpd00005[c0] + (1) cpd00067[c0] + (1) cpd02552[c0]	-	OK|HB	R03443	N-ACETYLGLUTPREDUCT-RXN.c			N-acetyl-gamma-glutamyl-phosphate reductase (EC 1.2.1.38)|3alpha,7alpha,12alpha-trihydroxycholestan-26-al 26-oxidoreductase (EC 1.2.1.40)	c0	17	0	0	0	0	NegN/-/-/NegN/NegNV/1487	NegN/-/-/-/NegNV/492	NoB/-/-/-/NoB/1388	NoB/-/-/-/NoB/2535	NoB/-/-/-/NoB/569	NoB/-/NoB/NoB/NoB/2363	NoB/-/-/-/NoB/160	NoB/-/-/-/NoB/196	NoB/-/-/-/NoB/1260	NegN/-/-/-/NoNV/1072	NoB/-/-/NoB/NoB/968	NoB/-/-/-/NoB/1644	NoB/-/-/NoB/NoB/2101	NoB/-/NoB/NoB/NoB/1236	NegN/-/NegN/NegN/NoNV/5227	NoB/-/NoB/NoB/NoB/1305	NoB/-/NoB/NoB/NoB/2447
Arginine and proline metabolism	rxn00184_c0	(1) H2O_c0[c0] + (1) NADP_c0[c0] + (1) L-Glutamate_c0[c0] <-> (1) NADPH_c0[c0] + (1) NH3_c0[c0] + (1) 2-Oxoglutarate_c0[c0] + (1) H+_c0[c0]	(1) cpd00001[c0] + (1) cpd00006[c0] + (1) cpd00023[c0] <-> (1) cpd00005[c0] + (1) cpd00013[c0] + (1) cpd00024[c0] + (1) cpd00067[c0]	-	OK	R00248	GLUTAMATE-DEHYDROGENASE-NADP+-RXN.c.metaexp.NADP_NADPH;GLUTDEHYD-RXN.c			NADP-specific glutamate dehydrogenase (EC 1.4.1.4)|serine 2-dehydrogenase (EC 1.4.1.7)|valine dehydrogenase (NADP+) (EC 1.4.1.8)	c0	16	0	0	0	0	NegV/-/-/NegV/NegV/144	NegV/-/-/-/NegV/966	NoNV/-/-/-/NoNV/1262	NoPV/-/-/-/NoPV/153	NoV/-/-/-/PosV/2696	NoV/-/NoV/NoV/NegV/2503	NegV/-/-/-/NegV/1941	NegV/-/-/-/NegV/1179	NegV/-/-/-/NegV/2828	NegV/-/-/-/PosV/1896	NegV/-/-/NegV/NoV/2687, 1909	NegV/-/-/-/NegV/2345	NoV/-/-/NoV/NegV/1048, 381	NoPV/-/NoPV/NoPV/NoPV/3685, 2349, 993, 5464	NoV/-/NoV/NegV/NoV/4992, 5052	-	NegV/-/NegV/NegV/NegV/4203
Arginine and proline metabolism	rxn01019_c0	(1) Ornithine_c0[c0] + (1) Carbamoylphosphate_c0[c0] -> (1) Phosphate_c0[c0] + (1) H+_c0[c0] + (1) Citrulline_c0[c0]	(1) cpd00064[c0] + (1) cpd00146[c0] -> (1) cpd00009[c0] + (1) cpd00067[c0] + (1) cpd00274[c0]	-	OK|HB	R01398	ORNCARBAMTRANSFER-RXN.c			Ornithine carbamoyltransferase (EC 2.1.3.3)|3-hydroxymethylcephem carbamoyltransferase (EC 2.1.3.7)	c0	14	0	0	0	0	PosP/-/-/PosP/PosPV/1491	PosP/-/-/-/PosPV/488	PosP/-/-/-/NoPV/2126	-	-	-	PosP/-/-/-/NoPV/319, 155	PosP/-/-/-/NoPV/200, 882	PosP/-/-/-/NoPV/322	PosP/-/-/-/NoPV/54	PosP/-/-/PosP/NoPV/972	PosP/-/-/-/PosPV/1990	PosP/-/-/PosP/PosPV/1614	PosP/-/PosP/PosP/NoPV/5063	PosP/-/PosP/PosP/NoPV/4207	PosP/-/PosP/PosP/NoPV/2311	PosP/-/PosP/PosP/NoPV/1577
Arginine and proline metabolism	rxn00192_c0	(1) Acetyl-CoA_c0[c0] + (1) L-Glutamate_c0[c0] -> (1) CoA_c0[c0] + (1) H+_c0[c0] + (1) N-Acetyl-L-glutamate_c0[c0]	(1) cpd00022[c0] + (1) cpd00023[c0] -> (1) cpd00010[c0] + (1) cpd00067[c0] + (1) cpd00477[c0]	>	OK	R00259	N-ACETYLTRANSFER-RXN.c			N-acetylglutamate synthase (EC 2.3.1.1)|N6-hydroxylysine O-acetyltransferase (EC 2.3.1.102)	c0	13	0	0	0	0	NoB/-/-/NoB/NoB/1488	NoB/-/-/-/NoB/491	-	-	-	-	NoB/-/-/-/NoB/159	NoB/-/-/-/NoB/197	NoB/-/-/-/NoB/1261	NoB/-/-/-/NoB/1071	NoB/-/-/NoB/NoB/969	NoB/-/-/-/NoB/1645, 2498	NoB/-/-/NoB/NoB/2099	NoPV/-/NoPV/NoPV/NoPV/1238	NoPV/-/NoPV/NoPV/NoPV/5226	NoB/-/NoB/NoB/NoB/1306	NoPV/-/NoPV/PosPV/NoPV/2449
Arginine and proline metabolism	rxn01636_c0	(1) L-Glutamate_c0[c0] + (1) N-Acetylornithine_c0[c0] <-> (1) Ornithine_c0[c0] + (1) N-Acetyl-L-glutamate_c0[c0]	(1) cpd00023[c0] + (1) cpd00342[c0] <-> (1) cpd00064[c0] + (1) cpd00477[c0]	-	OK	R02282	GLUTAMATE-N-ACETYLTRANSFERASE-RXN.c		2.3.1.35	Glutamate N-acetyltransferase (EC 2.3.1.35)|[acyl-carrier-protein] S-malonyltransferase (EC 2.3.1.39)	c0	13	0	0	0	0	PosP/-/-/PosP/PosPV/1488	PosP/-/-/-/PosPV/491	-	-	-	-	NoB/-/-/-/NoB/159	NoB/-/-/-/NoB/197	NoB/-/-/-/NoB/1261	PosP/-/-/-/NoPV/1071	NoB/-/-/NoB/NoB/969	NoB/-/-/-/NoB/1645	NoB/-/-/NoB/NoB/2099	NoNV/-/NoNV/NoNV/NoNV/1238	PosV/-/PosV/PosV/NoV/5226	NoB/-/NoB/NoB/NoB/1306	NoNV/-/NoNV/NegNV/NoNV/2449
Arginine and proline metabolism	rxn00470_c0	(1) Ornithine_c0[c0] + (1) H+_c0[c0] -> (1) CO2_c0[c0] + (1) Putrescine_c0[c0]	(1) cpd00064[c0] + (1) cpd00067[c0] -> (1) cpd00011[c0] + (1) cpd00118[c0]	>	OK	R00670	ORNDECARBOX-RXN.c			Ornithine decarboxylase (EC 4.1.1.17)|diaminopimelate decarboxylase (EC 4.1.1.20)	c0	11	0	0	0	0	-	PosPV/-/-/-/NoPV/1169	-	NegN/-/-/-/NegNV/G	-	NegN/-/NegN/NegN/NegNV/G	PosP/-/-/-/NoPV/G	PosP/-/-/-/NoPV/G	-	-	PosP/-/-/PosP/NoPV/G	-	NegN/-/-/NegN/NegNV/G	PosP/-/PosP/PosP/NoPV/G	PosPV/-/PosPV/PosPV/NoPV/4720	PosP/-/PosP/PosP/NoPV/484, 485	NegN/-/NegN/NegN/NoNV/G
Arginine and proline metabolism	rxn01459_c0	(1) H2O_c0[c0] + (1) NADP_c0[c0] + (1) 4-Aminobutanal_c0[c0] -> (1) NADPH_c0[c0] + (2) H+_c0[c0] + (1) GABA_c0[c0]	(1) cpd00001[c0] + (1) cpd00006[c0] + (1) cpd00434[c0] -> (1) cpd00005[c0] + (2) cpd00067[c0] + (1) cpd00281[c0]	-	OK	R01986				Aldehyde dehydrogenase (EC 1.2.1.3)|aminomuconate-semialdehyde dehydrogenase (EC 1.2.1.32)	c0	11	0	0	0	0	-	NoB/-/-/-/NoB/310	PosPV/-/-/-/PosPV/1479	-	-	NoB/-/NoB/NoB/NoB/1879	-	NoB/-/-/-/NoB/3269	PosPV/-/-/-/PosPV/1506	NoB/-/-/-/NoB/906	-	-	PosPV/-/-/PosPV/NoPV/2132	NoB/-/NoB/NoB/NoB/2841, 5742	NoB/-/NoB/NoB/NoB/1710	NoB/-/NoB/NoB/NoB/1868, 177	PosPV/-/PosPV/PosPV/PosPV/1239
Arginine and proline metabolism	rxn01851_c0	(1) H2O_c0[c0] + (1) NAD_c0[c0] + (1) 4-Aminobutanal_c0[c0] -> (1) NADH_c0[c0] + (2) H+_c0[c0] + (1) GABA_c0[c0]	(1) cpd00001[c0] + (1) cpd00003[c0] + (1) cpd00434[c0] -> (1) cpd00004[c0] + (2) cpd00067[c0] + (1) cpd00281[c0]	-	OK	R02549	AMINOBUTDEHYDROG-RXN.c			Aldehyde dehydrogenase (EC 1.2.1.3)|4-aminobutyraldehyde dehydrogenase (EC 1.2.1.19)|aspartate-semialdehyde dehydrogenase (EC 1.2.1.11)|glycolaldehyde dehydrogenase (EC 1.2.1.21)|aminomuconate-semialdehyde dehydrogenase (EC 1.2.1.32)	c0	11	0	0	0	0	-	NoB/-/-/-/NoB/310	NoPV/-/-/-/NoPV/1479	-	-	NoB/-/NoB/NoB/NoB/1879	-	NoB/-/-/-/NoB/3269	NoPV/-/-/-/NoPV/1506	NoB/-/-/-/NoB/906	-	-	NoPV/-/-/NoPV/PosPV/2132	NoB/-/NoB/NoB/NoB/2841, 5742	NoB/-/NoB/NoB/NoB/1710	NoB/-/NoB/NoB/NoB/1868, 177	NoPV/-/NoPV/NoPV/NoPV/1239
Arginine and proline metabolism	rxn00182_c0	(1) H2O_c0[c0] + (1) NAD_c0[c0] + (1) L-Glutamate_c0[c0] <-> (1) NADH_c0[c0] + (1) NH3_c0[c0] + (1) 2-Oxoglutarate_c0[c0] + (1) H+_c0[c0]	(1) cpd00001[c0] + (1) cpd00003[c0] + (1) cpd00023[c0] <-> (1) cpd00004[c0] + (1) cpd00013[c0] + (1) cpd00024[c0] + (1) cpd00067[c0]	-	OK	R00243	GLUTAMATE-DEHYDROGENASE-NADP+-RXN.c.metaexp.NAD_NADH;GLUTAMATE-DEHYDROGENASE-RXN.c			NAD-specific glutamate dehydrogenase (EC 1.4.1.2), large form|NAD-specific glutamate dehydrogenase (EC 1.4.1.2)|NAD-specific glutamate dehydrogenase (EC 1.4.1.2), eukaryotic type|glutamate dehydrogenase [NAD(P)+] (EC 1.4.1.3)|serine 2-dehydrogenase (EC 1.4.1.7)	c0	9	0	0	0	0	-	-	NegV/-/-/-/NegV/1262	NegV/-/-/-/PosV/153, 147	NegV/-/-/-/NegV/2696, 2722	NegV/-/NegV/NegV/NoV/3	-	-	-	-	NegV/-/-/NoV/NegV/4445	-	NegV/-/-/NegV/NegV/1048	NegV/-/NegV/NegV/NegV/2349, 3685, 993	NegV/-/NegV/NegV/NegV/5052	NegV/-/NegV/NegV/NoV/400	-
Arginine and proline metabolism	rxn00467_c0	(1) 2-Oxoglutarate_c0[c0] + (1) Ornithine_c0[c0] <- (1) L-Glutamate_c0[c0] + (1) L-Glutamate5-semialdehyde_c0[c0]	(1) cpd00024[c0] + (1) cpd00064[c0] <- (1) cpd00023[c0] + (1) cpd00858[c0]	-	OK	R00667	ORNITHINE-GLU-AMINOTRANSFORASE-RXN.c			Ornithine aminotransferase (EC 2.6.1.13)|succinyldiaminopimelate transaminase (EC 2.6.1.17)	c0	9	0	0	0	0	-	-	NegN/-/-/-/NoNV/G	-	NegN/-/-/-/NegNV/G	-	NegN/-/-/-/NoNV/G	NegN/-/-/-/NoNV/G	NegN/-/-/-/NoNV/G	-	NegN/-/-/NegN/NoNV/G	NegN/-/-/-/NegNV/G	-	NegN/-/NegN/NegN/NoNV/G	-	NegN/-/NegN/NegN/NoNV/G	-
Arginine and proline metabolism	rxn00127_c0	(1) S-Adenosyl-L-methionine_c0[c0] + (1) H+_c0[c0] -> (1) CO2_c0[c0] + (1) S-Adenosylmethioninamine_c0[c0]	(1) cpd00017[c0] + (1) cpd00067[c0] -> (1) cpd00011[c0] + (1) cpd00837[c0]	>	OK	R00178	SAMDECARB-RXN.c			S-adenosylmethionine decarboxylase proenzyme (EC 4.1.1.50), prokaryotic class 1A|S-adenosylmethionine decarboxylase proenzyme (EC 4.1.1.50), eukaryotic|S-adenosylmethionine decarboxylase proenzyme (EC 4.1.1.50), prokaryotic class 1B|dihydroxyfumarate decarboxylase (EC 4.1.1.54)	c0	7	0	0	0	0	PosP/-/-/PosP/NoPV/1516, 1138	PosP/-/-/-/NoPV/1983, 178	-	-	-	-	PosP/-/-/-/NoPV/G	PosP/-/-/-/NoPV/G	-	-	PosP/-/-/PosP/NoPV/4474	-	-	PosP/-/PosP/PosP/NoPV/4855	PosP/-/PosP/PosP/NoPV/G	-	-
Arginine and proline metabolism	rxn00858_c0	(1) H2O_c0[c0] + (1) Agmatine_c0[c0] -> (1) Urea_c0[c0] + (1) Putrescine_c0[c0]	(1) cpd00001[c0] + (1) cpd00152[c0] -> (1) cpd00073[c0] + (1) cpd00118[c0]	>	OK	R01157	AGMATIN-RXN.c			Agmatinase (EC 3.5.3.11)|protein-arginine deiminase (EC 3.5.3.15)	c0	7	0	0	0	0	PosP/-/-/PosP/NoPV/1135	NoPV/-/-/-/NoPV/181	-	-	-	-	NoB/-/-/-/NoB/1158	NoB/-/-/-/NoB/480	-	-	NoB/-/-/NoB/NoB/515	-	-	-	NoPV/-/NoPV/NoPV/PosPV/1672	NoB/-/NoB/NoB/NoB/1744	-
Arginine and proline metabolism	rxn01406_c0	(1) Putrescine_c0[c0] + (1) S-Adenosylmethioninamine_c0[c0] -> (1) H+_c0[c0] + (1) 5-Methylthioadenosine_c0[c0] + (1) Spermidine_c0[c0]	(1) cpd00118[c0] + (1) cpd00837[c0] -> (1) cpd00067[c0] + (1) cpd00147[c0] + (1) cpd00264[c0]	-	OK	R01920	SPERMIDINESYN-RXN.c			Spermidine synthase (EC 2.5.1.16)|thiamine pyridinylase (EC 2.5.1.2)	c0	7	0	0	0	0	PosP/-/-/PosP/NoPV/1136	PosP/-/-/-/NoPV/180	-	-	-	-	PosP/-/-/-/NoPV/1159	PosP/-/-/-/NoPV/479	-	-	PosP/-/-/PosP/NoPV/516	-	-	PosP/-/PosP/PosP/NoPV/4852	PosP/-/PosP/PosP/NoPV/1671	-	-
Arginine and proline metabolism	rxn01917_c0	(1) ATP_c0[c0] + (1) N-Acetyl-L-glutamate_c0[c0] -> (1) ADP_c0[c0] + (1) n-acetylglutamyl-phosphate_c0[c0]	(1) cpd00002[c0] + (1) cpd00477[c0] -> (1) cpd00008[c0] + (1) cpd02552[c0]	-	OK|HB	R02649	ACETYLGLUTKIN-RXN.c			Acetylglutamate kinase (EC 2.7.2.8)|acetylglutamate kinase (EC 2.7.2.8)	c0	7	0	0	0	0	PosP/-/-/PosP/PosPV/G	PosP/-/-/-/PosPV/G	-	NoB/-/-/-/NoB/2817	NoB/-/-/-/NoB/2189	NoB/-/NoB/NoB/NoB/2598	-	-	-	PosP/-/-/-/NoPV/G	-	-	-	-	PosP/-/PosP/PosP/NoPV/G	-	-
Arginine and proline metabolism	rxn00002_c0	(1) H2O_c0[c0] + (3) H+_c0[c0] + (1) Allophanate_c0[c0] -> (2) CO2_c0[c0] + (2) NH3_c0[c0]	(1) cpd00001[c0] + (3) cpd00067[c0] + (1) cpd00742[c0] -> (2) cpd00011[c0] + (2) cpd00013[c0]	>	OK	R00005	ALLOPHANATE-HYDROLASE-RXN.c		3.5.1.54	Allophanate hydrolase (EC 3.5.1.54)|Allophanate hydrolase 2 subunit 1 (EC 3.5.1.54)|Allophanate hydrolase 2 subunit 2 (EC 3.5.1.54)|N-benzyloxycarbonylglycine hydrolase (EC 3.5.1.58)	c0	6	0	0	0	0	-	NoB/-/-/-/NoB/626, 625	NoB/-/-/-/NoB/1346, 1347	-	-	-	-	-	-	NoB/-/-/-/NoB/2170, 2171	NoB/-/-/NoB/NoB/3250, 3251	-	-	NoB/-/NoB/NoB/NoB/2352, 2351	-	NoB/-/NoB/NoB/NoB/841	-
Arginine and proline metabolism	rxn00114_c0	(1) ATP_c0[c0] + (1) CO2_c0[c0] + (1) NH3_c0[c0] <-> (1) ADP_c0[c0] + (2) H+_c0[c0] + (1) Carbamoylphosphate_c0[c0]	(1) cpd00002[c0] + (1) cpd00011[c0] + (1) cpd00013[c0] <-> (1) cpd00008[c0] + (2) cpd00067[c0] + (1) cpd00146[c0]	<	OK|HB	R00150	CARBAMATE-KINASE-RXN.c			Carbamate kinase (EC 2.7.2.2)|formate kinase (EC 2.7.2.6)	c0	5	0	0	0	0	-	-	-	-	-	-	-	-	-	-	-	-	NoV/-/-/NoV/PosV/1986	PosV/-/PosV/PosV/NoV/2491, 3996	PosV/-/PosV/PosV/NoV/3178	PosV/-/PosV/PosV/PosV/696	PosV/-/PosV/PosV/PosV/499
Arginine and proline metabolism	rxn00469_c0	(1) H2O_c0[c0] + (1) N-Acetylornithine_c0[c0] <-> (1) Acetate_c0[c0] + (1) Ornithine_c0[c0]	(1) cpd00001[c0] + (1) cpd00342[c0] <-> (1) cpd00029[c0] + (1) cpd00064[c0]	-	OK	R00669	ACETYLORNDEACET-RXN.c			Acetylornithine deacetylase (EC 3.5.1.16)|succinyl-diaminopimelate desuccinylase (EC 3.5.1.18)|glutaminase (EC 3.5.1.2)	c0	5	0	0	0	0	-	-	NoB/-/-/-/NoB/1546	-	-	-	-	-	-	-	-	-	-	NoPV/-/NoPV/NoPV/NoPV/777, 65, 2302	NoPV/-/NoPV/NoPV/NoPV/4173	NoB/-/NoB/NoB/NoB/2505, 1729, 1746	NoPV/-/NoPV/PosPV/NoPV/3334
Arginine and proline metabolism	rxn00471_c0	(1) Ornithine_c0[c0] -> (1) NH3_c0[c0] + (1) L-Proline_c0[c0]	(1) cpd00064[c0] -> (1) cpd00013[c0] + (1) cpd00129[c0]	-	OK|HB	R00671				Ornithine cyclodeaminase (EC 4.3.1.12)|threo-3-hydroxy-L-aspartate ammonia-lyase (EC 4.3.1.16)	c0	5	0	0	0	0	-	-	-	-	-	-	-	-	NoPV/-/-/-/NoPV/2379	-	NoPV/-/-/NoPV/PosPV/2961, 2847, 4703, 2940	-	PosPV/-/-/PosPV/PosPV/368, 369	-	NoPV/-/NoPV/NoPV/PosPV/2471	NoPV/-/NoPV/NoPV/PosPV/2495	-
Arginine and proline metabolism	rxn01637_c0	(1) 2-Oxoglutarate_c0[c0] + (1) N-Acetylornithine_c0[c0] <-> (1) L-Glutamate_c0[c0] + (1) 2-Acetamido-5-oxopentanoate_c0[c0]	(1) cpd00024[c0] + (1) cpd00342[c0] <-> (1) cpd00023[c0] + (1) cpd00918[c0]	-	OK	R02283	ACETYLORNTRANSAM-RXN.c			Acetylornithine aminotransferase (EC 2.6.1.11)|Acetylornithine aminotransferase 1 (EC 2.6.1.11)|glutamine---pyruvate transaminase (EC 2.6.1.15)	c0	5	0	0	0	0	NegN/-/-/NegN/NegNV/585	NegN/-/-/-/NegNV/356	-	NoB/-/-/-/NoB/2534	-	-	-	-	-	NegN/-/-/-/NoNV/835	-	-	-	-	NegN/-/NegN/NegN/NoNV/5785	-	-
Arginine and proline metabolism	rxn01029_c0	(1) H2O_c0[c0] + (1) Agmatine_c0[c0] -> (1) NH3_c0[c0] + (1) N-Carbamoylputrescine_c0[c0]	(1) cpd00001[c0] + (1) cpd00152[c0] -> (1) cpd00013[c0] + (1) cpd00341[c0]	>	OK	R01416	AGMATINE-DEIMINASE-RXN.c			Agmatine deiminase (EC 3.5.3.12)|methylguanidinase (EC 3.5.3.16)	c0	4	0	0	0	0	-	-	-	NoB/-/-/-/NoB/1030	NoB/-/-/-/NoB/1253, 1254	NoB/-/NoB/NoB/NoB/1854	-	-	-	-	-	NoB/-/-/-/NoB/138	-	-	-	-	-
Arginine and proline metabolism	rxn02275_c0	(1) H2O_c0[c0] + (1) 4-Guanidinobutanamide_c0[c0] -> (1) NH3_c0[c0] + (1) 4-Guanidinobutanoate_c0[c0]	(1) cpd00001[c0] + (1) cpd01973[c0] -> (1) cpd00013[c0] + (1) cpd00762[c0]	>	OK	R03180	GUANIDINOBUTANAMIDE-NH3-RXN.c			Aliphatic amidase amiE (EC 3.5.1.4)|peptidyl-glutaminase (EC 3.5.1.43)	c0	4	0	0	0	0	NoB/-/-/NoB/NoB/848	-	-	NoB/-/-/-/NoB/323	-	-	-	-	-	-	NoB/-/-/NoB/NoB/1083, 913, 2090	NoB/-/-/-/NoB/2426	-	-	-	-	-
Arginine and proline metabolism	rxn00101_c0	(1) H2O_c0[c0] + (2) H+_c0[c0] + (1) Urea_c0[c0] -> (1) CO2_c0[c0] + (2) NH3_c0[c0]	(1) cpd00001[c0] + (2) cpd00067[c0] + (1) cpd00073[c0] -> (1) cpd00011[c0] + (2) cpd00013[c0]	>	OK	R00131	UREASE-RXN.c			Urease alpha subunit (EC 3.5.1.5)|Urease beta subunit (EC 3.5.1.5)|Urease gamma subunit (EC 3.5.1.5)|Urease accessory protein UreG|Urease accessory protein UreD|Urease accessory protein UreF|Urease accessory protein UreE|N-carbamoylputrescine amidase (EC 3.5.1.53)	c0	3	0	0	0	0	PosP/-/-/PosP/NoPV/2204	NoPV/-/-/-/NoPV/1238	-	-	-	-	-	-	-	-	-	-	-	-	NoPV/-/NoPV/NoPV/PosPV/5870, 5868, 5871, 5865, 5869, 5866, 5867	-	-
Arginine and proline metabolism	rxn00465_c0	(1) H2O_c0[c0] + (2) H+_c0[c0] + (1) Citrulline_c0[c0] <- (1) CO2_c0[c0] + (1) NH3_c0[c0] + (1) Ornithine_c0[c0]	(1) cpd00001[c0] + (2) cpd00067[c0] + (1) cpd00274[c0] <- (1) cpd00011[c0] + (1) cpd00013[c0] + (1) cpd00064[c0]	>	OK	R00665	CITRULLINASE-RXN.c			choloylglycine hydrolase (EC 3.5.1.24)	c0	3	0	0	0	0	-	-	-	NegN/-/-/-/NegNV/G	NegN/-/-/-/NegNV/G	NegN/-/NegN/NegN/NegNV/G	-	-	-	-	-	-	-	-	-	-	-
Arginine and proline metabolism	rxn00394_c0	(1) H2O_c0[c0] + (1) L-Arginine_c0[c0] -> (1) Ornithine_c0[c0] + (1) Urea_c0[c0]	(1) cpd00001[c0] + (1) cpd00051[c0] -> (1) cpd00064[c0] + (1) cpd00073[c0]	>	OK	R00551	ARGINASE-RXN.c			Arginase (EC 3.5.3.1)|formimidoylglutamate deiminase (EC 3.5.3.13)	c0	1	0	0	0	0	-	-	-	-	-	-	-	-	-	-	-	-	-	-	NoPV/-/NoPV/NoPV/PosPV/3211	-	-
Arginine and proline metabolism	rxn00395_c0	(1) H2O_c0[c0] + (1) L-Arginine_c0[c0] -> (1) NH3_c0[c0] + (1) Citrulline_c0[c0]	(1) cpd00001[c0] + (1) cpd00051[c0] -> (1) cpd00013[c0] + (1) cpd00274[c0]	>	OK	R00552	ARGININE-DEIMINASE-RXN.c			Arginine deiminase (EC 3.5.3.6)|arginine deiminase (EC 3.5.3.6)	c0	1	0	0	0	0	-	-	-	-	-	-	-	-	-	-	-	-	-	-	-	-	PosPV/-/PosPV/PosPV/NoPV/1469
Arginine and proline metabolism	rxn00853_c0	(1) H2O_c0[c0] + (2) H+_c0[c0] + (1) N-Carbamoylputrescine_c0[c0] -> (1) CO2_c0[c0] + (1) NH3_c0[c0] + (1) Putrescine_c0[c0]	(1) cpd00001[c0] + (2) cpd00067[c0] + (1) cpd00341[c0] -> (1) cpd00011[c0] + (1) cpd00013[c0] + (1) cpd00118[c0]	>	OK	R01152	N-CARBAMOYLPUTRESCINE-AMIDASE-RXN.c		3.5.1.53	N-carbamoylputrescine amidase (3.5.1.53)|tryptophanamidase (EC 3.5.1.57)	c0	1	0	0	0	0	-	-	-	-	-	-	-	-	-	NoB/-/-/-/NoB/2068, 2067	-	-	-	-	-	-	-
Arginine and proline metabolism	rxn00856_c0	(1) 2-Oxoglutarate_c0[c0] + (1) Putrescine_c0[c0] <- (1) L-Glutamate_c0[c0] + (1) 4-Aminobutanal_c0[c0]	(1) cpd00024[c0] + (1) cpd00118[c0] <- (1) cpd00023[c0] + (1) cpd00434[c0]	-	OK	R01155	PUTTRANSAM-RXN.c			Putrescine aminotransferase (EC 2.6.1.82)|valine---3-methyl-2-oxovalerate transaminase (EC 2.6.1.32)|2-amino-4-deoxychorismate synthase (EC 2.6.1.86)	c0	1	0	0	0	0	-	-	NegN/-/-/-/NegNV/G	-	-	-	-	-	-	-	-	-	-	-	-	-	-
Arginine and proline metabolism	rxn00933_c0	(1) L-Proline_c0[c0] <-> (1) D-Proline_c0[c0]	(1) cpd00129[c0] <-> (1) cpd00567[c0]	-	OK	R01255	PROLINE-RACEMASE-RXN.c		5.1.1.4	Proline racemase (EC 5.1.1.4)|4-hydroxyproline epimerase (EC 5.1.1.8)	c0	1	0	0	0	0	-	-	-	-	-	-	-	-	-	-	-	-	NoB/-/-/NoB/NoB/2390	-	-	-	-
Arginine and proline metabolism	rxn02029_c0	(1) 5-Aminopentanoate_c0[c0] + (1) Lipoate_c0[c0] <-> (1) D-Proline_c0[c0] + (1) Dihydrolipoate_c0[c0]	(1) cpd00339[c0] + (1) cpd00541[c0] <-> (1) cpd00567[c0] + (1) cpd01454[c0]	<	OK|HB	R02825				D-proline reductase, 26 kDa subunit (EC 1.21.4.1)|D-proline reductase, 45 kDa subunit (EC 1.21.4.1)|D-proline reductase, 23 kDa subunit (EC 1.21.4.1)|betaine reductase (EC 1.21.4.4)|diaminopimelate dehydrogenase (EC 1.4.1.16)	c0	1	0	0	0	0	-	-	-	-	-	-	-	-	-	-	-	-	NoB/-/-/NoB/NoB/2386, 2385, 542, 2334, 2388, 2384	-	-	-	-
Arginine and proline metabolism	rxn02071_c0	(1) O2_c0[c0] + (1) D-Proline_c0[c0] -> (1) H2O2_c0[c0] + (1) H+_c0[c0] + (1) 1-Pyrroline-2-carboxylate_c0[c0]	(1) cpd00007[c0] + (1) cpd00567[c0] -> (1) cpd00025[c0] + (1) cpd00067[c0] + (1) cpd02235[c0]	>	OK|HB	R02894				D-amino-acid oxidase (EC 1.4.3.3)|D-glutamate oxidase (EC 1.4.3.7)	c0	1	0	0	0	0	-	-	-	-	-	-	-	-	-	-	-	-	-	-	-	NoB/-/NoB/NoB/NoB/1447, 3886	-
Arginine and proline metabolism	rxn02360_c0	(1) trans-4-Hydroxy-L-proline_c0[c0] <-> (1) cis-4-Hydroxy-D-proline_c0[c0]	(1) cpd00851[c0] <-> (1) cpd02175[c0]	-	OK	R03296	4-HYDROXYPROLINE-EPIMERASE-RXN.c		5.1.1.8	4-hydroxyproline epimerase (EC 5.1.1.8)|mandelate racemase (EC 5.1.2.2)	c0	1	0	0	0	0	-	-	-	-	-	-	-	-	-	-	-	-	-	-	-	NoB/-/NoB/NoB/NoB/1443	-
Arginine and proline metabolism	rxn02946_c0	(1) O2_c0[c0] + (1) cis-4-Hydroxy-D-proline_c0[c0] -> (1) H2O2_c0[c0] + (1) H+_c0[c0] + (1) 1-Pyrroline-4-hydroxy-2-carboxylate_c0[c0]	(1) cpd00007[c0] + (1) cpd02175[c0] -> (1) cpd00025[c0] + (1) cpd00067[c0] + (1) cpd02626[c0]	>	OK|HB	R04221				D-amino-acid oxidase (EC 1.4.3.3)|D-glutamate oxidase (EC 1.4.3.7)	c0	1	0	0	0	0	-	-	-	-	-	-	-	-	-	-	-	-	-	-	-	NoB/-/NoB/NoB/NoB/1447, 3886	-
Glycine, serine and threonine metabolism	rxn00165_c0	(1) L-Serine_c0[c0] -> (1) NH3_c0[c0] + (1) Pyruvate_c0[c0]	(1) cpd00054[c0] -> (1) cpd00013[c0] + (1) cpd00020[c0]	>	OK	R00220	4.3.1.17-RXN.c		4.2.1.13	L-serine dehydratase 1 (EC 4.3.1.17)|L-serine dehydratase (EC 4.3.1.17)|L-serine dehydratase, beta subunit (EC 4.3.1.17)|L-serine dehydratase, alpha subunit (EC 4.3.1.17)|erythro-3-hydroxy-L-aspartate ammonia-lyase (EC 4.3.1.20)|3,4-dihydroxyphenylalanine reductive deaminase (EC 4.3.1.22)	c0	17	0	0	0	0	NoPV/-/-/NoPV/NoPV/2061, 2060	NoPV/-/-/-/NoPV/1701, 1702	NoPV/-/-/-/NoPV/1306, 1305	NoPV/-/-/-/NoPV/1941	NoPV/-/-/-/NoPV/153	NoPV/-/NoPV/NoPV/NoPV/1455	NoPV/-/-/-/NoPV/188, 187	NoPV/-/-/-/NoPV/434, 433	NoPV/-/-/-/NoPV/1942, 1943	NoPV/-/-/-/NoPV/205, 204, 2023, 2024	NoPV/-/-/NoPV/PosPV/3856, 3857	NoPV/-/-/-/NoPV/1439	NoPV/-/-/NoPV/NoPV/2472, 2471	NoPV/-/NoPV/NoPV/NoPV/1049, 658, 4452, 659, 4451, 1050	NoPV/-/NoPV/NoPV/NoPV/4450, 4451	NoPV/-/NoPV/NoPV/NoPV/2899, 2900	NoPV/-/NoPV/NoPV/NoPV/1479, 1478
Glycine, serine and threonine metabolism	rxn00337_c0	(1) ATP_c0[c0] + (1) L-Aspartate_c0[c0] <-> (1) ADP_c0[c0] + (1) 4-Phospho-L-aspartate_c0[c0]	(1) cpd00002[c0] + (1) cpd00041[c0] <-> (1) cpd00008[c0] + (1) cpd01977[c0]	-	OK|HB	R00480	ASPARTATEKIN-RXN.c			Aspartokinase (EC 2.7.2.4)|acetylglutamate kinase (EC 2.7.2.8)	c0	17	0	0	0	0	PosP/-/-/PosP/PosP/563	PosP/-/-/-/PosP/375	PosP/-/-/-/PosP/627	PosPV/-/-/-/NoPV/1270, 2224, 1503	PosPV/-/-/-/PosPV/468, 375, 308	NoPV/-/NoPV/NoPV/NoPV/1655, 878, 1711	PosP/-/-/-/PosP/1907	PosP/-/-/-/PosP/2567, 1865	NoPV/-/-/-/NoPV/3011, 1361	NoPV/-/-/-/NoPV/595, 932	PosP/-/-/PosP/PosP/25, 503	PosPV/-/-/-/PosPV/2245	NoPV/-/-/PosPV/NoPV/1173, 3370	PosP/-/PosP/PosP/PosP/1344, 2181	PosP/-/PosP/PosP/PosP/3839, 591	PosP/-/PosP/PosP/PosP/1493	PosPV/-/PosPV/NoPV/NoPV/1148
Glycine, serine and threonine metabolism	rxn01101_c0	(1) NAD_c0[c0] + (1) 3-Phosphoglycerate_c0[c0] <-> (1) NADH_c0[c0] + (1) H+_c0[c0] + (1) 3-Phosphonooxypyruvate_c0[c0]	(1) cpd00003[c0] + (1) cpd00169[c0] <-> (1) cpd00004[c0] + (1) cpd00067[c0] + (1) cpd02069[c0]	-	OK	R01513	PGLYCDEHYDROG-RXN.c			D-3-phosphoglycerate dehydrogenase (EC 1.1.1.95)|phosphoglycerate dehydrogenase (EC 1.1.1.95)	c0	17	0	0	0	0	PosP/-/-/PosP/PosPV/1382, 646, 2359, 1640, 1504	PosP/-/-/-/PosPV/606, 1345, 22	NoB/-/-/-/NoB/460, 245, 776, 2041	PosP/-/-/-/PosPV/1055	PosP/-/-/-/PosPV/964	PosP/-/PosP/PosP/PosPV/345, 1541	PosP/-/-/-/PosPV/358, 1397	PosP/-/-/-/PosPV/1455, 992, 1325	PosP/-/-/-/NoPV/265, 2413, 3327, 2142, 646, 3489, 586, 1248, 2185	PosP/-/-/-/PosPV/2483, 607, 2062	NoB/-/-/NoB/NoB/477, 4444, 2806, 336, 2126, 1072, 3553, 334, 458, 2810, 4374, 2282, 218, 576	NoB/-/-/-/NoB/800	PosP/-/-/PosP/PosPV/2539, 1472, 1474, 1384, 3413, 2171	NoB/-/NoB/NoB/NoB/726, 740, 775, 2056, 3053, 4877, 5217, 2372, 5811, 5123	PosP/-/PosP/PosP/NoPV/4440, 4980, 634, 3840, 1767, 4227, 1811, 2220, 3497	NoB/-/NoB/NoB/NoB/1575, 1516, 319, 3734, 95, 1696, 842, 165, 391, 554, 3031, 3017, 1758	PosP/-/PosP/PosP/NoPV/1465, 39, 1845
Glycine, serine and threonine metabolism	rxn01106_c0	(1) 2-Phospho-D-glycerate_c0[c0] <-> (1) 3-Phosphoglycerate_c0[c0]	(1) cpd00482[c0] <-> (1) cpd00169[c0]	-	OK	R01518	3PGAREARR-RXN.c			Phosphoglycerate mutase (EC 5.4.2.1)|2,3-bisphosphoglycerate-independent phosphoglycerate mutase (EC 5.4.2.1)|2,3-bisphosphoglycerate-independent phosphoglycerate mutase, archaeal type (EC 5.4.2.1)|bisphosphoglycerate mutase (EC 5.4.2.4)	c0	17	0	0	0	0	NegV/-/-/NegV/NegV/G	NegV/-/-/-/NegV/G	NegN/-/-/-/NegV/G	NegV/-/-/-/NegV/G	NegN/-/-/-/NegV/G	NegV/-/NegV/NegV/NegV/G	NegV/-/-/-/NegV/G	NegV/-/-/-/NegV/G	NegN/-/-/-/NegV/G	NegV/-/-/-/NegV/G	NegN/-/-/NegV/NegV/G	NegN/-/-/-/NegV/G	NegV/-/-/NegV/NegV/G	NegN/-/NegN/NegV/NegV/G	NegV/-/NegV/NegV/NegV/G	NegN/-/NegN/NegN/NegV/G	NegV/-/NegV/NegV/NegV/G
Glycine, serine and threonine metabolism	rxn01301_c0	(1) NAD_c0[c0] + (1) L-Homoserine_c0[c0] <-> (1) NADH_c0[c0] + (1) H+_c0[c0] + (1) L-Aspartate4-semialdehyde_c0[c0]	(1) cpd00003[c0] + (1) cpd00227[c0] <-> (1) cpd00004[c0] + (1) cpd00067[c0] + (1) cpd00346[c0]	-	OK	R01773	HOMOSERDEHYDROG-RXN.c.metaexp.NAD_NADH			Homoserine dehydrogenase (EC 1.1.1.3)|homoserine dehydrogenase (EC 1.1.1.3)	c0	17	0	0	0	0	NegN/-/-/NegN/NoNV/113	NegN/-/-/-/NegNV/1974	NegV/-/-/-/NoV/659	NegV/-/-/-/PosV/2224	NegV/-/-/-/NegV/308	NoV/-/NoV/NoV/PosV/878	NegV/-/-/-/NegV/1909	NegV/-/-/-/NoV/2569	NoV/-/-/-/NoV/2816, 3009, 2810, 1112	PosV/-/-/-/PosV/1743, 1466	NegV/-/-/NoV/NoV/26	NegV/-/-/-/NoV/2244	NegV/-/-/NegV/PosV/3368, 321	NegN/-/NegN/NegN/NoNV/523, 5442	NegV/-/NegV/NoV/NoV/1640, 5612	NegV/-/NegV/NegV/NoV/2480, 2099	NegV/-/NegV/NoV/NoV/3175, 3151
Glycine, serine and threonine metabolism	rxn01302_c0	(1) NADP_c0[c0] + (1) L-Homoserine_c0[c0] -> (1) NADPH_c0[c0] + (1) H+_c0[c0] + (1) L-Aspartate4-semialdehyde_c0[c0]	(1) cpd00006[c0] + (1) cpd00227[c0] -> (1) cpd00005[c0] + (1) cpd00067[c0] + (1) cpd00346[c0]	-	OK	R01775	HOMOSERDEHYDROG-RXN.c.metaexp.NADP_NADPH			Homoserine dehydrogenase (EC 1.1.1.3)|homoserine dehydrogenase (EC 1.1.1.3)	c0	17	0	0	0	0	NoPV/-/-/PosPV/NoPV/113	NoPV/-/-/-/NoPV/1974	NoNV/-/-/-/NoNV/659	NoPV/-/-/-/NoPV/2224	NoV/-/-/-/PosV/308	PosV/-/PosV/PosV/NoV/878	NoV/-/-/-/PosV/1909	NoNV/-/-/-/NoNV/2569	PosV/-/-/-/PosV/1112, 3009, 2816, 2810	NoNV/-/-/-/NoNV/1466, 1743	NoV/-/-/NegV/NoV/26	NoV/-/-/-/PosV/2244	NoV/-/-/NoV/NoV/321, 3368	NoPV/-/NoPV/NoPV/NoPV/523, 5442	NoV/-/NoV/NegV/NoV/1640, 5612	NoV/-/NoV/NoV/NoV/2480, 2099	NoV/-/NoV/PosV/PosV/3151, 3175
Glycine, serine and threonine metabolism	rxn01643_c0	(1) NADP_c0[c0] + (1) Phosphate_c0[c0] + (1) L-Aspartate4-semialdehyde_c0[c0] <- (1) NADPH_c0[c0] + (1) H+_c0[c0] + (1) 4-Phospho-L-aspartate_c0[c0]	(1) cpd00006[c0] + (1) cpd00009[c0] + (1) cpd00346[c0] <- (1) cpd00005[c0] + (1) cpd00067[c0] + (1) cpd01977[c0]	-	OK|HB	R02291	ASPARTATE-SEMIALDEHYDE-DEHYDROGENASE-RXN.c			Aspartate-semialdehyde dehydrogenase (EC 1.2.1.11)|aspartate-semialdehyde dehydrogenase (EC 1.2.1.11)	c0	17	0	0	0	0	NegN/-/-/NegN/NegN/1221	NegN/-/-/-/NegN/1222	NegN/-/-/-/NegN/626	NegNV/-/-/-/NoNV/176	NegNV/-/-/-/NegNV/2305	NoNV/-/NoNV/NoNV/NoNV/2615	NegN/-/-/-/NegN/1708	NegN/-/-/-/NegN/1869	NoNV/-/-/-/NoNV/1249	NoNV/-/-/-/NoNV/2484	NegN/-/-/NegN/NegN/3587	NegNV/-/-/-/NegNV/1434	NoNV/-/-/NegNV/NoNV/1804	NegN/-/NegN/NegN/NegN/2647	NegN/-/NegN/NegN/NegN/4393	NegN/-/NegN/NegN/NegN/3589	NegNV/-/NegNV/NoNV/NoNV/1768
Glycine, serine and threonine metabolism	rxn00737_c0	(1) L-Threonine_c0[c0] -> (1) NH3_c0[c0] + (1) 2-Oxobutyrate_c0[c0]	(1) cpd00161[c0] -> (1) cpd00013[c0] + (1) cpd00094[c0]	>	OK	R00996	THREDEHYD-RXN.c			Threonine dehydratase, catabolic (EC 4.3.1.19)|Threonine dehydratase biosynthetic (EC 4.3.1.19)|Threonine dehydratase (EC 4.3.1.19)|L-serine dehydratase 1 (EC 4.3.1.17)|3,4-dihydroxyphenylalanine reductive deaminase (EC 4.3.1.22)	c0	16	0	0	0	0	NoPV/-/-/NoPV/NoPV/2351	NoPV/-/-/-/NoPV/1860	PosPV/-/-/-/NoPV/1310	PosP/-/-/-/NoPV/G	-	PosP/-/PosP/PosP/NoPV/G	PosP/-/-/-/NoPV/328	PosP/-/-/-/NoPV/1184	PosP/-/-/-/NoPV/420	NoPV/-/-/-/NoPV/402	PosP/-/-/PosP/PosPV/1614, 1454	PosPV/-/-/-/PosPV/661	PosP/-/-/PosP/NoPV/1312	PosP/-/PosP/PosP/PosPV/2582	PosP/-/PosP/PosP/PosPV/3870	PosP/-/PosP/PosP/NoPV/3279	PosP/-/PosP/PosP/PosPV/1227
Glycine, serine and threonine metabolism	rxn01069_c0	(1) H2O_c0[c0] + (1) O-Phospho-L-homoserine_c0[c0] -> (1) Phosphate_c0[c0] + (1) L-Threonine_c0[c0]	(1) cpd00001[c0] + (1) cpd00809[c0] -> (1) cpd00009[c0] + (1) cpd00161[c0]	-	OK|HB	R01466	THRESYN-RXN.c		4.2.99.2	Threonine synthase (EC 4.2.3.1)|sesquithujene synthase (EC 4.2.3.102)	c0	16	0	0	0	0	PosP/-/-/PosP/NoPV/1602, 562	PosP/-/-/-/PosPV/1936, 376	PosP/-/-/-/NoPV/354	NoB/-/-/-/NoB/2222	NoB/-/-/-/NoB/305	NoB/-/NoB/NoB/NoB/875	PosP/-/-/-/NoPV/1765, 1764	PosP/-/-/-/NoPV/1928	PosP/-/-/-/NoPV/963	PosP/-/-/-/PosPV/2610	NoB/-/-/NoB/NoB/375	-	NoB/-/-/NoB/NoB/3243	PosP/-/PosP/PosP/NoPV/2453, 1364	PosP/-/PosP/PosP/NoPV/384	PosP/-/PosP/PosP/NoPV/2167	PosP/-/PosP/PosP/NoPV/3240
Glycine, serine and threonine metabolism	rxn01964_c0	(1) L-Serine_c0[c0] + (1) Indoleglycerol phosphate_c0[c0] -> (1) H2O_c0[c0] + (1) L-Tryptophan_c0[c0] + (1) Glyceraldehyde3-phosphate_c0[c0]	(1) cpd00054[c0] + (1) cpd02210[c0] -> (1) cpd00001[c0] + (1) cpd00065[c0] + (1) cpd00102[c0]	-	OK	R02722	TRYPSYN-RXN.c			Tryptophan synthase beta chain (EC 4.2.1.20)|Tryptophan synthase alpha chain (EC 4.2.1.20)|porphobilinogen synthase (EC 4.2.1.24)	c0	16	0	0	0	0	PosPV/-/-/PosPV/NoPV/1742, 1743	NoB/-/-/-/NoPV/105, 106	PosPV/-/-/-/NoPV/1553, 1554	PosPV/-/-/-/NoPV/1947, 664, 658	PosPV/-/-/-/NoPV/166, 652, 658	NoPV/-/NoPV/NoPV/NoPV/1297	-	NoB/-/-/-/NoPV/1070	PosPV/-/-/-/NoPV/240, 239, 2836, 1628	PosPV/-/-/-/NoPV/1753, 1754	PosPV/-/-/PosPV/NoPV/2854, 1114, 2853	PosPV/-/-/-/NoPV/1929, 1745, 1744	NoB/-/-/NoB/NoPV/1747	PosPV/-/PosPV/PosPV/NoPV/3688, 167, 168	PosPV/-/PosPV/PosPV/NoPV/3237, 1691, 4406, 3236	PosPV/-/PosPV/PosPV/NoPV/1340, 1339	PosPV/-/PosPV/PosPV/NoPV/2818, 2819
Glycine, serine and threonine metabolism	rxn02914_c0	(1) 2-Oxoglutarate_c0[c0] + (1) phosphoserine_c0[c0] <-> (1) L-Glutamate_c0[c0] + (1) 3-Phosphonooxypyruvate_c0[c0]	(1) cpd00024[c0] + (1) cpd00738[c0] <-> (1) cpd00023[c0] + (1) cpd02069[c0]	-	OK	R04173	PSERTRANSAM-RXN.c			Phosphoserine aminotransferase (EC 2.6.1.52)|Phosphoserine aminotransferase, putative (EC 2.6.1.52)|1D-1-guanidino-3-amino-1,3-dideoxy-scyllo-inositol transaminase (EC 2.6.1.56)	c0	16	0	0	0	0	NegN/-/-/NegN/NegNV/2423	NegN/-/-/-/NegNV/1821	NoB/-/-/-/NoB/2101	NegN/-/-/-/NegNV/1054	NegN/-/-/-/NegNV/963	NegN/-/NegN/NegN/NegNV/344	NegN/-/-/-/NegNV/357	NegN/-/-/-/NegNV/1456	NegN/-/-/-/NoNV/1247	NegN/-/-/-/NegNV/2482	NoB/-/-/NoB/NoB/1073	-	NegN/-/-/NegN/NegNV/1385	NoB/-/NoB/NoB/NoB/2057	NegN/-/NegN/NegN/NoNV/4441	NoB/-/NoB/NoB/NoB/3735	NegN/-/NegN/NegN/NoNV/1844
Glycine, serine and threonine metabolism	rxn00692_c0	(1) H2O_c0[c0] + (1) Glycine_c0[c0] + (1) 5-10-Methylenetetrahydrofolate_c0[c0] <-> (1) L-Serine_c0[c0] + (1) Tetrahydrofolate_c0[c0]	(1) cpd00001[c0] + (1) cpd00033[c0] + (1) cpd00125[c0] <-> (1) cpd00054[c0] + (1) cpd00087[c0]	-	OK	R00945	GLYOHMETRANS-RXN.c			Serine hydroxymethyltransferase (EC 2.1.2.1)|UDP-4-amino-4-deoxy-L-arabinose formyltransferase (EC 2.1.2.13)	c0	15	0	0	0	0	NegN/-/-/NegN/NegV/880, 2266, 2338	NegN/-/-/-/NegV/1948	-	NegN/-/-/-/NegV/1387	NegN/-/-/-/NegV/1113	NegN/-/NegN/NegN/NegV/2278	-	NegN/-/-/-/NegV/1027	NegN/-/-/-/PosV/1362	NegN/-/-/-/NegV/933	PosP/-/-/PosP/PosPV/G	PosV/-/-/-/NegV/1852	NegN/-/-/NegN/NegV/54	PosP/-/PosP/PosP/NegV/4445, 5792	NegN/-/NegN/NegN/NegV/5328, 3493	PosP/-/PosP/PosP/PosV/1706, 2338, 519, 1585	NegN/-/NegN/NegN/NegV/3809
Glycine, serine and threonine metabolism	rxn01102_c0	(1) ATP_c0[c0] + (1) Glycerate_c0[c0] <-> (1) ADP_c0[c0] + (1) H+_c0[c0] + (1) 3-Phosphoglycerate_c0[c0]	(1) cpd00002[c0] + (1) cpd00223[c0] <-> (1) cpd00008[c0] + (1) cpd00067[c0] + (1) cpd00169[c0]	>	OK|HB	R01514	GLY3KIN-RXN.c			D-glycerate 2-kinase (EC 2.7.1.-)|Glycerate kinase (EC 2.7.1.31)|pyridoxal kinase (EC 2.7.1.35)	c0	14	0	0	0	0	NoB/-/-/NoB/NoB/2295	NoPV/-/-/-/NoPV/1961	-	PosP/-/-/-/PosPV/3439	NoB/-/-/-/NoB/980	NoB/-/NoB/NoB/NoB/2782	NoB/-/-/-/NoB/1472	-	NoPV/-/-/-/NoPV/1114, 3346, 3086, 3080	NoPV/-/-/-/NoPV/826	NoB/-/-/NoB/NoB/4376, 1182	-	NoPV/-/-/NoPV/NoPV/3396	NoPV/-/NoPV/NoPV/NoPV/5377, 5794	NoPV/-/NoPV/NoPV/NoPV/5342	PosP/-/PosP/PosP/NoPV/2998	NoPV/-/NoPV/NoPV/NoPV/274, 3245
Glycine, serine and threonine metabolism	rxn00420_c0	(1) H2O_c0[c0] + (1) phosphoserine_c0[c0] -> (1) Phosphate_c0[c0] + (1) L-Serine_c0[c0]	(1) cpd00001[c0] + (1) cpd00738[c0] -> (1) cpd00009[c0] + (1) cpd00054[c0]	-	OK|HB	R00582	PSERPHOSPHA-RXN.c.metaexp.3-P-SERINE_SER;RXN0-5114.c			Phosphoserine phosphatase rsbX (EC 3.1.3.3)|Phosphoserine phosphatase (EC 3.1.3.3)|polynucleotide 5'-phosphatase (EC 3.1.3.33)	c0	13	0	0	0	0	PosP/-/-/PosP/PosPV/G	PosP/-/-/-/PosPV/G	-	PosP/-/-/-/PosPV/784, 995	PosP/-/-/-/PosPV/1237	PosP/-/PosP/PosP/PosPV/1552, 392	PosP/-/-/-/PosPV/G	PosP/-/-/-/PosPV/G	PosP/-/-/-/NoPV/G	PosP/-/-/-/PosPV/G	-	NoB/-/-/-/NoB/496	PosP/-/-/PosP/PosPV/G	-	PosP/-/PosP/PosP/NoPV/615	-	PosP/-/PosP/PosP/NoPV/G
Glycine, serine and threonine metabolism	rxn01068_c0	(1) NAD_c0[c0] + (1) L-Threonine_c0[c0] <-> (1) NADH_c0[c0] + (1) H+_c0[c0] + (1) L-2-Amino-acetoacetate_c0[c0]	(1) cpd00003[c0] + (1) cpd00161[c0] <-> (1) cpd00004[c0] + (1) cpd00067[c0] + (1) cpd02211[c0]	-	OK	R01465	THREODEHYD-RXN.c			L-threonine 3-dehydrogenase (EC 1.1.1.103)|L-threonine 3-dehydrogenase (EC 1.1.1.103)	c0	11	0	0	0	0	-	-	-	NegN/-/-/-/NegV/3461	NegN/-/-/-/PosV/868	NegN/-/NegN/NegN/NegV/2854	-	NoB/-/-/-/NoB/1755	NoB/-/-/-/NoB/99	-	NoB/-/-/NoB/NoB/3281, 3557	NegN/-/-/-/NegV/269	NegN/-/-/NegN/NegV/2563, 1909	NoB/-/NoB/NoB/NoB/5479, 1675	NoB/-/NoB/NoB/NoB/1796, 1354, 4648, 4252, 5117	NoB/-/NoB/NoB/NoB/190	-
Glycine, serine and threonine metabolism	rxn01300_c0	(1) ATP_c0[c0] + (1) L-Homoserine_c0[c0] <-> (1) ADP_c0[c0] + (1) H+_c0[c0] + (1) O-Phospho-L-homoserine_c0[c0]	(1) cpd00002[c0] + (1) cpd00227[c0] <-> (1) cpd00008[c0] + (1) cpd00067[c0] + (1) cpd00809[c0]	>	OK|HB	R01771	HOMOSERKIN-RXN.c			Homoserine kinase (EC 2.7.1.39)|riboflavin phosphotransferase (EC 2.7.1.42)	c0	11	0	0	0	0	PosP/-/-/PosP/NoPV/114	PosP/-/-/-/PosPV/1975	PosP/-/-/-/NoPV/658	-	-	-	PosP/-/-/-/NoPV/1908	PosP/-/-/-/NoPV/2568	PosP/-/-/-/NoPV/G	PosP/-/-/-/PosPV/G	-	-	-	PosP/-/PosP/PosP/NoPV/G	PosP/-/PosP/PosP/NoPV/G	PosP/-/PosP/PosP/NoPV/G	PosP/-/PosP/PosP/NoPV/G
Glycine, serine and threonine metabolism	rxn06493_c0	(1) NAD_c0[c0] + (1) Dihydrolipolprotein_c0[c0] <-> (1) NADH_c0[c0] + (1) H+_c0[c0] + (1) Lipoylprotein_c0[c0]	(1) cpd00003[c0] + (1) cpd12225[c0] <-> (1) cpd00004[c0] + (1) cpd00067[c0] + (1) cpd12005[c0]	-	OK	R03815				Dihydrolipoamide dehydrogenase (EC 1.8.1.4)|Glycine dehydrogenase [decarboxylating] (glycine cleavage system P protein) (EC 1.4.4.2)|Glycine cleavage system H protein|Glycine dehydrogenase [decarboxylating] (glycine cleavage system P2 protein) (EC 1.4.4.2)|Glycine dehydrogenase [decarboxylating] (glycine cleavage system P1 protein) (EC 1.4.4.2)|protein-disulfide reductase (EC 1.8.1.8)	c0	10	0	0	0	0	PosPV/-/-/PosPV/NoPV/2335, 2336, 2334	NoPV/-/-/-/NoPV/1359, 1356, 1358, 1360	-	NoB/-/-/-/NoB/3831, 3297	NoB/-/-/-/NoB/2057, 1840	NoPV/-/NoPV/NoPV/NoPV/1534, 1533, 1536, 1535	-	-	-	-	NoB/-/-/NoB/NoB/3196, 3195, 660	NoB/-/-/-/NoB/1916, 508	PosPV/-/-/NoPV/PosPV/1725, 1724, 1723, 1726	NoPV/-/NoPV/NoPV/PosPV/5767, 4449, 31, 32, 1544, 1542, 30, 1540, 556, 4447, 5260, 4450, 1543, 5261, 4448	-	NoPV/-/NoPV/NoPV/PosPV/1567, 1566, 1565, 3633, 1786, 3636	-
Glycine, serine and threonine metabolism	rxn06600_c0	(1) Tetrahydrofolate_c0[c0] + (1) S-Aminomethyldihydrolipoylprotein_c0[c0] -> (1) NH3_c0[c0] + (1) 5-10-Methylenetetrahydrofolate_c0[c0] + (1) Dihydrolipolprotein_c0[c0]	(1) cpd00087[c0] + (1) cpd11830[c0] -> (1) cpd00013[c0] + (1) cpd00125[c0] + (1) cpd12225[c0]	>	OK	R04125				Glycine cleavage system H protein|Aminomethyltransferase (glycine cleavage system T protein) (EC 2.1.2.10)|phosphoribosylglycinamide formyltransferase (EC 2.1.2.2)	c0	10	0	0	0	0	PosPV/-/-/PosPV/NoPV/2337, 2336	NoPV/-/-/-/NoPV/1360, 1361	-	NoB/-/-/-/NoB/3297, 1848	NoB/-/-/-/NoB/219, 1840	NoPV/-/NoPV/NoPV/NoPV/1536, 1537	-	-	-	-	-	NoB/-/-/-/NoB/508, 507	PosPV/-/-/NoPV/PosPV/1722, 1723	NoPV/-/NoPV/NoPV/PosPV/4446, 4447, 1544, 29, 30, 1545	-	NoPV/-/NoPV/NoPV/PosPV/3633, 1565, 1564	NoB/-/NoB/NoB/NoB/956
Glycine, serine and threonine metabolism	rxn06377_c0	(1) Glycine_c0[c0] + (1) H+_c0[c0] + (1) Lipoylprotein_c0[c0] -> (1) CO2_c0[c0] + (1) S-Aminomethyldihydrolipoylprotein_c0[c0]	(1) cpd00033[c0] + (1) cpd00067[c0] + (1) cpd12005[c0] -> (1) cpd00011[c0] + (1) cpd11830[c0]	-	OK	R03425				Glycine dehydrogenase [decarboxylating] (glycine cleavage system P protein) (EC 1.4.4.2)|Glycine dehydrogenase [decarboxylating] (glycine cleavage system P2 protein) (EC 1.4.4.2)|Glycine dehydrogenase [decarboxylating] (glycine cleavage system P1 protein) (EC 1.4.4.2)|D-amino-acid dehydrogenase (EC 1.4.99.1)	c0	7	0	0	0	0	PosPV/-/-/PosPV/NoPV/2335, 2334	NoPV/-/-/-/NoPV/1358, 1359	-	-	-	NoPV/-/NoPV/NoPV/NoPV/1535, 1534	-	-	-	-	NoB/-/-/NoB/NoB/3195, 3196	-	PosPV/-/-/NoPV/PosPV/1725, 1724	NoPV/-/NoPV/NoPV/PosPV/31, 32, 4449, 1542, 5260, 4448, 5261, 1543	-	NoPV/-/NoPV/NoPV/PosPV/1567, 1566	-
Glycine, serine and threonine metabolism	rxn00274_c0	(1) Acetyl-CoA_c0[c0] + (1) Glycine_c0[c0] <-> (1) CoA_c0[c0] + (1) L-2-Amino-acetoacetate_c0[c0]	(1) cpd00022[c0] + (1) cpd00033[c0] <-> (1) cpd00010[c0] + (1) cpd02211[c0]	-	OK	R00371	AKBLIG-RXN.c			2-amino-3-ketobutyrate coenzyme A ligase (EC 2.3.1.29)|lysine N-acetyltransferase (EC 2.3.1.32)	c0	5	0	0	0	0	-	-	-	PosP/-/-/-/PosV/3460	PosP/-/-/-/NegV/869	PosP/-/PosP/PosP/PosV/2853	-	-	-	-	-	PosP/-/-/-/PosV/93	PosP/-/-/PosP/PosV/1908	-	-	-	-
Glycine, serine and threonine metabolism	rxn00422_c0	(1) Pyruvate_c0[c0] + (1) L-Serine_c0[c0] -> (1) L-Alanine_c0[c0] + (1) Hydroxypyruvate_c0[c0]	(1) cpd00020[c0] + (1) cpd00054[c0] -> (1) cpd00035[c0] + (1) cpd00145[c0]	-	OK	R00585	SERINE--PYRUVATE-AMINOTRANSFERASE-RXN.c			L-alanine:glyoxylate aminotransferase (EC 2.6.1.44)|Serine--pyruvate aminotransferase (EC 2.6.1.51)|taurine---2-oxoglutarate transaminase (EC 2.6.1.55)	c0	5	0	0	0	0	-	-	-	PosP/-/-/-/PosPV/G	-	-	-	-	-	NoB/-/-/-/NoB/670	NoB/-/-/NoB/NoB/3288	NegN/-/-/-/NegN/797	-	-	-	PosP/-/PosP/PosP/NoPV/1807	-
Glycine, serine and threonine metabolism	rxn00433_c0	(1) H2O_c0[c0] + (1) O2_c0[c0] + (1) Sarcosine_c0[c0] -> (1) H2O2_c0[c0] + (1) Glycine_c0[c0] + (1) Formaldehyde_c0[c0]	(1) cpd00001[c0] + (1) cpd00007[c0] + (1) cpd00183[c0] -> (1) cpd00025[c0] + (1) cpd00033[c0] + (1) cpd00055[c0]	>	OK	R00610	SARCOX-RXN.c		1.5.3.1	Sarcosine oxidase beta subunit (EC 1.5.3.1)|Sarcosine oxidase alpha subunit (EC 1.5.3.1)|N1-acetylpolyamine oxidase (EC 1.5.3.13)	c0	3	0	0	0	0	-	-	-	-	-	-	-	-	NoB/-/-/-/NoB/2377	-	NoB/-/-/NoB/NoB/4359	-	-	-	-	NoB/-/NoB/NoB/NoB/3883	-
Glycine, serine and threonine metabolism	rxn01013_c0	(1) NADP_c0[c0] + (1) Glycerate_c0[c0] <-> (1) NADPH_c0[c0] + (1) H+_c0[c0] + (1) Hydroxypyruvate_c0[c0]	(1) cpd00006[c0] + (1) cpd00223[c0] <-> (1) cpd00005[c0] + (1) cpd00067[c0] + (1) cpd00145[c0]	-	OK	R01392	HYDROXYPYRUVATE-REDUCTASE-RXN.c.metaexp.NADP_NADPH;RXN0-300.c			Hydroxypyruvate reductase, putative (EC 1.1.1.81)|Hydroxypyruvate reductase (EC 1.1.1.81)|glyoxylate reductase (NADP+) (EC 1.1.1.79)|hydroxypyruvate reductase (EC 1.1.1.81)	c0	3	0	0	0	0	-	-	-	NegV/-/-/-/NegV/805	-	-	-	-	-	-	-	-	-	NoPV/-/NoPV/NoPV/NoPV/4840	-	NegN/-/NegN/NegN/NoNV/G	-
Glycine, serine and threonine metabolism	rxn00541_c0	(1) L-Threonine_c0[c0] -> (1) Glycine_c0[c0] + (1) Acetaldehyde_c0[c0]	(1) cpd00161[c0] -> (1) cpd00033[c0] + (1) cpd00071[c0]	-	OK	R00751	THREONINE-ALDOLASE-RXN.c			Low-specificity L-threonine aldolase (EC 4.1.2.5)|indole-3-glycerol-phosphate lyase (EC 4.1.2.8)	c0	2	0	0	0	0	-	-	PosP/-/-/-/NoPV/G	-	-	-	-	-	-	-	NegN/-/-/NegN/NegNV/G	-	-	-	-	-	-
Glycine, serine and threonine metabolism	rxn01011_c0	(1) NAD_c0[c0] + (1) Glycerate_c0[c0] <- (1) NADH_c0[c0] + (1) H+_c0[c0] + (1) Hydroxypyruvate_c0[c0]	(1) cpd00003[c0] + (1) cpd00223[c0] <- (1) cpd00004[c0] + (1) cpd00067[c0] + (1) cpd00145[c0]	-	OK	R01388	GLYCERATE-DEHYDROGENASE-RXN.c;HYDROXYPYRUVATE-REDUCTASE-RXN.c.metaexp.NAD_NADH			Hydroxypyruvate reductase, putative (EC 1.1.1.81)|Hydroxypyruvate reductase (EC 1.1.1.81)|glyoxylate reductase (EC 1.1.1.26)|glycerate dehydrogenase (EC 1.1.1.29)|hydroxypyruvate reductase (EC 1.1.1.81)	c0	2	0	0	0	0	-	-	-	NoNV/-/-/-/NoNV/805	-	-	-	-	-	-	-	-	-	NoNV/-/NoNV/NoNV/NoNV/4840	-	-	-
Glycine, serine and threonine metabolism	rxn00166_c0	(1) D-Serine_c0[c0] -> (1) NH3_c0[c0] + (1) Pyruvate_c0[c0]	(1) cpd00550[c0] -> (1) cpd00013[c0] + (1) cpd00020[c0]	>	OK	R00221	DSERDEAM-RXN.c			D-serine dehydratase (EC 4.3.1.18)|D-serine ammonia-lyase (EC 4.3.1.18)	c0	1	0	0	0	0	-	-	-	-	-	-	-	-	-	-	-	-	-	-	NoB/-/NoB/NoB/NoB/5344	-	-
Glycine, serine and threonine metabolism	rxn07465_c0	(1) H+_c0[c0] + (1) L-2,4-Diaminobutyrate_c0[c0] <- (1) CO2_c0[c0] + (1) 1,3-Propanediamine_c0[c0]	(1) cpd00067[c0] + (1) cpd02095[c0] <- (1) cpd00011[c0] + (1) cpd00726[c0]	>	OK	R07650	4.1.1.86-RXN.c		4.1.1.86	malonyl-CoA decarboxylase (EC 4.1.1.9)	c0	1	0	0	0	0	-	-	-	-	-	-	-	-	-	-	-	-	NegN/-/-/NegN/NegNV/G	-	-	-	-
Alanine, aspartate and glutamate metabolism	rxn00085_c0	(1) NADP_c0[c0] + (2) L-Glutamate_c0[c0] <-> (1) NADPH_c0[c0] + (1) 2-Oxoglutarate_c0[c0] + (1) L-Glutamine_c0[c0] + (1) H+_c0[c0]	(1) cpd00006[c0] + (2) cpd00023[c0] <-> (1) cpd00005[c0] + (1) cpd00024[c0] + (1) cpd00053[c0] + (1) cpd00067[c0]	-	OK	R00114	GLUTAMATESYN-RXN.c			Glutamate synthase [NADPH] small chain (EC 1.4.1.13)|Glutamate synthase [NADPH] large chain (EC 1.4.1.13)|N-methylalanine dehydrogenase (EC 1.4.1.17)	c0	17	0	0	0	0	PosV/-/-/PosV/PosV/2432, 1791, 2431, 2217	PosV/-/-/-/PosV/1213, 1269, 1813, 1812	NoNV/-/-/-/NoNV/1768	PosV/-/-/-/PosV/1447, 2386, 1446, 877, 2911	PosV/-/-/-/PosV/2264, 119, 2173, 334, 2310, 1084, 2516, 2517	PosV/-/PosV/PosV/PosV/2428, 466, 367	PosV/-/-/-/PosV/1947, 1976, 1945, 853, 1946, 512	PosV/-/-/-/PosV/602, 2664, 2103, 2104, 1021	PosV/-/-/-/NoV/617, 87, 2540, 1823, 248, 939, 864, 1134, 1824	PosV/-/-/-/PosV/1866, 2261, 2487, 312, 1187, 340, 2271, 1318, 2488	PosV/-/-/PosV/PosV/647, 655, 1884	PosV/-/-/-/PosV/38, 1420	PosV/-/-/PosV/NoV/645, 239, 1286, 238	PosPV/-/PosPV/PosPV/PosPV/3131, 2925, 1205, 4342, 5054, 5055, 2697, 2301	PosV/-/PosV/PosV/PosV/2624, 1750, 5837, 1749, 1654, 2244, 4749, 5245	PosV/-/PosV/PosV/NoV/1220, 1280, 1221, 1219	PosV/-/PosV/PosV/PosV/1652, 1651, 2408, 1402, 1136
Alanine, aspartate and glutamate metabolism	rxn00187_c0	(1) ATP_c0[c0] + (1) NH3_c0[c0] + (1) L-Glutamate_c0[c0] -> (1) ADP_c0[c0] + (1) Phosphate_c0[c0] + (1) L-Glutamine_c0[c0] + (1) H+_c0[c0]	(1) cpd00002[c0] + (1) cpd00013[c0] + (1) cpd00023[c0] -> (1) cpd00008[c0] + (1) cpd00009[c0] + (1) cpd00053[c0] + (1) cpd00067[c0]	>	OK	R00253	GLUTAMINESYN-RXN.c			Putative glutamine synthetase, Rickettsiales type (EC 6.3.1.2)|Glutamine synthetase (EC 6.3.1.2)|Glutamine synthetase, clostridia type (EC 6.3.1.2)|Glutamine synthetase type III, GlnN (EC 6.3.1.2)|Glutamine synthetase type I (EC 6.3.1.2)|Glutamine synthetase type II, eukaryotic (EC 6.3.1.2)|glutamate---ethylamine ligase (EC 6.3.1.6)	c0	17	0	0	0	0	NoPV/-/-/NoPV/NoPV/827	NoPV/-/-/-/NoPV/382	PosP/-/-/-/PosPV/1535	NoPV/-/-/-/NoPV/1436, 1551, 1450	NoPV/-/-/-/NoPV/2525, 1325, 3096	NoPV/-/NoPV/NoPV/NoPV/1686	NoPV/-/-/-/NoPV/1860, 1857, 1858	NoPV/-/-/-/NoPV/876, 874	NoPV/-/-/-/NoPV/3269, 122	NoPV/-/-/-/NoPV/2341, 1962	NoPV/-/-/NoPV/NoPV/896, 75, 377, 997	NoPV/-/-/-/NoPV/1418, 1425	NoPV/-/-/NoPV/NoPV/2483, 3518	NoPV/-/NoPV/NoPV/NoPV/2528, 2451	NoPV/-/NoPV/NoPV/NoPV/1784, 4616, 1398, 5896	NoPV/-/NoPV/NoPV/NoPV/3758, 944, 3756	NoPV/-/NoPV/NoPV/NoPV/805, 2846, 2919
Alanine, aspartate and glutamate metabolism	rxn00189_c0	(1) H2O_c0[c0] + (1) L-Glutamine_c0[c0] -> (1) NH3_c0[c0] + (1) L-Glutamate_c0[c0]	(1) cpd00001[c0] + (1) cpd00053[c0] -> (1) cpd00013[c0] + (1) cpd00023[c0]	>	OK	R00256	GLUTAMIN-RXN.c;GLUTAMINASE-ASPARAGIN-ASE-RXN.c			Glutaminase (EC 3.5.1.2)|Glutamine amidotransferase chain of NAD synthetase|ceramidase (EC 3.5.1.23)|chitin deacetylase (EC 3.5.1.41)|asparagine synthase (glutamine-hydrolysing) (EC 6.3.5.4)|hydrogenobyrinic acid a,c-diamide synthase (glutamine-hydrolysing) (EC 6.3.5.9)	c0	17	0	0	0	0	NoPV/-/-/NoPV/NoPV/1142	NoPV/-/-/-/NoPV/174	NoPV/-/-/-/NoPV/355, 2044	NoPV/-/-/-/NoPV/2031, 3300, 817	NoPV/-/-/-/NoPV/821, 1591	NoPV/-/NoPV/NoPV/NoPV/314, 1359	NoPV/-/-/-/NoPV/575	NoPV/-/-/-/NoPV/1861	NoPV/-/-/-/NoPV/207	NoPV/-/-/-/NoPV/1210	NoPV/-/-/NoPV/NoPV/947, 781, 141	NoPV/-/-/-/NoPV/186, 701, 44	NoPV/-/-/NoPV/NoPV/339	NoPV/-/NoPV/NoPV/NoPV/5067	NoPV/-/NoPV/NoPV/NoPV/364, 3589	NoPV/-/NoPV/NoPV/PosPV/857	NoPV/-/NoPV/NoPV/NoPV/4175
Alanine, aspartate and glutamate metabolism	rxn00260_c0	(1) 2-Oxoglutarate_c0[c0] + (1) L-Aspartate_c0[c0] <-> (1) L-Glutamate_c0[c0] + (1) Oxaloacetate_c0[c0]	(1) cpd00024[c0] + (1) cpd00041[c0] <-> (1) cpd00023[c0] + (1) cpd00032[c0]	-	OK	R00355	ASPAMINOTRANS-RXN.c			Aspartate aminotransferase (EC 2.6.1.1)|alanine---oxo-acid transaminase (EC 2.6.1.12)	c0	17	0	0	0	0	NoV/-/-/NoV/NegV/2256, 2364, 2331, 20	NegN/-/-/-/NegV/1355, 1399, 1696, 1310	PosV/-/-/-/PosV/694, 511, 1716, 1368	NegV/-/-/-/NegV/2206, 198	NegV/-/-/-/NegV/357, 3253	NegN/-/NegN/NegN/NegV/1385, 848, 1662	NegN/-/-/-/NegV/542, 2064, 2522	NegV/-/-/-/NegV/230, 2825, 2187	NegN/-/-/-/NegV/159, 2146, 171, 1986	NegN/-/-/-/PosV/1755, 1105, 452	NegN/-/-/NegN/NegV/1857, 3688, 3037, 244, 3350, 1198, 4702, 3393	NegV/-/-/-/NegV/1984, 1805, 2009	NegN/-/-/NegN/NegV/1639, 1861, 2074, 399	NegN/-/NegN/NegN/NegV/5685, 653, 1016, 2355, 2418	NegN/-/NegN/NegN/NegV/1698, 5506, 3838, 3336	NegN/-/NegN/NegN/NegV/2960, 831, 3136, 2675, 3710, 2510, 1914, 2457, 1735, 1554	NegN/-/NegN/NegN/NegV/471, 4181
Alanine, aspartate and glutamate metabolism	rxn00414_c0	(1) H2O_c0[c0] + (2) ATP_c0[c0] + (1) L-Glutamine_c0[c0] + (1) H2CO3_c0[c0] -> (2) ADP_c0[c0] + (1) Phosphate_c0[c0] + (1) L-Glutamate_c0[c0] + (2) H+_c0[c0] + (1) Carbamoylphosphate_c0[c0]	(1) cpd00001[c0] + (2) cpd00002[c0] + (1) cpd00053[c0] + (1) cpd00242[c0] -> (2) cpd00008[c0] + (1) cpd00009[c0] + (1) cpd00023[c0] + (2) cpd00067[c0] + (1) cpd00146[c0]	>	OK|HB	R00575	CARBPSYN-RXN.c			Carbamoyl-phosphate synthase large chain (EC 6.3.5.5)|Carbamoyl-phosphate synthase small chain (EC 6.3.5.5)|hydrogenobyrinic acid a,c-diamide synthase (glutamine-hydrolysing) (EC 6.3.5.9)	c0	17	0	0	0	0	PosP/-/-/PosP/PosPV/2248, 2249	PosP/-/-/-/PosPV/1919, 1920	PosP/-/-/-/PosPV/805, 804	PosP/-/-/-/PosPV/709, 710, 2415	PosP/-/-/-/PosPV/2513, 3385, 2512	PosP/-/PosP/PosP/PosPV/1690, 1689	PosP/-/-/-/PosP/284, 285	PosP/-/-/-/PosP/2583, 2582	PosP/-/-/-/PosP/124, 123	PosP/-/-/-/PosP/2689, 2339, 2340	PosP/-/-/PosP/NoPV/2821, 407, 2822	PosP/-/-/-/PosP/696, 1415, 1416	PosPV/-/-/PosPV/NoPV/2269, 2268, 3202	NoPV/-/NoPV/NoPV/NoPV/2494, 2495	NoPV/-/NoPV/NoPV/NoPV/3184, 4343, 3185	NoPV/-/NoPV/NoPV/NoPV/692, 3841, 691	NoPV/-/NoPV/NoPV/NoPV/3735, 1450, 3734
Alanine, aspartate and glutamate metabolism	rxn00790_c0	(1) PPi_c0[c0] + (1) L-Glutamate_c0[c0] + (1) H+_c0[c0] + (1) 5-Phosphoribosylamine_c0[c0] <- (1) H2O_c0[c0] + (1) L-Glutamine_c0[c0] + (1) PRPP_c0[c0]	(1) cpd00012[c0] + (1) cpd00023[c0] + (1) cpd00067[c0] + (1) cpd01982[c0] <- (1) cpd00001[c0] + (1) cpd00053[c0] + (1) cpd00103[c0]	<	OK|HB	R01072	PRPPAMIDOTRANS-RXN.c			Amidophosphoribosyltransferase (EC 2.4.2.14)|anthranilate phosphoribosyltransferase (EC 2.4.2.18)	c0	17	0	0	0	0	NegN/-/-/NegN/NegN/566	NegN/-/-/-/NegN/372	NegN/-/-/-/NegN/849	NegN/-/-/-/NegN/1850, 708	NegN/-/-/-/NegN/221, 2514	NegN/-/NegN/NegN/NegN/2593, 1869, 1685	NegN/-/-/-/NegN/1367	NegN/-/-/-/NegN/2472	NegN/-/-/-/NegN/2197, 1079	NegN/-/-/-/NegN/1226	NegN/-/-/NegN/NegN/998, 2192	NegN/-/-/-/NegN/523	NegN/-/-/NegN/NegN/3440, 1453	NegN/-/NegN/NegN/NegN/1322, 3630	NegN/-/NegN/NegN/NegN/5143, 1785	NegN/-/NegN/NegN/NegN/3753, 1178	NegN/-/NegN/NegN/NegN/429, 889
Alanine, aspartate and glutamate metabolism	rxn00800_c0	(1) Adenylosuccinate_c0[c0] <-> (1) AMP_c0[c0] + (1) Fumarate_c0[c0]	(1) cpd02375[c0] <-> (1) cpd00018[c0] + (1) cpd00106[c0]	-	OK	R01083	AMPSYN-RXN.c			Adenylosuccinate lyase (EC 4.3.2.2)|adenylosuccinate lyase (EC 4.3.2.2)	c0	17	0	0	0	0	PosP/-/-/PosP/PosP/1651	PosP/-/-/-/PosP/32	PosP/-/-/-/NoPV/961	PosP/-/-/-/PosP/3078	PosP/-/-/-/PosP/3382	PosP/-/PosP/PosP/PosP/2458	PosP/-/-/-/PosP/1375	PosP/-/-/-/NoPV/2479	PosP/-/-/-/PosP/1078	PosP/-/-/-/PosP/1227	PosP/-/-/PosP/PosP/2530	PosP/-/-/-/PosP/2213	PosP/-/-/PosP/PosP/1452	PosP/-/PosP/PosP/NoPV/3629	PosP/-/PosP/PosP/PosP/2485	PosP/-/PosP/PosP/PosP/1189	PosP/-/PosP/PosP/PosP/890
Alanine, aspartate and glutamate metabolism	rxn00802_c0	(1) L-Argininosuccinate_c0[c0] <-> (1) L-Arginine_c0[c0] + (1) Fumarate_c0[c0]	(1) cpd02152[c0] <-> (1) cpd00051[c0] + (1) cpd00106[c0]	-	OK	R01086	ARGSUCCINLYA-RXN.c			Argininosuccinate lyase (EC 4.3.2.1)|peptidylamidoglycolate lyase (EC 4.3.2.5)	c0	17	0	0	0	0	PosP/-/-/PosP/PosPV/1493	PosP/-/-/-/PosPV/486	PosP/-/-/-/NoPV/2128	PosP/-/-/-/PosPV/3328	PosP/-/-/-/PosPV/579	PosP/-/PosP/PosP/PosPV/2087	PosP/-/-/-/NoPV/161	PosP/-/-/-/NoPV/195	PosP/-/-/-/NoPV/1254	PosP/-/-/-/NoPV/1295	PosP/-/-/PosP/NoPV/967	PosP/-/-/-/PosPV/955	PosP/-/-/PosP/PosPV/1803	PosP/-/PosP/PosP/NoPV/5206, 1223, 1095	PosP/-/PosP/PosP/NoPV/4394, 5065	PosP/-/PosP/PosP/NoPV/3590	PosP/-/PosP/PosP/NoPV/1767
Alanine, aspartate and glutamate metabolism	rxn00838_c0	(1) GTP_c0[c0] + (1) L-Aspartate_c0[c0] + (1) IMP_c0[c0] -> (1) Phosphate_c0[c0] + (1) GDP_c0[c0] + (2) H+_c0[c0] + (1) Adenylosuccinate_c0[c0]	(1) cpd00038[c0] + (1) cpd00041[c0] + (1) cpd00114[c0] -> (1) cpd00009[c0] + (1) cpd00031[c0] + (2) cpd00067[c0] + (1) cpd02375[c0]	>	OK	R01135	ADENYLOSUCCINATE-SYNTHASE-RXN.c			Adenylosuccinate synthetase (EC 6.3.4.4)|imidazoleacetate---phosphoribosyldiphosphate ligase (EC 6.3.4.8)	c0	17	0	0	0	0	PosP/-/-/PosP/PosP/1652	PosP/-/-/-/PosP/33	PosP/-/-/-/NoPV/962	PosP/-/-/-/PosP/2245	PosP/-/-/-/PosP/1320	PosP/-/PosP/PosP/PosP/1752	PosP/-/-/-/PosP/2377	PosP/-/-/-/NoPV/2462	PosP/-/-/-/PosP/1056	PosP/-/-/-/PosP/2401	PosP/-/-/PosP/PosP/4141	PosP/-/-/-/PosP/2434	PosP/-/-/PosP/PosP/407	PosP/-/PosP/PosP/NoPV/3626	PosP/-/PosP/PosP/PosP/2477	PosP/-/PosP/PosP/PosP/1190	PosP/-/PosP/PosP/PosP/913
Alanine, aspartate and glutamate metabolism	rxn01018_c0	(1) L-Aspartate_c0[c0] + (1) Carbamoylphosphate_c0[c0] -> (1) Phosphate_c0[c0] + (1) H+_c0[c0] + (1) N-Carbamoyl-L-aspartate_c0[c0]	(1) cpd00041[c0] + (1) cpd00146[c0] -> (1) cpd00009[c0] + (1) cpd00067[c0] + (1) cpd00343[c0]	-	OK|HB	R01397	ASPCARBTRANS-RXN.c			Aspartate carbamoyltransferase (EC 2.1.3.2)|Aspartate carbamoyltransferase regulatory chain (PyrI)|putrescine carbamoyltransferase (EC 2.1.3.6)	c0	17	0	0	0	0	PosP/-/-/PosP/PosPV/2246	PosP/-/-/-/PosPV/1922	PosP/-/-/-/PosPV/802	PosP/-/-/-/PosPV/1384, 1383	PosP/-/-/-/PosPV/1117, 1116	PosP/-/PosP/PosP/PosPV/2274, 2275	PosP/-/-/-/PosP/1828, 1829	PosP/-/-/-/PosP/2543, 2542	PosP/-/-/-/PosP/1340, 1341	PosP/-/-/-/PosP/923, 924	PosP/-/-/PosP/NoPV/1450, 1451	PosP/-/-/-/PosP/132	PosP/-/-/PosP/PosPV/1363, 1364	PosP/-/PosP/PosP/NoPV/3917, 3916	PosP/-/PosP/PosP/NoPV/3823, 3824	PosP/-/PosP/PosP/PosPV/3902, 3901	PosP/-/PosP/PosP/PosP/3902, 3901
Alanine, aspartate and glutamate metabolism	rxn01434_c0	(1) ATP_c0[c0] + (1) L-Aspartate_c0[c0] + (1) Citrulline_c0[c0] <-> (1) PPi_c0[c0] + (1) AMP_c0[c0] + (2) H+_c0[c0] + (1) L-Argininosuccinate_c0[c0]	(1) cpd00002[c0] + (1) cpd00041[c0] + (1) cpd00274[c0] <-> (1) cpd00012[c0] + (1) cpd00018[c0] + (2) cpd00067[c0] + (1) cpd02152[c0]	>	OK|HB	R01954	ARGSUCCINSYN-RXN.c			Argininosuccinate synthase (EC 6.3.4.5)|biotin---[methylmalonyl-CoA-carboxytransferase] ligase (EC 6.3.4.9)	c0	17	0	0	0	0	PosP/-/-/PosP/PosPV/1492	PosP/-/-/-/PosPV/487	PosP/-/-/-/NoPV/2127	PosP/-/-/-/PosPV/2536	PosP/-/-/-/PosPV/568	PosP/-/PosP/PosP/PosPV/2362	PosP/-/-/-/NoPV/162	PosP/-/-/-/NoPV/194	PosP/-/-/-/NoPV/1259	PosP/-/-/-/NoPV/1073	PosP/-/-/PosP/NoPV/966	PosP/-/-/-/PosPV/631	PosP/-/-/PosP/PosPV/2106	PosP/-/PosP/PosP/NoPV/1234	PosP/-/PosP/PosP/NoPV/5228	PosP/-/PosP/PosP/NoPV/1302	PosP/-/PosP/PosP/NoPV/2445
Alanine, aspartate and glutamate metabolism	rxn00184_c0	(1) H2O_c0[c0] + (1) NADP_c0[c0] + (1) L-Glutamate_c0[c0] <-> (1) NADPH_c0[c0] + (1) NH3_c0[c0] + (1) 2-Oxoglutarate_c0[c0] + (1) H+_c0[c0]	(1) cpd00001[c0] + (1) cpd00006[c0] + (1) cpd00023[c0] <-> (1) cpd00005[c0] + (1) cpd00013[c0] + (1) cpd00024[c0] + (1) cpd00067[c0]	-	OK	R00248	GLUTAMATE-DEHYDROGENASE-NADP+-RXN.c.metaexp.NADP_NADPH;GLUTDEHYD-RXN.c			NADP-specific glutamate dehydrogenase (EC 1.4.1.4)|serine 2-dehydrogenase (EC 1.4.1.7)|valine dehydrogenase (NADP+) (EC 1.4.1.8)	c0	16	0	0	0	0	NegV/-/-/NegV/NegV/144	NegV/-/-/-/NegV/966	NoNV/-/-/-/NoNV/1262	NoPV/-/-/-/NoPV/153	NoV/-/-/-/PosV/2696	NoV/-/NoV/NoV/NegV/2503	NegV/-/-/-/NegV/1941	NegV/-/-/-/NegV/1179	NegV/-/-/-/NegV/2828	NegV/-/-/-/PosV/1896	NegV/-/-/NegV/NoV/2687, 1909	NegV/-/-/-/NegV/2345	NoV/-/-/NoV/NegV/1048, 381	NoPV/-/NoPV/NoPV/NoPV/3685, 2349, 993, 5464	NoV/-/NoV/NegV/NoV/4992, 5052	-	NegV/-/NegV/NegV/NegV/4203
Alanine, aspartate and glutamate metabolism	rxn00555_c0	(1) L-Glutamine_c0[c0] + (1) D-fructose-6-phosphate_c0[c0] -> (1) L-Glutamate_c0[c0] + (1) D-Glucosamine phosphate_c0[c0]	(1) cpd00053[c0] + (1) cpd00072[c0] -> (1) cpd00023[c0] + (1) cpd00288[c0]	-	OK	R00768				Glucosamine--fructose-6-phosphate aminotransferase [isomerizing] (EC 2.6.1.16)|alanine transaminase (EC 2.6.1.2)	c0	16	0	0	0	0	PosP/-/-/NoPV/PosPV/G	PosP/-/-/-/PosPV/G	PosP/-/-/-/NoPV/G	PosP/-/-/-/PosP/G	PosP/-/-/-/PosP/G	PosP/-/PosP/PosP/PosP/G	PosP/-/-/-/NoPV/G	PosP/-/-/-/NoPV/G	PosP/-/-/-/NoPV/G	PosP/-/-/-/PosPV/G	PosP/-/-/NoPV/NoPV/G	-	PosP/-/-/NoPV/NoPV/G	PosP/-/PosP/NoPV/NoPV/G	PosP/-/PosP/NoPV/NoPV/G	PosP/-/PosP/NoPV/NoPV/G	PosP/-/PosP/NoPV/NoPV/G
Alanine, aspartate and glutamate metabolism	rxn00262_c0	(1) H2O_c0[c0] + (1) O2_c0[c0] + (1) L-Aspartate_c0[c0] -> (1) NH3_c0[c0] + (1) H2O2_c0[c0] + (1) Oxaloacetate_c0[c0]	(1) cpd00001[c0] + (1) cpd00007[c0] + (1) cpd00041[c0] -> (1) cpd00013[c0] + (1) cpd00025[c0] + (1) cpd00032[c0]	>	OK	R00357				L-aspartate oxidase (EC 1.4.3.16)|L-amino-acid oxidase (EC 1.4.3.2)|7-chloro-L-tryptophan oxidase (EC 1.4.3.23)	c0	12	0	0	0	0	PosPV/-/-/PosPV/PosPV/1767	-	-	PosPV/-/-/-/PosPV/3835	PosP/-/-/-/PosPV/2059	PosPV/-/PosPV/PosPV/PosPV/2729	-	-	PosPV/-/-/-/PosPV/734	PosPV/-/-/-/PosPV/1329	PosPV/-/-/PosPV/PosPV/1178	PosP/-/-/-/PosP/1219	PosPV/-/-/PosPV/PosPV/1894	PosPV/-/PosPV/PosPV/PosPV/3406	PosPV/-/PosPV/PosPV/PosPV/1217, 1291	-	PosPV/-/PosPV/PosPV/PosPV/1182
Alanine, aspartate and glutamate metabolism	rxn00340_c0	(1) ATP_c0[c0] + (1) NH3_c0[c0] + (1) L-Aspartate_c0[c0] -> (1) PPi_c0[c0] + (1) AMP_c0[c0] + (2) H+_c0[c0] + (1) L-Asparagine_c0[c0]	(1) cpd00002[c0] + (1) cpd00013[c0] + (1) cpd00041[c0] -> (1) cpd00012[c0] + (1) cpd00018[c0] + (2) cpd00067[c0] + (1) cpd00132[c0]	>	OK|HB	R00483	ASNSYNA-RXN.c			Aspartate--ammonia ligase (EC 6.3.1.1)|L-cysteine:1D-myo-inositol 2-amino-2-deoxy-alpha-D-glucopyranoside ligase (EC 6.3.1.13)|asparagine synthase (glutamine-hydrolysing) (EC 6.3.5.4)	c0	12	0	0	0	0	-	PosP/-/-/-/PosPV/G	-	PosPV/-/-/-/PosPV/429	PosPV/-/-/-/NoPV/2834	PosP/-/PosP/PosP/NoPV/2031	PosPV/-/-/-/PosPV/2208	PosPV/-/-/-/NoPV/2549	-	-	PosPV/-/-/PosPV/NoPV/659	-	PosP/-/-/PosP/PosPV/G	PosPV/-/PosPV/PosPV/NoPV/2898	PosPV/-/PosPV/PosPV/NoPV/3532	PosPV/-/PosPV/PosPV/NoPV/2575	PosPV/-/PosPV/PosPV/NoPV/4130
Alanine, aspartate and glutamate metabolism	rxn00416_c0	(1) H2O_c0[c0] + (1) ATP_c0[c0] + (1) L-Aspartate_c0[c0] + (1) L-Glutamine_c0[c0] -> (1) PPi_c0[c0] + (1) AMP_c0[c0] + (1) L-Glutamate_c0[c0] + (2) H+_c0[c0] + (1) L-Asparagine_c0[c0]	(1) cpd00001[c0] + (1) cpd00002[c0] + (1) cpd00041[c0] + (1) cpd00053[c0] -> (1) cpd00012[c0] + (1) cpd00018[c0] + (1) cpd00023[c0] + (2) cpd00067[c0] + (1) cpd00132[c0]	>	OK|HB	R00578	ASNSYNB-RXN.c			Asparagine synthetase [glutamine-hydrolyzing] (EC 6.3.5.4)|asparagine synthase (glutamine-hydrolysing) (EC 6.3.5.4)	c0	11	0	0	0	0	-	-	-	NoPV/-/-/-/NoPV/1445	NoPV/-/-/-/PosPV/2518	-	NoPV/-/-/-/NoPV/1249	NoPV/-/-/-/NoPV/2421, 1197, 1040, 1200, 514	PosP/-/-/-/NoPV/1015	PosP/-/-/-/NoPV/2332	NoPV/-/-/NoPV/NoPV/2623	-	-	NoPV/-/NoPV/NoPV/NoPV/630	NoPV/-/NoPV/NoPV/NoPV/2032	NoPV/-/NoPV/NoPV/NoPV/1399, 3755	NoPV/-/NoPV/NoPV/NoPV/1808, 3543
Alanine, aspartate and glutamate metabolism	rxn00278_c0	(1) H2O_c0[c0] + (1) NAD_c0[c0] + (1) L-Alanine_c0[c0] -> (1) NADH_c0[c0] + (1) NH3_c0[c0] + (1) Pyruvate_c0[c0] + (1) H+_c0[c0]	(1) cpd00001[c0] + (1) cpd00003[c0] + (1) cpd00035[c0] -> (1) cpd00004[c0] + (1) cpd00013[c0] + (1) cpd00020[c0] + (1) cpd00067[c0]	-	OK	R00396	ALANINE-DEHYDROGENASE-RXN.c			Alanine dehydrogenase (EC 1.4.1.1)|glutamate synthase (NADPH) (EC 1.4.1.13)	c0	10	0	0	0	0	NoPV/-/-/NoPV/NoPV/2418	NoPV/-/-/-/NoPV/2033	-	NoPV/-/-/-/NoPV/1829	NoPV/-/-/-/PosPV/818	NoPV/-/NoPV/NoPV/PosPV/2151, 2946	-	-	NoPV/-/-/-/NoPV/2796	-	NoPV/-/-/NoPV/NoPV/2941	-	NoPV/-/-/NoPV/NoPV/841	-	NoPV/-/NoPV/NoPV/NoPV/2933	NoPV/-/NoPV/NoPV/NoPV/326	-
Alanine, aspartate and glutamate metabolism	rxn00182_c0	(1) H2O_c0[c0] + (1) NAD_c0[c0] + (1) L-Glutamate_c0[c0] <-> (1) NADH_c0[c0] + (1) NH3_c0[c0] + (1) 2-Oxoglutarate_c0[c0] + (1) H+_c0[c0]	(1) cpd00001[c0] + (1) cpd00003[c0] + (1) cpd00023[c0] <-> (1) cpd00004[c0] + (1) cpd00013[c0] + (1) cpd00024[c0] + (1) cpd00067[c0]	-	OK	R00243	GLUTAMATE-DEHYDROGENASE-NADP+-RXN.c.metaexp.NAD_NADH;GLUTAMATE-DEHYDROGENASE-RXN.c			NAD-specific glutamate dehydrogenase (EC 1.4.1.2), large form|NAD-specific glutamate dehydrogenase (EC 1.4.1.2)|NAD-specific glutamate dehydrogenase (EC 1.4.1.2), eukaryotic type|glutamate dehydrogenase [NAD(P)+] (EC 1.4.1.3)|serine 2-dehydrogenase (EC 1.4.1.7)	c0	9	0	0	0	0	-	-	NegV/-/-/-/NegV/1262	NegV/-/-/-/PosV/153, 147	NegV/-/-/-/NegV/2696, 2722	NegV/-/NegV/NegV/NoV/3	-	-	-	-	NegV/-/-/NoV/NegV/4445	-	NegV/-/-/NegV/NegV/1048	NegV/-/NegV/NegV/NegV/2349, 3685, 993	NegV/-/NegV/NegV/NegV/5052	NegV/-/NegV/NegV/NoV/400	-
Alanine, aspartate and glutamate metabolism	rxn00191_c0	(1) 2-Oxoglutarate_c0[c0] + (1) L-Alanine_c0[c0] <- (1) Pyruvate_c0[c0] + (1) L-Glutamate_c0[c0]	(1) cpd00024[c0] + (1) cpd00035[c0] <- (1) cpd00020[c0] + (1) cpd00023[c0]	-	OK	R00258	ALANINE-AMINOTRANSFERASE-RXN.c			Glutamate-pyruvate aminotransferase (EC 2.6.1.2)|4-hydroxyglutamate transaminase (EC 2.6.1.23)	c0	8	0	0	0	0	-	NegN/-/-/-/NegNV/G	NegN/-/-/-/NoNV/G	-	-	NegN/-/NegN/NegN/NoNV/G	NegN/-/-/-/NegNV/G	NegN/-/-/-/NoNV/G	NegN/-/-/-/NegNV/G	NegN/-/-/-/NegNV/G	-	-	-	-	NegN/-/NegN/NegN/NegNV/G	-	-
Alanine, aspartate and glutamate metabolism	rxn00342_c0	(1) H2O_c0[c0] + (1) L-Asparagine_c0[c0] -> (1) NH3_c0[c0] + (1) L-Aspartate_c0[c0]	(1) cpd00001[c0] + (1) cpd00132[c0] -> (1) cpd00013[c0] + (1) cpd00041[c0]	>	OK	R00485	ASPARAGHYD-RXN.c			L-asparaginase (EC 3.5.1.1)|2-amino-5-formylamino-6-ribosylaminopyrimidin-4(3H)-one 5'-monophosphate deformylase (EC 3.5.1.102)|chitin deacetylase (EC 3.5.1.41)	c0	8	0	0	0	0	-	NoPV/-/-/-/NoPV/1285	PosP/-/-/-/PosPV/G	NoPV/-/-/-/NoPV/964	NoPV/-/-/-/NoPV/515	-	-	-	-	-	NoPV/-/-/NoPV/PosPV/2506	PosP/-/-/-/NoPV/G	NoPV/-/-/NoPV/NoPV/2942	-	-	NoPV/-/NoPV/NoPV/PosPV/1709	-
Alanine, aspartate and glutamate metabolism	rxn01204_c0	(1) 2-Oxoglutarate_c0[c0] + (1) GABA_c0[c0] -> (1) L-Glutamate_c0[c0] + (1) 4-Oxobutanoate_c0[c0]	(1) cpd00024[c0] + (1) cpd00281[c0] -> (1) cpd00023[c0] + (1) cpd00199[c0]	-	OK	R01648	GABATRANSAM-RXN.c			Gamma-aminobutyrate:alpha-ketoglutarate aminotransferase (EC 2.6.1.19)|(S)-3-amino-2-methylpropionate transaminase (EC 2.6.1.22)	c0	7	0	0	0	0	-	-	PosP/-/-/-/PosP/G	PosP/-/-/-/PosP/G	-	PosP/-/PosP/PosP/PosP/G	-	-	PosP/-/-/-/PosP/G	-	-	-	PosP/-/-/PosP/PosP/G	-	-	NoB/-/NoB/NoB/NoB/2734, 3172	PosP/-/PosP/PosP/PosP/G
Alanine, aspartate and glutamate metabolism	rxn00347_c0	(1) L-Aspartate_c0[c0] <- (1) NH3_c0[c0] + (1) Fumarate_c0[c0]	(1) cpd00041[c0] <- (1) cpd00013[c0] + (1) cpd00106[c0]	-	OK	R00490	ASPARTASE-RXN.c			Aspartate ammonia-lyase (EC 4.3.1.1)|chitin deacetylase (EC 3.5.1.41)|carbamoyl-serine ammonia-lyase (EC 4.3.1.13)	c0	6	0	0	0	0	NegNV/-/-/NegNV/NegNV/2035	-	-	NegV/-/-/-/NoV/1530	NegV/-/-/-/PosV/513	-	-	-	-	NegN/-/-/-/NegV/2230, 2229, 2231	-	-	-	NegV/-/NegV/NegV/PosV/5264	NegV/-/NegV/NegV/NegV/2232	-	-
Alanine, aspartate and glutamate metabolism	rxn00272_c0	(1) L-Alanine_c0[c0] + (1) Glyoxalate_c0[c0] <-> (1) Pyruvate_c0[c0] + (1) Glycine_c0[c0]	(1) cpd00035[c0] + (1) cpd00040[c0] <-> (1) cpd00020[c0] + (1) cpd00033[c0]	-	OK	R00369	ALANINE--GLYOXYLATE-AMINOTRANSFERASE-RXN.c			L-alanine:glyoxylate aminotransferase (EC 2.6.1.44)|Serine--pyruvate aminotransferase (EC 2.6.1.51)|5-aminovalerate transaminase (EC 2.6.1.48)	c0	5	0	0	0	0	-	-	-	-	-	-	-	-	-	PosP/-/-/-/PosP/670	PosP/-/-/PosP/PosP/3288	PosP/-/-/-/PosP/797	-	-	-	PosP/-/PosP/PosP/PosP/1807	NegN/-/NegN/NegN/NegNV/G
Alanine, aspartate and glutamate metabolism	rxn00194_c0	(1) L-Glutamate_c0[c0] + (1) H+_c0[c0] -> (1) CO2_c0[c0] + (1) GABA_c0[c0]	(1) cpd00023[c0] + (1) cpd00067[c0] -> (1) cpd00011[c0] + (1) cpd00281[c0]	>	OK	R00261	GLUTDECARBOX-RXN.c			Glutamate decarboxylase, mammalian 65 kDa isoform (EC 4.1.1.15)|Glutamate decarboxylase (EC 4.1.1.15)|Glutamate decarboxylase, eukaryotic type (EC 4.1.1.15)|arginine decarboxylase (EC 4.1.1.19)	c0	4	0	0	0	0	-	-	-	PosP/-/-/-/PosPV/818	NoPV/-/-/-/NoPV/820	PosP/-/PosP/PosP/NoPV/313	-	-	-	-	-	NoPV/-/-/-/NoPV/425	-	-	-	-	-
Phenylalanine, tyrosine and tryptophan biosynthesis	rxn00493_c0	(1) 2-Oxoglutarate_c0[c0] + (1) L-Phenylalanine_c0[c0] <-> (1) L-Glutamate_c0[c0] + (1) Phenylpyruvate_c0[c0]	(1) cpd00024[c0] + (1) cpd00066[c0] <-> (1) cpd00023[c0] + (1) cpd00143[c0]	-	OK	R00694	PHEAMINOTRANS-RXN.c;RXN-10814.c			Biosynthetic Aromatic amino acid aminotransferase alpha (EC 2.6.1.57)|Aromatic amino acid aminotransferase gamma (EC 2.6.1.57)|Biosynthetic Aromatic amino acid aminotransferase beta (EC 2.6.1.57)|Histidinol-phosphate aminotransferase (EC 2.6.1.9)|Periplasmic aromatic amino acid aminotransferase beta precursor (EC 2.6.1.57)|Aromatic-amino-acid aminotransferase (EC 2.6.1.57)|alanine---oxo-acid tran…	c0	17	0	0	0	0	NegN/-/-/NegN/NoNV/1092, 2256, 20	NegN/-/-/-/NoNV/1054, 1399, 1696	NegN/-/-/-/NegNV/440, 694, 1716, 1917	NegN/-/-/-/NoNV/2033, 2206	NegN/-/-/-/NoNV/1518, 3253	NegN/-/NegN/NegN/NoNV/2011, 1385	NegN/-/-/-/NegNV/398, 542	NoNV/-/-/-/NoNV/230, 1546	NegN/-/-/-/NoNV/159, 158	NegN/-/-/-/NoNV/1755, 1756	NegN/-/-/NegN/NoNV/3350, 269	NegN/-/-/-/NegNV/2449	NegN/-/-/NegN/NoNV/2073, 2074	NegN/-/NegN/NegN/NoNV/652, 653	NegN/-/NegN/NegN/NoNV/4832, 5506	NegN/-/NegN/NegN/NoNV/275, 1914, 2457, 2538, 361	NegN/-/NegN/NegN/NegNV/4181, 4180
Phenylalanine, tyrosine and tryptophan biosynthesis	rxn00527_c0	(1) 2-Oxoglutarate_c0[c0] + (1) L-Tyrosine_c0[c0] <-> (1) L-Glutamate_c0[c0] + (1) p-hydroxyphenylpyruvate_c0[c0]	(1) cpd00024[c0] + (1) cpd00069[c0] <-> (1) cpd00023[c0] + (1) cpd00868[c0]	-	OK	R00734	2.6.1.57-RXN.c.metaexp.P-HYDROXY-PHENYLPYRUVATE_TYR;TYRAMINOTRANS-RXN.c;TYROSINE-AMINOTRANSFERASE-RXN.c			Aspartate aminotransferase (EC 2.6.1.1)|Biosynthetic Aromatic amino acid aminotransferase alpha (EC 2.6.1.57)|Aromatic amino acid aminotransferase gamma (EC 2.6.1.57)|Biosynthetic Aromatic amino acid aminotransferase beta (EC 2.6.1.57)|Histidinol-phosphate aminotransferase (EC 2.6.1.9)|alanine---oxo-acid transaminase (EC 2.6.1.12)|tyrosine transaminase (EC 2.6.1.5)|aromatic-amino-acid---glyoxylat…	c0	17	0	0	0	0	NegN/-/-/NegN/NoNV/1092, 2256, 2364, 20, 2331	NegN/-/-/-/NegNV/1054, 1355, 1399, 1310, 1696	NegN/-/-/-/NegNV/1368, 440, 694, 1917, 1716, 511	NegN/-/-/-/NoNV/198, 2033, 2206	NegN/-/-/-/NegNV/357, 3253, 1518	NegN/-/NegN/NegN/NoNV/1662, 2011, 848, 1385	NegN/-/-/-/NegNV/2064, 2522, 542, 398	NegN/-/-/-/NegNV/2187, 2825, 230, 1546	NegN/-/-/-/NoNV/1986, 2146, 158, 171, 159	NegN/-/-/-/NegNV/1755, 1756, 1105, 452	NegN/-/-/NegN/NoNV/3393, 4702, 269, 1198, 3350, 244, 3037, 3688, 1857	NegN/-/-/-/NegNV/1984, 1805, 2009, 2449	NegN/-/-/NegN/NoNV/2074, 399, 2073, 1861, 1639	NegN/-/NegN/NegN/NoNV/5685, 652, 653, 1016, 2418, 2355	NegN/-/NegN/NegN/NoNV/3336, 4832, 5506, 1698, 3838	NegN/-/NegN/NegN/NoNV/1554, 1914, 2457, 1735, 2510, 3136, 361, 831, 2675, 3710, 2960, 2538, 275	NegN/-/NegN/NegN/NegNV/4180, 471, 4181
Phenylalanine, tyrosine and tryptophan biosynthesis	rxn01000_c0	(1) H+_c0[c0] + (1) Prephenate_c0[c0] -> (1) H2O_c0[c0] + (1) CO2_c0[c0] + (1) Phenylpyruvate_c0[c0]	(1) cpd00067[c0] + (1) cpd00219[c0] -> (1) cpd00001[c0] + (1) cpd00011[c0] + (1) cpd00143[c0]	>	OK	R01373	PREPHENATEDEHYDRAT-RXN.c			Prephenate dehydratase (EC 4.2.1.51)|Cyclohexadienyl dehydratase (EC 4.2.1.51)(EC 4.2.1.91)|3-hydroxybutyryl-CoA dehydratase (EC 4.2.1.55)|kievitone hydratase (EC 4.2.1.95)	c0	17	0	0	0	0	PosP/-/-/PosP/NoPV/1409	PosP/-/-/-/NoPV/567	PosP/-/-/-/PosPV/2090	PosP/-/-/-/NoPV/2205	PosP/-/-/-/NoPV/3252	PosP/-/PosP/PosP/NoPV/1386	PosP/-/-/-/PosPV/18	NoPV/-/-/-/NoPV/1487	PosP/-/-/-/NoPV/1058	PosP/-/-/-/NoPV/2399	PosP/-/-/PosP/NoPV/1708	PosP/-/-/-/PosPV/12	PosP/-/-/PosP/NoPV/1359	PosP/-/PosP/PosP/NoPV/108	PosP/-/PosP/PosP/NoPV/3817	PosP/-/PosP/PosP/NoPV/1551	PosP/-/PosP/PosP/PosPV/3910
Phenylalanine, tyrosine and tryptophan biosynthesis	rxn01255_c0	(1) 5-O--1-Carboxyvinyl-3-phosphoshikimate_c0[c0] -> (1) Phosphate_c0[c0] + (1) Chorismate_c0[c0]	(1) cpd00932[c0] -> (1) cpd00009[c0] + (1) cpd00216[c0]	>	OK|HB	R01714	CHORISMATE-SYNTHASE-RXN.c			Chorismate synthase (EC 4.2.3.5)|(+)-endo-beta-bergamotene synthase [(2Z,6Z)-farnesyl diphosphate cyclizing] (EC 4.2.3.53)	c0	17	0	0	0	0	PosP/-/-/PosP/PosP/121	PosP/-/-/-/PosP/468	PosP/-/-/-/PosP/2089	PosP/-/-/-/PosP/477	PosP/-/-/-/PosP/2790	PosP/-/PosP/PosP/PosP/639	PosP/-/-/-/PosP/16	PosP/-/-/-/PosP/1485	PosP/-/-/-/PosP/952	PosP/-/-/-/PosP/1177	PosP/-/-/PosP/PosP/3324	PosP/-/-/-/PosP/2163	PosP/-/-/PosP/PosP/1417	PosP/-/PosP/PosP/PosP/1434	PosP/-/PosP/PosP/PosP/1888	PosP/-/PosP/PosP/PosP/1549	PosP/-/PosP/PosP/PosP/1284
Phenylalanine, tyrosine and tryptophan biosynthesis	rxn01268_c0	(1) NAD_c0[c0] + (1) Prephenate_c0[c0] -> (1) NADH_c0[c0] + (1) CO2_c0[c0] + (1) p-hydroxyphenylpyruvate_c0[c0]	(1) cpd00003[c0] + (1) cpd00219[c0] -> (1) cpd00004[c0] + (1) cpd00011[c0] + (1) cpd00868[c0]	>	OK	R01728	PREPHENATEDEHYDROG-RXN.c			Cyclohexadienyl dehydrogenase (EC 1.3.1.12)(EC 1.3.1.43)|Prephenate and/or arogenate dehydrogenase (unknown specificity) (EC 1.3.1.12)(EC 1.3.1.43)|Prephenate dehydrogenase (EC 1.3.1.12)|dihydroorotate dehydrogenase (NADP+) (EC 1.3.1.15)	c0	17	0	0	0	0	NoPV/-/-/NoPV/NoPV/2032	NoPV/-/-/-/NoPV/701	NoPV/-/-/-/NoPV/2086	PosPV/-/-/-/NoPV/2208	PosPV/-/-/-/PosPV/3255	NoPV/-/NoPV/NoPV/NoPV/1383	NoPV/-/-/-/NoPV/11	NoPV/-/-/-/NoPV/1481	NoPV/-/-/-/NoPV/3217	NoPV/-/-/-/NoPV/357	PosPV/-/-/PosPV/NoPV/2142	NoPV/-/-/-/NoPV/382	NoPV/-/-/NoPV/NoPV/3316	NoPV/-/NoPV/PosPV/NoPV/1792	NoPV/-/NoPV/PosPV/NoPV/2677	NoPV/-/NoPV/NoPV/NoPV/2191	PosPV/-/PosPV/NoPV/PosPV/2479
Phenylalanine, tyrosine and tryptophan biosynthesis	rxn01269_c0	(1) NADP_c0[c0] + (1) Prephenate_c0[c0] -> (1) NADPH_c0[c0] + (1) CO2_c0[c0] + (1) p-hydroxyphenylpyruvate_c0[c0]	(1) cpd00006[c0] + (1) cpd00219[c0] -> (1) cpd00005[c0] + (1) cpd00011[c0] + (1) cpd00868[c0]	>	OK	R01730	PREPHENATE-DEHYDROGENASE-NADP+-RXN.c			Cyclohexadienyl dehydrogenase (EC 1.3.1.12)(EC 1.3.1.43)|Prephenate and/or arogenate dehydrogenase (unknown specificity) (EC 1.3.1.12)(EC 1.3.1.43)|Prephenate dehydrogenase (EC 1.3.1.12)|beta-nitroacrylate reductase (EC 1.3.1.16)	c0	17	0	0	0	0	PosPV/-/-/PosPV/NoPV/2032	PosPV/-/-/-/PosPV/701	PosPV/-/-/-/PosPV/2086	NoPV/-/-/-/NoPV/2208	NoPV/-/-/-/NoPV/3255	PosPV/-/PosPV/PosPV/NoPV/1383	PosPV/-/-/-/PosPV/11	PosPV/-/-/-/PosPV/1481	PosPV/-/-/-/NoPV/3217	PosPV/-/-/-/PosPV/357	NoPV/-/-/NoPV/NoPV/2142	PosPV/-/-/-/PosPV/382	PosPV/-/-/PosPV/NoPV/3316	PosPV/-/PosPV/NoPV/NoPV/1792	PosPV/-/PosPV/NoPV/NoPV/2677	PosPV/-/PosPV/PosPV/NoPV/2191	NoPV/-/NoPV/PosPV/NoPV/2479
Phenylalanine, tyrosine and tryptophan biosynthesis	rxn01270_c0	(1) Oxaloacetate_c0[c0] + (1) Pretyrosine_c0[c0] <-> (1) L-Aspartate_c0[c0] + (1) Prephenate_c0[c0]	(1) cpd00032[c0] + (1) cpd00616[c0] <-> (1) cpd00041[c0] + (1) cpd00219[c0]	-	OK	R01731	PREPHENATE-ASP-TRANSAMINE-RXN.c		2.6.1.78	Biosynthetic Aromatic amino acid aminotransferase alpha (EC 2.6.1.57)|Aromatic amino acid aminotransferase gamma (EC 2.6.1.57)|Periplasmic aromatic amino acid aminotransferase beta precursor (EC 2.6.1.57)|Biosynthetic Aromatic amino acid aminotransferase beta (EC 2.6.1.57)|aromatic-amino-acid---glyoxylate transaminase (EC 2.6.1.60)|succinylornithine transaminase (EC 2.6.1.81)	c0	17	0	0	0	0	NoB/-/-/NoB/NoB/20, 2256	NoB/-/-/-/NoB/1399, 1696	NoB/-/-/-/NoB/1716, 694	NoB/-/-/-/NoB/2206	NoB/-/-/-/NoB/3253	NoB/-/NoB/NoB/NoB/1385	NoB/-/-/-/NoB/542	PosP/-/-/-/PosPV/230	NoB/-/-/-/NoB/159	NoB/-/-/-/NoB/1755	NoB/-/-/NoB/NoB/3350	NoB/-/-/-/NoB/2449	NoB/-/-/NoB/NoB/2074	NoB/-/NoB/NoB/NoB/653	NoB/-/NoB/NoB/NoB/5506	NoB/-/NoB/NoB/NoB/275, 2457, 1914	NoB/-/NoB/NoB/NoB/4181
Phenylalanine, tyrosine and tryptophan biosynthesis	rxn01332_c0	(1) H2O_c0[c0] + (1) Phosphoenolpyruvate_c0[c0] + (1) D-Erythrose4-phosphate_c0[c0] -> (1) Phosphate_c0[c0] + (1) DAHP_c0[c0]	(1) cpd00001[c0] + (1) cpd00061[c0] + (1) cpd00236[c0] -> (1) cpd00009[c0] + (1) cpd02857[c0]	>	OK|HB	R01826	DAHPSYN-RXN.c			2-keto-3-deoxy-D-arabino-heptulosonate-7-phosphate synthase II (EC 2.5.1.54)|2-keto-3-deoxy-D-arabino-heptulosonate-7-phosphate synthase I alpha (EC 2.5.1.54)|2-keto-3-deoxy-D-arabino-heptulosonate-7-phosphate synthase I beta (EC 2.5.1.54)|protein farnesyltransferase (EC 2.5.1.58)	c0	17	0	0	0	0	PosP/-/-/PosP/PosP/1408, 2033	PosP/-/-/-/PosP/700, 568	PosP/-/-/-/PosP/2085, 70	PosP/-/-/-/PosP/2207	PosP/-/-/-/PosP/3254	PosP/-/PosP/PosP/PosP/1384	PosP/-/-/-/PosP/1364, 13	PosP/-/-/-/PosP/1193, 1483	PosP/-/-/-/PosP/2128, 969	PosP/-/-/-/PosP/2604, 1445	PosP/-/-/PosP/PosP/3138, 253	PosP/-/-/-/PosP/843	PosP/-/-/PosP/PosP/1651	PosP/-/PosP/PosP/PosP/1791, 2877	PosP/-/PosP/PosP/PosP/3098, 4500	PosP/-/PosP/PosP/PosP/1535, 1545	PosP/-/PosP/PosP/PosP/3945
Phenylalanine, tyrosine and tryptophan biosynthesis	rxn01739_c0	(1) ATP_c0[c0] + (1) Shikimate_c0[c0] -> (1) ADP_c0[c0] + (1) H+_c0[c0] + (1) 3-phosphoshikimate_c0[c0]	(1) cpd00002[c0] + (1) cpd00383[c0] -> (1) cpd00008[c0] + (1) cpd00067[c0] + (1) cpd02030[c0]	>	OK|HB	R02412	SHIKIMATE-KINASE-RXN.c		2.7.1.71	Shikimate kinase I (EC 2.7.1.71)|Shikimate kinase II (EC 2.7.1.71)|Shikimate kinase III (EC 2.7.1.71)|shikimate kinase (EC 2.7.1.71)	c0	17	0	0	0	0	PosP/-/-/PosP/PosP/G	PosP/-/-/-/PosP/G	PosP/-/-/-/PosP/G	PosP/-/-/-/PosP/G	PosP/-/-/-/PosP/G	PosP/-/PosP/PosP/PosP/G	PosP/-/-/-/PosP/15	PosP/-/-/-/PosP/G	PosP/-/-/-/PosP/G	PosP/-/-/-/PosP/G	PosP/-/-/PosP/PosP/2700	PosP/-/-/-/PosP/310	PosP/-/-/PosP/PosP/G	PosP/-/PosP/PosP/PosP/G	PosP/-/PosP/PosP/PosP/4682	PosP/-/PosP/PosP/PosP/G	PosP/-/PosP/PosP/PosP/665
Phenylalanine, tyrosine and tryptophan biosynthesis	rxn01740_c0	(1) NADP_c0[c0] + (1) Shikimate_c0[c0] <-> (1) NADPH_c0[c0] + (1) H+_c0[c0] + (1) 3-Dehydroshikimate_c0[c0]	(1) cpd00006[c0] + (1) cpd00383[c0] <-> (1) cpd00005[c0] + (1) cpd00067[c0] + (1) cpd01716[c0]	-	OK	R02413	RXN-7968.c.metaexp.NADP_NADPH;SHIKIMATE-5-DEHYDROGENASE-RXN.c			Shikimate 5-dehydrogenase I alpha (EC 1.1.1.25)|Quinate/shikimate 5-dehydrogenase I delta (EC 1.1.1.25)|Shikimate/quinate 5-dehydrogenase I beta (EC 1.1.1.282)|Shikimate 5-dehydrogenase (EC 1.1.1.25)|Shikimate 5-dehydrogenase I gamma (EC 1.1.1.25)|shikimate dehydrogenase (EC 1.1.1.25)|quinate/shikimate dehydrogenase (EC 1.1.1.282)	c0	17	0	0	0	0	NegN/-/-/NegN/NegN/1199	NegN/-/-/-/NegN/1909	NegN/-/-/-/NegN/2137, 2091	NegN/-/-/-/NegN/480	NegN/-/-/-/NegN/3186	NegN/-/NegN/NegN/NegN/1433	NegN/-/-/-/NegN/15	NegN/-/-/-/NegN/1484, 382	NegN/-/-/-/NegN/1741, 1735, 1875	NegN/-/-/-/NegN/186, 594	NegN/-/-/NegN/NegN/1502, 2682	NegN/-/-/-/NegN/2251	NegN/-/-/NegN/NegN/1374	NegN/-/NegN/NegN/NegN/687	NegN/-/NegN/NegN/NegN/3501, 3142	NegN/-/NegN/NegN/NegN/1552	NegN/-/NegN/NegN/NegN/855
Phenylalanine, tyrosine and tryptophan biosynthesis	rxn02212_c0	(1) DAHP_c0[c0] -> (1) Phosphate_c0[c0] + (1) 5-Dehydroquinate_c0[c0]	(1) cpd02857[c0] -> (1) cpd00009[c0] + (1) cpd00699[c0]	>	OK|HB	R03083	3-DEHYDROQUINATE-SYNTHASE-RXN.c		4.2.3.4	3-dehydroquinate synthase (EC 4.2.3.4)|3,7-dideoxy-D-threo-hepto-2, 6-diulosonate synthase (EC 4.2.3.-)|fusicocca-2,10(14)-diene synthase (EC 4.2.3.43)	c0	17	0	0	0	0	PosP/-/-/PosP/PosP/119	PosP/-/-/-/PosP/466	PosP/-/-/-/PosP/2087	PosP/-/-/-/PosP/50	PosP/-/-/-/PosP/2984	PosP/-/PosP/PosP/PosP/700	PosP/-/-/-/PosP/17	PosP/-/-/-/PosP/1486	PosP/-/-/-/PosP/387	PosP/-/-/-/PosP/371	PosP/-/-/PosP/PosP/3860	PosP/-/-/-/PosP/1382, 760	PosP/-/-/PosP/PosP/1652	PosP/-/PosP/PosP/PosP/3248	PosP/-/PosP/PosP/PosP/2547	PosP/-/PosP/PosP/PosP/1547	PosP/-/PosP/PosP/PosP/1094
Phenylalanine, tyrosine and tryptophan biosynthesis	rxn02213_c0	(1) 5-Dehydroquinate_c0[c0] -> (1) H2O_c0[c0] + (1) 3-Dehydroshikimate_c0[c0]	(1) cpd00699[c0] -> (1) cpd00001[c0] + (1) cpd01716[c0]	>	OK	R03084	3-DEHYDROQUINATE-DEHYDRATASE-RXN.c			3-dehydroquinate dehydratase I (EC 4.2.1.10)|3-dehydroquinate dehydratase II (EC 4.2.1.10)|3-dehydroquinate dehydratase (EC 4.2.1.10)|cyclohexyl-isocyanide hydratase (EC 4.2.1.103)	c0	17	0	0	0	0	PosP/-/-/PosP/PosP/589	PosP/-/-/-/PosP/407	PosP/-/-/-/PosP/1677	PosP/-/-/-/PosP/3346	PosP/-/-/-/PosP/1956	PosP/-/PosP/PosP/PosP/2820	PosP/-/-/-/PosP/14, 19	PosP/-/-/-/PosP/G	PosP/-/-/-/PosP/1728, 1739	PosP/-/-/-/PosP/592	PosP/-/-/PosP/PosP/3062, 1383	PosP/-/-/-/PosP/1698	PosP/-/-/PosP/PosP/1371	PosP/-/PosP/PosP/PosP/690	PosP/-/PosP/PosP/PosP/3141, 4056	PosP/-/PosP/PosP/PosP/1161	PosP/-/PosP/PosP/PosP/865
Phenylalanine, tyrosine and tryptophan biosynthesis	rxn02476_c0	(1) Phosphoenolpyruvate_c0[c0] + (1) 3-phosphoshikimate_c0[c0] -> (1) Phosphate_c0[c0] + (1) 5-O--1-Carboxyvinyl-3-phosphoshikimate_c0[c0]	(1) cpd00061[c0] + (1) cpd02030[c0] -> (1) cpd00009[c0] + (1) cpd00932[c0]	<	OK|HB	R03460	2.5.1.19-RXN.c			5-Enolpyruvylshikimate-3-phosphate synthase (EC 2.5.1.19)|spermine synthase (EC 2.5.1.22)	c0	17	0	0	0	0	PosP/-/-/PosP/PosP/G	PosP/-/-/-/PosP/G	PosP/-/-/-/PosP/G	PosP/-/-/-/PosP/G	PosP/-/-/-/PosP/G	PosP/-/PosP/PosP/PosP/G	PosP/-/-/-/PosP/G	PosP/-/-/-/PosP/G	PosP/-/-/-/PosP/G	PosP/-/-/-/PosP/G	PosP/-/-/PosP/PosP/G	PosP/-/-/-/PosP/G	PosP/-/-/PosP/PosP/G	PosP/-/PosP/PosP/PosP/G	PosP/-/PosP/PosP/PosP/G	PosP/-/PosP/PosP/PosP/G	PosP/-/PosP/PosP/PosP/G
Phenylalanine, tyrosine and tryptophan biosynthesis	rxn08333_c0	(1) 1-4-Dihydroxy-2-naphthoate_c0[c0] + (1) Farnesylfarnesylgeraniol_c0[c0] -> (1) CO2_c0[c0] + (1) PPi_c0[c0] + (1) 2-Demethylmenaquinol 8_c0[c0]	(1) cpd02295[c0] + (1) cpd02557[c0] -> (1) cpd00011[c0] + (1) cpd00012[c0] + (1) cpd15353[c0]	-	OK|HB		DMK-RXN.c			1,4-dihydroxy-2-naphthoate octaprenyltransferase (EC 2.5.1.74)	c0	17	0	0	0	0	PosP/-/-/PosP/PosP/G	PosP/-/-/-/PosP/G	PosP/-/-/-/PosP/G	PosP/-/-/-/PosP/G	PosP/-/-/-/PosP/G	PosP/-/PosP/PosP/PosP/G	PosP/-/-/-/PosP/G	PosP/-/-/-/PosP/G	PosP/-/-/-/PosP/G	PosP/-/-/-/PosP/G	PosP/-/-/PosP/PosP/G	PosP/-/-/-/PosP/G	PosP/-/-/PosP/PosP/G	PosP/-/PosP/PosP/PosP/G	PosP/-/PosP/PosP/PosP/G	PosP/-/PosP/PosP/PosP/G	PosP/-/PosP/PosP/PosP/G
Phenylalanine, tyrosine and tryptophan biosynthesis	rxn00474_c0	(1) L-Serine_c0[c0] + (1) indol_c0[c0] -> (1) H2O_c0[c0] + (1) L-Tryptophan_c0[c0]	(1) cpd00054[c0] + (1) cpd00359[c0] -> (1) cpd00001[c0] + (1) cpd00065[c0]	-	OK	R00674	RXN0-2382.c			Tryptophan synthase beta chain (EC 4.2.1.20)|Tryptophan synthase alpha chain (EC 4.2.1.20)|porphobilinogen synthase (EC 4.2.1.24)	c0	16	0	0	0	0	NoPV/-/-/NoPV/PosPV/1742, 1743	NoB/-/-/-/PosPV/105, 106	NoPV/-/-/-/NoPV/1553, 1554	NoPV/-/-/-/PosPV/1947, 658, 664	NoPV/-/-/-/PosPV/652, 658, 166	NoPV/-/NoPV/NoPV/PosPV/1297	-	NoB/-/-/-/PosPV/1070	NoPV/-/-/-/PosPV/2836, 1628, 239, 240	NoPV/-/-/-/PosPV/1753, 1754	NoPV/-/-/NoPV/PosPV/2854, 2853, 1114	NoPV/-/-/-/NoPV/1744, 1745, 1929	NoB/-/-/NoB/PosPV/1747	NoPV/-/NoPV/NoPV/NoPV/168, 3688, 167	NoPV/-/NoPV/NoPV/NoPV/1691, 3237, 3236, 4406	NoPV/-/NoPV/NoPV/PosPV/1340, 1339	NoPV/-/NoPV/NoPV/NoPV/2818, 2819
Phenylalanine, tyrosine and tryptophan biosynthesis	rxn01256_c0	(1) Chorismate_c0[c0] -> (1) Prephenate_c0[c0]	(1) cpd00216[c0] -> (1) cpd00219[c0]	>	OK	R01715	CHORISMATEMUT-RXN.c			Chorismate mutase III (EC 5.4.99.5)|Chorismate mutase II (EC 5.4.99.5)|Chorismate mutase (EC 5.4.99.5)|Periplasmic chorismate mutase I precursor (EC 5.4.99.5)|marneral synthase (EC 5.4.99.53)	c0	16	0	0	0	0	PosP/-/-/PosP/NoPV/1406	PosP/-/-/-/PosPV/571	PosP/-/-/-/PosP/G	PosP/-/-/-/NoPV/G	PosP/-/-/-/PosPV/G	PosP/-/PosP/PosP/NoPV/G	PosP/-/-/-/PosP/G	-	PosP/-/-/-/NoPV/G	PosP/-/-/-/PosPV/G	PosP/-/-/PosP/NoPV/G	PosP/-/-/-/PosP/G	PosP/-/-/PosP/NoPV/G	PosP/-/PosP/PosP/NoPV/G	PosP/-/PosP/PosP/NoPV/G	PosP/-/PosP/PosP/NoPV/G	PosP/-/PosP/PosP/PosP/G
Phenylalanine, tyrosine and tryptophan biosynthesis	rxn01682_c0	(1) Indoleglycerol phosphate_c0[c0] <-> (1) Glyceraldehyde3-phosphate_c0[c0] + (1) indol_c0[c0]	(1) cpd02210[c0] <-> (1) cpd00102[c0] + (1) cpd00359[c0]	-	OK	R02340	RXN0-2381.c			Tryptophan synthase beta chain (EC 4.2.1.20)|Tryptophan synthase alpha chain (EC 4.2.1.20)|indole-3-glycerol-phosphate lyase (EC 4.1.2.8)|porphobilinogen synthase (EC 4.2.1.24)	c0	16	0	0	0	0	NoPV/-/-/NoPV/NoV/1743, 1742	NoB/-/-/-/NoNV/106, 105	NoPV/-/-/-/NoV/1554, 1553	NoPV/-/-/-/NoV/1947, 658, 664	NoV/-/-/-/NoV/166, 652, 658	NoNV/-/NoNV/NoNV/NoNV/1297	-	NoB/-/-/-/NoNV/1070	NoPV/-/-/-/NoV/2836, 1628, 239, 240	NoPV/-/-/-/NoV/1754, 1753	NoPV/-/-/NoPV/NoV/1114, 2853, 2854	NoV/-/-/-/NoV/1929, 1745, 1744	NoB/-/-/NoB/NoNV/1747	NoPV/-/NoPV/NoPV/NoV/3688, 167, 168	NoPV/-/NoPV/NoPV/NoV/4406, 3236, 3237, 1691	NoPV/-/NoPV/NoPV/NoV/1340, 1339	NoPV/-/NoPV/NoPV/NoV/2819, 2818
Phenylalanine, tyrosine and tryptophan biosynthesis	rxn01964_c0	(1) L-Serine_c0[c0] + (1) Indoleglycerol phosphate_c0[c0] -> (1) H2O_c0[c0] + (1) L-Tryptophan_c0[c0] + (1) Glyceraldehyde3-phosphate_c0[c0]	(1) cpd00054[c0] + (1) cpd02210[c0] -> (1) cpd00001[c0] + (1) cpd00065[c0] + (1) cpd00102[c0]	-	OK	R02722	TRYPSYN-RXN.c			Tryptophan synthase beta chain (EC 4.2.1.20)|Tryptophan synthase alpha chain (EC 4.2.1.20)|porphobilinogen synthase (EC 4.2.1.24)	c0	16	0	0	0	0	PosPV/-/-/PosPV/NoPV/1742, 1743	NoB/-/-/-/NoPV/105, 106	PosPV/-/-/-/NoPV/1553, 1554	PosPV/-/-/-/NoPV/1947, 664, 658	PosPV/-/-/-/NoPV/166, 652, 658	NoPV/-/NoPV/NoPV/NoPV/1297	-	NoB/-/-/-/NoPV/1070	PosPV/-/-/-/NoPV/240, 239, 2836, 1628	PosPV/-/-/-/NoPV/1753, 1754	PosPV/-/-/PosPV/NoPV/2854, 1114, 2853	PosPV/-/-/-/NoPV/1929, 1745, 1744	NoB/-/-/NoB/NoPV/1747	PosPV/-/PosPV/PosPV/NoPV/3688, 167, 168	PosPV/-/PosPV/PosPV/NoPV/3237, 1691, 4406, 3236	PosPV/-/PosPV/PosPV/NoPV/1340, 1339	PosPV/-/PosPV/PosPV/NoPV/2818, 2819
Phenylalanine, tyrosine and tryptophan biosynthesis	rxn00299_c0	(1) H2O_c0[c0] + (1) GTP_c0[c0] -> (1) Formate_c0[c0] + (1) H+_c0[c0] + (1) 7,8-Dihydroneopterin 3'-triphosphate_c0[c0]	(1) cpd00001[c0] + (1) cpd00038[c0] -> (1) cpd00047[c0] + (1) cpd00067[c0] + (1) cpd02978[c0]	>	OK	R00424	GTP-CYCLOHYDRO-I-RXN.c			GTP cyclohydrolase I (EC 3.5.4.16) type 1|GTP cyclohydrolase I (EC 3.5.4.16) type 2|adenine deaminase (EC 3.5.4.2)	c0	15	0	0	0	0	PosPV/-/-/PosPV/PosPV/812	PosPV/-/-/-/PosPV/1578	NoB/-/-/-/NoB/1146	PosPV/-/-/-/NoPV/2453	PosPV/-/-/-/NoPV/3257	NoB/-/NoB/NoB/NoB/67	-	-	PosPV/-/-/-/PosPV/1832	PosPV/-/-/-/NoPV/2703	PosP/-/-/PosP/NoPV/G	PosPV/-/-/-/NoPV/111	NoB/-/-/NoB/NoB/319	PosPV/-/PosPV/PosPV/NoPV/4454	PosPV/-/PosPV/PosPV/NoPV/2495	PosPV/-/PosPV/PosPV/NoPV/1170	PosPV/-/PosPV/PosPV/NoPV/3906
Phenylalanine, tyrosine and tryptophan biosynthesis	rxn00726_c0	(1) NH3_c0[c0] + (1) Chorismate_c0[c0] -> (1) H2O_c0[c0] + (1) Pyruvate_c0[c0] + (1) H+_c0[c0] + (1) Anthranilate_c0[c0]	(1) cpd00013[c0] + (1) cpd00216[c0] -> (1) cpd00001[c0] + (1) cpd00020[c0] + (1) cpd00067[c0] + (1) cpd00093[c0]	>	OK	R00985				Anthranilate synthase, aminase component (EC 4.1.3.27)|Anthranilate synthase, amidotransferase component (EC 4.1.3.27)|methylisocitrate lyase (EC 4.1.3.30)	c0	13	0	0	0	0	PosPV/-/-/PosPV/NoPV/1739, 1738	NoB/-/-/-/NoB/109, 108	PosPV/-/-/-/NoPV/1548, 1549	PosPV/-/-/-/NoPV/662, 663	PosPV/-/-/-/NoPV/653, 654	-	-	-	PosPV/-/-/-/NoPV/243, 244	PosPV/-/-/-/NoPV/2580, 1749	PosPV/-/-/PosPV/NoPV/2859, 2858	PosPV/-/-/-/NoPV/1741, 1740	-	PosPV/-/PosPV/PosPV/NoPV/173, 172	PosPV/-/PosPV/PosPV/NoPV/3232	PosPV/-/PosPV/PosPV/NoPV/1335, 1334	PosPV/-/PosPV/PosPV/NoPV/2823, 2824
Phenylalanine, tyrosine and tryptophan biosynthesis	rxn00727_c0	(1) L-Glutamine_c0[c0] + (1) Chorismate_c0[c0] -> (1) Pyruvate_c0[c0] + (1) L-Glutamate_c0[c0] + (1) H+_c0[c0] + (1) Anthranilate_c0[c0]	(1) cpd00053[c0] + (1) cpd00216[c0] -> (1) cpd00020[c0] + (1) cpd00023[c0] + (1) cpd00067[c0] + (1) cpd00093[c0]	>	OK	R00986	ANTHRANSYN-RXN.c			Anthranilate synthase, aminase component (EC 4.1.3.27)|Anthranilate synthase, amidotransferase component (EC 4.1.3.27)|methylisocitrate lyase (EC 4.1.3.30)	c0	13	0	0	0	0	NoPV/-/-/NoPV/NoPV/1739, 1738	NoB/-/-/-/NoB/108, 109	NoPV/-/-/-/NoPV/1548, 1549	NoPV/-/-/-/NoPV/663, 662	NoPV/-/-/-/NoPV/654, 653	-	-	-	NoPV/-/-/-/NoPV/244, 243	NoPV/-/-/-/NoPV/2580, 1749	NoPV/-/-/NoPV/NoPV/2859, 2858	NoPV/-/-/-/NoPV/1740, 1741	-	NoPV/-/NoPV/NoPV/NoPV/173, 172	NoPV/-/NoPV/NoPV/NoPV/3232	NoPV/-/NoPV/NoPV/NoPV/1335, 1334	NoPV/-/NoPV/NoPV/NoPV/2823, 2824
Phenylalanine, tyrosine and tryptophan biosynthesis	rxn00791_c0	(1) PPi_c0[c0] + (1) H+_c0[c0] + (1) N-5-phosphoribosyl-anthranilate_c0[c0] <- (1) Anthranilate_c0[c0] + (1) PRPP_c0[c0]	(1) cpd00012[c0] + (1) cpd00067[c0] + (1) cpd02642[c0] <- (1) cpd00093[c0] + (1) cpd00103[c0]	<	OK|HB	R01073	PRTRANS-RXN.c			Anthranilate phosphoribosyltransferase (EC 2.4.2.18)|nicotinate-nucleotide---dimethylbenzimidazole phosphoribosyltransferase (EC 2.4.2.21)	c0	13	0	0	0	0	NegN/-/-/NegN/NoNV/1740	NoB/-/-/-/NoB/107	NegN/-/-/-/NoNV/1550	NegN/-/-/-/NoNV/661	NegN/-/-/-/NoNV/655	-	-	-	NegN/-/-/-/NoNV/243	NegN/-/-/-/NoNV/1750	NegN/-/-/NegN/NoNV/2857	NegN/-/-/-/NoNV/1741	-	NegN/-/NegN/NegN/NoNV/171	NegN/-/NegN/NegN/NoNV/3233	NegN/-/NegN/NegN/NoNV/1336	NegN/-/NegN/NegN/NoNV/2822
Phenylalanine, tyrosine and tryptophan biosynthesis	rxn02507_c0	(1) H+_c0[c0] + (1) 1-(2-carboxyphenylamino)-1-deoxyribulose 5-phosphate_c0[c0] -> (1) H2O_c0[c0] + (1) CO2_c0[c0] + (1) Indoleglycerol phosphate_c0[c0]	(1) cpd00067[c0] + (1) cpd00956[c0] -> (1) cpd00001[c0] + (1) cpd00011[c0] + (1) cpd02210[c0]	>	OK	R03508	IGPSYN-RXN.c			Indole-3-glycerol phosphate synthase (EC 4.1.1.48)|3-hydroxy-2-methylpyridine-4,5-dicarboxylate 4-decarboxylase (EC 4.1.1.51)	c0	12	0	0	0	0	PosP/-/-/PosP/NoPV/1741	-	PosP/-/-/-/NoPV/1551	PosP/-/-/-/NoPV/660	PosP/-/-/-/NoPV/656	-	-	-	PosP/-/-/-/NoPV/242	PosP/-/-/-/NoPV/1751	PosP/-/-/PosP/NoPV/2856	PosP/-/-/-/NoPV/623, 1742	-	PosP/-/PosP/PosP/NoPV/170	PosP/-/PosP/PosP/NoPV/3234	PosP/-/PosP/PosP/NoPV/1337	PosP/-/PosP/PosP/NoPV/2821
Phenylalanine, tyrosine and tryptophan biosynthesis	rxn02508_c0	(1) N-5-phosphoribosyl-anthranilate_c0[c0] -> (1) 1-(2-carboxyphenylamino)-1-deoxyribulose 5-phosphate_c0[c0]	(1) cpd02642[c0] -> (1) cpd00956[c0]	-	OK	R03509	PRAISOM-RXN.c			Phosphoribosylanthranilate isomerase (EC 5.3.1.24)|D-sedoheptulose 7-phosphate isomerase (EC 5.3.1.28)	c0	12	0	0	0	0	PosP/-/-/PosP/NoPV/G	-	PosP/-/-/-/NoPV/1552	PosP/-/-/-/NoPV/659	PosP/-/-/-/NoPV/657	-	-	-	PosP/-/-/-/NoPV/1622, 241	PosP/-/-/-/NoPV/1752	PosP/-/-/PosP/NoPV/2855	PosP/-/-/-/NoPV/1743	-	PosP/-/PosP/PosP/NoPV/169	PosP/-/PosP/PosP/NoPV/3235	PosP/-/PosP/PosP/NoPV/1338	PosP/-/PosP/PosP/NoPV/2820
Phenylalanine, tyrosine and tryptophan biosynthesis	rxn08130_c0	(1) S-Adenosyl-L-methionine_c0[c0] + (1) 2-Demethylmenaquinol 8_c0[c0] -> (1) S-Adenosyl-homocysteine_c0[c0] + (1) H+_c0[c0] + (1) Menaquinol 8_c0[c0]	(1) cpd00017[c0] + (1) cpd15353[c0] -> (1) cpd00019[c0] + (1) cpd00067[c0] + (1) cpd15499[c0]	>	OK		ADOMET-DMK-METHYLTRANSFER-RXN.c				c0	3	0	0	0	0	-	-	-	PosP/-/-/-/PosP/G	PosP/-/-/-/PosP/G	-	-	-	-	-	-	PosP/-/-/-/PosP/G	-	-	-	-	-
Phenylalanine, tyrosine and tryptophan biosynthesis	rxn00490_c0	(1) H+_c0[c0] + (1) Pretyrosine_c0[c0] <- (1) H2O_c0[c0] + (1) CO2_c0[c0] + (1) L-Phenylalanine_c0[c0]	(1) cpd00067[c0] + (1) cpd00616[c0] <- (1) cpd00001[c0] + (1) cpd00011[c0] + (1) cpd00066[c0]	>	OK	R00691	CARBOXYCYCLOHEXADIENYL-DEHYDRATASE-RXN.c			Arogenate dehydratase (EC 4.2.1.91)|3-hydroxybutyryl-CoA dehydratase (EC 4.2.1.55)|kievitone hydratase (EC 4.2.1.95)	c0	1	0	0	0	0	-	-	-	-	-	-	-	NegN/-/-/-/NegNV/G	-	-	-	-	-	-	-	-	-
Valine, leucine and isoleucine biosynthesis	rxn00011_c0	(1) CO2_c0[c0] + (1) 2-Hydroxyethyl-ThPP_c0[c0] <- (1) Pyruvate_c0[c0] + (1) TPP_c0[c0] + (1) H+_c0[c0]	(1) cpd00011[c0] + (1) cpd03049[c0] <- (1) cpd00020[c0] + (1) cpd00056[c0] + (1) cpd00067[c0]	>	OK	R00014	RXN-12583.c			Pyruvate decarboxylase (EC 4.1.1.1)|Acetolactate synthase small subunit (EC 2.2.1.6), predicted, Archaeal type|Acetolactate synthase small subunit (EC 2.2.1.6)|Acetolactate synthase large subunit (EC 2.2.1.6)|Acetolactate synthase small subunit (EC 2.2.1.6), Xanthomonadales type|Acetolactate synthase small subunit (EC 2.2.1.6), predicted|Acetolactate synthase small subunit (EC 2.2.1.6), predicted…	c0	17	0	0	0	0	NegN/-/-/NegN/NegNV/101, 100	NegN/-/-/-/NegNV/2021, 2020	NegN/-/-/-/NoNV/501, 2131, 500	NegN/-/-/-/NoNV/548, 549	NegN/-/-/-/NoNV/2782, 2783	NegN/-/NegN/NegN/NoNV/1067, 1066	NegN/-/-/-/NoNV/326, 325	NegN/-/-/-/NoNV/1188, 1187	NegN/-/-/-/NegNV/1416, 1812, 348, 349, 1246	NegN/-/-/-/NoNV/2481, 1502, 2429, 2428	NegN/-/-/NegN/NegNV/3056, 266, 508, 267, 4171, 4172, 2675, 1074	NegN/-/-/-/NegNV/1875, 919	NegN/-/-/NegN/NoNV/1088, 331, 330, 1386	NegN/-/NegN/NegN/NegNV/4476, 2058	NegN/-/NegN/NegN/NegNV/403, 5178, 5179, 4442	NegN/-/NegN/NegN/NegNV/2044, 1762, 3736	NegN/-/NegN/NegN/NegN/1842, 3250, 2357, 2356
Valine, leucine and isoleucine biosynthesis	rxn00806_c0	(1) 2-Oxoglutarate_c0[c0] + (1) L-Leucine_c0[c0] <-> (1) L-Glutamate_c0[c0] + (1) 4MOP_c0[c0]	(1) cpd00024[c0] + (1) cpd00107[c0] <-> (1) cpd00023[c0] + (1) cpd00200[c0]	-	OK	R01090	BRANCHED-CHAINAMINOTRANSFERLEU-RXN.c;LEUCINE-AMINOTRANSFERASE-RXN.c			Branched-chain amino acid aminotransferase (EC 2.6.1.42)|diaminobutyrate---pyruvate transaminase (EC 2.6.1.46)|kynurenine---glyoxylate transaminase (EC 2.6.1.63)|aspartate---phenylpyruvate transaminase (EC 2.6.1.70)	c0	17	0	0	0	0	NegN/-/-/NegN/NegV/1232	NegN/-/-/-/PosV/1114	NegN/-/-/-/NegNV/2015	NegN/-/-/-/NegV/127	NegN/-/-/-/PosV/3314	NegN/-/NegN/NegN/PosV/2499	NegN/-/-/-/NegNV/170	NegN/-/-/-/NegNV/3149	NegN/-/-/-/NegV/153	NegN/-/-/-/NegNV/450	NegN/-/-/NegN/NegV/3525	NegN/-/-/-/NegV/821	NegN/-/-/NegN/PosV/332	NegN/-/NegN/NegN/NegV/4141	NegN/-/NegN/NegN/NegNV/2502	NoV/-/NoV/NoV/NegV/2693, 3551	NegN/-/NegN/NegN/NegV/4202
Valine, leucine and isoleucine biosynthesis	rxn00902_c0	(1) CoA_c0[c0] + (1) H+_c0[c0] + (1) 2-Isopropylmalate_c0[c0] <- (1) H2O_c0[c0] + (1) Acetyl-CoA_c0[c0] + (1) 3-Methyl-2-oxobutanoate_c0[c0]	(1) cpd00010[c0] + (1) cpd00067[c0] + (1) cpd01646[c0] <- (1) cpd00001[c0] + (1) cpd00022[c0] + (1) cpd00123[c0]	<	OK	R01213	2-ISOPROPYLMALATESYN-RXN.c		4.1.3.12	2-isopropylmalate synthase (EC 2.3.3.13)|citrate (Re)-synthase (EC 2.3.3.3)	c0	17	0	0	0	0	NegN/-/-/NegN/NegNV/1917	NegN/-/-/-/NoNV/638	NegN/-/-/-/NegNV/968	NegN/-/-/-/NegNV/2253, 2257	NegN/-/-/-/NoNV/1309, 1306	NegN/-/NegN/NegN/NoNV/1739, 1742	NegN/-/-/-/NegNV/724	NegN/-/-/-/NegNV/2518	NegN/-/-/-/NegNV/3285	NegN/-/-/-/NegNV/1946	NegN/-/-/NegN/NegNV/3272, 1610	NegN/-/-/-/NegNV/61, 78, 59	NegN/-/-/NegN/NoNV/1811	NegN/-/NegN/NegN/NegNV/4211	NegN/-/NegN/NegN/NegNV/387	NegN/-/NegN/NegN/NegNV/2070, 3822	NegN/-/NegN/NegN/NegNV/3243
Valine, leucine and isoleucine biosynthesis	rxn00903_c0	(1) 2-Oxoglutarate_c0[c0] + (1) L-Valine_c0[c0] <-> (1) L-Glutamate_c0[c0] + (1) 3-Methyl-2-oxobutanoate_c0[c0]	(1) cpd00024[c0] + (1) cpd00156[c0] <-> (1) cpd00023[c0] + (1) cpd00123[c0]	-	OK	R01214	BRANCHED-CHAINAMINOTRANSFERVAL-RXN.c			Branched-chain amino acid aminotransferase (EC 2.6.1.42)|diaminobutyrate---pyruvate transaminase (EC 2.6.1.46)|kynurenine---glyoxylate transaminase (EC 2.6.1.63)	c0	17	0	0	0	0	NegN/-/-/NegN/NegV/1232	NegN/-/-/-/NegV/1114	NegN/-/-/-/PosV/2015	NegN/-/-/-/PosV/127	NegN/-/-/-/PosV/3314	NegN/-/NegN/NegN/PosV/2499	NegN/-/-/-/PosV/170	NegN/-/-/-/PosV/3149	NegN/-/-/-/NegV/153	NegN/-/-/-/PosV/450	NegN/-/-/NegN/NegV/3525	NegN/-/-/-/NegV/821	NegN/-/-/NegN/NoV/332	NegN/-/NegN/NegN/NegV/4141	NegN/-/NegN/NegN/NegV/2502	NoV/-/NoV/NoV/NoV/2693, 3551	NegN/-/NegN/NegN/NegV/4202
Valine, leucine and isoleucine biosynthesis	rxn01575_c0	(1) 2-Oxoglutarate_c0[c0] + (1) L-Isoleucine_c0[c0] <-> (1) L-Glutamate_c0[c0] + (1) 3MOP_c0[c0]	(1) cpd00024[c0] + (1) cpd00322[c0] <-> (1) cpd00023[c0] + (1) cpd00508[c0]	-	OK	R02199	BRANCHED-CHAINAMINOTRANSFERILEU-RXN.c			Branched-chain amino acid aminotransferase (EC 2.6.1.42)|diaminobutyrate---pyruvate transaminase (EC 2.6.1.46)	c0	17	0	0	0	0	NegN/-/-/NegN/PosV/1232	NegN/-/-/-/PosV/1114	NegN/-/-/-/PosV/2015	NegN/-/-/-/PosV/127	NegN/-/-/-/PosV/3314	NegN/-/NegN/NegN/PosV/2499	NegN/-/-/-/PosV/170	NegN/-/-/-/PosV/3149	NegN/-/-/-/NegV/153	NegN/-/-/-/PosV/450	NegN/-/-/NegN/NegV/3525	NegN/-/-/-/NegV/821	NegN/-/-/NegN/PosV/332	NegN/-/NegN/NegN/NegV/4141	NegN/-/NegN/NegN/NegV/2502	NoV/-/NoV/NoV/NoV/2693, 3551	NegN/-/NegN/NegN/NegV/4202
Valine, leucine and isoleucine biosynthesis	rxn02789_c0	(1) 2-Isopropylmalate_c0[c0] <-> (1) H2O_c0[c0] + (1) 2-Isopropylmaleate_c0[c0]	(1) cpd01646[c0] <-> (1) cpd00001[c0] + (1) cpd01710[c0]	-	OK	R03968	3-ISOPROPYLMALISOM-RXN.c			3-isopropylmalate dehydratase small subunit (EC 4.2.1.33)|3-isopropylmalate dehydratase large subunit (EC 4.2.1.33)|3-isopropylmalate dehydratase (EC 4.2.1.33)	c0	17	0	0	0	0	PosP/-/-/PosP/PosPV/1919, 1920	NoB/-/-/-/NoB/636, 635	NoB/-/-/-/NoB/867, 966, 565, 967, 695	NoB/-/-/-/NoB/2254, 2256	NoB/-/-/-/NoB/1308, 1307	NoB/-/NoB/NoB/NoB/1741, 1740	NoB/-/-/-/NoB/722, 721	NoB/-/-/-/NoB/1034, 2516, 2517	NoB/-/-/-/NoB/3250, 3252, 1214, 3249	NoB/-/-/-/NoB/1988, 2457, 1989	NoB/-/-/NoB/NoB/4295, 3628, 3627, 4640	NoB/-/-/-/NoB/756, 755	NoB/-/-/NoB/NoB/2714, 3241, 3240	PosP/-/PosP/PosP/PosPV/4479, 3186, 4480, 5087, 3187, 5085, 1779	NoB/-/NoB/NoB/NoB/400, 399, 5824	PosP/-/PosP/PosP/PosPV/2048, 2049	NoB/-/NoB/NoB/NoB/3247, 3246, 2064
Valine, leucine and isoleucine biosynthesis	rxn02811_c0	(1) 3-Isopropylmalate_c0[c0] <-> (1) H2O_c0[c0] + (1) 2-Isopropylmaleate_c0[c0]	(1) cpd02693[c0] <-> (1) cpd00001[c0] + (1) cpd01710[c0]	-	OK	R04001	RXN-8991.c			3-isopropylmalate dehydratase small subunit (EC 4.2.1.33)|3-isopropylmalate dehydratase large subunit (EC 4.2.1.33)|3-isopropylmalate dehydratase (EC 4.2.1.33)	c0	17	0	0	0	0	NegN/-/-/NegN/NegNV/1919, 1920	NoB/-/-/-/NoB/636, 635	NoB/-/-/-/NoB/867, 966, 565, 695, 967	NoB/-/-/-/NoB/2254, 2256	NoB/-/-/-/NoB/1307, 1308	NoB/-/NoB/NoB/NoB/1741, 1740	NoB/-/-/-/NoB/721, 722	NoB/-/-/-/NoB/2516, 2517, 1034	NoB/-/-/-/NoB/3252, 3250, 3249, 1214	NoB/-/-/-/NoB/1988, 1989, 2457	NoB/-/-/NoB/NoB/4295, 3628, 3627, 4640	NoB/-/-/-/NoB/755, 756	NoB/-/-/NoB/NoB/2714, 3241, 3240	NegN/-/NegN/NegN/NegNV/3186, 4479, 4480, 5087, 5085, 3187, 1779	NoB/-/NoB/NoB/NoB/400, 399, 5824	NegN/-/NegN/NegN/NegNV/2049, 2048	NoB/-/NoB/NoB/NoB/3246, 2064, 3247
Valine, leucine and isoleucine biosynthesis	rxn03062_c0	(1) NAD_c0[c0] + (1) 3-Isopropylmalate_c0[c0] <-> (1) NADH_c0[c0] + (1) H+_c0[c0] + (1) 2-isopropyl-3-oxosuccinate_c0[c0]	(1) cpd00003[c0] + (1) cpd02693[c0] <-> (1) cpd00004[c0] + (1) cpd00067[c0] + (1) cpd02605[c0]	-	OK	R04426	3-ISOPROPYLMALDEHYDROG-RXN.c			3-isopropylmalate dehydrogenase (EC 1.1.1.85)|3-isopropylmalate dehydrogenase (EC 1.1.1.85)	c0	17	0	0	0	0	PosP/-/-/PosP/PosPV/1921	NoB/-/-/-/NoB/634	NoB/-/-/-/NoB/965	NoB/-/-/-/NoB/2252	NoB/-/-/-/NoB/1311	NoB/-/NoB/NoB/NoB/1743	NoB/-/-/-/NoB/720	NoB/-/-/-/NoB/2515	NoB/-/-/-/NoB/1244	NoB/-/-/-/NoB/2479	NoB/-/-/NoB/NoB/1077	NoB/-/-/-/NoB/892	NoB/-/-/NoB/NoB/1388	PosP/-/PosP/PosP/PosPV/2060	NoB/-/NoB/NoB/NoB/4444	PosP/-/PosP/PosP/PosPV/3738	NoB/-/NoB/NoB/NoB/1840
Valine, leucine and isoleucine biosynthesis	rxn03194_c0	(1) 2-Oxobutyrate_c0[c0] + (1) 2-Hydroxyethyl-ThPP_c0[c0] <-> (1) TPP_c0[c0] + (1) 2-Aceto-2-hydroxybutanoate_c0[c0]	(1) cpd00094[c0] + (1) cpd03049[c0] <-> (1) cpd00056[c0] + (1) cpd00498[c0]	-	OK	R04673				Acetolactate synthase small subunit (EC 2.2.1.6), predicted, Archaeal type|Acetolactate synthase small subunit (EC 2.2.1.6)|Acetolactate synthase large subunit (EC 2.2.1.6)|Acetolactate synthase small subunit (EC 2.2.1.6), Xanthomonadales type|Acetolactate synthase small subunit (EC 2.2.1.6), predicted|Acetolactate synthase small subunit (EC 2.2.1.6), predicted, Archaeal type 2|acetolactate synth…	c0	17	0	0	0	0	PosP/-/-/PosP/PosPV/100, 101	PosP/-/-/-/NoPV/2020, 2021	PosP/-/-/-/NoPV/501, 500, 2131	PosP/-/-/-/NoPV/549, 548	PosP/-/-/-/NoPV/2783, 2782	PosP/-/PosP/PosP/NoPV/1067, 1066	PosP/-/-/-/NoPV/326, 325	PosP/-/-/-/NoPV/1188, 1187	PosP/-/-/-/PosPV/1416, 1812, 348, 1246, 349	PosP/-/-/-/NoPV/2481, 2428, 2429, 1502	PosP/-/-/PosP/PosPV/3056, 266, 508, 267, 4171, 4172, 2675, 1074	PosP/-/-/-/PosPV/1875, 919	PosP/-/-/PosP/NoPV/1386, 330, 331, 1088	PosP/-/PosP/PosP/PosPV/4476, 2058	PosP/-/PosP/PosP/PosPV/4442, 5179, 5178, 403	PosP/-/PosP/PosP/PosPV/3736, 2044	PosP/-/PosP/PosP/PosPV/1842, 2357, 3250, 2356
Valine, leucine and isoleucine biosynthesis	rxn03437_c0	(1) 2,3-Dihydroxy-3-methylvalerate_c0[c0] -> (1) H2O_c0[c0] + (1) 3MOP_c0[c0]	(1) cpd02535[c0] -> (1) cpd00001[c0] + (1) cpd00508[c0]	>	OK	R05070				Dihydroxy-acid dehydratase (EC 4.2.1.9)|ATP-dependent NAD(P)H-hydrate dehydratase (EC 4.2.1.93)	c0	17	0	0	0	0	PosP/-/-/PosP/PosPV/1916	PosP/-/-/-/NoPV/639	PosP/-/-/-/NoPV/506, 240, 1091	PosP/-/-/-/NoPV/547	PosP/-/-/-/NoPV/2784	PosP/-/PosP/PosP/NoPV/1068	PosP/-/-/-/NoPV/323	PosP/-/-/-/NoPV/1190, 783	PosP/-/-/-/PosPV/2148, 1245	PosP/-/-/-/NoPV/2480	PosP/-/-/PosP/PosPV/1673, 1075	PosP/-/-/-/PosPV/1258	PosP/-/-/PosP/NoPV/1387	PosP/-/PosP/PosP/PosPV/4999, 5412, 2059, 1184	PosP/-/PosP/PosP/PosPV/5846, 4709, 4443, 3603	PosP/-/PosP/PosP/PosPV/1466, 3737, 1467	PosP/-/PosP/PosP/PosPV/1061, 1841
Valine, leucine and isoleucine biosynthesis	rxn00737_c0	(1) L-Threonine_c0[c0] -> (1) NH3_c0[c0] + (1) 2-Oxobutyrate_c0[c0]	(1) cpd00161[c0] -> (1) cpd00013[c0] + (1) cpd00094[c0]	>	OK	R00996	THREDEHYD-RXN.c			Threonine dehydratase, catabolic (EC 4.3.1.19)|Threonine dehydratase biosynthetic (EC 4.3.1.19)|Threonine dehydratase (EC 4.3.1.19)|L-serine dehydratase 1 (EC 4.3.1.17)|3,4-dihydroxyphenylalanine reductive deaminase (EC 4.3.1.22)	c0	16	0	0	0	0	NoPV/-/-/NoPV/NoPV/2351	NoPV/-/-/-/NoPV/1860	PosPV/-/-/-/NoPV/1310	PosP/-/-/-/NoPV/G	-	PosP/-/PosP/PosP/NoPV/G	PosP/-/-/-/NoPV/328	PosP/-/-/-/NoPV/1184	PosP/-/-/-/NoPV/420	NoPV/-/-/-/NoPV/402	PosP/-/-/PosP/PosPV/1614, 1454	PosPV/-/-/-/PosPV/661	PosP/-/-/PosP/NoPV/1312	PosP/-/PosP/PosP/PosPV/2582	PosP/-/PosP/PosP/PosPV/3870	PosP/-/PosP/PosP/NoPV/3279	PosP/-/PosP/PosP/PosPV/1227
Valine, leucine and isoleucine biosynthesis	rxn01208_c0	(1) CO2_c0[c0] + (1) 4MOP_c0[c0] <- (1) H+_c0[c0] + (1) 2-isopropyl-3-oxosuccinate_c0[c0]	(1) cpd00011[c0] + (1) cpd00200[c0] <- (1) cpd00067[c0] + (1) cpd02605[c0]	<	OK	R01652	RXN-7800.c			3-isopropylmalate dehydrogenase (EC 1.1.1.85)	c0	3	0	0	0	0	NegN/-/-/NegN/NegNV/G	-	-	-	-	-	-	-	-	-	-	-	-	NegN/-/NegN/NegN/NegNV/G	-	NegN/-/NegN/NegN/NegNV/G	-
Valine, leucine and isoleucine biosynthesis	rxn00904_c0	(1) Pyruvate_c0[c0] + (1) L-Valine_c0[c0] -> (1) L-Alanine_c0[c0] + (1) 3-Methyl-2-oxobutanoate_c0[c0]	(1) cpd00020[c0] + (1) cpd00156[c0] -> (1) cpd00035[c0] + (1) cpd00123[c0]	-	OK	R01215	VALINE-PYRUVATE-AMINOTRANSFER-RXN.c			Valine--pyruvate aminotransferase (EC 2.6.1.66)|kynurenine---oxoglutarate transaminase (EC 2.6.1.7)	c0	2	0	0	0	0	PosP/-/-/PosP/PosPV/G	-	-	-	-	-	-	-	-	-	-	PosP/-/-/-/PosV/1688	-	-	-	-	-
Valine, leucine and isoleucine biosynthesis	rxn00804_c0	(1) H2O_c0[c0] + (1) NAD_c0[c0] + (1) L-Leucine_c0[c0] <-> (1) NADH_c0[c0] + (1) NH3_c0[c0] + (1) H+_c0[c0] + (1) 4MOP_c0[c0]	(1) cpd00001[c0] + (1) cpd00003[c0] + (1) cpd00107[c0] <-> (1) cpd00004[c0] + (1) cpd00013[c0] + (1) cpd00067[c0] + (1) cpd00200[c0]	-	OK	R01088	LEUCINE-DEHYDROGENASE-RXN.c			Leucine dehydrogenase (EC 1.4.1.9)|D-aspartate oxidase (EC 1.4.3.1)	c0	1	0	0	0	0	-	-	-	-	-	-	-	-	-	-	-	-	-	-	-	NegV/-/NegV/NegV/NegV/2968	-
Valine, leucine and isoleucine biosynthesis	rxn01045_c0	(1) H2O_c0[c0] + (1) NAD_c0[c0] + (1) L-Valine_c0[c0] <-> (1) NADH_c0[c0] + (1) NH3_c0[c0] + (1) H+_c0[c0] + (1) 3-Methyl-2-oxobutanoate_c0[c0]	(1) cpd00001[c0] + (1) cpd00003[c0] + (1) cpd00156[c0] <-> (1) cpd00004[c0] + (1) cpd00013[c0] + (1) cpd00067[c0] + (1) cpd00123[c0]	-	OK	R01434	RXN-13184.c			Leucine dehydrogenase (EC 1.4.1.9)|D-aspartate oxidase (EC 1.4.3.1)	c0	1	0	0	0	0	-	-	-	-	-	-	-	-	-	-	-	-	-	-	-	NegV/-/NegV/NegV/NegV/2968	-
Valine, leucine and isoleucine biosynthesis	rxn01573_c0	(1) H2O_c0[c0] + (1) NAD_c0[c0] + (1) L-Isoleucine_c0[c0] <-> (1) NADH_c0[c0] + (1) NH3_c0[c0] + (1) H+_c0[c0] + (1) 3MOP_c0[c0]	(1) cpd00001[c0] + (1) cpd00003[c0] + (1) cpd00322[c0] <-> (1) cpd00004[c0] + (1) cpd00013[c0] + (1) cpd00067[c0] + (1) cpd00508[c0]	-	OK	R02196				Leucine dehydrogenase (EC 1.4.1.9)|D-aspartate oxidase (EC 1.4.3.1)	c0	1	0	0	0	0	-	-	-	-	-	-	-	-	-	-	-	-	-	-	-	NegV/-/NegV/NegV/NegV/2968	-
Histidine metabolism	rxn02160_c0	(1) H2O_c0[c0] + (1) L-histidinol-phosphate_c0[c0] -> (1) Phosphate_c0[c0] + (1) L-Histidinol_c0[c0]	(1) cpd00001[c0] + (1) cpd00807[c0] -> (1) cpd00009[c0] + (1) cpd00641[c0]	-	OK|HB	R03013	HISTIDPHOS-RXN.c			Histidinol-phosphatase [alternative form] (EC 3.1.3.15)|Histidinol-phosphatase (EC 3.1.3.15)|glycerol-2-phosphatase (EC 3.1.3.19)	c0	17	0	0	0	0	PosP/-/-/PosP/PosPV/2350, 1581, 2038	PosP/-/-/-/PosPV/1859, 279, 1723	PosP/-/-/-/NoPV/1825	PosP/-/-/-/PosPV/2032	PosP/-/-/-/PosPV/1519	PosP/-/PosP/PosP/NoPV/2010	PosP/-/-/-/NoPV/391	PosP/-/-/-/NoPV/1551	PosP/-/-/-/NoPV/34	PosP/-/-/-/NoPV/515, 568	NoB/-/-/NoB/NoB/1747, 319	PosP/-/-/-/NoPV/G	PosP/-/-/PosP/NoPV/1869	PosP/-/PosP/PosP/NoPV/4120, 4377	PosP/-/PosP/PosP/NoPV/4491	PosP/-/PosP/PosP/NoPV/2091	PosP/-/PosP/PosP/NoPV/3317
Histidine metabolism	rxn02320_c0	(1) 2-Oxoglutarate_c0[c0] + (1) L-histidinol-phosphate_c0[c0] <-> (1) L-Glutamate_c0[c0] + (1) imidazole acetol-phosphate_c0[c0]	(1) cpd00024[c0] + (1) cpd00807[c0] <-> (1) cpd00023[c0] + (1) cpd00930[c0]	-	OK	R03243	HISTAMINOTRANS-RXN.c			Biosynthetic Aromatic amino acid aminotransferase beta (EC 2.6.1.57)|Histidinol-phosphate aminotransferase (EC 2.6.1.9)|oximinotransferase (EC 2.6.3.1)	c0	17	0	0	0	0	NegN/-/-/NegN/NegNV/1092	NegN/-/-/-/NegNV/1054	NegN/-/-/-/NoNV/440, 1917	NegN/-/-/-/NegNV/2033	NegN/-/-/-/NegNV/1518	NegN/-/NegN/NegN/NoNV/2011	NegN/-/-/-/NoNV/398	NegN/-/-/-/NoNV/1546	NegN/-/-/-/NoNV/158	NegN/-/-/-/NoNV/1756	NoB/-/-/NoB/NoB/269	NegN/-/-/-/NoNV/2449	NegN/-/-/NegN/NoNV/2073	NegN/-/NegN/NegN/NoNV/652	NegN/-/NegN/NegN/NoNV/4832	NegN/-/NegN/NegN/NoNV/275, 361, 2538	NegN/-/NegN/NegN/NoNV/4180
Histidine metabolism	rxn00789_c0	(1) PPi_c0[c0] + (1) H+_c0[c0] + (1) Phosphoribosyl-ATP_c0[c0] <- (1) ATP_c0[c0] + (1) PRPP_c0[c0]	(1) cpd00012[c0] + (1) cpd00067[c0] + (1) cpd01775[c0] <- (1) cpd00002[c0] + (1) cpd00103[c0]	<	OK|HB	R01071	ATPPHOSPHORIBOSYLTRANS-RXN.c			ATP phosphoribosyltransferase (EC 2.4.2.17)|ATP phosphoribosyltransferase regulatory subunit (EC 2.4.2.17)|ATP phosphoribosyltransferase catalytic subunit (EC 2.4.2.17)|dioxotetrahydropyrimidine phosphoribosyltransferase (EC 2.4.2.20)	c0	16	0	0	0	0	NegN/-/-/NegN/NegNV/1094, 1096	NegN/-/-/-/NegNV/1058, 1056	NegN/-/-/-/NoNV/442, 443	NegN/-/-/-/NegNV/2035	NegN/-/-/-/NegNV/1516	NegN/-/NegN/NegN/NoNV/2013	NegN/-/-/-/NoNV/401	NegN/-/-/-/NoNV/1544	NegN/-/-/-/NoNV/1691, 1692	NegN/-/-/-/NoNV/2137, 2138	-	NegN/-/-/-/NoNV/1254	NegN/-/-/NegN/NoNV/1161, 1162	NegN/-/NegN/NegN/NoNV/3430, 3429	NegN/-/NegN/NegN/NoNV/4831, 4830	NegN/-/NegN/NegN/NoNV/3483, 3484	NegN/-/NegN/NegN/NoNV/4030, 4029
Histidine metabolism	rxn00863_c0	(1) H2O_c0[c0] + (1) NAD_c0[c0] + (1) L-Histidinal_c0[c0] -> (1) NADH_c0[c0] + (2) H+_c0[c0] + (1) L-Histidine_c0[c0]	(1) cpd00001[c0] + (1) cpd00003[c0] + (1) cpd01324[c0] -> (1) cpd00004[c0] + (2) cpd00067[c0] + (1) cpd00119[c0]	-	OK	R01163	HISTALDEHYD-RXN.c			Histidinol dehydrogenase (EC 1.1.1.23)|histidinol dehydrogenase (EC 1.1.1.23)	c0	16	0	0	0	0	PosP/-/-/PosP/PosPV/1093	PosP/-/-/-/PosPV/1055	PosP/-/-/-/NoPV/441	PosP/-/-/-/PosPV/2034	PosP/-/-/-/PosPV/1517	PosP/-/PosP/PosP/NoPV/2012	PosP/-/-/-/NoPV/400, 399	PosP/-/-/-/NoPV/1545	PosP/-/-/-/NoPV/1690	PosP/-/-/-/NoPV/2136	-	PosP/-/-/-/NoPV/1945	PosP/-/-/PosP/NoPV/1163	PosP/-/PosP/PosP/NoPV/3428	PosP/-/PosP/PosP/NoPV/4808, 3550	PosP/-/PosP/PosP/NoPV/3482	PosP/-/PosP/PosP/NoPV/4028
Histidine metabolism	rxn02159_c0	(1) NAD_c0[c0] + (1) L-Histidinol_c0[c0] <-> (1) NADH_c0[c0] + (1) H+_c0[c0] + (1) L-Histidinal_c0[c0]	(1) cpd00003[c0] + (1) cpd00641[c0] <-> (1) cpd00004[c0] + (1) cpd00067[c0] + (1) cpd01324[c0]	-	OK	R03012	HISTOLDEHYD-RXN.c			Histidinol dehydrogenase (EC 1.1.1.23)|histidinol dehydrogenase (EC 1.1.1.23)	c0	16	0	0	0	0	PosP/-/-/PosP/PosPV/1093	PosP/-/-/-/PosPV/1055	PosP/-/-/-/NoPV/441	PosP/-/-/-/PosPV/2034	PosP/-/-/-/PosPV/1517	PosP/-/PosP/PosP/NoPV/2012	PosP/-/-/-/NoPV/400, 399	PosP/-/-/-/NoPV/1545	PosP/-/-/-/NoPV/1690	PosP/-/-/-/NoPV/2136	-	PosP/-/-/-/NoPV/1945	PosP/-/-/PosP/NoPV/1163	PosP/-/PosP/PosP/NoPV/3428	PosP/-/PosP/PosP/NoPV/3550, 4808	PosP/-/PosP/PosP/NoPV/3482	PosP/-/PosP/PosP/NoPV/4028
Histidine metabolism	rxn02473_c0	(1) D-erythro-imidazol-glycerol-phosphate_c0[c0] -> (1) H2O_c0[c0] + (1) imidazole acetol-phosphate_c0[c0]	(1) cpd02843[c0] -> (1) cpd00001[c0] + (1) cpd00930[c0]	>	OK	R03457	IMIDPHOSDEHYD-RXN.c			Imidazoleglycerol-phosphate dehydratase (EC 4.2.1.19)|cystathionine beta-synthase (EC 4.2.1.22)	c0	16	0	0	0	0	PosP/-/-/PosP/PosPV/1091	PosP/-/-/-/PosPV/1053	PosP/-/-/-/NoPV/439	PosP/-/-/-/PosPV/2032	PosP/-/-/-/PosPV/1519	PosP/-/PosP/PosP/NoPV/2010	PosP/-/-/-/NoPV/397	PosP/-/-/-/NoPV/1028	PosP/-/-/-/NoPV/1689	PosP/-/-/-/NoPV/2135	-	PosP/-/-/-/NoPV/1673	PosP/-/-/PosP/NoPV/1164	PosP/-/PosP/PosP/NoPV/3427	PosP/-/PosP/PosP/NoPV/4833	PosP/-/PosP/PosP/NoPV/3481	PosP/-/PosP/PosP/NoPV/4026
Histidine metabolism	rxn02834_c0	(1) H2O_c0[c0] + (1) Phosphoribosyl-ATP_c0[c0] -> (1) PPi_c0[c0] + (2) H+_c0[c0] + (1) Phosphoribosyl-AMP_c0[c0]	(1) cpd00001[c0] + (1) cpd01775[c0] -> (1) cpd00012[c0] + (2) cpd00067[c0] + (1) cpd01777[c0]	>	OK|HB	R04035	HISTPRATPHYD-RXN.c			Phosphoribosyl-ATP pyrophosphatase (EC 3.6.1.31)|Phosphoribosyl-AMP cyclohydrolase (EC 3.5.4.19)|phosphoribosyl-ATP diphosphatase (EC 3.6.1.31)	c0	16	0	0	0	0	PosP/-/-/PosP/PosPV/1087	PosP/-/-/-/PosPV/1049	PosP/-/-/-/NoPV/435	PosP/-/-/-/PosPV/1501	PosP/-/-/-/PosPV/470	PosP/-/PosP/PosP/NoPV/1653	PosP/-/-/-/NoPV/393	PosP/-/-/-/NoPV/1550	PosP/-/-/-/NoPV/1688	PosP/-/-/-/NoPV/2134	-	PosP/-/-/-/NoPV/692	PosP/-/-/PosP/NoPV/1165	PosP/-/PosP/PosP/NoPV/3425	PosP/-/PosP/PosP/NoPV/4837, 4838	PosP/-/PosP/PosP/NoPV/3480	PosP/-/PosP/PosP/NoPV/4025
Histidine metabolism	rxn02835_c0	(1) H2O_c0[c0] + (1) Phosphoribosyl-AMP_c0[c0] <-> (1) phosphoribosylformiminoaicar-phosphate_c0[c0]	(1) cpd00001[c0] + (1) cpd01777[c0] <-> (1) cpd02979[c0]	-	OK	R04037	HISTCYCLOHYD-RXN.c			Phosphoribosyl-ATP pyrophosphatase (EC 3.6.1.31)|Phosphoribosyl-AMP cyclohydrolase (EC 3.5.4.19)|1-pyrroline-4-hydroxy-2-carboxylate deaminase (EC 3.5.4.22)	c0	16	0	0	0	0	PosP/-/-/PosP/PosPV/1087	PosP/-/-/-/PosPV/1049	PosP/-/-/-/NoPV/435	PosP/-/-/-/PosPV/1501	PosP/-/-/-/PosPV/470	PosP/-/PosP/PosP/NoPV/1653	PosP/-/-/-/NoPV/393	PosP/-/-/-/NoPV/1550	PosP/-/-/-/NoPV/1688	PosP/-/-/-/NoPV/2134	-	PosP/-/-/-/NoPV/692	PosP/-/-/PosP/NoPV/1165	PosP/-/PosP/PosP/NoPV/3425	PosP/-/PosP/PosP/NoPV/4838, 4837	PosP/-/PosP/PosP/NoPV/3480	PosP/-/PosP/PosP/NoPV/4025
Histidine metabolism	rxn03135_c0	(1) L-Glutamate_c0[c0] + (2) H+_c0[c0] + (1) D-erythro-imidazol-glycerol-phosphate_c0[c0] + (1) AICAR_c0[c0] <- (1) L-Glutamine_c0[c0] + (1) phosphoribulosylformimino-AICAR-phosphate_c0[c0]	(1) cpd00023[c0] + (2) cpd00067[c0] + (1) cpd02843[c0] + (1) cpd02851[c0] <- (1) cpd00053[c0] + (1) cpd02991[c0]	>	OK|HB	R04558	GLUTAMIDOTRANS-RXN.c			Imidazole glycerol phosphate synthase amidotransferase subunit (EC 2.4.2.-)|Imidazole glycerol phosphate synthase cyclase subunit (EC 4.1.3.-)|nicotinamide phosphoribosyltransferase (EC 2.4.2.12)	c0	16	0	0	0	0	NegN/-/-/NegN/NegNV/G	NegN/-/-/-/NegNV/G	NegN/-/-/-/NoNV/G	NegN/-/-/-/NegNV/G	NegN/-/-/-/NegNV/G	NegN/-/NegN/NegN/NoNV/G	NegN/-/-/-/NoNV/G	NegN/-/-/-/NoNV/G	NegN/-/-/-/NoNV/G	NegN/-/-/-/NoNV/G	-	NegN/-/-/-/NoNV/G	NegN/-/-/NegN/NoNV/G	NegN/-/NegN/NegN/NoNV/G	NegN/-/NegN/NegN/NoNV/G	NegN/-/NegN/NegN/NoNV/G	NegN/-/NegN/NegN/NoNV/G
Histidine metabolism	rxn03175_c0	(1) H+_c0[c0] + (1) phosphoribosylformiminoaicar-phosphate_c0[c0] -> (1) phosphoribulosylformimino-AICAR-phosphate_c0[c0]	(1) cpd00067[c0] + (1) cpd02979[c0] -> (1) cpd02991[c0]	<	OK|HB	R04640	PRIBFAICARPISOM-RXN.c			Phosphoribosylformimino-5-aminoimidazole carboxamide ribotide isomerase (EC 5.3.1.16)|1-(5-phosphoribosyl)-5-[(5-phosphoribosylamino)methylideneamino]imidazole-4-carboxamide isomerase (EC 5.3.1.16)	c0	16	0	0	0	0	PosP/-/-/PosP/PosPV/G	PosP/-/-/-/PosPV/G	PosP/-/-/-/NoPV/G	PosP/-/-/-/PosPV/G	PosP/-/-/-/PosPV/G	PosP/-/PosP/PosP/NoPV/G	PosP/-/-/-/NoPV/G	PosP/-/-/-/NoPV/G	PosP/-/-/-/NoPV/2892	PosP/-/-/-/NoPV/1831	-	PosP/-/-/-/NoPV/1655	PosP/-/-/PosP/NoPV/G	PosP/-/PosP/PosP/NoPV/G	PosP/-/PosP/PosP/NoPV/G	PosP/-/PosP/PosP/NoPV/2470, 2469	PosP/-/PosP/PosP/NoPV/3161
Histidine metabolism	rxn02853_c0	(1) H2O_c0[c0] + (1) NAD_c0[c0] + (1) Imidazole acetaldehyde_c0[c0] -> (1) NADH_c0[c0] + (2) H+_c0[c0] + (1) 4-Imidazoleacetate_c0[c0]	(1) cpd00001[c0] + (1) cpd00003[c0] + (1) cpd03052[c0] -> (1) cpd00004[c0] + (2) cpd00067[c0] + (1) cpd01831[c0]	-	OK	R04065	RXN-10089.c			Aldehyde dehydrogenase (EC 1.2.1.3)|aminomuconate-semialdehyde dehydrogenase (EC 1.2.1.32)	c0	11	0	0	0	0	-	NoB/-/-/-/NoB/310	NoB/-/-/-/NoB/1479	-	-	NoB/-/NoB/NoB/NoB/1879	-	NoB/-/-/-/NoB/3269	NoB/-/-/-/NoB/1506	NoB/-/-/-/NoB/906	-	-	NoB/-/-/NoB/NoB/2132	NoB/-/NoB/NoB/NoB/2841, 5742	NoB/-/NoB/NoB/NoB/1710	NoB/-/NoB/NoB/NoB/177, 1868	NoB/-/NoB/NoB/NoB/1239
Histidine metabolism	rxn01642_c0	(1) H2O_c0[c0] + (1) H+_c0[c0] + (1) 4-Imidazolone-5-propanoate_c0[c0] -> (1) N-Formimino-L-glutamate_c0[c0]	(1) cpd00001[c0] + (1) cpd00067[c0] + (1) cpd02311[c0] -> (1) cpd00344[c0]	>	OK|HB	R02288	IMIDAZOLONEPROPIONASE-RXN.c		3.5.2.7	Imidazolonepropionase (EC 3.5.2.7)|arginase (EC 3.5.3.1)	c0	7	0	0	0	0	-	-	NoB/-/-/-/NoB/1324	NoB/-/-/-/NoB/2350	NoB/-/-/-/NoB/2391	-	-	-	NoB/-/-/-/NoB/3054	-	NoB/-/-/NoB/NoB/2898, 4384	-	-	NoB/-/NoB/NoB/NoB/779, 2117, 5798	NoB/-/NoB/NoB/NoB/4748, 633, 1621, 2085	-	-
Histidine metabolism	rxn00867_c0	(1) L-Histidine_c0[c0] -> (1) NH3_c0[c0] + (1) Urocanate_c0[c0]	(1) cpd00119[c0] -> (1) cpd00013[c0] + (1) cpd00581[c0]	>	OK	R01168	HISTIDINE-AMMONIA-LYASE-RXN.c			Histidine ammonia-lyase (EC 4.3.1.3)|ethanolamine ammonia-lyase (EC 4.3.1.7)	c0	5	0	0	0	0	-	-	NoB/-/-/-/NoB/1326, 1329	NoB/-/-/-/NoB/2352	NoB/-/-/-/NoB/2389	-	-	-	-	-	PosP/-/-/PosP/PosPV/1435, 4377, 2959, 918, 2902, 2963	-	-	-	NoB/-/NoB/NoB/NoB/153, 360, 2473, 353, 5423, 2854	-	-
Histidine metabolism	rxn01641_c0	(1) L-Glutamate_c0[c0] + (1) 5-Formiminotetrahydrofolate_c0[c0] <-> (1) Tetrahydrofolate_c0[c0] + (1) N-Formimino-L-glutamate_c0[c0]	(1) cpd00023[c0] + (1) cpd00502[c0] <-> (1) cpd00087[c0] + (1) cpd00344[c0]	-	OK	R02287	GLUTAMATE-FORMIMINOTRANSFERASE-RXN.c			Glutamate formiminotransferase (EC 2.1.2.5)|methionyl-tRNA formyltransferase (EC 2.1.2.9)	c0	5	0	0	0	0	-	-	NoB/-/-/-/NoB/1335	NoB/-/-/-/NoB/2349	NoB/-/-/-/NoB/2392	-	-	-	-	-	NoB/-/-/NoB/NoB/4382, 1276, 1173	-	-	-	NoB/-/NoB/NoB/NoB/1622	-	-
Histidine metabolism	rxn02085_c0	(1) H+_c0[c0] + (1) 4-Imidazolone-5-propanoate_c0[c0] <-> (1) H2O_c0[c0] + (1) Urocanate_c0[c0]	(1) cpd00067[c0] + (1) cpd02311[c0] <-> (1) cpd00001[c0] + (1) cpd00581[c0]	<	OK|HB	R02914	UROCANATE-HYDRATASE-RXN.c		4.2.1.49	Urocanate hydratase (EC 4.2.1.49)|dihydrodipicolinate synthase (EC 4.2.1.52)	c0	5	0	0	0	0	-	-	NoB/-/-/-/NoB/1325	NoB/-/-/-/NoB/2348	NoB/-/-/-/NoB/2393	-	-	-	-	-	NegN/-/-/NegN/NegNV/2900, 1620, 4385	-	-	-	NoB/-/NoB/NoB/NoB/1620, 2857, 339	-	-
Histidine metabolism	rxn00188_c0	(1) CO2_c0[c0] + (1) NH3_c0[c0] + (1) L-Glutamate_c0[c0] <- (1) H2O_c0[c0] + (2) H+_c0[c0] + (1) N-Carbamyl-L-glutamate_c0[c0]	(1) cpd00011[c0] + (1) cpd00013[c0] + (1) cpd00023[c0] <- (1) cpd00001[c0] + (2) cpd00067[c0] + (1) cpd03460[c0]	<	OK	R00254				adenosylcobinamide hydrolase (EC 3.5.1.90)	c0	1	0	0	0	0	-	-	-	-	-	-	-	-	-	-	NegN/-/-/NegN/NegNV/G	-	-	-	-	-	-
Histidine metabolism	rxn03329_c0	(1) H2O_c0[c0] + (1) Hydantoin-propionate_c0[c0] -> (1) H+_c0[c0] + (1) N-Carbamyl-L-glutamate_c0[c0]	(1) cpd00001[c0] + (1) cpd03299[c0] -> (1) cpd00067[c0] + (1) cpd03460[c0]	-	OK	R04875					c0	1	0	0	0	0	-	-	-	-	-	-	-	-	-	-	PosP/-/-/PosP/PosPV/G	-	-	-	-	-	-
Lysine biosynthesis	rxn00313_c0	(1) H+_c0[c0] + (1) meso-2,6-Diaminopimelate_c0[c0] -> (1) CO2_c0[c0] + (1) L-Lysine_c0[c0]	(1) cpd00067[c0] + (1) cpd00516[c0] -> (1) cpd00011[c0] + (1) cpd00039[c0]	>	OK	R00451	DIAMINOPIMDECARB-RXN.c			Diaminopimelate decarboxylase (EC 4.1.1.20)|aminobenzoate decarboxylase (EC 4.1.1.24)	c0	17	0	0	0	0	PosP/-/-/PosP/NoPV/2257	PosP/-/-/-/NoPV/1697	PosP/-/-/-/NoPV/48	PosP/-/-/-/PosPV/1504, 2100	PosP/-/-/-/PosPV/467	PosP/-/PosP/PosP/NoPV/1656	PosP/-/-/-/NoPV/1934	PosP/-/-/-/NoPV/1986	PosP/-/-/-/PosPV/1962	PosP/-/-/-/NoPV/206	PosP/-/-/PosP/NoPV/2721, 2047	PosP/-/-/-/NoPV/817	PosP/-/-/PosP/PosPV/1331, 623	PosP/-/PosP/PosP/NoPV/5822, 5729	PosP/-/PosP/PosP/NoPV/3071, 558	PosP/-/PosP/PosP/NoPV/3229, 3764	PosP/-/PosP/PosP/PosPV/918
Lysine biosynthesis	rxn00337_c0	(1) ATP_c0[c0] + (1) L-Aspartate_c0[c0] <-> (1) ADP_c0[c0] + (1) 4-Phospho-L-aspartate_c0[c0]	(1) cpd00002[c0] + (1) cpd00041[c0] <-> (1) cpd00008[c0] + (1) cpd01977[c0]	-	OK|HB	R00480	ASPARTATEKIN-RXN.c			Aspartokinase (EC 2.7.2.4)|acetylglutamate kinase (EC 2.7.2.8)	c0	17	0	0	0	0	PosP/-/-/PosP/PosP/563	PosP/-/-/-/PosP/375	PosP/-/-/-/PosP/627	PosPV/-/-/-/NoPV/1270, 2224, 1503	PosPV/-/-/-/PosPV/468, 375, 308	NoPV/-/NoPV/NoPV/NoPV/1655, 878, 1711	PosP/-/-/-/PosP/1907	PosP/-/-/-/PosP/2567, 1865	NoPV/-/-/-/NoPV/3011, 1361	NoPV/-/-/-/NoPV/595, 932	PosP/-/-/PosP/PosP/25, 503	PosPV/-/-/-/PosPV/2245	NoPV/-/-/PosPV/NoPV/1173, 3370	PosP/-/PosP/PosP/PosP/1344, 2181	PosP/-/PosP/PosP/PosP/3839, 591	PosP/-/PosP/PosP/PosP/1493	PosPV/-/PosPV/NoPV/NoPV/1148
Lysine biosynthesis	rxn01301_c0	(1) NAD_c0[c0] + (1) L-Homoserine_c0[c0] <-> (1) NADH_c0[c0] + (1) H+_c0[c0] + (1) L-Aspartate4-semialdehyde_c0[c0]	(1) cpd00003[c0] + (1) cpd00227[c0] <-> (1) cpd00004[c0] + (1) cpd00067[c0] + (1) cpd00346[c0]	-	OK	R01773	HOMOSERDEHYDROG-RXN.c.metaexp.NAD_NADH			Homoserine dehydrogenase (EC 1.1.1.3)|homoserine dehydrogenase (EC 1.1.1.3)	c0	17	0	0	0	0	NegN/-/-/NegN/NoNV/113	NegN/-/-/-/NegNV/1974	NegV/-/-/-/NoV/659	NegV/-/-/-/PosV/2224	NegV/-/-/-/NegV/308	NoV/-/NoV/NoV/PosV/878	NegV/-/-/-/NegV/1909	NegV/-/-/-/NoV/2569	NoV/-/-/-/NoV/2816, 3009, 2810, 1112	PosV/-/-/-/PosV/1743, 1466	NegV/-/-/NoV/NoV/26	NegV/-/-/-/NoV/2244	NegV/-/-/NegV/PosV/3368, 321	NegN/-/NegN/NegN/NoNV/523, 5442	NegV/-/NegV/NoV/NoV/1640, 5612	NegV/-/NegV/NegV/NoV/2480, 2099	NegV/-/NegV/NoV/NoV/3175, 3151
Lysine biosynthesis	rxn01302_c0	(1) NADP_c0[c0] + (1) L-Homoserine_c0[c0] -> (1) NADPH_c0[c0] + (1) H+_c0[c0] + (1) L-Aspartate4-semialdehyde_c0[c0]	(1) cpd00006[c0] + (1) cpd00227[c0] -> (1) cpd00005[c0] + (1) cpd00067[c0] + (1) cpd00346[c0]	-	OK	R01775	HOMOSERDEHYDROG-RXN.c.metaexp.NADP_NADPH			Homoserine dehydrogenase (EC 1.1.1.3)|homoserine dehydrogenase (EC 1.1.1.3)	c0	17	0	0	0	0	NoPV/-/-/PosPV/NoPV/113	NoPV/-/-/-/NoPV/1974	NoNV/-/-/-/NoNV/659	NoPV/-/-/-/NoPV/2224	NoV/-/-/-/PosV/308	PosV/-/PosV/PosV/NoV/878	NoV/-/-/-/PosV/1909	NoNV/-/-/-/NoNV/2569	PosV/-/-/-/PosV/1112, 3009, 2816, 2810	NoNV/-/-/-/NoNV/1466, 1743	NoV/-/-/NegV/NoV/26	NoV/-/-/-/PosV/2244	NoV/-/-/NoV/NoV/321, 3368	NoPV/-/NoPV/NoPV/NoPV/523, 5442	NoV/-/NoV/NegV/NoV/1640, 5612	NoV/-/NoV/NoV/NoV/2480, 2099	NoV/-/NoV/PosV/PosV/3151, 3175
Lysine biosynthesis	rxn01643_c0	(1) NADP_c0[c0] + (1) Phosphate_c0[c0] + (1) L-Aspartate4-semialdehyde_c0[c0] <- (1) NADPH_c0[c0] + (1) H+_c0[c0] + (1) 4-Phospho-L-aspartate_c0[c0]	(1) cpd00006[c0] + (1) cpd00009[c0] + (1) cpd00346[c0] <- (1) cpd00005[c0] + (1) cpd00067[c0] + (1) cpd01977[c0]	-	OK|HB	R02291	ASPARTATE-SEMIALDEHYDE-DEHYDROGENASE-RXN.c			Aspartate-semialdehyde dehydrogenase (EC 1.2.1.11)|aspartate-semialdehyde dehydrogenase (EC 1.2.1.11)	c0	17	0	0	0	0	NegN/-/-/NegN/NegN/1221	NegN/-/-/-/NegN/1222	NegN/-/-/-/NegN/626	NegNV/-/-/-/NoNV/176	NegNV/-/-/-/NegNV/2305	NoNV/-/NoNV/NoNV/NoNV/2615	NegN/-/-/-/NegN/1708	NegN/-/-/-/NegN/1869	NoNV/-/-/-/NoNV/1249	NoNV/-/-/-/NoNV/2484	NegN/-/-/NegN/NegN/3587	NegNV/-/-/-/NegNV/1434	NoNV/-/-/NegNV/NoNV/1804	NegN/-/NegN/NegN/NegN/2647	NegN/-/NegN/NegN/NegN/4393	NegN/-/NegN/NegN/NegN/3589	NegNV/-/NegNV/NoNV/NoNV/1768
Lysine biosynthesis	rxn01644_c0	(1) Pyruvate_c0[c0] + (1) L-Aspartate4-semialdehyde_c0[c0] -> (2) H2O_c0[c0] + (1) H+_c0[c0] + (1) Dihydrodipicolinate_c0[c0]	(1) cpd00020[c0] + (1) cpd00346[c0] -> (2) cpd00001[c0] + (1) cpd00067[c0] + (1) cpd02120[c0]	>	OK	R02292	DIHYDRODIPICSYN-RXN.c			Dihydrodipicolinate synthase (EC 4.2.1.52)|itaconyl-CoA hydratase (EC 4.2.1.56)	c0	17	0	0	0	0	PosP/-/-/PosP/PosP/G	PosP/-/-/-/PosP/G	PosP/-/-/-/PosP/G	PosP/-/-/-/PosP/G	PosP/-/-/-/PosP/G	PosP/-/PosP/PosP/PosP/G	PosP/-/-/-/PosP/G	PosP/-/-/-/PosP/G	PosP/-/-/-/PosP/G	PosP/-/-/-/PosP/G	PosP/-/-/PosP/PosP/G	PosP/-/-/-/PosP/G	PosP/-/-/PosP/PosP/G	PosP/-/PosP/PosP/PosP/G	PosP/-/PosP/PosP/PosP/G	PosP/-/PosP/PosP/PosP/G	PosP/-/PosP/PosP/PosP/G
Lysine biosynthesis	rxn01974_c0	(1) LL-2,6-Diaminopimelate_c0[c0] <-> (1) meso-2,6-Diaminopimelate_c0[c0]	(1) cpd00504[c0] <-> (1) cpd00516[c0]	-	OK	R02735	DIAMINOPIMEPIM-RXN.c		5.1.1.7	Diaminopimelate epimerase alternative form predicted for S.aureus (EC 5.1.1.7)|Diaminopimelate epimerase (EC 5.1.1.7)|lactate racemase (EC 5.1.2.1)	c0	17	0	0	0	0	NoNV/-/-/NoNV/NoNV/551	NoNV/-/-/-/NoNV/288, 979	NoNV/-/-/-/NoNV/2080	NoNV/-/-/-/NegNV/1448	NoNV/-/-/-/NegNV/2520	NoNV/-/NoNV/NoNV/NoNV/1688	NoNV/-/-/-/NoNV/1402	NoNV/-/-/-/NoNV/2960	NoNV/-/-/-/NoNV/1877	NoNV/-/-/-/NegNV/188	NoNV/-/-/NoNV/NoNV/76, 73	NoNV/-/-/-/NoNV/51	NoNV/-/-/NoNV/NoNV/3515, 811	NoNV/-/NoNV/NoNV/NegNV/2529, 2526	NoNV/-/NoNV/NoNV/NoNV/5415, 2027	NoNV/-/NoNV/NoNV/NoNV/1400	NoNV/-/NoNV/NoNV/NoNV/2844
Lysine biosynthesis	rxn02011_c0	(1) ATP_c0[c0] + (1) meso-2,6-Diaminopimelate_c0[c0] + (1) UDP-N-acetylmuramoyl-L-alanyl-D-glutamate_c0[c0] -> (1) ADP_c0[c0] + (1) Phosphate_c0[c0] + (1) H+_c0[c0] + (1) UDP-N-acetylmuramoyl-L-alanyl-D-gamma-glutamyl-meso-2-6-diaminopimelate_c0[c0]	(1) cpd00002[c0] + (1) cpd00516[c0] + (1) cpd00525[c0] -> (1) cpd00008[c0] + (1) cpd00009[c0] + (1) cpd00067[c0] + (1) cpd02964[c0]	>	OK	R02788	UDP-NACMURALGLDAPLIG-RXN.c		6.3.2.13	UDP-N-acetylmuramoylalanyl-D-glutamate--2,6-diaminopimelate ligase (EC 6.3.2.13)|tetrahydrofolate synthase (EC 6.3.2.17)	c0	17	0	0	0	0	PosP/-/-/PosP/PosP/G	PosP/-/-/-/PosP/G	PosP/-/-/-/PosP/G	PosP/-/-/-/PosP/G	PosP/-/-/-/PosP/G	PosP/-/PosP/PosP/PosP/G	PosP/-/-/-/PosP/G	PosP/-/-/-/PosP/G	PosP/-/-/-/PosP/G	PosP/-/-/-/PosP/G	PosP/-/-/PosP/PosP/G	PosP/-/-/-/PosP/G	PosP/-/-/PosP/PosP/G	PosP/-/PosP/PosP/PosP/G	PosP/-/PosP/PosP/PosP/G	PosP/-/PosP/PosP/PosP/G	PosP/-/PosP/PosP/PosP/G
Lysine biosynthesis	rxn02929_c0	(1) NADP_c0[c0] + (1) tetrahydrodipicolinate_c0[c0] <- (1) NADPH_c0[c0] + (1) H+_c0[c0] + (1) Dihydrodipicolinate_c0[c0]	(1) cpd00006[c0] + (1) cpd02465[c0] <- (1) cpd00005[c0] + (1) cpd00067[c0] + (1) cpd02120[c0]	-	OK	R04199	DIHYDROPICRED-RXN.c.metaexp.NADP_NADPH			Dihydrodipicolinate reductase (EC 1.3.1.26)|cis-1,2-dihydro-1,2-dihydroxynaphthalene dehydrogenase (EC 1.3.1.29)	c0	17	0	0	0	0	NegN/-/-/NegN/NegN/G	NegN/-/-/-/NegN/G	NegN/-/-/-/NegN/G	NegN/-/-/-/NegN/G	NegN/-/-/-/NegN/G	NegN/-/NegN/NegN/NegN/G	NegN/-/-/-/NegN/G	NegN/-/-/-/NegN/G	NegN/-/-/-/NegN/G	NegN/-/-/-/NegN/G	NegN/-/-/NegN/NegN/G	NegN/-/-/-/NegN/G	NegN/-/-/NegN/NegN/G	NegN/-/NegN/NegN/NegN/G	NegN/-/NegN/NegN/NegN/G	NegN/-/NegN/NegN/NegN/G	NegN/-/NegN/NegN/NegN/G
Lysine biosynthesis	rxn03012_c0	(1) L-2-Amino-6-oxopimelate_c0[c0] -> (1) H2O_c0[c0] + (1) H+_c0[c0] + (1) tetrahydrodipicolinate_c0[c0]	(1) cpd02414[c0] -> (1) cpd00001[c0] + (1) cpd00067[c0] + (1) cpd02465[c0]	>	OK	R04336	RXN-4821.c				c0	17	0	0	0	0	NoB/-/-/NoB/NoB/G	NoB/-/-/-/NoB/G	NoPV/-/-/-/NoPV/G	NoPV/-/-/-/NoPV/G	NoPV/-/-/-/NoPV/G	NoPV/-/NoPV/NoPV/NoPV/G	NoB/-/-/-/NoB/G	NoB/-/-/-/NoB/G	NoPV/-/-/-/NoPV/G	NoPV/-/-/-/NoPV/G	NoPV/-/-/NoPV/NoPV/G	NoPV/-/-/-/NoPV/G	NoPV/-/-/NoPV/NoPV/G	NoPV/-/NoPV/NoPV/NoPV/G	NoPV/-/NoPV/NoPV/NoPV/G	NoPV/-/NoPV/NoPV/NoPV/G	NoPV/-/NoPV/NoPV/NoPV/G
Lysine biosynthesis	rxn03164_c0	(1) ATP_c0[c0] + (1) Ala-Ala_c0[c0] + (1) UDP-N-acetylmuramoyl-L-alanyl-D-gamma-glutamyl-meso-2-6-diaminopimelate_c0[c0] -> (1) ADP_c0[c0] + (1) Phosphate_c0[c0] + (1) H+_c0[c0] + (1) UDP-N-acetylmuramoyl-L-alanyl-D-glutamyl-6-carboxy-L-lysyl-D-alanyl- D-alanine_c0[c0]	(1) cpd00002[c0] + (1) cpd00731[c0] + (1) cpd02964[c0] -> (1) cpd00008[c0] + (1) cpd00009[c0] + (1) cpd00067[c0] + (1) cpd02968[c0]	>	OK	R04617	UDP-NACMURALGLDAPAALIG-RXN.c		6.3.2.15	UDP-N-acetylmuramoylalanyl-D-glutamyl-2,6-diaminopimelate--D-alanyl-D-alanine ligase (EC 6.3.2.10)|2,3-dihydroxybenzoate---serine ligase (EC 6.3.2.14)	c0	17	0	0	0	0	PosP/-/-/PosP/PosP/G	PosP/-/-/-/PosP/G	PosP/-/-/-/PosP/G	PosP/-/-/-/PosP/G	PosP/-/-/-/PosP/G	PosP/-/PosP/PosP/PosP/G	PosP/-/-/-/PosP/G	PosP/-/-/-/PosP/G	PosP/-/-/-/PosP/G	PosP/-/-/-/PosP/G	PosP/-/-/PosP/PosP/G	PosP/-/-/-/PosP/G	PosP/-/-/PosP/PosP/G	PosP/-/PosP/PosP/PosP/G	PosP/-/PosP/PosP/PosP/G	PosP/-/PosP/PosP/PosP/G	PosP/-/PosP/PosP/PosP/G
Lysine biosynthesis	rxn07441_c0	(1) 2-Oxoglutarate_c0[c0] + (1) LL-2,6-Diaminopimelate_c0[c0] -> (1) H2O_c0[c0] + (1) L-Glutamate_c0[c0] + (1) H+_c0[c0] + (1) tetrahydrodipicolinate_c0[c0]	(1) cpd00024[c0] + (1) cpd00504[c0] -> (1) cpd00001[c0] + (1) cpd00023[c0] + (1) cpd00067[c0] + (1) cpd02465[c0]	>	OK	R07613	RXN-7737.c			L,L-diaminopimelate aminotransferase (EC 2.6.1.83)|LL-diaminopimelate aminotransferase (EC 2.6.1.83), predicted alternative|UDP-4-amino-4-deoxy-L-arabinose aminotransferase (EC 2.6.1.87)	c0	17	0	0	0	0	NoPV/-/-/NoPV/NoPV/1876, 1116	NoPV/-/-/-/NoPV/953	NoPV/-/-/-/NoPV/2081	NoPV/-/-/-/PosPV/1449, 326	NoPV/-/-/-/PosPV/2521, 1049	NoPV/-/NoPV/NoPV/NoPV/1687	NoPV/-/-/-/NoPV/1401	NoPV/-/-/-/NoPV/3110, 2958	NoPV/-/-/-/NoPV/120	NoPV/-/-/-/PosPV/2343	NoPV/-/-/NoPV/NoPV/2819	NoPV/-/-/-/NoPV/1343	NoPV/-/-/NoPV/NoPV/3514	NoPV/-/NoPV/NoPV/PosPV/1560, 4521, 2525	NoPV/-/NoPV/NoPV/NoPV/4618	NoPV/-/NoPV/NoPV/NoPV/3891	NoPV/-/NoPV/NoPV/NoPV/2843
Lysine biosynthesis	rxn01991_c0	(1) H2O_c0[c0] + (1) NADP_c0[c0] + (1) meso-2,6-Diaminopimelate_c0[c0] <-> (1) NADPH_c0[c0] + (1) NH3_c0[c0] + (1) H+_c0[c0] + (1) L-2-Amino-6-oxopimelate_c0[c0]	(1) cpd00001[c0] + (1) cpd00006[c0] + (1) cpd00516[c0] <-> (1) cpd00005[c0] + (1) cpd00013[c0] + (1) cpd00067[c0] + (1) cpd02414[c0]	-	OK	R02755	DIAMINOPIMELATE-DEHYDROGENASE-RXN.c		1.4.1.16	Meso-diaminopimelate D-dehydrogenase (EC 1.4.1.16)|glutamate dehydrogenase (EC 1.4.1.2)	c0	13	0	0	0	0	-	-	NoPV/-/-/-/NoPV/390	NoPV/-/-/-/NoPV/3121	NoPV/-/-/-/NoPV/2711	NoPV/-/NoPV/NoPV/NoPV/1108	-	-	NoPV/-/-/-/NoPV/67	NoPV/-/-/-/NoPV/912	NoPV/-/-/NoPV/NoPV/2066	NoPV/-/-/-/NoPV/656	NoPV/-/-/NoPV/NoPV/745	NoPV/-/NoPV/NoPV/NoPV/5101	NoPV/-/NoPV/NoPV/NoPV/5148	NoPV/-/NoPV/NoPV/NoPV/817	NoPV/-/NoPV/NoPV/NoPV/2791
Lysine biosynthesis	rxn01972_c0	(1) H2O_c0[c0] + (1) N-acetyl-LL-2,6-diaminopimelate_c0[c0] <-> (1) Acetate_c0[c0] + (1) LL-2,6-Diaminopimelate_c0[c0]	(1) cpd00001[c0] + (1) cpd02685[c0] <-> (1) cpd00029[c0] + (1) cpd00504[c0]	-	OK	R02733	N-ACETYLDIAMINOPIMELATE-DEACETYLASE-RXN.c		3.5.1.47	N-acetyl-L,L-diaminopimelate deacetylase (EC 3.5.1.47)|pentanamidase (EC 3.5.1.50)	c0	7	0	0	0	0	-	-	NoB/-/-/-/NoB/1545, 2181	-	-	-	-	-	NoB/-/-/-/NoB/964, 1398, 1399	NoB/-/-/-/NoB/2609	NoB/-/-/NoB/NoB/2572, 910, 4386, 1968	-	-	NoB/-/NoB/NoB/NoB/1561, 5674, 1651, 3622, 5373, 4465, 1007, 1572, 58	NoB/-/NoB/NoB/NoB/5154	NoB/-/NoB/NoB/NoB/934	-
Lysine biosynthesis	rxn02466_c0	(1) Homocitrate_c0[c0] <-> (1) H2O_c0[c0] + (1) cis-Homoaconitate_c0[c0]	(1) cpd00919[c0] <-> (1) cpd00001[c0] + (1) cpd02483[c0]	-	OK	R03444	RXN3O-1983.c			Homoaconitase small subunit (EC 4.2.1.36)|Homoaconitase (EC 4.2.1.36)|Homoaconitase large subunit (EC 4.2.1.36)|trans-feruloyl-CoA hydratase (EC 4.2.1.101)|3-dehydroshikimate dehydratase (EC 4.2.1.118)	c0	3	0	0	0	0	-	-	NoB/-/-/-/NoB/866	-	-	-	-	-	NoB/-/-/-/NoB/3251, 3250	NoB/-/-/-/NoB/1987, 1988, 1986	-	-	-	-	-	-	-
Lysine biosynthesis	rxn03034_c0	(1) Homoisocitrate_c0[c0] <-> (1) H2O_c0[c0] + (1) cis-Homoaconitate_c0[c0]	(1) cpd03372[c0] <-> (1) cpd00001[c0] + (1) cpd02483[c0]	-	OK	R04371	HOMOACONITATE-HYDRATASE-RXN.c;R208-RXN.c			Homoaconitase small subunit (EC 4.2.1.36)|Homoaconitase (EC 4.2.1.36)|Homoaconitase large subunit (EC 4.2.1.36)|citrate dehydratase (EC 4.2.1.4)	c0	3	0	0	0	0	-	-	NoB/-/-/-/NoB/866	-	-	-	-	-	NoB/-/-/-/NoB/3251, 3250	NoB/-/-/-/NoB/1988, 1987, 1986	-	-	-	-	-	-	-
Lysine biosynthesis	rxn03087_c0	(1) 2-Oxoglutarate_c0[c0] + (1) N-Succinyl-L-2,6-diaminopimelate_c0[c0] <-> (1) L-Glutamate_c0[c0] + (1) N-Succinyl-L-2-amino-6-oxopimelate_c0[c0]	(1) cpd00024[c0] + (1) cpd02698[c0] <-> (1) cpd00023[c0] + (1) cpd02724[c0]	-	OK	R04475	SUCCINYLDIAMINOPIMTRANS-RXN.c		2.6.1.17	N-succinyl-L,L-diaminopimelate aminotransferase alternative (EC 2.6.1.17)|N-succinyl-L,L-diaminopimelate aminotransferase (EC 2.6.1.17)|N-succinyldiaminopimelate aminotransferase (EC 2.6.1.17)|succinyldiaminopimelate transaminase (EC 2.6.1.17)	c0	2	0	0	0	0	-	-	-	-	-	-	-	-	-	-	-	-	-	-	-	NoB/-/NoB/NoB/NoB/1308	NoB/-/NoB/NoB/NoB/2451
Cysteine and methionine metabolism	rxn00126_c0	(1) H2O_c0[c0] + (1) ATP_c0[c0] + (1) L-Methionine_c0[c0] -> (1) Phosphate_c0[c0] + (1) PPi_c0[c0] + (1) S-Adenosyl-L-methionine_c0[c0] + (1) H+_c0[c0]	(1) cpd00001[c0] + (1) cpd00002[c0] + (1) cpd00060[c0] -> (1) cpd00009[c0] + (1) cpd00012[c0] + (1) cpd00017[c0] + (1) cpd00067[c0]	<	OK|HB	R00177	S-ADENMETSYN-RXN.c			Archaeal S-adenosylmethionine synthetase (EC 2.5.1.6)|S-adenosylmethionine synthetase (EC 2.5.1.6)|adenosyl-fluoride synthase (EC 2.5.1.63)	c0	17	0	0	0	0	PosP/-/-/PosP/PosPV/828	PosP/-/-/-/PosPV/383	PosP/-/-/-/NoPV/1055	PosP/-/-/-/PosPV/3894	PosP/-/-/-/PosPV/2032	PosP/-/PosP/PosP/NoPV/2664	PosP/-/-/-/NoPV/297	PosP/-/-/-/NoPV/2000	PosP/-/-/-/NoPV/2857	PosP/-/-/-/PosPV/1872	PosP/-/-/PosP/NoPV/3637	PosP/-/-/-/NoPV/1208	PosP/-/-/PosP/NoPV/1622	PosP/-/PosP/PosP/NoPV/6037, 5710	PosP/-/PosP/PosP/NoPV/2516, 4931, 4712	PosP/-/PosP/PosP/NoPV/481	PosP/-/PosP/PosP/NoPV/1574, 727
Cysteine and methionine metabolism	rxn00337_c0	(1) ATP_c0[c0] + (1) L-Aspartate_c0[c0] <-> (1) ADP_c0[c0] + (1) 4-Phospho-L-aspartate_c0[c0]	(1) cpd00002[c0] + (1) cpd00041[c0] <-> (1) cpd00008[c0] + (1) cpd01977[c0]	-	OK|HB	R00480	ASPARTATEKIN-RXN.c			Aspartokinase (EC 2.7.2.4)|acetylglutamate kinase (EC 2.7.2.8)	c0	17	0	0	0	0	PosP/-/-/PosP/PosP/563	PosP/-/-/-/PosP/375	PosP/-/-/-/PosP/627	PosPV/-/-/-/NoPV/1270, 2224, 1503	PosPV/-/-/-/PosPV/468, 375, 308	NoPV/-/NoPV/NoPV/NoPV/1655, 878, 1711	PosP/-/-/-/PosP/1907	PosP/-/-/-/PosP/2567, 1865	NoPV/-/-/-/NoPV/3011, 1361	NoPV/-/-/-/NoPV/595, 932	PosP/-/-/PosP/PosP/25, 503	PosPV/-/-/-/PosPV/2245	NoPV/-/-/PosPV/NoPV/1173, 3370	PosP/-/PosP/PosP/PosP/1344, 2181	PosP/-/PosP/PosP/PosP/3839, 591	PosP/-/PosP/PosP/PosP/1493	PosPV/-/PosPV/NoPV/NoPV/1148
Cysteine and methionine metabolism	rxn00693_c0	(1) Homocysteine_c0[c0] + (1) 5-Methyltetrahydrofolate_c0[c0] <-> (1) L-Methionine_c0[c0] + (1) Tetrahydrofolate_c0[c0]	(1) cpd00135[c0] + (1) cpd00345[c0] <-> (1) cpd00060[c0] + (1) cpd00087[c0]	-	OK	R00946	HOMOCYSMETB12-RXN.c			5-methyltetrahydrofolate--homocysteine methyltransferase (EC 2.1.1.13)|Methionine synthase activation domain (EC 2.1.1.13)|precorrin-4 C11-methyltransferase (EC 2.1.1.133)	c0	17	0	0	0	0	PosP/-/-/PosP/PosP/1734, 1733	PosP/-/-/-/PosP/113, 114	PosP/-/-/-/PosP/1954, 1955	PosP/-/-/-/PosP/644, 418	PosP/-/-/-/PosP/1501, 1560	PosP/-/PosP/PosP/PosP/1095, 1023	PosP/-/-/-/PosP/2015, 2014	PosP/-/-/-/PosP/2380, 2379	PosP/-/-/-/PosP/1969, 1968	PosP/-/-/-/PosP/1947, 1948	PosP/-/-/PosP/PosP/1355, 1354	PosP/-/-/-/PosP/2240	PosP/-/-/PosP/PosP/1135, 1134	PosP/-/PosP/PosP/PosP/5031, 5029	PosP/-/PosP/PosP/PosP/4569, 247	PosP/-/PosP/PosP/PosP/3720	PosP/-/PosP/PosP/PosP/1809
Cysteine and methionine metabolism	rxn00952_c0	(1) H2S_c0[c0] + (1) O-Acetyl-L-homoserine_c0[c0] -> (1) Acetate_c0[c0] + (1) Homocysteine_c0[c0]	(1) cpd00239[c0] + (1) cpd00790[c0] -> (1) cpd00029[c0] + (1) cpd00135[c0]	-	OK|HB	R01287	ACETYLHOMOSER-CYS-RXN.c			O-acetylhomoserine sulfhydrylase (EC 2.5.1.49)|L-mimosine synthase (EC 2.5.1.52)	c0	17	0	0	0	0	PosP/-/-/PosP/NoPV/204, 1295	NoB/-/-/-/NoB/445, 1078	NoPV/-/-/-/NoPV/2048	PosP/-/-/-/PosPV/677, 2616	PosP/-/-/-/PosPV/1486, 2693	NoB/-/NoB/NoB/NoB/872	PosP/-/-/-/NoPV/2017, 2408	PosP/-/-/-/NoPV/2463	PosP/-/-/-/NoPV/376, 1629, 1971	PosPV/-/-/-/NoPV/2538, 1046	PosP/-/-/PosP/NoPV/1474, 1518	PosP/-/-/-/NoPV/2296, 897	PosP/-/-/PosP/NoPV/1064, 1292	PosP/-/PosP/PosP/NoPV/3967, 3687, 1998, 1997, 1647	PosP/-/PosP/PosP/NoPV/729, 1515	PosP/-/PosP/PosP/NoPV/2226, 2227, 1584	PosP/-/PosP/PosP/NoPV/1278, 2769, 2770
Cysteine and methionine metabolism	rxn01301_c0	(1) NAD_c0[c0] + (1) L-Homoserine_c0[c0] <-> (1) NADH_c0[c0] + (1) H+_c0[c0] + (1) L-Aspartate4-semialdehyde_c0[c0]	(1) cpd00003[c0] + (1) cpd00227[c0] <-> (1) cpd00004[c0] + (1) cpd00067[c0] + (1) cpd00346[c0]	-	OK	R01773	HOMOSERDEHYDROG-RXN.c.metaexp.NAD_NADH			Homoserine dehydrogenase (EC 1.1.1.3)|homoserine dehydrogenase (EC 1.1.1.3)	c0	17	0	0	0	0	NegN/-/-/NegN/NoNV/113	NegN/-/-/-/NegNV/1974	NegV/-/-/-/NoV/659	NegV/-/-/-/PosV/2224	NegV/-/-/-/NegV/308	NoV/-/NoV/NoV/PosV/878	NegV/-/-/-/NegV/1909	NegV/-/-/-/NoV/2569	NoV/-/-/-/NoV/2816, 3009, 2810, 1112	PosV/-/-/-/PosV/1743, 1466	NegV/-/-/NoV/NoV/26	NegV/-/-/-/NoV/2244	NegV/-/-/NegV/PosV/3368, 321	NegN/-/NegN/NegN/NoNV/523, 5442	NegV/-/NegV/NoV/NoV/1640, 5612	NegV/-/NegV/NegV/NoV/2480, 2099	NegV/-/NegV/NoV/NoV/3175, 3151
Cysteine and methionine metabolism	rxn01302_c0	(1) NADP_c0[c0] + (1) L-Homoserine_c0[c0] -> (1) NADPH_c0[c0] + (1) H+_c0[c0] + (1) L-Aspartate4-semialdehyde_c0[c0]	(1) cpd00006[c0] + (1) cpd00227[c0] -> (1) cpd00005[c0] + (1) cpd00067[c0] + (1) cpd00346[c0]	-	OK	R01775	HOMOSERDEHYDROG-RXN.c.metaexp.NADP_NADPH			Homoserine dehydrogenase (EC 1.1.1.3)|homoserine dehydrogenase (EC 1.1.1.3)	c0	17	0	0	0	0	NoPV/-/-/PosPV/NoPV/113	NoPV/-/-/-/NoPV/1974	NoNV/-/-/-/NoNV/659	NoPV/-/-/-/NoPV/2224	NoV/-/-/-/PosV/308	PosV/-/PosV/PosV/NoV/878	NoV/-/-/-/PosV/1909	NoNV/-/-/-/NoNV/2569	PosV/-/-/-/PosV/1112, 3009, 2816, 2810	NoNV/-/-/-/NoNV/1466, 1743	NoV/-/-/NegV/NoV/26	NoV/-/-/-/PosV/2244	NoV/-/-/NoV/NoV/321, 3368	NoPV/-/NoPV/NoPV/NoPV/523, 5442	NoV/-/NoV/NegV/NoV/1640, 5612	NoV/-/NoV/NoV/NoV/2480, 2099	NoV/-/NoV/PosV/PosV/3151, 3175
Cysteine and methionine metabolism	rxn01643_c0	(1) NADP_c0[c0] + (1) Phosphate_c0[c0] + (1) L-Aspartate4-semialdehyde_c0[c0] <- (1) NADPH_c0[c0] + (1) H+_c0[c0] + (1) 4-Phospho-L-aspartate_c0[c0]	(1) cpd00006[c0] + (1) cpd00009[c0] + (1) cpd00346[c0] <- (1) cpd00005[c0] + (1) cpd00067[c0] + (1) cpd01977[c0]	-	OK|HB	R02291	ASPARTATE-SEMIALDEHYDE-DEHYDROGENASE-RXN.c			Aspartate-semialdehyde dehydrogenase (EC 1.2.1.11)|aspartate-semialdehyde dehydrogenase (EC 1.2.1.11)	c0	17	0	0	0	0	NegN/-/-/NegN/NegN/1221	NegN/-/-/-/NegN/1222	NegN/-/-/-/NegN/626	NegNV/-/-/-/NoNV/176	NegNV/-/-/-/NegNV/2305	NoNV/-/NoNV/NoNV/NoNV/2615	NegN/-/-/-/NegN/1708	NegN/-/-/-/NegN/1869	NoNV/-/-/-/NoNV/1249	NoNV/-/-/-/NoNV/2484	NegN/-/-/NegN/NegN/3587	NegNV/-/-/-/NegNV/1434	NoNV/-/-/NegNV/NoNV/1804	NegN/-/NegN/NegN/NegN/2647	NegN/-/NegN/NegN/NegN/4393	NegN/-/NegN/NegN/NegN/3589	NegNV/-/NegNV/NoNV/NoNV/1768
Cysteine and methionine metabolism	rxn06078_c0	(1) H2S2O3_c0[c0] + (1) O-Acetyl-L-homoserine_c0[c0] + (1) trdrd_c0[c0] -> (1) Acetate_c0[c0] + (1) H+_c0[c0] + (1) Sulfite_c0[c0] + (1) Homocysteine_c0[c0] + (1) trdox_c0[c0]	(1) cpd00268[c0] + (1) cpd00790[c0] + (1) cpd11421[c0] -> (1) cpd00029[c0] + (1) cpd00067[c0] + (1) cpd00081[c0] + (1) cpd00135[c0] + (1) cpd11420[c0]	?	OK|HB	R02026				O-acetylhomoserine sulfhydrylase (EC 2.5.1.49)	c0	17	0	0	0	0	NoB/-/-/NoB/NoB/1295, 204	NoB/-/-/-/NoB/1078, 445	NoB/-/-/-/NoB/2048	NoB/-/-/-/NoB/2616, 677	NoB/-/-/-/NoB/2693, 1486	NoB/-/NoB/NoB/NoB/872	NoB/-/-/-/NoB/2408, 2017	NoB/-/-/-/NoB/2463	NoB/-/-/-/NoB/376, 1971, 1629	NoB/-/-/-/NoB/1046, 2538	NoB/-/-/NoB/NoB/1474, 1518	NoB/-/-/-/NoB/2296, 897	NoB/-/-/NoB/NoB/1292, 1064	NoB/-/NoB/NoB/NoB/1997, 1647, 3967, 3687, 1998	NoB/-/NoB/NoB/NoB/729, 1515	NoB/-/NoB/NoB/NoB/1584, 2227, 2226	NoB/-/NoB/NoB/NoB/2770, 2769, 1278
Cysteine and methionine metabolism	rxn00141_c0	(1) H2O_c0[c0] + (1) S-Adenosyl-homocysteine_c0[c0] <-> (1) Homocysteine_c0[c0] + (1) Adenosine_c0[c0]	(1) cpd00001[c0] + (1) cpd00019[c0] <-> (1) cpd00135[c0] + (1) cpd00182[c0]	-	OK	R00192	ADENOSYLHOMOCYSTEINASE-RXN.c			Adenosylhomocysteinase (EC 3.3.1.1)|isochorismatase (EC 3.3.2.1)	c0	16	0	0	0	0	PosP/-/-/PosP/PosP/71	PosP/-/-/-/PosP/250	PosP/-/-/-/PosP/G	PosP/-/-/-/PosP/G	PosP/-/-/-/PosP/G	-	PosP/-/-/-/PosP/G	PosP/-/-/-/PosP/G	PosP/-/-/-/PosP/G	PosP/-/-/-/PosP/G	PosP/-/-/PosP/PosP/G	PosP/-/-/-/PosP/1209, 930	PosP/-/-/PosP/PosP/G	PosP/-/PosP/PosP/PosP/2271	PosP/-/PosP/PosP/PosP/G	PosP/-/PosP/PosP/PosP/G	PosP/-/PosP/PosP/PosP/G
Cysteine and methionine metabolism	rxn00143_c0	(1) H2O_c0[c0] + (1) S-Adenosyl-homocysteine_c0[c0] <-> (1) Adenine_c0[c0] + (1) S-Ribosylhomocysteine_c0[c0]	(1) cpd00001[c0] + (1) cpd00019[c0] <-> (1) cpd00128[c0] + (1) cpd02227[c0]	-	OK	R00194	ADENOSYLHOMOCYSTEINE-NUCLEOSIDASE-RXN.c			S-adenosylhomocysteine nucleosidase (EC 3.2.2.9)|5'-methylthioadenosine nucleosidase (EC 3.2.2.16)|adenosylhomocysteine nucleosidase (EC 3.2.2.9)	c0	16	0	0	0	0	NoB/-/-/NoB/NoB/2034	NoB/-/-/-/NoB/1726	NoB/-/-/-/NoB/756	NoB/-/-/-/NoB/3373	NoB/-/-/-/NoB/1405, 1950	PosP/-/PosP/PosP/PosP/842	NoB/-/-/-/NoB/2090	NoB/-/-/-/NoB/3164	NoB/-/-/-/NoB/2638, 1601	NoB/-/-/-/NoB/497	NoB/-/-/NoB/NoB/1911, 3490	-	NoB/-/-/NoB/NoB/2702, 2550	NoB/-/NoB/NoB/NoB/900	NoB/-/NoB/NoB/NoB/5130, 5833	NoB/-/NoB/NoB/NoB/3043, 2433	NoB/-/NoB/NoB/NoB/1895, 99
Cysteine and methionine metabolism	rxn00423_c0	(1) Acetyl-CoA_c0[c0] + (1) L-Serine_c0[c0] -> (1) CoA_c0[c0] + (1) O-Acetyl-L-serine_c0[c0]	(1) cpd00022[c0] + (1) cpd00054[c0] -> (1) cpd00010[c0] + (1) cpd00722[c0]	>	OK	R00586	SERINE-O-ACETTRAN-RXN.c			Serine acetyltransferase (EC 2.3.1.30)|D-tryptophan N-acetyltransferase (EC 2.3.1.34)	c0	16	0	0	0	0	PosP/-/-/PosP/NoPV/170	PosP/-/-/-/NoPV/439	-	PosP/-/-/-/PosPV/3789	PosP/-/-/-/PosPV/2010	PosP/-/PosP/PosP/NoPV/2736	PosP/-/-/-/PosPV/291	PosP/-/-/-/PosPV/2589	PosP/-/-/-/NoPV/492	PosP/-/-/-/NoPV/1939	PosP/-/-/PosP/NoPV/4119	PosP/-/-/-/NoPV/595	PosP/-/-/PosP/NoPV/390	PosP/-/PosP/PosP/NoPV/4143	PosP/-/PosP/PosP/PosPV/4986	PosP/-/PosP/PosP/PosPV/3085, 1579	PosP/-/PosP/PosP/PosPV/3391
Cysteine and methionine metabolism	rxn00649_c0	(1) H2S_c0[c0] + (1) O-Acetyl-L-serine_c0[c0] -> (1) Acetate_c0[c0] + (1) L-Cysteine_c0[c0]	(1) cpd00239[c0] + (1) cpd00722[c0] -> (1) cpd00029[c0] + (1) cpd00084[c0]	-	OK|HB	R00897	ACSERLY-RXN.c			Cysteine synthase (EC 2.5.1.47)|Cysteine synthase B (EC 2.5.1.47)|zeatin 9-aminocarboxyethyltransferase (EC 2.5.1.50)|lavandulyl diphosphate synthase (EC 2.5.1.69)	c0	16	0	0	0	0	PosP/-/-/PosP/NoPV/1294	PosP/-/-/-/NoPV/1077	-	PosP/-/-/-/PosPV/2409	PosP/-/-/-/PosPV/1312, 2009	PosP/-/PosP/PosP/NoPV/1441	PosP/-/-/-/PosPV/2256, 2728	PosP/-/-/-/PosPV/3334, 2253	PosP/-/-/-/NoPV/1809	PosP/-/-/-/NoPV/2674, 2495	PosP/-/-/PosP/NoPV/2698, 4721	PosP/-/-/-/NoPV/2297, 1474	PosP/-/-/PosP/NoPV/1063, 1887	PosP/-/PosP/PosP/NoPV/1668	PosP/-/PosP/PosP/PosPV/1516, 4897	PosP/-/PosP/PosP/PosPV/3398, 2228, 1578	PosP/-/PosP/PosP/PosPV/1857, 1790
Cysteine and methionine metabolism	rxn01021_c0	(1) H2O_c0[c0] + (1) 5-Methylthioadenosine_c0[c0] <-> (1) Adenine_c0[c0] + (1) 5-Methylthio-D-ribose_c0[c0]	(1) cpd00001[c0] + (1) cpd00147[c0] <-> (1) cpd00128[c0] + (1) cpd01981[c0]	-	OK	R01401	METHYLTHIOADENOSINE-NUCLEOSIDASE-RXN.c		3.2.2.16	S-adenosylhomocysteine nucleosidase (EC 3.2.2.9)|5'-methylthioadenosine nucleosidase (EC 3.2.2.16)|inosine nucleosidase (EC 3.2.2.2)|adenosylhomocysteine nucleosidase (EC 3.2.2.9)	c0	16	0	0	0	0	NoB/-/-/NoB/NoB/2034	NoB/-/-/-/NoB/1726	NoB/-/-/-/NoB/756	NoB/-/-/-/NoB/3373	NoB/-/-/-/NoB/1950, 1405	NoB/-/NoB/NoB/NoB/842	NoB/-/-/-/NoB/2090	NoB/-/-/-/NoB/3164	NoB/-/-/-/NoB/1601, 2638	NoB/-/-/-/NoB/497	NoB/-/-/NoB/NoB/3490, 1911	-	NoB/-/-/NoB/NoB/2550, 2702	NoPV/-/NoPV/NoPV/NoPV/900	NoB/-/NoB/NoB/NoB/5833, 5130	NoB/-/NoB/NoB/NoB/3043, 2433	NoB/-/NoB/NoB/NoB/1895, 99
Cysteine and methionine metabolism	rxn01304_c0	(1) Succinyl-CoA_c0[c0] + (1) L-Homoserine_c0[c0] -> (1) CoA_c0[c0] + (1) O-Succinyl-L-homoserine_c0[c0]	(1) cpd00078[c0] + (1) cpd00227[c0] -> (1) cpd00010[c0] + (1) cpd00822[c0]	>	OK	R01777	HOMSUCTRAN-RXN.c			Homoserine O-succinyltransferase (EC 2.3.1.46)|arylamine N-acetyltransferase (EC 2.3.1.5)	c0	16	0	0	0	0	NoB/-/-/NoB/NoB/1679	PosP/-/-/-/PosPV/42	PosP/-/-/-/NoPV/186	NoB/-/-/-/NoB/2234	NoB/-/-/-/NoB/318	PosP/-/PosP/PosP/PosPV/593	NoB/-/-/-/NoB/2409	NoB/-/-/-/NoB/2464	NoB/-/-/-/NoB/647	PosP/-/-/-/NoPV/1198	NoB/-/-/NoB/NoB/2023	-	NoB/-/-/NoB/NoB/1721	NoB/-/NoB/NoB/NoB/807	NoB/-/NoB/NoB/NoB/3086	NoB/-/NoB/NoB/NoB/3881	NoB/-/NoB/NoB/NoB/1814
Cysteine and methionine metabolism	rxn05733_c0	(1) H2S2O3_c0[c0] + (1) O-Acetyl-L-serine_c0[c0] + (1) trdrd_c0[c0] -> (1) Acetate_c0[c0] + (1) H+_c0[c0] + (1) Sulfite_c0[c0] + (1) L-Cysteine_c0[c0] + (1) trdox_c0[c0]	(1) cpd00268[c0] + (1) cpd00722[c0] + (1) cpd11421[c0] -> (1) cpd00029[c0] + (1) cpd00067[c0] + (1) cpd00081[c0] + (1) cpd00084[c0] + (1) cpd11420[c0]	?	OK|HB	R04859				Cysteine synthase (EC 2.5.1.47)|zeatin 9-aminocarboxyethyltransferase (EC 2.5.1.50)|L-mimosine synthase (EC 2.5.1.52)	c0	16	0	0	0	0	NoB/-/-/NoB/NoB/1294	NoB/-/-/-/NoB/1077	-	NoB/-/-/-/NoB/2409	NoB/-/-/-/NoB/2009, 1312	NoB/-/NoB/NoB/NoB/1441	NoB/-/-/-/NoB/2256, 2728	NoB/-/-/-/NoB/3334, 2253	NoB/-/-/-/NoB/1809	NoB/-/-/-/NoB/2495, 2674	NoB/-/-/NoB/NoB/4721, 2698	NoB/-/-/-/NoB/2297, 1474	NoB/-/-/NoB/NoB/1063, 1887	NoB/-/NoB/NoB/NoB/1668	NoB/-/NoB/NoB/NoB/4897, 1516	NoB/-/NoB/NoB/NoB/3398, 2228, 1578	NoB/-/NoB/NoB/NoB/1790, 1857
Cysteine and methionine metabolism	rxn01303_c0	(1) Acetyl-CoA_c0[c0] + (1) L-Homoserine_c0[c0] -> (1) CoA_c0[c0] + (1) O-Acetyl-L-homoserine_c0[c0]	(1) cpd00022[c0] + (1) cpd00227[c0] -> (1) cpd00010[c0] + (1) cpd00790[c0]	>	OK	R01776	HOMOSERINE-O-ACETYLTRANSFERASE-RXN.c		2.3.1.31	Homoserine O-acetyltransferase (EC 2.3.1.31)|glutamate N-acetyltransferase (EC 2.3.1.35)	c0	13	0	0	0	0	PosP/-/-/PosP/NoPV/G	-	-	PosP/-/-/-/PosPV/G	PosP/-/-/-/PosPV/G	-	PosP/-/-/-/NoPV/G	PosP/-/-/-/NoPV/G	PosP/-/-/-/NoPV/G	-	PosP/-/-/PosP/NoPV/G	PosP/-/-/-/NoPV/1749	PosP/-/-/PosP/NoPV/G	PosP/-/PosP/PosP/NoPV/G	PosP/-/PosP/PosP/NoPV/G	PosP/-/PosP/PosP/NoPV/G	PosP/-/PosP/PosP/NoPV/G
Cysteine and methionine metabolism	rxn00566_c0	(1) H2O_c0[c0] + (1) L-Cysteine_c0[c0] -> (1) NH3_c0[c0] + (1) Pyruvate_c0[c0] + (1) H+_c0[c0] + (1) H2S_c0[c0]	(1) cpd00001[c0] + (1) cpd00084[c0] -> (1) cpd00013[c0] + (1) cpd00020[c0] + (1) cpd00067[c0] + (1) cpd00239[c0]	>	OK|HB	R00782	LCYSDESULF-RXN.c			Cystathionine gamma-lyase (EC 4.4.1.1)|Cystathionine beta-lyase (EC 4.4.1.8)|cysteine-S-conjugate beta-lyase (EC 4.4.1.13)|3-chloro-D-alanine dehydrochlorinase (EC 4.5.1.2)	c0	12	0	0	0	0	NoPV/-/-/NoPV/NoPV/1842	NoPV/-/-/-/NoPV/141	PosP/-/-/-/PosP/1781, 219	NoPV/-/-/-/NoPV/2200	NoPV/-/-/-/PosPV/3207	NoPV/-/NoPV/NoPV/PosPV/1122	-	-	-	NoPV/-/-/-/NoPV/894	NoPV/-/-/NoPV/NoPV/1541, 3505, 1906	NoPV/-/-/-/NoPV/2404, 2045	-	NoPV/-/NoPV/NoPV/NoPV/1172, 2482, 5391, 3623, 1585, 412	NoPV/-/NoPV/NoPV/NoPV/4244	-	NoPV/-/NoPV/NoPV/NoPV/4018
Cysteine and methionine metabolism	rxn00127_c0	(1) S-Adenosyl-L-methionine_c0[c0] + (1) H+_c0[c0] -> (1) CO2_c0[c0] + (1) S-Adenosylmethioninamine_c0[c0]	(1) cpd00017[c0] + (1) cpd00067[c0] -> (1) cpd00011[c0] + (1) cpd00837[c0]	>	OK	R00178	SAMDECARB-RXN.c			S-adenosylmethionine decarboxylase proenzyme (EC 4.1.1.50), prokaryotic class 1A|S-adenosylmethionine decarboxylase proenzyme (EC 4.1.1.50), eukaryotic|S-adenosylmethionine decarboxylase proenzyme (EC 4.1.1.50), prokaryotic class 1B|dihydroxyfumarate decarboxylase (EC 4.1.1.54)	c0	7	0	0	0	0	PosP/-/-/PosP/NoPV/1516, 1138	PosP/-/-/-/NoPV/1983, 178	-	-	-	-	PosP/-/-/-/NoPV/G	PosP/-/-/-/NoPV/G	-	-	PosP/-/-/PosP/NoPV/4474	-	-	PosP/-/PosP/PosP/NoPV/4855	PosP/-/PosP/PosP/NoPV/G	-	-
Cysteine and methionine metabolism	rxn01406_c0	(1) Putrescine_c0[c0] + (1) S-Adenosylmethioninamine_c0[c0] -> (1) H+_c0[c0] + (1) 5-Methylthioadenosine_c0[c0] + (1) Spermidine_c0[c0]	(1) cpd00118[c0] + (1) cpd00837[c0] -> (1) cpd00067[c0] + (1) cpd00147[c0] + (1) cpd00264[c0]	-	OK	R01920	SPERMIDINESYN-RXN.c			Spermidine synthase (EC 2.5.1.16)|thiamine pyridinylase (EC 2.5.1.2)	c0	7	0	0	0	0	PosP/-/-/PosP/NoPV/1136	PosP/-/-/-/NoPV/180	-	-	-	-	PosP/-/-/-/NoPV/1159	PosP/-/-/-/NoPV/479	-	-	PosP/-/-/PosP/NoPV/516	-	-	PosP/-/PosP/PosP/NoPV/4852	PosP/-/PosP/PosP/NoPV/1671	-	-
Cysteine and methionine metabolism	rxn03052_c0	(1) Homocysteine_c0[c0] + (1) 5-Methyltetrahydropteroyltri-L-glutamate_c0[c0] <-> (1) L-Methionine_c0[c0] + (1) Tetrahydropteroyltri-L-glutamate_c0[c0]	(1) cpd00135[c0] + (1) cpd02738[c0] <-> (1) cpd00060[c0] + (1) cpd02555[c0]	-	OK	R04405				5-methyltetrahydropteroyltriglutamate--homocysteine methyltransferase (EC 2.1.1.14)|24-methylenesterol C-methyltransferase (EC 2.1.1.143)	c0	4	0	0	0	0	-	-	NoPV/-/-/-/NoPV/1950	-	-	-	-	NoPV/-/-/-/PosPV/806	-	NoPV/-/-/-/NoPV/833, 904	-	-	-	NoPV/-/NoPV/NoPV/PosPV/23	-	-	-
Cysteine and methionine metabolism	rxn02894_c0	(1) ATP_c0[c0] + (1) 5-Methylthio-D-ribose_c0[c0] <-> (1) ADP_c0[c0] + (1) H+_c0[c0] + (1) methylthioribose-1-phosphate_c0[c0]	(1) cpd00002[c0] + (1) cpd01981[c0] <-> (1) cpd00008[c0] + (1) cpd00067[c0] + (1) cpd02574[c0]	>	OK|HB	R04143	5-METHYLTHIORIBOSE-KINASE-RXN.c			5-methylthioribose kinase (EC 2.7.1.100)|S-methyl-5-thioribose kinase (EC 2.7.1.100)	c0	3	0	0	0	0	-	-	-	-	-	-	-	-	NoB/-/-/-/NoB/1429	-	-	-	NoB/-/-/NoB/NoB/2174	NoPV/-/NoPV/NoPV/NoPV/977	-	-	-
Cysteine and methionine metabolism	rxn00452_c0	(1) S-Adenosyl-L-methionine_c0[c0] + (1) Homocysteine_c0[c0] -> (1) S-Adenosyl-homocysteine_c0[c0] + (1) L-Methionine_c0[c0] + (1) H+_c0[c0]	(1) cpd00017[c0] + (1) cpd00135[c0] -> (1) cpd00019[c0] + (1) cpd00060[c0] + (1) cpd00067[c0]	>	OK	R00650	HOMOCYSTEINE-S-METHYLTRANSFERASE-RXN.c			Homocysteine S-methyltransferase (EC 2.1.1.10)|phosphoethanolamine N-methyltransferase (EC 2.1.1.103)	c0	2	0	0	0	0	-	-	NoPV/-/-/-/PosPV/1395	-	-	-	-	-	-	NoPV/-/-/-/NoPV/1092, 1091	-	-	-	-	-	-	-
Cysteine and methionine metabolism	rxn00740_c0	(1) H2O_c0[c0] + (1) O-Succinyl-L-homoserine_c0[c0] -> (1) NH3_c0[c0] + (1) Succinate_c0[c0] + (1) H+_c0[c0] + (1) 2-Oxobutyrate_c0[c0]	(1) cpd00001[c0] + (1) cpd00822[c0] -> (1) cpd00013[c0] + (1) cpd00036[c0] + (1) cpd00067[c0] + (1) cpd00094[c0]	>	OK	R00999	METBALT-RXN.c			Cystathionine gamma-synthase (EC 2.5.1.48)|beta-pyrazolylalanine synthase (EC 2.5.1.51)	c0	2	0	0	0	0	-	-	NoPV/-/-/-/NoPV/1600	-	-	-	-	-	-	PosPV/-/-/-/NoPV/2672	-	-	-	-	-	-	-
Cysteine and methionine metabolism	rxn01022_c0	(1) Phosphate_c0[c0] + (1) 5-Methylthioadenosine_c0[c0] <-> (1) Adenine_c0[c0] + (1) methylthioribose-1-phosphate_c0[c0]	(1) cpd00009[c0] + (1) cpd00147[c0] <-> (1) cpd00128[c0] + (1) cpd02574[c0]	-	OK|HB	R01402	5-METHYLTHIOADENOSINE-PHOSPHORYLASE-RXN.c		2.4.2.28	5'-methylthioadenosine phosphorylase (EC 2.4.2.28)|NAD+---protein-arginine ADP-ribosyltransferase (EC 2.4.2.31)	c0	2	0	0	0	0	-	-	NoB/-/-/-/NoB/647	-	-	-	-	-	-	-	-	-	-	NoNV/-/NoNV/NoNV/NoNV/962	-	-	-
Cysteine and methionine metabolism	rxn02302_c0	(1) L-Cysteine_c0[c0] + (1) O-Acetyl-L-homoserine_c0[c0] <-> (1) Acetate_c0[c0] + (1) H+_c0[c0] + (1) Cystathionine_c0[c0]	(1) cpd00084[c0] + (1) cpd00790[c0] <-> (1) cpd00029[c0] + (1) cpd00067[c0] + (1) cpd00424[c0]	-	OK|HB	R03217	RXN-721.c			Cystathionine gamma-synthase (EC 2.5.1.48)|beta-pyrazolylalanine synthase (EC 2.5.1.51)	c0	2	0	0	0	0	-	-	NoNV/-/-/-/NoNV/1600	-	-	-	-	-	-	NegNV/-/-/-/NoNV/2672	-	-	-	-	-	-	-
Cysteine and methionine metabolism	rxn05957_c0	(1) H2S_c0[c0] + (1) O-Succinyl-L-homoserine_c0[c0] -> (1) Succinate_c0[c0] + (1) Homocysteine_c0[c0]	(1) cpd00239[c0] + (1) cpd00822[c0] -> (1) cpd00036[c0] + (1) cpd00135[c0]	-	OK|HB	R01288	RXN-9384.c			O-succinylhomoserine sulfhydrylase (EC 4.2.99.9)|4-hydroxyphenylpyruvate 3-dimethylallyltransferase (EC 2.5.1.111)|beta-pyrazolylalanine synthase (EC 2.5.1.51)	c0	2	0	0	0	0	-	PosP/-/-/-/PosPV/G	-	-	-	PosP/-/PosP/PosP/PosPV/G	-	-	-	-	-	-	-	-	-	-	-
Cysteine and methionine metabolism	rxn05104_c0	(1) methylthioribulose-1-phosphate_c0[c0] -> (1) H2O_c0[c0] + (1) 2,3-diketo5-methylthio-1-phosphopentane_c0[c0]	(1) cpd02791[c0] -> (1) cpd00001[c0] + (1) cpd11295[c0]	>	OK	R07392	R145-RXN.c		4.2.1.109	Methylthioribulose-1-phosphate dehydratase (EC 4.2.1.109)|acetylene hydratase (EC 4.2.1.112)	c0	1	0	0	0	0	-	-	-	-	-	-	-	-	-	-	-	-	-	-	-	NoB/-/NoB/NoB/NoB/171	-
Folate biosynthesis	rxn00689_c0	(1) ATP_c0[c0] + (1) L-Glutamate_c0[c0] + (1) Tetrahydrofolate_c0[c0] -> (1) ADP_c0[c0] + (1) Phosphate_c0[c0] + (1) H+_c0[c0] + (1) THF-L-glutamate_c0[c0]	(1) cpd00002[c0] + (1) cpd00023[c0] + (1) cpd00087[c0] -> (1) cpd00008[c0] + (1) cpd00009[c0] + (1) cpd00067[c0] + (1) cpd06227[c0]	>	OK	R00942				Alternative Folylglutamate Synthase|Folylpolyglutamate synthase (EC 6.3.2.17)|Dihydrofolate synthase (EC 6.3.2.12)|indoleacetate---lysine synthetase (EC 6.3.2.20)	c0	17	0	0	0	0	NoB/-/-/NoB/NoB/2224	NoB/-/-/-/NoB/1677	NoB/-/-/-/NoB/1281	NoB/-/-/-/NoB/380	NoB/-/-/-/NoB/855	NoB/-/NoB/NoB/NoB/1733	NoB/-/-/-/NoB/2761, 2388	NoB/-/-/-/NoB/1689	NoB/-/-/-/NoB/217, 1062	NoB/-/-/-/NoB/2395, 1200	NoB/-/-/NoB/NoB/4487, 2199	NoB/-/-/-/NoB/1043	NoB/-/-/NoB/NoB/320, 2423	NoB/-/NoB/NoB/NoB/3657, 4453	NoB/-/NoB/NoB/NoB/2496, 3641	NoB/-/NoB/NoB/NoB/3904, 877	NoB/-/NoB/NoB/NoB/3905, 3923
Folate biosynthesis	rxn01603_c0	(1) ATP_c0[c0] + (1) L-Glutamate_c0[c0] + (1) Dihydropteroate_c0[c0] -> (1) ADP_c0[c0] + (1) Phosphate_c0[c0] + (1) H+_c0[c0] + (1) Dihydrofolate_c0[c0]	(1) cpd00002[c0] + (1) cpd00023[c0] + (1) cpd00683[c0] -> (1) cpd00008[c0] + (1) cpd00009[c0] + (1) cpd00067[c0] + (1) cpd00330[c0]	>	OK	R02237	DIHYDROFOLATESYNTH-RXN.c			Folylpolyglutamate synthase (EC 6.3.2.17)|Dihydrofolate synthase (EC 6.3.2.12)|D-alanine---alanyl-poly(glycerolphosphate) ligase (EC 6.3.2.16)|indoleacetate---lysine synthetase (EC 6.3.2.20)	c0	17	0	0	0	0	PosP/-/-/PosP/PosPV/2224	PosP/-/-/-/PosPV/1677	NoB/-/-/-/NoB/1281	PosP/-/-/-/NoPV/380	PosP/-/-/-/NoPV/855	NoB/-/NoB/NoB/NoB/1733	NoB/-/-/-/NoB/2761, 2388	NoB/-/-/-/NoB/1689	PosP/-/-/-/PosP/1062, 217	PosP/-/-/-/PosP/2395, 1200	PosP/-/-/PosP/NoPV/4487, 2199	PosP/-/-/-/NoPV/1043	NoB/-/-/NoB/NoB/2423, 320	PosP/-/PosP/PosP/NoPV/4453, 3657	PosP/-/PosP/PosP/NoPV/3641, 2496	PosP/-/PosP/PosP/NoPV/3904, 877	PosP/-/PosP/PosP/NoPV/3905, 3923
Folate biosynthesis	rxn03167_c0	(3) H2O_c0[c0] + (1) 7,8-Dihydroneopterin 3'-triphosphate_c0[c0] -> (3) Phosphate_c0[c0] + (3) H+_c0[c0] + (1) Dihydroneopterin_c0[c0]	(3) cpd00001[c0] + (1) cpd02978[c0] -> (3) cpd00009[c0] + (3) cpd00067[c0] + (1) cpd02961[c0]	>	OK	R04620				Alkaline phosphatase (EC 3.1.3.1)|Putative DHNTP pyrophosphatase|bisphosphoglycerate phosphatase (EC 3.1.3.13)	c0	16	0	0	0	0	PosP/-/-/PosP/PosPV/789	PosP/-/-/-/PosPV/1782	NoB/-/-/-/NoB/448	PosP/-/-/-/NoPV/2912, 559	PosP/-/-/-/NoPV/3079, 3239, 2344	NoB/-/NoB/NoB/NoB/1812, 2410, 2525	NoB/-/-/-/NoB/2386	-	PosP/-/-/-/PosP/1061	PosP/-/-/-/PosP/2396	PosP/-/-/PosP/NoPV/G	PosP/-/-/-/NoPV/988	NoB/-/-/NoB/NoB/318	PosP/-/PosP/PosP/NoPV/G	PosP/-/PosP/PosP/NoPV/2494, 248	PosP/-/PosP/PosP/NoPV/1171	PosP/-/PosP/PosP/NoPV/3907, 2960
Folate biosynthesis	rxn00299_c0	(1) H2O_c0[c0] + (1) GTP_c0[c0] -> (1) Formate_c0[c0] + (1) H+_c0[c0] + (1) 7,8-Dihydroneopterin 3'-triphosphate_c0[c0]	(1) cpd00001[c0] + (1) cpd00038[c0] -> (1) cpd00047[c0] + (1) cpd00067[c0] + (1) cpd02978[c0]	>	OK	R00424	GTP-CYCLOHYDRO-I-RXN.c			GTP cyclohydrolase I (EC 3.5.4.16) type 1|GTP cyclohydrolase I (EC 3.5.4.16) type 2|adenine deaminase (EC 3.5.4.2)	c0	15	0	0	0	0	PosPV/-/-/PosPV/PosPV/812	PosPV/-/-/-/PosPV/1578	NoB/-/-/-/NoB/1146	PosPV/-/-/-/NoPV/2453	PosPV/-/-/-/NoPV/3257	NoB/-/NoB/NoB/NoB/67	-	-	PosPV/-/-/-/PosPV/1832	PosPV/-/-/-/NoPV/2703	PosP/-/-/PosP/NoPV/G	PosPV/-/-/-/NoPV/111	NoB/-/-/NoB/NoB/319	PosPV/-/PosPV/PosPV/NoPV/4454	PosPV/-/PosPV/PosPV/NoPV/2495	PosPV/-/PosPV/PosPV/NoPV/1170	PosPV/-/PosPV/PosPV/NoPV/3906
Folate biosynthesis	rxn00686_c0	(1) NADP_c0[c0] + (1) Tetrahydrofolate_c0[c0] <-> (1) NADPH_c0[c0] + (1) H+_c0[c0] + (1) Dihydrofolate_c0[c0]	(1) cpd00006[c0] + (1) cpd00087[c0] <-> (1) cpd00005[c0] + (1) cpd00067[c0] + (1) cpd00330[c0]	-	OK	R00939	DIHYDROFOLATEREDUCT-RXN.c			FolM Alternative dihydrofolate reductase 1|Dihydrofolate reductase (EC 1.5.1.3)|Alternative dihydrofolate reductase 2|pteridine reductase (EC 1.5.1.33)	c0	15	0	0	0	0	NegN/-/-/NegN/NegN/2182	NegN/-/-/-/NegN/1133	NegN/-/-/-/NegN/G	NegN/-/-/-/NegN/3193, 103	NegN/-/-/-/NegN/2757	NegN/-/NegN/NegN/NegN/2544	-	-	NegN/-/-/-/NegN/154	NegN/-/-/-/NegN/1760	NegN/-/-/NegN/NegN/645	NegN/-/-/-/NegN/2316	NegN/-/-/NegN/NegN/328, 739	NegN/-/NegN/NegN/NegN/2702, 2701	NegN/-/NegN/NegN/NegN/801	NegN/-/NegN/NegN/NegN/3858	NegN/-/NegN/NegN/NegN/1807
Folate biosynthesis	rxn02200_c0	(1) ABEE_c0[c0] + (1) 6-hydroxymethyl dihydropterin_c0[c0] <-> (1) H2O_c0[c0] + (1) Dihydropteroate_c0[c0]	(1) cpd00443[c0] + (1) cpd00954[c0] <-> (1) cpd00001[c0] + (1) cpd00683[c0]	>	OK	R03066				Dihydropteroate synthase (EC 2.5.1.15)|3-phosphoshikimate 1-carboxyvinyltransferase (EC 2.5.1.19)	c0	15	0	0	0	0	PosV/-/-/PosV/PosV/2182, 788	PosV/-/-/-/PosV/1783, 1133	NoNV/-/-/-/NoNV/1147	PosV/-/-/-/NoV/2477	PosV/-/-/-/NoV/2315	NoNV/-/NoNV/NoNV/NoNV/650	-	-	PosV/-/-/-/PosV/1060	PosV/-/-/-/PosV/2397	PosP/-/-/PosP/NoPV/G	PosV/-/-/-/NoV/1560	NoNV/-/-/NoNV/NoNV/317	PosV/-/PosV/PosV/NoV/4455	PosV/-/PosV/PosV/NoV/2493	PosV/-/PosV/PosV/NoV/1172	PosV/-/PosV/PosV/NoV/3908
Folate biosynthesis	rxn00302_c0	(1) H2O_c0[c0] + (1) GTP_c0[c0] -> (1) Formamidopyrimidine nucleoside triphosphate_c0[c0]	(1) cpd00001[c0] + (1) cpd00038[c0] -> (1) cpd03518[c0]	>	OK	R00428				GTP cyclohydrolase I (EC 3.5.4.16) type 1|GTP cyclohydrolase I (EC 3.5.4.16) type 2|adenine deaminase (EC 3.5.4.2)	c0	14	0	0	0	0	NoPV/-/-/NoPV/NoPV/812	NoPV/-/-/-/NoPV/1578	NoB/-/-/-/NoB/1146	NoPV/-/-/-/NoPV/2453	NoPV/-/-/-/NoPV/3257	NoB/-/NoB/NoB/NoB/67	-	-	NoPV/-/-/-/NoPV/1832	NoPV/-/-/-/PosPV/2703	-	NoPV/-/-/-/NoPV/111	NoB/-/-/NoB/NoB/319	NoPV/-/NoPV/NoPV/NoPV/4454	NoPV/-/NoPV/NoPV/NoPV/2495	NoPV/-/NoPV/NoPV/NoPV/1170	NoPV/-/NoPV/NoPV/NoPV/3906
Folate biosynthesis	rxn01602_c0	(1) NADP_c0[c0] + (1) Dihydrofolate_c0[c0] <-> (1) NADPH_c0[c0] + (1) H+_c0[c0] + (1) Folate_c0[c0]	(1) cpd00006[c0] + (1) cpd00330[c0] <-> (1) cpd00005[c0] + (1) cpd00067[c0] + (1) cpd00393[c0]	-	OK	R02236				FolM Alternative dihydrofolate reductase 1|Dihydrofolate reductase (EC 1.5.1.3)|Alternative dihydrofolate reductase 2|pteridine reductase (EC 1.5.1.33)	c0	14	0	0	0	0	NoPV/-/-/NoPV/NoV/2182	NoPV/-/-/-/NoV/1133	-	NoPV/-/-/-/NegV/103, 3193	NoPV/-/-/-/NegV/2757	NegN/-/NegN/NegN/NegN/2544	-	-	NoPV/-/-/-/NegV/154	PosP/-/-/-/PosP/1760	NoPV/-/-/NoPV/NegV/645	NoPV/-/-/-/NegV/2316	NegN/-/-/NegN/NegN/739, 328	NoPV/-/NoPV/NoPV/NegV/2701, 2702	NoPV/-/NoPV/NoPV/NegV/801	NoPV/-/NoPV/NoPV/NegV/3858	NoPV/-/NoPV/NoPV/NegV/1807
Folate biosynthesis	rxn02201_c0	(1) ABEE_c0[c0] + (1) 2-Amino-4-hydroxy-6-hydroxymethyl-7-8-dihydropteridinediphosphate_c0[c0] -> (1) PPi_c0[c0] + (1) H+_c0[c0] + (1) Dihydropteroate_c0[c0]	(1) cpd00443[c0] + (1) cpd02920[c0] -> (1) cpd00012[c0] + (1) cpd00067[c0] + (1) cpd00683[c0]	>	OK|HB	R03067	H2PTEROATESYNTH-RXN.c			Dihydropteroate synthase (EC 2.5.1.15)|3-phosphoshikimate 1-carboxyvinyltransferase (EC 2.5.1.19)	c0	14	0	0	0	0	NoPV/-/-/NoPV/NoPV/2182, 788	NoPV/-/-/-/NoPV/1783, 1133	NoPV/-/-/-/NoPV/1147	NoPV/-/-/-/NoPV/2477	NoPV/-/-/-/NoPV/2315	NoPV/-/NoPV/NoPV/NoPV/650	-	-	NoPV/-/-/-/NoPV/1060	NoPV/-/-/-/NoPV/2397	-	NoPV/-/-/-/NoPV/1560	NoPV/-/-/NoPV/NoPV/317	NoPV/-/NoPV/NoPV/NoPV/4455	NoPV/-/NoPV/NoPV/NoPV/2493	NoPV/-/NoPV/NoPV/NoPV/1172	NoPV/-/NoPV/NoPV/NoPV/3908
Folate biosynthesis	rxn02503_c0	(1) ATP_c0[c0] + (1) 6-hydroxymethyl dihydropterin_c0[c0] <-> (1) AMP_c0[c0] + (1) H+_c0[c0] + (1) 2-Amino-4-hydroxy-6-hydroxymethyl-7-8-dihydropteridinediphosphate_c0[c0]	(1) cpd00002[c0] + (1) cpd00954[c0] <-> (1) cpd00018[c0] + (1) cpd00067[c0] + (1) cpd02920[c0]	>	OK|HB	R03503	H2PTERIDINEPYROPHOSPHOKIN-RXN.c			2-amino-4-hydroxy-6-hydroxymethyldihydropteridine pyrophosphokinase (EC 2.7.6.3)|nicotinamide-nucleotide adenylyltransferase (EC 2.7.7.1)	c0	14	0	0	0	0	NoPV/-/-/NoPV/NoPV/787	NoPV/-/-/-/NoPV/1784	NoPV/-/-/-/NoPV/1148	NoPV/-/-/-/NoPV/3890, 1379	NoPV/-/-/-/NoPV/2037, 1150	NoPV/-/NoPV/NoPV/NoPV/2665	-	-	NoPV/-/-/-/NoPV/1059	NoPV/-/-/-/NoPV/2398	-	NoPV/-/-/-/NoPV/294	NoPV/-/-/NoPV/NoPV/316	NoPV/-/NoPV/NoPV/NoPV/4456	NoPV/-/NoPV/NoPV/NoPV/2492	NoPV/-/NoPV/NoPV/NoPV/1174	NoPV/-/NoPV/NoPV/NoPV/3909
Folate biosynthesis	rxn02504_c0	(1) Dihydroneopterin_c0[c0] -> (1) Glycolaldehyde_c0[c0] + (1) 6-hydroxymethyl dihydropterin_c0[c0]	(1) cpd02961[c0] -> (1) cpd00229[c0] + (1) cpd00954[c0]	<	OK	R03504	H2NEOPTERINALDOL-RXN.c			Dihydroneopterin aldolase (EC 4.1.2.25)|5-dehydro-2-deoxyphosphogluconate aldolase (EC 4.1.2.29)	c0	14	0	0	0	0	PosP/-/-/PosP/PosPV/G	PosP/-/-/-/PosPV/G	-	PosP/-/-/-/NoPV/2073	PosP/-/-/-/NoPV/2856	NoB/-/NoB/NoB/NoB/2385	-	-	PosP/-/-/-/PosP/1059	PosP/-/-/-/PosP/G	PosP/-/-/PosP/NoPV/G	PosP/-/-/-/NoPV/G	NoB/-/-/NoB/NoB/316	PosP/-/PosP/PosP/NoPV/4456	PosP/-/PosP/PosP/NoPV/G	PosP/-/PosP/PosP/NoPV/G	PosP/-/PosP/PosP/NoPV/3909
Folate biosynthesis	rxn03174_c0	(1) H2O_c0[c0] + (1) 7,8-Dihydroneopterin 3'-triphosphate_c0[c0] <- (1) 2,5-Diamino-6-(5'-triphosphoryl-3',4'-trihydroxy-2'-oxopentyl)- amino-4-oxopyrimidine_c0[c0]	(1) cpd00001[c0] + (1) cpd02978[c0] <- (1) cpd03666[c0]	<	OK	R04639				GTP cyclohydrolase I (EC 3.5.4.16) type 1|GTP cyclohydrolase I (EC 3.5.4.16) type 2|adenine deaminase (EC 3.5.4.2)	c0	14	0	0	0	0	NoNV/-/-/NoNV/NoNV/812	NoNV/-/-/-/NoNV/1578	NoB/-/-/-/NoB/1146	NoNV/-/-/-/NoNV/2453	NoNV/-/-/-/NoNV/3257	NoB/-/NoB/NoB/NoB/67	-	-	NoNV/-/-/-/NoNV/1832	NoNV/-/-/-/NegNV/2703	-	NoNV/-/-/-/NoNV/111	NoB/-/-/NoB/NoB/319	NoNV/-/NoNV/NoNV/NoNV/4454	NoNV/-/NoNV/NoNV/NoNV/2495	NoNV/-/NoNV/NoNV/NoNV/1170	NoNV/-/NoNV/NoNV/NoNV/3906
Folate biosynthesis	rxn03419_c0	(1) H2O_c0[c0] + (1) Formamidopyrimidine nucleoside triphosphate_c0[c0] <-> (1) Formate_c0[c0] + (1) H+_c0[c0] + (1) 2,5-Diaminopyrimidine nucleoside triphosphate_c0[c0]	(1) cpd00001[c0] + (1) cpd03518[c0] <-> (1) cpd00047[c0] + (1) cpd00067[c0] + (1) cpd03519[c0]	-	OK	R05046				GTP cyclohydrolase I (EC 3.5.4.16) type 1|GTP cyclohydrolase I (EC 3.5.4.16) type 2|adenine deaminase (EC 3.5.4.2)	c0	14	0	0	0	0	NoPV/-/-/NoPV/NoPV/812	NoPV/-/-/-/NoPV/1578	NoB/-/-/-/NoB/1146	NoPV/-/-/-/NoPV/2453	NoPV/-/-/-/NoPV/3257	NoB/-/NoB/NoB/NoB/67	-	-	NoPV/-/-/-/NoPV/1832	NoPV/-/-/-/PosPV/2703	-	NoPV/-/-/-/NoPV/111	NoB/-/-/NoB/NoB/319	NoPV/-/NoPV/NoPV/NoPV/4454	NoPV/-/NoPV/NoPV/NoPV/2495	NoPV/-/NoPV/NoPV/NoPV/1170	NoPV/-/NoPV/NoPV/NoPV/3906
Folate biosynthesis	rxn03421_c0	(1) 2,5-Diaminopyrimidine nucleoside triphosphate_c0[c0] <-> (1) 2,5-Diamino-6-(5'-triphosphoryl-3',4'-trihydroxy-2'-oxopentyl)- amino-4-oxopyrimidine_c0[c0]	(1) cpd03519[c0] <-> (1) cpd03666[c0]	-	OK	R05048				GTP cyclohydrolase I (EC 3.5.4.16) type 1|GTP cyclohydrolase I (EC 3.5.4.16) type 2|adenine deaminase (EC 3.5.4.2)	c0	14	0	0	0	0	NoPV/-/-/NoPV/NoPV/812	NoPV/-/-/-/NoPV/1578	NoB/-/-/-/NoB/1146	NoPV/-/-/-/NoPV/2453	NoPV/-/-/-/NoPV/3257	NoB/-/NoB/NoB/NoB/67	-	-	NoPV/-/-/-/NoPV/1832	NoPV/-/-/-/PosPV/2703	-	NoPV/-/-/-/NoPV/111	NoB/-/-/NoB/NoB/319	NoPV/-/NoPV/NoPV/NoPV/4454	NoPV/-/NoPV/NoPV/NoPV/2495	NoPV/-/NoPV/NoPV/NoPV/1170	NoPV/-/NoPV/NoPV/NoPV/3906
Folate biosynthesis	rxn01257_c0	(1) L-Glutamine_c0[c0] + (1) Chorismate_c0[c0] <-> (1) L-Glutamate_c0[c0] + (1) ADC_c0[c0]	(1) cpd00053[c0] + (1) cpd00216[c0] <-> (1) cpd00023[c0] + (1) cpd08210[c0]	-	OK	R01716	PABASYN-RXN.c			Para-aminobenzoate synthase, amidotransferase component (EC 2.6.1.85)|Anthranilate synthase, amidotransferase component (EC 4.1.3.27)|Para-aminobenzoate synthase, aminase component (EC 2.6.1.85)|histidinol-phosphate transaminase (EC 2.6.1.9)	c0	13	0	0	0	0	PosP/-/-/PosP/PosPV/1739	PosP/-/-/-/PosPV/108	NoB/-/-/-/NoB/1549	PosP/-/-/-/NoPV/662, 396	PosP/-/-/-/NoPV/2991, 654	-	-	-	PosP/-/-/-/PosP/3127, 243, 3128	PosP/-/-/-/PosP/2581, 2580	PosP/-/-/PosP/NoPV/2858	PosP/-/-/-/NoPV/1741, 2224, 2223	-	PosP/-/PosP/PosP/NoPV/172	PosP/-/PosP/PosP/NoPV/3749, 3748	PosP/-/PosP/PosP/NoPV/1814, 1813, 1335	PosP/-/PosP/PosP/NoPV/2823
Folate biosynthesis	rxn03841_c0	(1) ADC_c0[c0] -> (1) Pyruvate_c0[c0] + (1) H+_c0[c0] + (1) ABEE_c0[c0]	(1) cpd08210[c0] -> (1) cpd00020[c0] + (1) cpd00067[c0] + (1) cpd00443[c0]	>	OK	R05553	ADCLY-RXN.c			Aminodeoxychorismate lyase (EC 4.1.3.38)|3-hydroxy-D-aspartate aldolase (EC 4.1.3.41)	c0	12	0	0	0	0	PosP/-/-/PosP/PosPV/G	PosP/-/-/-/PosPV/G	-	PosP/-/-/-/NoPV/397	PosP/-/-/-/NoPV/2992	-	-	-	PosP/-/-/-/PosP/3126	PosP/-/-/-/PosP/2582	PosP/-/-/PosP/NoPV/G	PosP/-/-/-/NoPV/2222	-	PosP/-/PosP/PosP/NoPV/G	PosP/-/PosP/PosP/NoPV/3747	PosP/-/PosP/PosP/NoPV/1812	PosP/-/PosP/PosP/NoPV/G
Folate biosynthesis	rxn12649_c0	(2) NADPH_c0[c0] + (2) H+_c0[c0] + (1) Folate_c0[c0] -> (2) NADP_c0[c0] + (1) Tetrahydrofolate_c0[c0]	(2) cpd00005[c0] + (2) cpd00067[c0] + (1) cpd00393[c0] -> (2) cpd00006[c0] + (1) cpd00087[c0]	-	OK	R00940				pteridine reductase (EC 1.5.1.33)	c0	2	0	0	0	0	-	-	PosP/-/-/-/PosP/G	-	-	-	-	PosP/-/-/-/PosP/G	-	-	-	-	-	-	-	-	-
Folate biosynthesis	rxn01313_c0	(1) NADH_c0[c0] + (1) H+_c0[c0] + (1) Dihydrobiopterin_c0[c0] <-> (1) NAD_c0[c0] + (1) Tetrahydrobiopterin_c0[c0]	(1) cpd00004[c0] + (1) cpd00067[c0] + (1) cpd00231[c0] <-> (1) cpd00003[c0] + (1) cpd00233[c0]	-	OK	R01793			1.6.99.7	Dihydropteridine reductase (EC 1.5.1.34)|6,7-dihydropteridine reductase (EC 1.5.1.34)	c0	1	0	0	0	0	-	-	-	-	-	-	-	-	-	-	-	NoV/-/-/-/PosV/1636, 2448	-	-	-	-	-
Folate biosynthesis	rxn01314_c0	(1) NADPH_c0[c0] + (1) H+_c0[c0] + (1) Dihydrobiopterin_c0[c0] <-> (1) NADP_c0[c0] + (1) Tetrahydrobiopterin_c0[c0]	(1) cpd00005[c0] + (1) cpd00067[c0] + (1) cpd00231[c0] <-> (1) cpd00006[c0] + (1) cpd00233[c0]	-	OK	R01794				Dihydropteridine reductase (EC 1.5.1.34)|6,7-dihydropteridine reductase (EC 1.5.1.34)	c0	1	0	0	0	0	-	-	-	-	-	-	-	-	-	-	-	NoV/-/-/-/NegV/1636, 2448	-	-	-	-	-
Folate biosynthesis	rxn14120_c0	(2) NAD_c0[c0] + (1) Tetrahydrofolate_c0[c0] <- (2) NADH_c0[c0] + (2) H+_c0[c0] + (1) Folate_c0[c0]	(2) cpd00003[c0] + (1) cpd00087[c0] <- (2) cpd00004[c0] + (2) cpd00067[c0] + (1) cpd00393[c0]	-	OK	R00937			1.5.1.3	pteridine reductase (EC 1.5.1.33)	c0	1	0	0	0	0	-	-	-	-	-	-	NegN/-/-/-/NegN/G	-	-	-	-	-	-	-	-	-	-
Pantothenate and CoA biosynthesis	rxn00100_c0	(1) ATP_c0[c0] + (1) Dephospho-CoA_c0[c0] -> (1) ADP_c0[c0] + (1) CoA_c0[c0] + (1) H+_c0[c0]	(1) cpd00002[c0] + (1) cpd00655[c0] -> (1) cpd00008[c0] + (1) cpd00010[c0] + (1) cpd00067[c0]	>	OK|HB	R00130	DEPHOSPHOCOAKIN-RXN.c			Dephospho-CoA kinase (EC 2.7.1.24)|Dephospho-CoA kinase archaeal, predicted (EC 2.7.1.24)|triokinase (EC 2.7.1.28)	c0	17	0	0	0	0	PosP/-/-/PosP/PosP/2240	PosP/-/-/-/PosP/1694	PosP/-/-/-/PosP/1257	PosP/-/-/-/PosP/1838	PosP/-/-/-/PosP/196	PosP/-/PosP/PosP/PosP/1429	PosP/-/-/-/PosP/1046	PosP/-/-/-/PosP/1911	PosP/-/-/-/PosP/1807	PosP/-/-/-/PosP/2497	PosP/-/-/PosP/PosP/3563	PosP/-/-/-/PosP/1243	PosP/-/-/PosP/PosP/1327	PosP/-/PosP/PosP/PosP/2620	PosP/-/PosP/PosP/PosP/3851	PosP/-/PosP/PosP/PosP/3239	PosP/-/PosP/PosP/PosP/1274
Pantothenate and CoA biosynthesis	rxn00898_c0	(1) 2,3-Dihydroxy-isovalerate_c0[c0] -> (1) H2O_c0[c0] + (1) 3-Methyl-2-oxobutanoate_c0[c0]	(1) cpd02498[c0] -> (1) cpd00001[c0] + (1) cpd00123[c0]	>	OK	R01209				Dihydroxy-acid dehydratase (EC 4.2.1.9)|ATP-dependent NAD(P)H-hydrate dehydratase (EC 4.2.1.93)	c0	17	0	0	0	0	PosP/-/-/PosP/NoPV/1916	PosP/-/-/-/PosPV/639	PosP/-/-/-/NoPV/1091, 240, 506	PosP/-/-/-/NoPV/547	PosP/-/-/-/NoPV/2784	PosP/-/PosP/PosP/NoPV/1068	PosP/-/-/-/NoPV/323	PosP/-/-/-/NoPV/783, 1190	PosP/-/-/-/PosPV/1245, 2148	PosP/-/-/-/NoPV/2480	PosP/-/-/PosP/PosPV/1673, 1075	PosP/-/-/-/NoPV/1258	PosP/-/-/PosP/NoPV/1387	PosP/-/PosP/PosP/PosPV/4999, 1184, 2059, 5412	PosP/-/PosP/PosP/PosPV/3603, 4443, 4709, 5846	PosP/-/PosP/PosP/PosPV/1467, 3737, 1466	PosP/-/PosP/PosP/PosPV/1841, 1061
Pantothenate and CoA biosynthesis	rxn00903_c0	(1) 2-Oxoglutarate_c0[c0] + (1) L-Valine_c0[c0] <-> (1) L-Glutamate_c0[c0] + (1) 3-Methyl-2-oxobutanoate_c0[c0]	(1) cpd00024[c0] + (1) cpd00156[c0] <-> (1) cpd00023[c0] + (1) cpd00123[c0]	-	OK	R01214	BRANCHED-CHAINAMINOTRANSFERVAL-RXN.c			Branched-chain amino acid aminotransferase (EC 2.6.1.42)|diaminobutyrate---pyruvate transaminase (EC 2.6.1.46)|kynurenine---glyoxylate transaminase (EC 2.6.1.63)	c0	17	0	0	0	0	NegN/-/-/NegN/NegV/1232	NegN/-/-/-/NegV/1114	NegN/-/-/-/PosV/2015	NegN/-/-/-/PosV/127	NegN/-/-/-/PosV/3314	NegN/-/NegN/NegN/PosV/2499	NegN/-/-/-/PosV/170	NegN/-/-/-/PosV/3149	NegN/-/-/-/NegV/153	NegN/-/-/-/PosV/450	NegN/-/-/NegN/NegV/3525	NegN/-/-/-/NegV/821	NegN/-/-/NegN/NoV/332	NegN/-/NegN/NegN/NegV/4141	NegN/-/NegN/NegN/NegV/2502	NoV/-/NoV/NoV/NoV/2693, 3551	NegN/-/NegN/NegN/NegV/4202
Pantothenate and CoA biosynthesis	rxn02175_c0	(1) ATP_c0[c0] + (1) Phosphopantetheine_c0[c0] <-> (1) PPi_c0[c0] + (1) Dephospho-CoA_c0[c0]	(1) cpd00002[c0] + (1) cpd00834[c0] <-> (1) cpd00012[c0] + (1) cpd00655[c0]	-	OK	R03035	PANTEPADENYLYLTRAN-RXN.c			Phosphopantetheine adenylyltransferase, type II eukaryotic (EC 2.7.7.3)|Phosphopantetheine adenylyltransferase (EC 2.7.7.3)|glucose-1-phosphate cytidylyltransferase (EC 2.7.7.33)	c0	17	0	0	0	0	PosP/-/-/PosP/PosP/1144	PosP/-/-/-/PosP/172	PosP/-/-/-/PosP/303	PosP/-/-/-/PosP/3950	PosP/-/-/-/PosP/1987	PosP/-/PosP/PosP/PosP/2627	PosP/-/-/-/PosP/1548	PosP/-/-/-/PosP/1305	PosP/-/-/-/PosP/432	PosP/-/-/-/PosP/414	PosP/-/-/PosP/PosP/1242	PosP/-/-/-/PosP/1972	PosP/-/-/PosP/PosP/1148	PosP/-/PosP/PosP/PosP/3468	PosP/-/PosP/PosP/PosP/3282	PosP/-/PosP/PosP/PosP/3497	PosP/-/PosP/PosP/PosP/1888
Pantothenate and CoA biosynthesis	rxn02186_c0	(1) NADPH_c0[c0] + (1) H+_c0[c0] + (1) ALCTT_c0[c0] -> (1) NADP_c0[c0] + (1) 2,3-Dihydroxy-isovalerate_c0[c0]	(1) cpd00005[c0] + (1) cpd00067[c0] + (1) cpd00668[c0] -> (1) cpd00006[c0] + (1) cpd02498[c0]	-	OK	R03051				Ketol-acid reductoisomerase (EC 1.1.1.86)|ketol-acid reductoisomerase (EC 1.1.1.86)	c0	17	0	0	0	0	PosP/-/-/PosP/NoPV/G	PosP/-/-/-/PosPV/G	PosP/-/-/-/NoPV/G	PosP/-/-/-/NoPV/G	PosP/-/-/-/NoPV/G	PosP/-/PosP/PosP/NoPV/G	PosP/-/-/-/NoPV/G	PosP/-/-/-/NoPV/G	PosP/-/-/-/PosPV/G	PosP/-/-/-/NoPV/G	PosP/-/-/PosP/PosPV/G	PosP/-/-/-/NoPV/G	PosP/-/-/PosP/NoPV/G	PosP/-/PosP/PosP/PosPV/G	PosP/-/PosP/PosP/PosPV/G	PosP/-/PosP/PosP/PosPV/G	PosP/-/PosP/PosP/PosPV/G
Pantothenate and CoA biosynthesis	rxn02341_c0	(1) H+_c0[c0] + (1) (R)-4'-Phosphopantothenoyl-L-cysteine_c0[c0] -> (1) CO2_c0[c0] + (1) Phosphopantetheine_c0[c0]	(1) cpd00067[c0] + (1) cpd02666[c0] -> (1) cpd00011[c0] + (1) cpd00834[c0]	>	OK	R03269	P-PANTOCYSDECARB-RXN.c		4.1.1.36	Phosphopantothenoylcysteine synthetase (EC 6.3.2.5)|Phosphopantothenoylcysteine decarboxylase (EC 4.1.1.36)|acetoacetate decarboxylase (EC 4.1.1.4)	c0	17	0	0	0	0	PosP/-/-/PosP/PosP/556	PosP/-/-/-/PosP/984	PosP/-/-/-/PosP/2167	PosP/-/-/-/PosP/897	PosP/-/-/-/PosP/860	PosP/-/PosP/PosP/PosP/63	PosP/-/-/-/PosP/794	PosP/-/-/-/PosP/2422	PosP/-/-/-/PosP/2888	PosP/-/-/-/PosP/1827	PosP/-/-/PosP/PosP/G	PosP/-/-/-/PosP/537, 528	PosP/-/-/PosP/PosP/3080	PosP/-/PosP/PosP/PosP/708	PosP/-/PosP/PosP/PosP/G	PosP/-/PosP/PosP/PosP/3898	PosP/-/PosP/PosP/PosP/2462
Pantothenate and CoA biosynthesis	rxn12510_c0	(1) ATP_c0[c0] + (1) PAN_c0[c0] <-> (1) ADP_c0[c0] + (1) H+_c0[c0] + (1) 4-phosphopantothenate_c0[c0]	(1) cpd00002[c0] + (1) cpd00644[c0] <-> (1) cpd00008[c0] + (1) cpd00067[c0] + (1) cpd02201[c0]	>	OK|HB	R03018	PANTOTHENATE-KIN-RXN.c			Pantothenate kinase type III, CoaX-like (EC 2.7.1.33)|Pantoate kinase, archaeal (EC 2.7.1.-)|Pantothenate kinase type II, eukaryotic (EC 2.7.1.33)|Pantothenate kinase (EC 2.7.1.33)|pantothenate kinase (EC 2.7.1.33)	c0	17	0	0	0	0	PosP/-/-/PosP/PosP/207	PosP/-/-/-/PosP/448	PosP/-/-/-/PosP/26	PosP/-/-/-/PosP/557, 1494	PosP/-/-/-/PosP/3077, 3093	PosP/-/PosP/PosP/PosP/556	PosP/-/-/-/PosP/278, 793	PosP/-/-/-/PosP/2423, 644	PosP/-/-/-/PosP/319, 1935	PosP/-/-/-/PosP/51, 210	PosP/-/-/PosP/PosP/743, 1511	PosP/-/-/-/PosP/1106	PosP/-/-/PosP/PosP/1611	PosP/-/PosP/PosP/PosP/709	PosP/-/PosP/PosP/PosP/4204	PosP/-/PosP/PosP/PosP/3900	PosP/-/PosP/PosP/PosP/2464
Pantothenate and CoA biosynthesis	rxn12512_c0	(1) ATP_c0[c0] + (1) L-Cysteine_c0[c0] + (1) 4-phosphopantothenate_c0[c0] -> (1) PPi_c0[c0] + (1) AMP_c0[c0] + (2) H+_c0[c0] + (1) (R)-4'-Phosphopantothenoyl-L-cysteine_c0[c0]	(1) cpd00002[c0] + (1) cpd00084[c0] + (1) cpd02201[c0] -> (1) cpd00012[c0] + (1) cpd00018[c0] + (2) cpd00067[c0] + (1) cpd02666[c0]	>	OK|HB	R04230				Phosphopantothenoylcysteine synthetase (EC 6.3.2.5)|UDP-N-acetylmuramoyl-L-alanine---D-glutamate ligase (EC 6.3.2.9)	c0	17	0	0	0	0	PosPV/-/-/PosPV/PosPV/556	PosPV/-/-/-/PosPV/984	PosPV/-/-/-/PosPV/2167	PosPV/-/-/-/PosPV/897	PosPV/-/-/-/PosPV/860	PosPV/-/PosPV/PosPV/PosPV/63	PosPV/-/-/-/PosPV/794	PosPV/-/-/-/PosPV/2422	PosPV/-/-/-/PosPV/2888	PosPV/-/-/-/PosPV/1827	PosP/-/-/PosP/PosP/G	NoPV/-/-/-/NoPV/537	PosPV/-/-/PosPV/PosPV/3080	PosPV/-/PosPV/PosPV/PosPV/708	PosP/-/PosP/PosP/PosP/G	NoPV/-/NoPV/NoPV/NoPV/3898	PosPV/-/PosPV/PosPV/PosPV/2462
Pantothenate and CoA biosynthesis	rxn09177_c0	(1) CTP_c0[c0] + (1) L-Cysteine_c0[c0] + (1) 4-phosphopantothenate_c0[c0] -> (1) PPi_c0[c0] + (1) CMP_c0[c0] + (2) H+_c0[c0] + (1) (R)-4'-Phosphopantothenoyl-L-cysteine_c0[c0]	(1) cpd00052[c0] + (1) cpd00084[c0] + (1) cpd02201[c0] -> (1) cpd00012[c0] + (1) cpd00046[c0] + (2) cpd00067[c0] + (1) cpd02666[c0]	>	OK|HB	R04231	P-PANTOCYSLIG-RXN.c			Phosphopantothenoylcysteine synthetase (EC 6.3.2.5)|UDP-N-acetylmuramoyl-L-alanine---D-glutamate ligase (EC 6.3.2.9)	c0	15	0	0	0	0	NoPV/-/-/NoPV/NoPV/556	NoPV/-/-/-/NoPV/984	NoPV/-/-/-/NoPV/2167	NoPV/-/-/-/NoPV/897	NoPV/-/-/-/NoPV/860	NoPV/-/NoPV/NoPV/NoPV/63	NoPV/-/-/-/NoPV/794	NoPV/-/-/-/NoPV/2422	NoPV/-/-/-/NoPV/2888	NoPV/-/-/-/NoPV/1827	-	PosPV/-/-/-/PosPV/537	NoPV/-/-/NoPV/NoPV/3080	NoPV/-/NoPV/NoPV/NoPV/708	-	PosPV/-/PosPV/PosPV/PosPV/3898	NoPV/-/NoPV/NoPV/NoPV/2462
Pantothenate and CoA biosynthesis	rxn00912_c0	(1) H2O_c0[c0] + (1) 3-Methyl-2-oxobutanoate_c0[c0] + (1) 5-10-Methylenetetrahydrofolate_c0[c0] <-> (1) Tetrahydrofolate_c0[c0] + (1) 2-Dehydropantoate_c0[c0]	(1) cpd00001[c0] + (1) cpd00123[c0] + (1) cpd00125[c0] <-> (1) cpd00087[c0] + (1) cpd00712[c0]	-	OK	R01226	3-CH3-2-OXOBUTANOATE-OH-CH3-XFER-RXN.c			3-methyl-2-oxobutanoate hydroxymethyltransferase (EC 2.1.2.11)|phosphoribosylaminoimidazolecarboxamide formyltransferase (EC 2.1.2.3)	c0	14	0	0	0	0	PosP/-/-/PosP/PosPV/1410	PosP/-/-/-/PosPV/566	PosP/-/-/-/PosPV/G	PosP/-/-/-/PosPV/856	PosP/-/-/-/PosPV/2481	PosP/-/PosP/PosP/PosPV/2961	PosP/-/-/-/NoPV/G	-	PosP/-/-/-/PosPV/2885	PosP/-/-/-/NoPV/1824	NoB/-/-/NoB/NoB/2805	PosP/-/-/-/NoPV/293	-	PosP/-/PosP/PosP/PosPV/G	-	PosP/-/PosP/PosP/PosPV/1635, 1360	PosP/-/PosP/PosP/PosP/G
Pantothenate and CoA biosynthesis	rxn01790_c0	(1) NADP_c0[c0] + (1) Pantoate_c0[c0] <-> (1) NADPH_c0[c0] + (1) H+_c0[c0] + (1) 2-Dehydropantoate_c0[c0]	(1) cpd00006[c0] + (1) cpd00408[c0] <-> (1) cpd00005[c0] + (1) cpd00067[c0] + (1) cpd00712[c0]	-	OK	R02472	2-DEHYDROPANTOATE-REDUCT-RXN.c		1.1.1.169	Ketol-acid reductoisomerase (EC 1.1.1.86)|2-dehydropantoate 2-reductase (EC 1.1.1.169)|2-dehydropantoate 2-reductase (EC 1.1.1.169)	c0	14	0	0	0	0	NegN/-/-/NegN/NegNV/1550	NegN/-/-/-/NegNV/1528	NegN/-/-/-/NegNV/466, 1634	NegN/-/-/-/NegNV/3918	NegN/-/-/-/NegNV/2097	NegN/-/NegN/NegN/NegNV/G	NegN/-/-/-/NoNV/1644, 1738, 814	-	NegN/-/-/-/NegNV/2063, 1730	NegN/-/-/-/NoNV/1119	-	NegN/-/-/-/NoNV/2116	-	NegN/-/NegN/NegN/NegNV/2704, 5252, 4879	NoB/-/NoB/NoB/NoB/3825	NegN/-/NegN/NegN/NegNV/861, 1363	NegN/-/NegN/NegN/NegN/2085
Pantothenate and CoA biosynthesis	rxn06023_c0	(1) CoA_c0[c0] + (1) apo-ACP_c0[c0] <-> (1) Adenosine 3-5-bisphosphate_c0[c0] + (1) ACP_c0[c0]	(1) cpd00010[c0] + (1) cpd12370[c0] <-> (1) cpd00045[c0] + (1) cpd11493[c0]	?	CI:-2	R01625	HOLO-ACP-SYNTH-RXN.c			Holo-[acyl-carrier protein] synthase (EC 2.7.8.7)|Holo-[acyl-carrier protein] synthase, alternative (EC 2.7.8.7)|CDP-glycerol glycerophosphotransferase (EC 2.7.8.12)|pyruvate, phosphate dikinase (EC 2.7.9.1)	c0	14	0	0	0	0	PosP/-/-/PosP/PosP/127	PosP/-/-/-/PosP/474	PosP/-/-/-/PosP/45	PosP/-/-/-/PosP/G	PosP/-/-/-/PosP/G	PosP/-/PosP/PosP/PosP/G	PosP/-/-/-/PosP/2731	PosP/-/-/-/PosP/2157	PosP/-/-/-/PosP/1285	PosP/-/-/-/PosP/1052	PosP/-/-/PosP/PosP/1558	PosP/-/-/-/PosP/1370	-	PosP/-/PosP/PosP/PosP/3617	-	-	PosP/-/PosP/PosP/PosP/G
Pantothenate and CoA biosynthesis	rxn01791_c0	(1) ATP_c0[c0] + (1) beta-Alanine_c0[c0] + (1) Pantoate_c0[c0] -> (1) PPi_c0[c0] + (1) AMP_c0[c0] + (2) H+_c0[c0] + (1) PAN_c0[c0]	(1) cpd00002[c0] + (1) cpd00085[c0] + (1) cpd00408[c0] -> (1) cpd00012[c0] + (1) cpd00018[c0] + (2) cpd00067[c0] + (1) cpd00644[c0]	>	OK|HB	R02473	PANTOATE-BETA-ALANINE-LIG-RXN.c		6.3.2.1	Pantoate--beta-alanine ligase (EC 6.3.2.1)|UDP-N-acetylmuramoyl-L-alanyl-D-glutamate---2,6-diaminopimelate ligase (EC 6.3.2.13)	c0	13	0	0	0	0	PosP/-/-/PosP/PosPV/2202	PosP/-/-/-/PosPV/1240	PosP/-/-/-/PosPV/1360	PosP/-/-/-/PosPV/1823	PosP/-/-/-/PosPV/3140	PosP/-/PosP/PosP/PosPV/1356	PosP/-/-/-/NoPV/G	-	PosP/-/-/-/PosPV/2886	PosP/-/-/-/NoPV/1825	-	PosP/-/-/-/NoPV/458	-	PosP/-/PosP/PosP/PosPV/G	-	PosP/-/PosP/PosP/PosPV/G	PosP/-/PosP/PosP/PosP/G
Pantothenate and CoA biosynthesis	rxn00346_c0	(1) L-Aspartate_c0[c0] + (1) H+_c0[c0] -> (1) CO2_c0[c0] + (1) beta-Alanine_c0[c0]	(1) cpd00041[c0] + (1) cpd00067[c0] -> (1) cpd00011[c0] + (1) cpd00085[c0]	>	OK	R00489	ASPDECARBOX-RXN.c		4.1.1.11	Aspartate 1-decarboxylase (EC 4.1.1.11)|glutamate decarboxylase (EC 4.1.1.15)|arginine decarboxylase (EC 4.1.1.19)	c0	12	0	0	0	0	PosP/-/-/PosP/PosPV/2203	PosP/-/-/-/PosPV/1239	NoPV/-/-/-/NoPV/1361	PosP/-/-/-/PosPV/1822	PosP/-/-/-/PosPV/3139	PosP/-/PosP/PosP/PosPV/1355	PosP/-/-/-/NoPV/G	-	PosPV/-/-/-/NoPV/2887	PosP/-/-/-/NoPV/1826	-	PosP/-/-/-/NoPV/847	-	PosP/-/PosP/PosP/PosPV/G	-	PosP/-/PosP/PosP/PosPV/G	-
Pantothenate and CoA biosynthesis	rxn01626_c0	(1) H2O_c0[c0] + (1) Hydrouracil_c0[c0] -> (1) H+_c0[c0] + (1) 3-Ureidopropanoate_c0[c0]	(1) cpd00001[c0] + (1) cpd00337[c0] -> (1) cpd00067[c0] + (1) cpd01720[c0]	>	OK	R02269	DIHYDROPYRIMIDINASE-RXN.c			Dihydropyrimidinase (EC 3.5.2.2)|beta-lactamase (EC 3.5.2.6)	c0	7	0	0	0	0	-	-	-	-	-	-	-	-	NoB/-/-/-/NoB/3466, 2744	NoB/-/-/-/NoB/780	NoB/-/-/NoB/NoB/1924	-	NoB/-/-/NoB/NoB/2780	NoB/-/NoB/NoB/NoB/3139, 2728, 5164	NoB/-/NoB/NoB/NoB/4956	NoB/-/NoB/NoB/NoB/3704	-
Pantothenate and CoA biosynthesis	rxn00654_c0	(1) H2O_c0[c0] + (2) H+_c0[c0] + (1) 3-Ureidopropanoate_c0[c0] -> (1) CO2_c0[c0] + (1) NH3_c0[c0] + (1) beta-Alanine_c0[c0]	(1) cpd00001[c0] + (2) cpd00067[c0] + (1) cpd01720[c0] -> (1) cpd00011[c0] + (1) cpd00013[c0] + (1) cpd00085[c0]	>	OK	R00905	BETA-UREIDOPROPIONASE-RXN.c			Beta-ureidopropionase (EC 3.5.1.6)|4-acetamidobutyrate deacetylase (EC 3.5.1.63)	c0	4	0	0	0	0	-	-	NoB/-/-/-/NoB/718	-	-	-	-	-	NoB/-/-/-/NoB/2747	NoB/-/-/-/NoB/783	-	-	-	-	-	NoB/-/NoB/NoB/NoB/3709	-
Pantothenate and CoA biosynthesis	rxn06022_c0	(1) H2O_c0[c0] + (1) ACP_c0[c0] <- (2) H+_c0[c0] + (1) Phosphopantetheine_c0[c0] + (1) apo-ACP_c0[c0]	(1) cpd00001[c0] + (1) cpd11493[c0] <- (2) cpd00067[c0] + (1) cpd00834[c0] + (1) cpd12370[c0]	?	HB|CI:2	R01623	3.1.4.14-RXN.c		3.1.4.14	Acyl carrier protein phosphodiesterase (EC 3.1.4.14)	c0	3	0	0	0	0	-	-	-	-	-	-	-	-	-	-	-	-	NegN/-/-/NegN/NegN/G	-	NegN/-/NegN/NegN/NegN/G	NegN/-/NegN/NegN/NegN/G	-
Nicotinate and nicotinamide metabolism	rxn00077_c0	(1) ATP_c0[c0] + (1) NAD_c0[c0] <-> (1) NADP_c0[c0] + (1) ADP_c0[c0] + (1) H+_c0[c0]	(1) cpd00002[c0] + (1) cpd00003[c0] <-> (1) cpd00006[c0] + (1) cpd00008[c0] + (1) cpd00067[c0]	>	OK|HB	R00104	NAD-KIN-RXN.c			NAD kinase (EC 2.7.1.23)|erythritol kinase (EC 2.7.1.27)	c0	17	0	0	0	0	PosV/-/-/PosV/PosV/600	PosV/-/-/-/PosV/810	PosP/-/-/-/PosP/885	PosV/-/-/-/PosV/2467	PosP/-/-/-/PosP/3270	PosP/-/PosP/PosP/PosP/2429	PosP/-/-/-/PosP/1699	PosP/-/-/-/PosP/1889	PosP/-/-/-/PosP/1700	PosP/-/-/-/PosP/1485	PosP/-/-/PosP/PosP/2313	PosV/-/-/-/PosV/1049	PosP/-/-/PosP/PosP/1127	PosP/-/PosP/PosP/PosP/2791	PosP/-/PosP/PosP/PosP/4520	PosP/-/PosP/PosP/PosP/2266	PosP/-/PosP/PosP/PosP/3939
Nicotinate and nicotinamide metabolism	rxn00138_c0	(1) ATP_c0[c0] + (1) NH3_c0[c0] + (1) Deamido-NAD_c0[c0] -> (1) NAD_c0[c0] + (1) PPi_c0[c0] + (1) AMP_c0[c0] + (2) H+_c0[c0]	(1) cpd00002[c0] + (1) cpd00013[c0] + (1) cpd00638[c0] -> (1) cpd00003[c0] + (1) cpd00012[c0] + (1) cpd00018[c0] + (2) cpd00067[c0]	>	OK|HB	R00189	NAD-SYNTH-NH3-RXN.c			NAD synthetase (EC 6.3.1.5)|trypanothione synthase (EC 6.3.1.9)|phosphoribosylformylglycinamidine synthase (EC 6.3.5.3)	c0	17	0	0	0	0	PosPV/-/-/PosPV/PosPV/1142	PosPV/-/-/-/PosPV/174	PosPV/-/-/-/PosPV/355	PosPV/-/-/-/PosPV/2031	PosPV/-/-/-/PosPV/1591	PosPV/-/PosPV/PosPV/PosPV/1359	PosPV/-/-/-/PosPV/575	PosPV/-/-/-/PosPV/1861	PosPV/-/-/-/PosPV/207	PosPV/-/-/-/NoPV/1210	PosPV/-/-/PosPV/PosPV/141	PosPV/-/-/-/PosPV/186, 701	PosPV/-/-/PosPV/NoPV/339	PosPV/-/PosPV/PosPV/NoPV/5067	PosPV/-/PosPV/PosPV/PosPV/3589	PosPV/-/PosPV/PosPV/PosPV/857	PosPV/-/PosPV/PosPV/PosPV/4175
Nicotinate and nicotinamide metabolism	rxn00190_c0	(1) H2O_c0[c0] + (1) ATP_c0[c0] + (1) L-Glutamine_c0[c0] + (1) Deamido-NAD_c0[c0] -> (1) NAD_c0[c0] + (1) PPi_c0[c0] + (1) AMP_c0[c0] + (1) L-Glutamate_c0[c0] + (2) H+_c0[c0]	(1) cpd00001[c0] + (1) cpd00002[c0] + (1) cpd00053[c0] + (1) cpd00638[c0] -> (1) cpd00003[c0] + (1) cpd00012[c0] + (1) cpd00018[c0] + (1) cpd00023[c0] + (2) cpd00067[c0]	>	OK|HB	R00257	NAD-SYNTH-GLN-RXN.c			Glutamine amidotransferase chain of NAD synthetase|phosphoribosylformylglycinamidine synthase (EC 6.3.5.3)	c0	17	0	0	0	0	NoPV/-/-/NoPV/NoPV/1142	NoPV/-/-/-/NoPV/174	NoPV/-/-/-/NoPV/355	NoPV/-/-/-/NoPV/2031	NoPV/-/-/-/NoPV/1591	NoPV/-/NoPV/NoPV/NoPV/1359	NoPV/-/-/-/NoPV/575	NoPV/-/-/-/NoPV/1861	NoPV/-/-/-/NoPV/207	NoPV/-/-/-/PosPV/1210	NoPV/-/-/NoPV/NoPV/141	NoPV/-/-/-/NoPV/701, 186	NoPV/-/-/NoPV/NoPV/339	NoPV/-/NoPV/NoPV/NoPV/5067	NoPV/-/NoPV/NoPV/NoPV/3589	NoPV/-/NoPV/NoPV/NoPV/857	NoPV/-/NoPV/NoPV/NoPV/4175
Nicotinate and nicotinamide metabolism	rxn02155_c0	(1) ATP_c0[c0] + (1) Nicotinate ribonucleotide_c0[c0] <-> (1) PPi_c0[c0] + (1) Deamido-NAD_c0[c0]	(1) cpd00002[c0] + (1) cpd00873[c0] <-> (1) cpd00012[c0] + (1) cpd00638[c0]	-	OK	R03005	NICONUCADENYLYLTRAN-RXN.c			Nicotinate-nucleotide adenylyltransferase (EC 2.7.7.18)|mannose-1-phosphate guanylyltransferase (EC 2.7.7.13)|nicotinate-nucleotide adenylyltransferase (EC 2.7.7.18)	c0	17	0	0	0	0	PosP/-/-/PosP/PosP/58	PosP/-/-/-/PosP/209	PosP/-/-/-/PosP/1827	PosP/-/-/-/PosP/3100	PosP/-/-/-/PosP/2700	PosP/-/PosP/PosP/PosP/1796	PosP/-/-/-/PosP/1108	PosP/-/-/-/PosP/3279	PosP/-/-/-/PosP/1232	PosP/-/-/-/PosP/2470	PosP/-/-/PosP/PosP/3836, 2228	PosP/-/-/-/PosP/444	PosP/-/-/PosP/NoPV/1182	PosP/-/PosP/PosP/NoPV/3338	PosP/-/PosP/PosP/PosP/3433	PosP/-/PosP/PosP/PosP/1093, 3451	PosP/-/PosP/PosP/PosP/1069
Nicotinate and nicotinamide metabolism	rxn08333_c0	(1) 1-4-Dihydroxy-2-naphthoate_c0[c0] + (1) Farnesylfarnesylgeraniol_c0[c0] -> (1) CO2_c0[c0] + (1) PPi_c0[c0] + (1) 2-Demethylmenaquinol 8_c0[c0]	(1) cpd02295[c0] + (1) cpd02557[c0] -> (1) cpd00011[c0] + (1) cpd00012[c0] + (1) cpd15353[c0]	-	OK|HB		DMK-RXN.c			1,4-dihydroxy-2-naphthoate octaprenyltransferase (EC 2.5.1.74)	c0	17	0	0	0	0	PosP/-/-/PosP/PosP/G	PosP/-/-/-/PosP/G	PosP/-/-/-/PosP/G	PosP/-/-/-/PosP/G	PosP/-/-/-/PosP/G	PosP/-/PosP/PosP/PosP/G	PosP/-/-/-/PosP/G	PosP/-/-/-/PosP/G	PosP/-/-/-/PosP/G	PosP/-/-/-/PosP/G	PosP/-/-/PosP/PosP/G	PosP/-/-/-/PosP/G	PosP/-/-/PosP/PosP/G	PosP/-/PosP/PosP/PosP/G	PosP/-/PosP/PosP/PosP/G	PosP/-/PosP/PosP/PosP/G	PosP/-/PosP/PosP/PosP/G
Nicotinate and nicotinamide metabolism	rxn01646_c0	(1) Phosphate_c0[c0] + (1) N-Ribosylnicotinamide_c0[c0] <-> (1) H+_c0[c0] + (1) Nicotinamide_c0[c0] + (1) Ribose 1-phosphate_c0[c0]	(1) cpd00009[c0] + (1) cpd02016[c0] <-> (1) cpd00067[c0] + (1) cpd00133[c0] + (1) cpd00475[c0]	>	OK|HB	R02294				Purine nucleoside phosphorylase (EC 2.4.2.1)|N-Ribosylnicotinamide phosphorylase (EC 2.4.2.1)|purine-nucleoside phosphorylase (EC 2.4.2.1)	c0	16	0	0	0	0	NoB/-/-/NoB/NoB/2305, 661	NoB/-/-/-/NoB/1321	NoB/-/-/-/NoB/1081	NoB/-/-/-/NoB/3067, 1630	NoB/-/-/-/NoB/237, 2569	NoB/-/NoB/NoB/NoB/659, 305	NoB/-/-/-/NoB/572	NoB/-/-/-/NoB/2101, 2406	NoB/-/-/-/NoB/1500	NoB/-/-/-/NoB/1087, 1259	NoB/-/-/NoB/NoB/3595	-	NoB/-/-/NoB/NoB/1391	NoPV/-/NoPV/NoPV/NoPV/92, 318, 2648	NoB/-/NoB/NoB/NoB/1212, 5678	NoB/-/NoB/NoB/NoB/819	NoB/-/NoB/NoB/NoB/3061, 2540
Nicotinate and nicotinamide metabolism	rxn01647_c0	(1) Phosphate_c0[c0] + (1) Nicotinate D-ribonucleoside_c0[c0] <-> (1) H+_c0[c0] + (1) Niacin_c0[c0] + (1) Ribose 1-phosphate_c0[c0]	(1) cpd00009[c0] + (1) cpd03471[c0] <-> (1) cpd00067[c0] + (1) cpd00218[c0] + (1) cpd00475[c0]	>	OK|HB	R02295				Purine nucleoside phosphorylase (EC 2.4.2.1)|purine-nucleoside phosphorylase (EC 2.4.2.1)	c0	16	0	0	0	0	NoPV/-/-/NoPV/NoPV/661, 2305	NoPV/-/-/-/NoPV/1321	NoB/-/-/-/NoB/1081	NoPV/-/-/-/NoPV/3067, 1630	NoPV/-/-/-/NoPV/237, 2569	NoPV/-/NoPV/NoPV/NoPV/305, 659	NoPV/-/-/-/NoPV/572	NoB/-/-/-/NoB/2406, 2101	NoPV/-/-/-/NoPV/1500	NoB/-/-/-/NoB/1259, 1087	NoPV/-/-/NoPV/NoPV/3595	-	NoB/-/-/NoB/NoB/1391	NoPV/-/NoPV/NoPV/NoPV/2648, 318, 92	NoPV/-/NoPV/NoPV/NoPV/1212, 5678	NoPV/-/NoPV/NoPV/NoPV/819	NoB/-/NoB/NoB/NoB/2540, 3061
Nicotinate and nicotinamide metabolism	rxn00299_c0	(1) H2O_c0[c0] + (1) GTP_c0[c0] -> (1) Formate_c0[c0] + (1) H+_c0[c0] + (1) 7,8-Dihydroneopterin 3'-triphosphate_c0[c0]	(1) cpd00001[c0] + (1) cpd00038[c0] -> (1) cpd00047[c0] + (1) cpd00067[c0] + (1) cpd02978[c0]	>	OK	R00424	GTP-CYCLOHYDRO-I-RXN.c			GTP cyclohydrolase I (EC 3.5.4.16) type 1|GTP cyclohydrolase I (EC 3.5.4.16) type 2|adenine deaminase (EC 3.5.4.2)	c0	15	0	0	0	0	PosPV/-/-/PosPV/PosPV/812	PosPV/-/-/-/PosPV/1578	NoB/-/-/-/NoB/1146	PosPV/-/-/-/NoPV/2453	PosPV/-/-/-/NoPV/3257	NoB/-/NoB/NoB/NoB/67	-	-	PosPV/-/-/-/PosPV/1832	PosPV/-/-/-/NoPV/2703	PosP/-/-/PosP/NoPV/G	PosPV/-/-/-/NoPV/111	NoB/-/-/NoB/NoB/319	PosPV/-/PosPV/PosPV/NoPV/4454	PosPV/-/PosPV/PosPV/NoPV/2495	PosPV/-/PosPV/PosPV/NoPV/1170	PosPV/-/PosPV/PosPV/NoPV/3906
Nicotinate and nicotinamide metabolism	rxn00338_c0	(1) O2_c0[c0] + (1) L-Aspartate_c0[c0] -> (1) H2O2_c0[c0] + (1) H+_c0[c0] + (1) Iminoaspartate_c0[c0]	(1) cpd00007[c0] + (1) cpd00041[c0] -> (1) cpd00025[c0] + (1) cpd00067[c0] + (1) cpd03470[c0]	>	OK	R00481	L-ASPARTATE-OXID-RXN.c			L-aspartate oxidase (EC 1.4.3.16)|L-amino-acid oxidase (EC 1.4.3.2)	c0	12	0	0	0	0	PosP/-/-/PosP/PosP/1767	-	-	PosP/-/-/-/PosP/3835	PosP/-/-/-/PosP/2059	PosP/-/PosP/PosP/PosP/2729	-	-	PosP/-/-/-/PosP/734	PosP/-/-/-/PosP/1329	PosPV/-/-/PosPV/PosPV/1178	PosP/-/-/-/PosP/1219	PosP/-/-/PosP/PosP/1894	PosPV/-/PosPV/PosPV/PosPV/3406	PosP/-/PosP/PosP/PosP/1291, 1217	-	PosP/-/PosP/PosP/PosP/1182
Nicotinate and nicotinamide metabolism	rxn00938_c0	(1) H2O_c0[c0] + (1) Nicotinamide_c0[c0] -> (1) NH3_c0[c0] + (1) Niacin_c0[c0]	(1) cpd00001[c0] + (1) cpd00133[c0] -> (1) cpd00013[c0] + (1) cpd00218[c0]	>	OK	R01268	NICOTINAMID-RXN.c			Nicotinamidase (EC 3.5.1.19)|pantothenase (EC 3.5.1.22)	c0	12	0	0	0	0	NoB/-/-/NoB/NoB/1934	NoB/-/-/-/NoB/650	NoB/-/-/-/NoB/1775	-	-	-	-	NoB/-/-/-/NoB/1494	NoB/-/-/-/NoB/86	NoB/-/-/-/NoB/1904	NoB/-/-/NoB/NoB/2140	-	NoB/-/-/NoB/NoB/1748	NoPV/-/NoPV/NoPV/NoPV/1796	NoB/-/NoB/NoB/NoB/1901	NoB/-/NoB/NoB/NoB/1323	NoB/-/NoB/NoB/NoB/2086
Nicotinate and nicotinamide metabolism	rxn01670_c0	(1) H2O_c0[c0] + (1) Nicotinamide ribonucleotide_c0[c0] -> (1) Phosphate_c0[c0] + (1) N-Ribosylnicotinamide_c0[c0]	(1) cpd00001[c0] + (1) cpd00355[c0] -> (1) cpd00009[c0] + (1) cpd02016[c0]	-	OK|HB	R02323	RXN-5841.c			5'-nucleotidase (EC 3.1.3.5)|NMN phosphatase (EC 3.1.3.5)|[myosin-light-chain] phosphatase (EC 3.1.3.53)	c0	12	0	0	0	0	NoB/-/-/NoB/NoB/1330	NoB/-/-/-/NoB/1896	-	NoB/-/-/-/NoB/1814, 3316, 1438	NoB/-/-/-/NoB/381, 380, 1738	NoB/-/NoB/NoB/NoB/2310, 2311	NoB/-/-/-/NoB/2484, 1491	-	NoB/-/-/-/NoB/1222	-	NoB/-/-/NoB/NoB/1865	NoB/-/-/-/NoB/1047	-	NoPV/-/NoPV/NoPV/NoPV/5711	NoB/-/NoB/NoB/NoB/5673, 3364	NoB/-/NoB/NoB/NoB/1452	-
Nicotinate and nicotinamide metabolism	rxn02400_c0	(1) H2O_c0[c0] + (1) Nicotinate ribonucleotide_c0[c0] -> (1) Phosphate_c0[c0] + (1) Nicotinate D-ribonucleoside_c0[c0]	(1) cpd00001[c0] + (1) cpd00873[c0] -> (1) cpd00009[c0] + (1) cpd03471[c0]	-	OK|HB	R03346				5'-nucleotidase (EC 3.1.3.5)|[myosin-light-chain] phosphatase (EC 3.1.3.53)	c0	12	0	0	0	0	NoPV/-/-/NoPV/NoPV/1330	NoPV/-/-/-/NoPV/1896	-	NoPV/-/-/-/NoPV/1438, 3316, 1814	NoPV/-/-/-/NoPV/1738, 380, 381	NoPV/-/NoPV/NoPV/NoPV/2311, 2310	NoPV/-/-/-/NoPV/2484, 1491	-	NoPV/-/-/-/NoPV/1222	-	NoPV/-/-/NoPV/NoPV/1865	NoB/-/-/-/NoB/1047	-	NoPV/-/NoPV/NoPV/NoPV/5711	NoPV/-/NoPV/NoPV/NoPV/3364, 5673	NoPV/-/NoPV/NoPV/NoPV/1452	-
Nicotinate and nicotinamide metabolism	rxn02402_c0	(1) CO2_c0[c0] + (1) PPi_c0[c0] + (1) Nicotinate ribonucleotide_c0[c0] <- (1) H+_c0[c0] + (1) PRPP_c0[c0] + (1) Quinolinate_c0[c0]	(1) cpd00011[c0] + (1) cpd00012[c0] + (1) cpd00873[c0] <- (1) cpd00067[c0] + (1) cpd00103[c0] + (1) cpd02333[c0]	<	OK|HB	R03348	QUINOPRIBOTRANS-RXN.c			Quinolinate phosphoribosyltransferase [decarboxylating] (EC 2.4.2.19)|xanthine phosphoribosyltransferase (EC 2.4.2.22)	c0	12	0	0	0	0	NegN/-/-/NegN/NegN/1768	-	-	NegN/-/-/-/NegN/1971	NegN/-/-/-/NegN/829	NegN/-/NegN/NegN/NegN/1211	-	-	NegN/-/-/-/NegN/733	NegN/-/-/-/NegN/1330	NegN/-/-/NegN/NegN/1179	NegN/-/-/-/NegN/1432	NegN/-/-/NegN/NegN/1893	NegN/-/NegN/NegN/NegN/3407	NegN/-/NegN/NegN/NegN/1216	-	NegN/-/NegN/NegN/NegN/G
Nicotinate and nicotinamide metabolism	rxn02988_c0	(2) H2O_c0[c0] + (1) Phosphate_c0[c0] + (1) Quinolinate_c0[c0] <- (1) Glycerone-phosphate_c0[c0] + (1) Iminoaspartate_c0[c0]	(2) cpd00001[c0] + (1) cpd00009[c0] + (1) cpd02333[c0] <- (1) cpd00095[c0] + (1) cpd03470[c0]	-	OK|HB	R04292	QUINOLINATE-SYNTHA-RXN.c			Quinolinate synthetase (EC 4.1.99.-)|cysteate synthase (EC 2.5.1.76)	c0	12	0	0	0	0	NegN/-/-/NegN/NegN/G	-	-	NegN/-/-/-/NegN/G	NegN/-/-/-/NegN/G	NegN/-/NegN/NegN/NegN/G	-	-	NegN/-/-/-/NegN/G	NegN/-/-/-/NegN/G	NegN/-/-/NegN/NegN/G	NegN/-/-/-/NegN/G	NegN/-/-/NegN/NegN/G	NegN/-/NegN/NegN/NegN/G	NegN/-/NegN/NegN/NegN/G	-	NegN/-/NegN/NegN/NegN/G
Nicotinate and nicotinamide metabolism	rxn05005_c0	(1) S-Adenosyl-L-methionine_c0[c0] + (1) UroporphyrinogenIII_c0[c0] <-> (1) S-Adenosyl-homocysteine_c0[c0] + (1) H+_c0[c0] + (1) Precorrin 1_c0[c0]	(1) cpd00017[c0] + (1) cpd00774[c0] <-> (1) cpd00019[c0] + (1) cpd00067[c0] + (1) cpd11206[c0]	?	OK	R07237	UROPORIIIMETHYLTRANSA-RXN.c			Uroporphyrinogen-III methyltransferase (EC 2.1.1.107)|sterigmatocystin 8-O-methyltransferase (EC 2.1.1.110)	c0	8	0	0	0	0	PosP/-/-/PosP/PosP/2150	PosP/-/-/-/PosP/1730	-	-	-	-	-	-	PosP/-/-/-/PosP/1522	-	PosP/-/-/PosP/PosP/4238	PosP/-/-/-/PosP/1018	-	PosP/-/PosP/PosP/PosP/2566, 2564	-	PosP/-/PosP/PosP/PosP/3221	PosP/-/PosP/PosP/PosP/346
Nicotinate and nicotinamide metabolism	rxn05006_c0	(1) S-Adenosyl-L-methionine_c0[c0] + (1) Precorrin 1_c0[c0] <-> (1) S-Adenosyl-homocysteine_c0[c0] + (1) Precorrin 2_c0[c0]	(1) cpd00017[c0] + (1) cpd11206[c0] <-> (1) cpd00019[c0] + (1) cpd01620[c0]	?	OK|HB	R07238	RXN-8675.c			Uroporphyrinogen-III methyltransferase (EC 2.1.1.107)|sterigmatocystin 8-O-methyltransferase (EC 2.1.1.110)	c0	8	0	0	0	0	PosP/-/-/PosP/PosP/2150	PosP/-/-/-/PosP/1730	-	-	-	-	-	-	PosP/-/-/-/PosP/1522	-	PosP/-/-/PosP/PosP/4238	PosP/-/-/-/PosP/1018	-	PosP/-/PosP/PosP/PosP/2566, 2564	-	PosP/-/PosP/PosP/PosP/3221	PosP/-/PosP/PosP/PosP/346
Nicotinate and nicotinamide metabolism	rxn08975_c0	(1) NADH_c0[c0] + (1) H+_c0[c0] + (1) Ubiquinone-8_c0[c0] -> (1) NAD_c0[c0] + (1) Ubiquinol-8_c0[c0]	(1) cpd00004[c0] + (1) cpd00067[c0] + (1) cpd15560[c0] -> (1) cpd00003[c0] + (1) cpd15561[c0]	>	OK		NADH-DEHYDROG-A-RXN.c.metaexp.CPD-9956_UBIQUINONE-8;NQOR-RXN.c.metaexp.CPD-9956_NAD_NADH_UBIQUINONE-8;RXN0-5330.c.metaexp.CPD-9956_UBIQUINONE-8			NADH dehydrogenase (EC 1.6.99.3)|NADH dehydrogenase, subunit 5	c0	7	0	0	0	0	NoPV/-/-/NoPV/NoPV/1389	NoPV/-/-/-/NoPV/611	-	NoPV/-/-/-/NoPV/1958	NoPV/-/-/-/NoPV/833	NoPV/-/NoPV/NoPV/NoPV/79	-	-	-	-	-	-	-	-	NoB/-/NoB/NoB/NoB/5417	NoPV/-/NoPV/NoPV/NoPV/1621, 1393	-
Nicotinate and nicotinamide metabolism	rxn01265_c0	(1) PPi_c0[c0] + (1) Nicotinate ribonucleotide_c0[c0] <- (1) PRPP_c0[c0] + (1) Niacin_c0[c0]	(1) cpd00012[c0] + (1) cpd00873[c0] <- (1) cpd00103[c0] + (1) cpd00218[c0]	<	OK|HB	R01724	NICOTINATEPRIBOSYLTRANS-RXN.c			Nicotinate phosphoribosyltransferase (EC 2.4.2.11)|guanosine phosphorylase (EC 2.4.2.15)	c0	5	0	0	0	0	-	NegN/-/-/-/NegN/G	NegN/-/-/-/NegN/G	-	-	-	NegN/-/-/-/NegN/G	NegN/-/-/-/NegN/G	-	-	-	-	-	-	-	NegN/-/NegN/NegN/NegN/G	-
Nicotinate and nicotinamide metabolism	rxn08130_c0	(1) S-Adenosyl-L-methionine_c0[c0] + (1) 2-Demethylmenaquinol 8_c0[c0] -> (1) S-Adenosyl-homocysteine_c0[c0] + (1) H+_c0[c0] + (1) Menaquinol 8_c0[c0]	(1) cpd00017[c0] + (1) cpd15353[c0] -> (1) cpd00019[c0] + (1) cpd00067[c0] + (1) cpd15499[c0]	>	OK		ADOMET-DMK-METHYLTRANSFER-RXN.c				c0	3	0	0	0	0	-	-	-	PosP/-/-/-/PosP/G	PosP/-/-/-/PosP/G	-	-	-	-	-	-	PosP/-/-/-/PosP/G	-	-	-	-	-
Nicotinate and nicotinamide metabolism	rxn00105_c0	(1) ATP_c0[c0] + (1) Nicotinamide ribonucleotide_c0[c0] <-> (1) NAD_c0[c0] + (1) PPi_c0[c0]	(1) cpd00002[c0] + (1) cpd00355[c0] <-> (1) cpd00003[c0] + (1) cpd00012[c0]	-	OK	R00137	2.7.7.1-RXN.c			Nicotinamide-nucleotide adenylyltransferase, NadM family (EC 2.7.7.1)|Nicotinamide-nucleotide adenylyltransferase, NadR family (EC 2.7.7.1)|Nicotinamide-nucleotide adenylyltransferase (EC 2.7.7.1)|mannose-1-phosphate guanylyltransferase (EC 2.7.7.13)|nicotinate-nucleotide adenylyltransferase (EC 2.7.7.18)	c0	2	0	0	0	0	-	-	-	-	-	-	-	-	-	-	-	-	NoNV/-/-/NoNV/PosV/1030	NoNV/-/NoNV/NoNV/PosV/2574	-	-	-
Nicotinate and nicotinamide metabolism	rxn04046_c0	(1) S-Adenosyl-L-methionine_c0[c0] + (2) H+_c0[c0] + (1) Cobalt-precorrin 2_c0[c0] <-> (1) S-Adenosyl-homocysteine_c0[c0] + (1) Cobalt-precorrin 3_c0[c0]	(1) cpd00017[c0] + (2) cpd00067[c0] + (1) cpd08368[c0] <-> (1) cpd00019[c0] + (1) cpd08369[c0]	?	HB|CI:-2		RXN-8760.c			Cobalt-precorrin-2 C20-methyltransferase (EC 2.1.1.130)	c0	2	0	0	0	0	-	-	-	-	-	-	-	NoB/-/-/-/NoB/2371	-	-	NoB/-/-/NoB/NoB/2611	-	-	-	-	-	-
Nicotinate and nicotinamide metabolism	rxn05117_c0	(1) NADP_c0[c0] + (1) L-Aspartate_c0[c0] -> (1) NADPH_c0[c0] + (2) H+_c0[c0] + (1) Iminoaspartate_c0[c0]	(1) cpd00006[c0] + (1) cpd00041[c0] -> (1) cpd00005[c0] + (2) cpd00067[c0] + (1) cpd03470[c0]	>	OK	R07407				L-Aspartate dehydrogenase (EC 1.4.1.21)|L-amino-acid dehydrogenase (EC 1.4.1.5)	c0	2	0	0	0	0	-	-	-	-	-	-	-	-	-	-	NoPV/-/-/NoPV/NoPV/243	-	-	NoPV/-/NoPV/NoPV/NoPV/4841	-	-	-
Nicotinate and nicotinamide metabolism	rxn05119_c0	(1) NAD_c0[c0] + (1) L-Aspartate_c0[c0] -> (1) NADH_c0[c0] + (2) H+_c0[c0] + (1) Iminoaspartate_c0[c0]	(1) cpd00003[c0] + (1) cpd00041[c0] -> (1) cpd00004[c0] + (2) cpd00067[c0] + (1) cpd03470[c0]	>	OK	R07410				L-Aspartate dehydrogenase (EC 1.4.1.21)|L-amino-acid dehydrogenase (EC 1.4.1.5)	c0	2	0	0	0	0	-	-	-	-	-	-	-	-	-	-	NoPV/-/-/NoPV/NoPV/243	-	-	NoPV/-/NoPV/NoPV/NoPV/4841	-	-	-
Nicotinate and nicotinamide metabolism	rxn00803_c0	(1) Maleate_c0[c0] -> (1) Fumarate_c0[c0]	(1) cpd00996[c0] -> (1) cpd00106[c0]	-	OK	R01087	MALEATE-ISOMERASE-RXN.c		5.2.1.1	prolycopene isomerase (EC 5.2.1.13)	c0	1	0	0	0	0	-	-	-	-	-	-	-	-	-	-	-	-	-	-	-	PosP/-/PosP/PosPV/NoPV/G	-
Nicotinate and nicotinamide metabolism	rxn01671_c0	(1) ATP_c0[c0] + (1) N-Ribosylnicotinamide_c0[c0] <-> (1) ADP_c0[c0] + (1) H+_c0[c0] + (1) Nicotinamide ribonucleotide_c0[c0]	(1) cpd00002[c0] + (1) cpd02016[c0] <-> (1) cpd00008[c0] + (1) cpd00067[c0] + (1) cpd00355[c0]	>	OK|HB	R02324	RIBOSYLNICOTINAMIDE-KINASE-RXN.c			Ribosylnicotinamide kinase (EC 2.7.1.22)|Ribosylnicotinamide kinase, eukaryotic (EC 2.7.1.22)|riboflavin kinase (EC 2.7.1.26)	c0	1	0	0	0	0	-	-	-	-	-	-	-	-	-	-	-	-	-	NoV/-/NoV/NoV/NoV/2574	-	-	-
Nicotinate and nicotinamide metabolism	rxn02523_c0	(1) NH3_c0[c0] + (1) Maleate_c0[c0] <- (1) H2O_c0[c0] + (1) Maleamate_c0[c0]	(1) cpd00013[c0] + (1) cpd00996[c0] <- (1) cpd00001[c0] + (1) cpd01123[c0]	<	OK	R03540	RXN-646.c		3.5.1.107	biotinidase (EC 3.5.1.12)	c0	1	0	0	0	0	-	-	-	-	-	-	-	-	-	-	-	-	-	-	-	NegN/-/NegN/NegNV/NoNV/G	-
Vitamin B6 metabolism	rxn01331_c0	(1) H2O_c0[c0] + (1) NAD_c0[c0] + (1) D-Erythrose4-phosphate_c0[c0] -> (1) NADH_c0[c0] + (2) H+_c0[c0] + (1) 4-Phosphoerythronate_c0[c0]	(1) cpd00001[c0] + (1) cpd00003[c0] + (1) cpd00236[c0] -> (1) cpd00004[c0] + (2) cpd00067[c0] + (1) cpd02147[c0]	-	OK	R01825	ERYTH4PDEHYDROG-RXN.c		1.2.1.72	NAD-dependent glyceraldehyde-3-phosphate dehydrogenase (EC 1.2.1.12)|D-erythrose-4-phosphate dehydrogenase (EC 1.2.1.72)|malonyl CoA reductase (malonate semialdehyde-forming) (EC 1.2.1.75)	c0	17	0	0	0	0	NoB/-/-/NoB/NoB/673	NoB/-/-/-/NoB/747	NoB/-/-/-/NoB/1121	NoB/-/-/-/NoB/1562	NoB/-/-/-/NoB/3155	NoB/-/NoB/NoB/NoB/2957	NoB/-/-/-/NoB/602	NoB/-/-/-/NoB/3071	NoB/-/-/-/NoB/32	NoB/-/-/-/NoB/566	NoB/-/-/NoB/NoB/3150	NoB/-/-/-/NoB/1604	NoB/-/-/NoB/NoB/305, 1870	NoB/-/NoB/NoB/NoB/4378	NoB/-/NoB/NoB/NoB/4490	NoB/-/NoB/NoB/NoB/2092, 15	NoB/-/NoB/NoB/NoB/3319
Vitamin B6 metabolism	rxn03445_c0	(1) 2-Oxoglutarate_c0[c0] + (1) 4-(Phosphonooxy)-threonine_c0[c0] <-> (1) L-Glutamate_c0[c0] + (1) 2-Oxo-3-hydroxy-4-phosphobutanoate_c0[c0]	(1) cpd00024[c0] + (1) cpd03607[c0] <-> (1) cpd00023[c0] + (1) cpd03606[c0]	-	OK	R05085				Phosphoserine aminotransferase (EC 2.6.1.52)|1D-1-guanidino-3-amino-1,3-dideoxy-scyllo-inositol transaminase (EC 2.6.1.56)	c0	16	0	0	0	0	NoB/-/-/NoB/NoB/2423	NoB/-/-/-/NoB/1821	NoB/-/-/-/NoB/2101	NoB/-/-/-/NoB/1054	NoB/-/-/-/NoB/963	NoB/-/NoB/NoB/NoB/344	NoB/-/-/-/NoB/357	NoB/-/-/-/NoB/1456	NoB/-/-/-/NoB/1247	NoB/-/-/-/NoB/2482	NoB/-/-/NoB/NoB/1073	-	NoB/-/-/NoB/NoB/1385	NoB/-/NoB/NoB/NoB/2057	NoB/-/NoB/NoB/NoB/4441	NoB/-/NoB/NoB/NoB/3735	NoB/-/NoB/NoB/NoB/1844
Vitamin B6 metabolism	rxn03446_c0	(1) H2O_c0[c0] + (1) 4-(Phosphonooxy)-threonine_c0[c0] -> (1) Phosphate_c0[c0] + (1) 4-Hydroxy-L-threonine_c0[c0]	(1) cpd00001[c0] + (1) cpd03607[c0] -> (1) cpd00009[c0] + (1) cpd03608[c0]	-	OK|HB	R05086				Threonine synthase (EC 4.2.3.1)|sesquithujene synthase (EC 4.2.3.102)	c0	16	0	0	0	0	NoB/-/-/NoB/NoB/562, 1602	NoB/-/-/-/NoB/1936, 376	NoB/-/-/-/NoB/354	NoB/-/-/-/NoB/2222	NoB/-/-/-/NoB/305	NoB/-/NoB/NoB/NoB/875	NoB/-/-/-/NoB/1764, 1765	NoB/-/-/-/NoB/1928	NoB/-/-/-/NoB/963	NoB/-/-/-/NoB/2610	NoB/-/-/NoB/NoB/375	-	NoB/-/-/NoB/NoB/3243	NoB/-/NoB/NoB/NoB/1364, 2453	NoB/-/NoB/NoB/NoB/384	NoB/-/NoB/NoB/NoB/2167	NoB/-/NoB/NoB/NoB/3240
Vitamin B6 metabolism	rxn00299_c0	(1) H2O_c0[c0] + (1) GTP_c0[c0] -> (1) Formate_c0[c0] + (1) H+_c0[c0] + (1) 7,8-Dihydroneopterin 3'-triphosphate_c0[c0]	(1) cpd00001[c0] + (1) cpd00038[c0] -> (1) cpd00047[c0] + (1) cpd00067[c0] + (1) cpd02978[c0]	>	OK	R00424	GTP-CYCLOHYDRO-I-RXN.c			GTP cyclohydrolase I (EC 3.5.4.16) type 1|GTP cyclohydrolase I (EC 3.5.4.16) type 2|adenine deaminase (EC 3.5.4.2)	c0	15	0	0	0	0	PosPV/-/-/PosPV/PosPV/812	PosPV/-/-/-/PosPV/1578	NoB/-/-/-/NoB/1146	PosPV/-/-/-/NoPV/2453	PosPV/-/-/-/NoPV/3257	NoB/-/NoB/NoB/NoB/67	-	-	PosPV/-/-/-/PosPV/1832	PosPV/-/-/-/NoPV/2703	PosP/-/-/PosP/NoPV/G	PosPV/-/-/-/NoPV/111	NoB/-/-/NoB/NoB/319	PosPV/-/PosPV/PosPV/NoPV/4454	PosPV/-/PosPV/PosPV/NoPV/2495	PosPV/-/PosPV/PosPV/NoPV/1170	PosPV/-/PosPV/PosPV/NoPV/3906
Vitamin B6 metabolism	rxn00124_c0	(1) ATP_c0[c0] + (1) Pyridoxal_c0[c0] <-> (1) ADP_c0[c0] + (1) Pyridoxal phosphate_c0[c0] + (1) H+_c0[c0]	(1) cpd00002[c0] + (1) cpd00215[c0] <-> (1) cpd00008[c0] + (1) cpd00016[c0] + (1) cpd00067[c0]	>	OK|HB	R00174	PYRIDOXKIN-RXN.c			Pyridoxal kinase (EC 2.7.1.35)|homoserine kinase (EC 2.7.1.39)	c0	13	0	0	0	0	NoNV/-/-/NoNV/NoV/1915	NoNV/-/-/-/NoV/640	NoNV/-/-/-/PosV/361, 458	NoNV/-/-/-/PosV/3341	-	-	NoNV/-/-/-/PosV/1133	NoNV/-/-/-/PosV/1452, 339	NoNV/-/-/-/PosV/3076	NoNV/-/-/-/NoV/605	NoNV/-/-/NoNV/PosV/4622, 1618	-	NoNV/-/-/NoNV/PosV/861	NoNV/-/NoNV/NoNV/PosV/3926	-	NoNV/-/NoNV/NoNV/PosV/1177	NoNV/-/NoNV/NoNV/PosV/660
Vitamin B6 metabolism	rxn01396_c0	(1) ATP_c0[c0] + (1) Pyridoxol_c0[c0] <-> (1) ADP_c0[c0] + (1) H+_c0[c0] + (1) Pyridoxine phosphate_c0[c0]	(1) cpd00002[c0] + (1) cpd00263[c0] <-> (1) cpd00008[c0] + (1) cpd00067[c0] + (1) cpd00478[c0]	>	OK|HB	R01909	PNKIN-RXN.c			Pyridoxal kinase (EC 2.7.1.35)|homoserine kinase (EC 2.7.1.39)	c0	13	0	0	0	0	NoB/-/-/NoB/NoB/1915	NoB/-/-/-/NoB/640	NoB/-/-/-/NoB/361, 458	NoB/-/-/-/NoB/3341	-	-	NoB/-/-/-/NoB/1133	NoB/-/-/-/NoB/339, 1452	NoB/-/-/-/NoB/3076	NoB/-/-/-/NoB/605	NoB/-/-/NoB/NoB/1618, 4622	-	NoB/-/-/NoB/NoB/861	NoB/-/NoB/NoB/NoB/3926	-	NoB/-/NoB/NoB/NoB/1177	NoB/-/NoB/NoB/NoB/660
Vitamin B6 metabolism	rxn01807_c0	(1) ATP_c0[c0] + (1) PM_c0[c0] <-> (1) ADP_c0[c0] + (1) H+_c0[c0] + (1) Pyridoxamine phosphate_c0[c0]	(1) cpd00002[c0] + (1) cpd00419[c0] <-> (1) cpd00008[c0] + (1) cpd00067[c0] + (1) cpd00493[c0]	>	OK|HB	R02493	PYRAMKIN-RXN.c			Pyridoxal kinase (EC 2.7.1.35)|homoserine kinase (EC 2.7.1.39)	c0	13	0	0	0	0	NoB/-/-/NoB/NoB/1915	NoB/-/-/-/NoB/640	NoB/-/-/-/NoB/361, 458	NoB/-/-/-/NoB/3341	-	-	NoB/-/-/-/NoB/1133	NoB/-/-/-/NoB/1452, 339	NoB/-/-/-/NoB/3076	NoB/-/-/-/NoB/605	NoB/-/-/NoB/NoB/4622, 1618	-	NoB/-/-/NoB/NoB/861	NoB/-/NoB/NoB/NoB/3926	-	NoB/-/NoB/NoB/NoB/1177	NoB/-/NoB/NoB/NoB/660
Vitamin B6 metabolism	rxn03951_c0	(1) NAD_c0[c0] + (1) 4-(Phosphonooxy)-threonine_c0[c0] <-> (1) NADH_c0[c0] + (1) H+_c0[c0] + (1) 2-Amino-3-oxo-4-phosphonooxybutyrate_c0[c0]	(1) cpd00003[c0] + (1) cpd03607[c0] <-> (1) cpd00004[c0] + (1) cpd00067[c0] + (1) cpd04539[c0]	-	OK	R05681				4-hydroxythreonine-4-phosphate dehydrogenase (EC 1.1.1.262)|4-hydroxythreonine-4-phosphate dehydrogenase (EC 1.1.1.262)	c0	9	0	0	0	0	NoB/-/-/NoB/NoB/2361	-	-	NoB/-/-/-/NoB/1899	NoB/-/-/-/NoB/3068	NoB/-/NoB/NoB/NoB/539	-	-	NoB/-/-/-/NoB/2415	-	NoB/-/-/NoB/NoB/2076	NoB/-/-/-/NoB/1678	-	NoB/-/NoB/NoB/NoB/5375, 4285, 5801	-	NoB/-/NoB/NoB/NoB/3028, 1778, 321	-
Vitamin B6 metabolism	rxn05005_c0	(1) S-Adenosyl-L-methionine_c0[c0] + (1) UroporphyrinogenIII_c0[c0] <-> (1) S-Adenosyl-homocysteine_c0[c0] + (1) H+_c0[c0] + (1) Precorrin 1_c0[c0]	(1) cpd00017[c0] + (1) cpd00774[c0] <-> (1) cpd00019[c0] + (1) cpd00067[c0] + (1) cpd11206[c0]	?	OK	R07237	UROPORIIIMETHYLTRANSA-RXN.c			Uroporphyrinogen-III methyltransferase (EC 2.1.1.107)|sterigmatocystin 8-O-methyltransferase (EC 2.1.1.110)	c0	8	0	0	0	0	PosP/-/-/PosP/PosP/2150	PosP/-/-/-/PosP/1730	-	-	-	-	-	-	PosP/-/-/-/PosP/1522	-	PosP/-/-/PosP/PosP/4238	PosP/-/-/-/PosP/1018	-	PosP/-/PosP/PosP/PosP/2566, 2564	-	PosP/-/PosP/PosP/PosP/3221	PosP/-/PosP/PosP/PosP/346
Vitamin B6 metabolism	rxn05006_c0	(1) S-Adenosyl-L-methionine_c0[c0] + (1) Precorrin 1_c0[c0] <-> (1) S-Adenosyl-homocysteine_c0[c0] + (1) Precorrin 2_c0[c0]	(1) cpd00017[c0] + (1) cpd11206[c0] <-> (1) cpd00019[c0] + (1) cpd01620[c0]	?	OK|HB	R07238	RXN-8675.c			Uroporphyrinogen-III methyltransferase (EC 2.1.1.107)|sterigmatocystin 8-O-methyltransferase (EC 2.1.1.110)	c0	8	0	0	0	0	PosP/-/-/PosP/PosP/2150	PosP/-/-/-/PosP/1730	-	-	-	-	-	-	PosP/-/-/-/PosP/1522	-	PosP/-/-/PosP/PosP/4238	PosP/-/-/-/PosP/1018	-	PosP/-/PosP/PosP/PosP/2566, 2564	-	PosP/-/PosP/PosP/PosP/3221	PosP/-/PosP/PosP/PosP/346
Vitamin B6 metabolism	rxn00208_c0	(1) H2O_c0[c0] + (1) O2_c0[c0] + (1) Pyridoxamine phosphate_c0[c0] -> (1) NH3_c0[c0] + (1) Pyridoxal phosphate_c0[c0] + (1) H2O2_c0[c0]	(1) cpd00001[c0] + (1) cpd00007[c0] + (1) cpd00493[c0] -> (1) cpd00013[c0] + (1) cpd00016[c0] + (1) cpd00025[c0]	>	OK	R00277	PMPOXI-RXN.c			Pyridoxamine 5'-phosphate oxidase (EC 1.4.3.5)|pyridoxal 5'-phosphate synthase (EC 1.4.3.5)	c0	5	0	0	0	0	-	-	-	-	NoB/-/-/-/NoB/1797	-	-	-	-	-	NoB/-/-/NoB/NoB/2359	NoB/-/-/-/NoB/1431	NoB/-/-/NoB/NoB/2038	NoB/-/NoB/NoB/NoB/4231	-	-	-
Vitamin B6 metabolism	rxn00209_c0	(1) O2_c0[c0] + (1) Pyridoxine phosphate_c0[c0] -> (1) Pyridoxal phosphate_c0[c0] + (1) H2O2_c0[c0]	(1) cpd00007[c0] + (1) cpd00478[c0] -> (1) cpd00016[c0] + (1) cpd00025[c0]	>	OK	R00278	PNPOXI-RXN.c			Pyridoxamine 5'-phosphate oxidase (EC 1.4.3.5)|pyridoxal 5'-phosphate synthase (EC 1.4.3.5)	c0	5	0	0	0	0	-	-	-	-	NoB/-/-/-/NoB/1797	-	-	-	-	-	NoB/-/-/NoB/NoB/2359	NoB/-/-/-/NoB/1431	NoB/-/-/NoB/NoB/2038	NoB/-/NoB/NoB/NoB/4231	-	-	-
Vitamin B6 metabolism	rxn04070_c0	(1) 1-deoxy-D-xylulose5-phosphate_c0[c0] + (1) 3-Amino-2-oxopropyl phosphate_c0[c0] -> (2) H2O_c0[c0] + (1) Phosphate_c0[c0] + (1) H+_c0[c0] + (1) Pyridoxine phosphate_c0[c0]	(1) cpd08289[c0] + (1) cpd08449[c0] -> (2) cpd00001[c0] + (1) cpd00009[c0] + (1) cpd00067[c0] + (1) cpd00478[c0]	>	OK|HB	R05838	PDXJ-RXN.c		2.6.99.2	Pyridoxine 5'-phosphate synthase (EC 2.6.99.2)|phosphoglucokinase (EC 2.7.1.10)	c0	4	0	0	0	0	-	-	-	NoB/-/-/-/NoB/2466	NoB/-/-/-/NoB/3269	NoB/-/NoB/NoB/NoB/2433	-	-	-	-	-	NoB/-/-/-/NoB/1369	-	-	-	-	-
Vitamin B6 metabolism	rxn02939_c0	(1) NAD_c0[c0] + (1) 4-Phosphoerythronate_c0[c0] <-> (1) NADH_c0[c0] + (1) H+_c0[c0] + (1) 2-Oxo-3-hydroxy-4-phosphobutanoate_c0[c0]	(1) cpd00003[c0] + (1) cpd02147[c0] <-> (1) cpd00004[c0] + (1) cpd00067[c0] + (1) cpd03606[c0]	-	OK	R04210	ERYTHRON4PDEHYDROG-RXN.c		1.1.1.290	Erythronate-4-phosphate dehydrogenase (EC 1.1.1.290)|4-phosphoerythronate dehydrogenase (EC 1.1.1.290)	c0	3	0	0	0	0	-	-	-	NoB/-/-/-/NoB/3760	NoB/-/-/-/NoB/2170	NoB/-/NoB/NoB/NoB/2895	-	-	-	-	-	-	-	-	-	-	-
Vitamin B6 metabolism	rxn04046_c0	(1) S-Adenosyl-L-methionine_c0[c0] + (2) H+_c0[c0] + (1) Cobalt-precorrin 2_c0[c0] <-> (1) S-Adenosyl-homocysteine_c0[c0] + (1) Cobalt-precorrin 3_c0[c0]	(1) cpd00017[c0] + (2) cpd00067[c0] + (1) cpd08368[c0] <-> (1) cpd00019[c0] + (1) cpd08369[c0]	?	HB|CI:-2		RXN-8760.c			Cobalt-precorrin-2 C20-methyltransferase (EC 2.1.1.130)	c0	2	0	0	0	0	-	-	-	-	-	-	-	NoB/-/-/-/NoB/2371	-	-	NoB/-/-/NoB/NoB/2611	-	-	-	-	-	-
Porphyrin and chlorophyll metabolism	rxn00224_c0	(1) Protoporphyrin_c0[c0] + (1) Fe2+_c0[c0] -> (1) Heme_c0[c0] + (2) H+_c0[c0]	(1) cpd01476[c0] + (1) cpd10515[c0] -> (1) cpd00028[c0] + (2) cpd00067[c0]	?	OK	R00310	PROTOHEMEFERROCHELAT-RXN.c;RXN0-6258.c			Ferrochelatase, protoheme ferro-lyase (EC 4.99.1.1)|aliphatic aldoxime dehydratase (EC 4.99.1.5)	c0	17	0	0	0	0	PosP/-/-/PosP/NoPV/G	PosP/-/-/-/PosPV/G	NegN/-/-/-/NegN/G	NegN/-/-/-/NegN/G	NegN/-/-/-/NegN/G	NegN/-/NegN/NegN/NegN/G	NegN/-/-/-/NegN/G	NegN/-/-/-/NegN/G	PosP/-/-/-/NoPV/G	NegN/-/-/-/NegN/G	NegN/-/-/NegN/NegN/G	PosP/-/-/-/NoPV/G	NegN/-/-/NegN/NegN/G	PosP/-/PosP/PosP/NoPV/G	NegN/-/NegN/NegN/NegN/G	PosP/-/PosP/PosP/NoPV/G	PosP/-/PosP/PosP/NoPV/G
Porphyrin and chlorophyll metabolism	rxn02056_c0	(2) H+_c0[c0] + (1) Siroheme_c0[c0] <- (1) Sirohydrochlorin_c0[c0] + (1) Fe2+_c0[c0]	(2) cpd00067[c0] + (1) cpd00557[c0] <- (1) cpd03426[c0] + (1) cpd10515[c0]	?	OK	R02864	SIROHEME-FERROCHELAT-RXN.c			Sirohydrochlorin ferrochelatase (EC 4.99.1.4)|heme ligase (EC 4.99.1.8)	c0	17	0	0	0	0	NegN/-/-/NegN/NegN/G	NegN/-/-/-/NegN/G	NegN/-/-/-/NegN/G	NegN/-/-/-/NegN/G	NegN/-/-/-/NegN/G	NegN/-/NegN/NegN/NegN/G	NegN/-/-/-/NegN/G	NegN/-/-/-/NegN/G	NegN/-/-/-/NegN/G	NegN/-/-/-/NegN/G	NegN/-/-/NegN/NegN/G	NegN/-/-/-/NegN/G	NegN/-/-/NegN/NegN/G	NegN/-/NegN/NegN/NegN/2566	NegN/-/NegN/NegN/NegN/G	NegN/-/NegN/NegN/NegN/G	NegN/-/NegN/NegN/NegN/G
Porphyrin and chlorophyll metabolism	rxn02288_c0	(4) H+_c0[c0] + (1) UroporphyrinogenIII_c0[c0] -> (4) CO2_c0[c0] + (1) CoproporphyrinogenIII_c0[c0]	(4) cpd00067[c0] + (1) cpd00774[c0] -> (4) cpd00011[c0] + (1) cpd02083[c0]	>	OK	R03197	UROGENDECARBOX-RXN.c			Uroporphyrinogen III decarboxylase (EC 4.1.1.37)|hydroxypyruvate decarboxylase (EC 4.1.1.40)	c0	17	0	0	0	0	PosP/-/-/PosP/NoPV/G	PosP/-/-/-/PosPV/G	NegN/-/-/-/NegN/G	NegN/-/-/-/NegN/G	NegN/-/-/-/NegN/G	NegN/-/NegN/NegN/NegN/G	NegN/-/-/-/NegN/G	NegN/-/-/-/NegN/G	PosP/-/-/-/NoPV/G	NegN/-/-/-/NegN/G	NegN/-/-/NegN/NegN/G	PosP/-/-/-/NoPV/G	NegN/-/-/NegN/NegN/G	PosP/-/PosP/PosP/NoPV/G	NegN/-/NegN/NegN/NegN/G	PosP/-/PosP/PosP/NoPV/G	PosP/-/PosP/PosP/NoPV/G
Porphyrin and chlorophyll metabolism	rxn02774_c0	(1) NAD_c0[c0] + (1) Precorrin 2_c0[c0] -> (1) NADH_c0[c0] + (2) H+_c0[c0] + (1) Sirohydrochlorin_c0[c0]	(1) cpd00003[c0] + (1) cpd01620[c0] -> (1) cpd00004[c0] + (2) cpd00067[c0] + (1) cpd03426[c0]	?	OK|HB	R03947	DIMETHUROPORDEHYDROG-RXN.c		1.3.1.76	arogenate dehydrogenase [NAD(P)+] (EC 1.3.1.79)	c0	17	0	0	0	0	PosP/-/-/PosP/PosP/G	PosP/-/-/-/PosP/G	PosP/-/-/-/PosP/G	PosP/-/-/-/PosP/G	PosP/-/-/-/PosP/G	PosP/-/PosP/PosP/PosP/G	PosP/-/-/-/PosP/G	PosP/-/-/-/PosP/G	PosP/-/-/-/PosP/G	PosP/-/-/-/PosP/G	PosP/-/-/PosP/PosP/G	PosP/-/-/-/PosP/G	PosP/-/-/PosP/PosP/G	PosP/-/PosP/PosP/PosP/G	PosP/-/PosP/PosP/PosP/G	PosP/-/PosP/PosP/PosP/G	PosP/-/PosP/PosP/PosP/G
Porphyrin and chlorophyll metabolism	rxn02897_c0	(1) Nicotinate ribonucleotide_c0[c0] + (1) Dimethylbenzimidazole_c0[c0] <-> (1) H+_c0[c0] + (1) Niacin_c0[c0] + (1) alpha-Ribazole 5'-phosphate_c0[c0]	(1) cpd00873[c0] + (1) cpd01997[c0] <-> (1) cpd00067[c0] + (1) cpd00218[c0] + (1) cpd02904[c0]	-	OK	R04148	DMBPPRIBOSYLTRANS-RXN.c		2.4.2.21	Nicotinate-nucleotide--dimethylbenzimidazole phosphoribosyltransferase (EC 2.4.2.21)|flavone apiosyltransferase (EC 2.4.2.25)	c0	17	0	0	0	0	PosP/-/-/PosP/PosP/1681	PosP/-/-/-/PosP/44	PosP/-/-/-/PosP/G	PosP/-/-/-/PosP/987	PosP/-/-/-/PosP/751	PosP/-/PosP/PosP/PosP/G	PosP/-/-/-/PosP/2292	PosP/-/-/-/PosP/2364	PosP/-/-/-/PosP/1561	PosP/-/-/-/PosP/G	PosP/-/-/PosP/PosP/4254	PosP/-/-/-/PosP/1905	PosP/-/-/PosP/PosP/3276	PosP/-/PosP/PosP/PosP/1330	PosP/-/PosP/PosP/PosP/3985	PosP/-/PosP/PosP/PosP/3790	PosP/-/PosP/PosP/PosP/1861
Porphyrin and chlorophyll metabolism	rxn03150_c0	(1) H2O_c0[c0] + (1) alpha-Ribazole 5'-phosphate_c0[c0] -> (1) Phosphate_c0[c0] + (1) alpha-Ribazole_c0[c0]	(1) cpd00001[c0] + (1) cpd02904[c0] -> (1) cpd00009[c0] + (1) cpd03423[c0]	-	OK|HB	R04594	RIBAZOLEPHOSPHAT-RXN.c			Alpha-ribazole-5'-phosphate phosphatase (EC 3.1.3.73)|acireductone synthase (EC 3.1.3.77)	c0	17	0	0	0	0	PosP/-/-/PosP/PosP/1529	PosP/-/-/-/PosP/1559	PosP/-/-/-/PosP/G	PosP/-/-/-/PosP/985	PosP/-/-/-/PosP/753	PosP/-/PosP/PosP/PosP/G	PosP/-/-/-/PosP/G	PosP/-/-/-/PosP/G	PosP/-/-/-/PosP/G	PosP/-/-/-/PosP/G	PosP/-/-/PosP/PosP/G	PosP/-/-/-/PosP/G	PosP/-/-/PosP/PosP/3280	PosP/-/PosP/PosP/PosP/2616, 4584	PosP/-/PosP/PosP/PosP/3989	PosP/-/PosP/PosP/PosP/3786	PosP/-/PosP/PosP/PosP/1865
Porphyrin and chlorophyll metabolism	rxn03536_c0	(1) ATP_c0[c0] + (1) Adenosyl cobinamide_c0[c0] <-> (1) ADP_c0[c0] + (1) H+_c0[c0] + (1) Adenosyl cobinamide phosphate_c0[c0]	(1) cpd00002[c0] + (1) cpd03918[c0] <-> (1) cpd00008[c0] + (1) cpd00067[c0] + (1) cpd03919[c0]	>	OK	R05221	COBINAMIDEKIN-RXN.c			Adenosylcobinamide-phosphate guanylyltransferase (EC 2.7.7.62)|ribulokinase (EC 2.7.1.16)	c0	17	0	0	0	0	PosV/-/-/PosV/PosV/1527	PosV/-/-/-/PosV/1561	PosP/-/-/-/PosP/G	PosV/-/-/-/PosV/988	PosV/-/-/-/PosV/750	PosP/-/PosP/PosP/PosP/G	PosP/-/-/-/PosP/G	PosV/-/-/-/PosV/2363	PosV/-/-/-/PosV/1560	PosP/-/-/-/PosP/G	PosV/-/-/PosV/PosV/4253	PosV/-/-/-/PosV/1902	PosV/-/-/PosV/PosV/3277	PosV/-/PosV/PosV/PosV/1329	PosV/-/PosV/PosV/PosV/3986	PosV/-/PosV/PosV/NoV/3789	PosV/-/PosV/PosV/PosV/1862
Porphyrin and chlorophyll metabolism	rxn03537_c0	(1) GTP_c0[c0] + (1) Adenosyl cobinamide phosphate_c0[c0] <-> (1) PPi_c0[c0] + (1) H+_c0[c0] + (1) Adenosylcobinamide-GDP_c0[c0]	(1) cpd00038[c0] + (1) cpd03919[c0] <-> (1) cpd00012[c0] + (1) cpd00067[c0] + (1) cpd03920[c0]	?	OK|HB	R05222	COBINPGUANYLYLTRANS-RXN.c		2.7.7.62	Adenosylcobinamide-phosphate guanylyltransferase (EC 2.7.7.62)|malonate decarboxylase holo-[acyl-carrier protein] synthase (EC 2.7.7.66)	c0	17	0	0	0	0	PosP/-/-/PosP/PosP/1527	PosP/-/-/-/PosP/1561	PosP/-/-/-/PosP/G	PosP/-/-/-/PosP/988	PosP/-/-/-/PosP/750	PosP/-/PosP/PosP/PosP/G	PosP/-/-/-/PosP/G	PosP/-/-/-/PosP/2363	PosP/-/-/-/PosP/1560	PosP/-/-/-/PosP/G	PosP/-/-/PosP/PosP/4253	PosP/-/-/-/PosP/1902	PosP/-/-/PosP/PosP/3277	PosP/-/PosP/PosP/PosP/1329	PosP/-/PosP/PosP/PosP/3986	PosP/-/PosP/PosP/PosP/3789	PosP/-/PosP/PosP/PosP/1862
Porphyrin and chlorophyll metabolism	rxn03538_c0	(1) alpha-Ribazole_c0[c0] + (1) Adenosylcobinamide-GDP_c0[c0] -> (1) H+_c0[c0] + (1) GMP_c0[c0] + (1) Calomide_c0[c0]	(1) cpd03423[c0] + (1) cpd03920[c0] -> (1) cpd00067[c0] + (1) cpd00126[c0] + (1) cpd00166[c0]	<	OK|HB	R05223	COBALAMINSYN-RXN.c			Cobalamin synthase|ceramide cholinephosphotransferase (EC 2.7.8.3)	c0	17	0	0	0	0	PosP/-/-/PosP/PosP/G	PosP/-/-/-/PosP/G	PosP/-/-/-/PosP/G	PosP/-/-/-/PosP/G	PosP/-/-/-/PosP/G	PosP/-/PosP/PosP/PosP/G	PosP/-/-/-/PosP/G	PosP/-/-/-/PosP/G	PosP/-/-/-/PosP/G	PosP/-/-/-/PosP/G	PosP/-/-/PosP/PosP/G	PosP/-/-/-/PosP/G	PosP/-/-/PosP/PosP/G	PosP/-/PosP/PosP/PosP/G	PosP/-/PosP/PosP/PosP/G	PosP/-/PosP/PosP/PosP/G	PosP/-/PosP/PosP/PosP/G
Porphyrin and chlorophyll metabolism	rxn05029_c0	(1) ATP_c0[c0] + (1) H+_c0[c0] + (1) Cobinamide_c0[c0] <-> (1) Triphosphate_c0[c0] + (1) Adenosyl cobinamide_c0[c0]	(1) cpd00002[c0] + (1) cpd00067[c0] + (1) cpd03422[c0] <-> (1) cpd00421[c0] + (1) cpd03918[c0]	?	OK|HB	R07268	BTUR2-RXN.c			Cob(I)alamin adenosyltransferase PduO (EC 2.5.1.17)|Cob(I)alamin adenosyltransferase (EC 2.5.1.17)|rubber cis-polyprenylcistransferase (EC 2.5.1.20)	c0	17	0	0	0	0	PosP/-/-/PosP/PosP/1831, 2421	PosP/-/-/-/PosP/1991, 1823	PosP/-/-/-/PosP/G	PosP/-/-/-/PosP/3577	PosP/-/-/-/PosP/G	PosP/-/PosP/PosP/PosP/G	PosP/-/-/-/PosP/877	PosP/-/-/-/PosP/1859	PosP/-/-/-/PosP/162	PosP/-/-/-/PosP/2370	PosP/-/-/PosP/PosP/2521, 3770	PosP/-/-/-/PosP/G	PosP/-/-/PosP/PosP/2404	PosP/-/PosP/PosP/PosP/4509, 3636	PosP/-/PosP/PosP/PosP/5625	PosP/-/PosP/PosP/PosP/2464	PosP/-/PosP/PosP/PosP/64
Porphyrin and chlorophyll metabolism	rxn06937_c0	(1) ATP_c0[c0] + (1) L-Glutamate_c0[c0] + (1) tRNA-Glu_c0[c0] -> (1) PPi_c0[c0] + (1) AMP_c0[c0] + (1) H+_c0[c0] + (1) L-Glutamyl-tRNA-Glu_c0[c0]	(1) cpd00002[c0] + (1) cpd00023[c0] + (1) cpd11912[c0] -> (1) cpd00012[c0] + (1) cpd00018[c0] + (1) cpd00067[c0] + (1) cpd12227[c0]	?	OK|HB	R05578				Glutamyl-tRNA synthetase (EC 6.1.1.17)|phenylalanine---tRNA ligase (EC 6.1.1.20)|threonine---tRNA ligase (EC 6.1.1.3)	c0	17	0	0	0	0	PosP/-/-/PosP/PosP/171	PosP/-/-/-/PosP/438	NoB/-/-/-/NoB/1851, 1708	NoB/-/-/-/NoB/2691	NoB/-/-/-/NoB/2450	NoB/-/NoB/NoB/NoB/2189	NoB/-/-/-/NoB/2020	NoB/-/-/-/NoB/857	PosP/-/-/-/PosP/3407	NoB/-/-/-/NoB/2235	NoB/-/-/NoB/NoB/3768	PosP/-/-/-/PosP/2150	NoB/-/-/NoB/NoB/1438	PosP/-/PosP/PosP/PosP/4507	NoB/-/NoB/NoB/NoB/4556	PosP/-/PosP/PosP/PosP/2246	PosP/-/PosP/PosP/PosP/1849
Porphyrin and chlorophyll metabolism	rxn02303_c0	(1) O2_c0[c0] + (2) H+_c0[c0] + (1) CoproporphyrinogenIII_c0[c0] -> (2) H2O_c0[c0] + (2) CO2_c0[c0] + (1) ProtoporphyrinogenIX_c0[c0]	(1) cpd00007[c0] + (2) cpd00067[c0] + (1) cpd02083[c0] -> (2) cpd00001[c0] + (2) cpd00011[c0] + (1) cpd00791[c0]	>	OK	R03220	RXN0-1461.c			Hypothetical radical SAM family enzyme in heat shock gene cluster, similarity with CPO of BS HemN-type|Coproporphyrinogen III oxidase, aerobic (EC 1.3.3.3)|acyl-CoA oxidase (EC 1.3.3.6)	c0	15	0	0	0	0	PosP/-/-/PosP/NoPV/G	-	NegN/-/-/-/NegN/G	NegN/-/-/-/NegN/G	NegN/-/-/-/NegN/G	NegN/-/NegN/NegN/NegN/G	NegN/-/-/-/NegN/G	NegN/-/-/-/NegN/G	PosP/-/-/-/NoPV/G	NegN/-/-/-/NegN/G	NegN/-/-/NegN/NegN/G	PosP/-/-/-/NoPV/G	NegN/-/-/NegN/NegN/G	PosP/-/PosP/PosP/NoPV/6083	NegN/-/NegN/NegN/NegN/G	-	PosP/-/PosP/PosP/NoPV/G
Porphyrin and chlorophyll metabolism	rxn02304_c0	(3) O2_c0[c0] + (2) ProtoporphyrinogenIX_c0[c0] -> (6) H2O_c0[c0] + (2) Protoporphyrin_c0[c0]	(3) cpd00007[c0] + (2) cpd00791[c0] -> (6) cpd00001[c0] + (2) cpd01476[c0]	?	OK	R03222	PROTOPORGENOXI-RXN.c			Protoporphyrinogen IX oxidase, aerobic, HemY (EC 1.3.3.4)|dihydrouracil oxidase (EC 1.3.3.7)	c0	15	0	0	0	0	PosP/-/-/PosP/NoPV/G	PosP/-/-/-/PosPV/G	NegN/-/-/-/NegN/G	NegN/-/-/-/NegN/G	NegN/-/-/-/NegN/G	-	NegN/-/-/-/NegN/G	NegN/-/-/-/NegN/G	PosP/-/-/-/NoPV/G	NegN/-/-/-/NegN/G	NegN/-/-/NegN/NegN/G	PosP/-/-/-/NoPV/G	-	PosP/-/PosP/PosP/NoPV/G	NegN/-/NegN/NegN/NegN/G	NegN/-/NegN/NegNV/NoNV/G	NegN/-/NegN/NegN/NegNV/G
Porphyrin and chlorophyll metabolism	rxn04385_c0	(1) H+_c0[c0] + (1) L-Threonine phosphate_c0[c0] -> (1) CO2_c0[c0] + (1) (R)-1-Aminopropan-2-yl phosphate_c0[c0]	(1) cpd00067[c0] + (1) cpd08928[c0] -> (1) cpd00011[c0] + (1) cpd02547[c0]	>	OK	R06530	4.1.1.81-RXN.c		4.1.1.81	L-threonine 3-O-phosphate decarboxylase (EC 4.1.1.81)|3-dehydro-L-gulonate-6-phosphate decarboxylase (EC 4.1.1.85)	c0	14	0	0	0	0	NoB/-/-/NoB/NoB/1127	NoB/-/-/-/NoB/1854	-	NoB/-/-/-/NoB/983	NoB/-/-/-/NoB/755	-	NoB/-/-/-/NoB/2287	NoB/-/-/-/NoB/2358	NoB/-/-/-/NoB/1554	-	NoB/-/-/NoB/NoB/4248	NoB/-/-/-/NoB/1907	NoB/-/-/NoB/NoB/3282	NoB/-/NoB/NoB/NoB/1325	NoB/-/NoB/NoB/NoB/3991	NoB/-/NoB/NoB/NoB/3210	NoB/-/NoB/NoB/NoB/337
Porphyrin and chlorophyll metabolism	rxn03535_c0	(1) ATP_c0[c0] + (1) H+_c0[c0] + (1) Cob(I)yrinate diamide_c0[c0] <-> (1) Triphosphate_c0[c0] + (1) Adenosyl cobyrinate diamide_c0[c0]	(1) cpd00002[c0] + (1) cpd00067[c0] + (1) cpd03915[c0] <-> (1) cpd00421[c0] + (1) cpd03916[c0]	?	OK|HB	R05220	R344-RXN.c			Cob(I)alamin adenosyltransferase PduO (EC 2.5.1.17)|Cob(I)alamin adenosyltransferase (EC 2.5.1.17)|rubber cis-polyprenylcistransferase (EC 2.5.1.20)	c0	13	0	0	0	0	NoB/-/-/NoB/NoB/2421, 1831	NoB/-/-/-/NoB/1823, 1991	-	NoB/-/-/-/NoB/3577	-	-	NoB/-/-/-/NoB/877	NoB/-/-/-/NoB/1859	NoB/-/-/-/NoB/162	NoB/-/-/-/NoB/2370	NoB/-/-/NoB/NoB/3770, 2521	-	NoB/-/-/NoB/NoB/2404	NoB/-/NoB/NoB/NoB/4509, 3636	NoB/-/NoB/NoB/NoB/5625	NoB/-/NoB/NoB/NoB/2464	NoB/-/NoB/NoB/NoB/64
Porphyrin and chlorophyll metabolism	rxn04413_c0	(1) GTP_c0[c0] + (1) Adenosyl cobinamide_c0[c0] <-> (1) GDP_c0[c0] + (1) H+_c0[c0] + (1) Adenosyl cobinamide phosphate_c0[c0]	(1) cpd00038[c0] + (1) cpd03918[c0] <-> (1) cpd00031[c0] + (1) cpd00067[c0] + (1) cpd03919[c0]	>	OK	R06558				Adenosylcobinamide-phosphate guanylyltransferase (EC 2.7.7.62)|ribulokinase (EC 2.7.1.16)	c0	13	0	0	0	0	NoV/-/-/NoV/NoV/1527	NoV/-/-/-/NoV/1561	-	NoV/-/-/-/NoV/988	NoV/-/-/-/NegV/750	-	-	NoV/-/-/-/NoV/2363	NoV/-/-/-/NegV/1560	-	NoV/-/-/NoV/NegV/4253	NoV/-/-/-/NoV/1902	NoV/-/-/NoV/NoV/3277	NoV/-/NoV/NoV/NoV/1329	NegV/-/NegV/NegV/NegV/3986	NoV/-/NegV/NoV/PosV/3789	NoV/-/NoV/NoV/NoV/1862
Porphyrin and chlorophyll metabolism	rxn00060_c0	(1) H2O_c0[c0] + (4) Porphobilinogen_c0[c0] -> (4) NH3_c0[c0] + (1) Hydroxymethylbilane_c0[c0]	(1) cpd00001[c0] + (4) cpd00689[c0] -> (4) cpd00013[c0] + (1) cpd00755[c0]	>	OK	R00084	OHMETHYLBILANESYN-RXN.c			Porphobilinogen deaminase (EC 2.5.1.61)|O-phosphoserine sulfhydrylase (EC 2.5.1.65)	c0	11	0	0	0	0	PosP/-/-/PosP/PosP/2149	PosP/-/-/-/PosP/1729	-	-	-	-	-	-	PosP/-/-/-/PosP/1571	NoB/-/-/-/NoB/876	NoB/-/-/NoB/NoB/4239	PosP/-/-/-/PosP/108	NoB/-/-/NoB/NoB/3294	PosP/-/PosP/PosP/PosP/2565	NoB/-/NoB/NoB/NoB/4002	PosP/-/PosP/PosP/PosP/3220	PosP/-/PosP/PosP/PosP/345
Porphyrin and chlorophyll metabolism	rxn02264_c0	(1) Hydroxymethylbilane_c0[c0] <-> (1) H2O_c0[c0] + (1) UroporphyrinogenIII_c0[c0]	(1) cpd00755[c0] <-> (1) cpd00001[c0] + (1) cpd00774[c0]	?	OK	R03165	UROGENIIISYN-RXN.c			Uroporphyrinogen-III synthase (EC 4.2.1.75)|2-methylcitrate dehydratase (EC 4.2.1.79)	c0	11	0	0	0	0	PosP/-/-/PosP/PosP/2150	PosP/-/-/-/PosP/1730	-	NoB/-/-/-/NoB/3897	NoB/-/-/-/NoB/2028	NoB/-/NoB/NoB/NoB/2712	-	-	PosP/-/-/-/PosP/1522	-	NoB/-/-/NoB/NoB/4238	PosP/-/-/-/PosP/1018	-	PosP/-/PosP/PosP/PosP/2564	-	PosP/-/PosP/PosP/PosP/3221	PosP/-/PosP/PosP/PosP/346
Porphyrin and chlorophyll metabolism	rxn04045_c0	(1) Co2+_c0[c0] + (1) Sirohydrochlorin_c0[c0] <-> (2) H+_c0[c0] + (1) Cobalt-precorrin 2_c0[c0]	(1) cpd00149[c0] + (1) cpd03426[c0] <-> (2) cpd00067[c0] + (1) cpd08368[c0]	?	OK|HB	R05807	4.99.1.3-RXN.c			Sirohydrochlorin cobaltochelatase (EC 4.99.1.3)|Sirohydrochlorin cobaltochelatase CbiK (EC 4.99.1.3)|phenylacetaldoxime dehydratase (EC 4.99.1.7)	c0	11	0	0	0	0	NoB/-/-/NoB/NoB/1824	NoB/-/-/-/NoB/154	-	-	NoB/-/-/-/NoB/789, 791	-	NoB/-/-/-/NoB/2302, 2303	NoB/-/-/-/NoB/2373	NoB/-/-/-/NoB/1527	-	NoB/-/-/NoB/NoB/2146	-	NoB/-/-/NoB/NoB/3291	NoB/-/NoB/NoB/NoB/4295	-	NoB/-/NoB/NoB/NoB/3213	NoB/-/NoB/NoB/NoB/104, 343
Porphyrin and chlorophyll metabolism	rxn00029_c0	(2) 5-Aminolevulinate_c0[c0] -> (2) H2O_c0[c0] + (1) H+_c0[c0] + (1) Porphobilinogen_c0[c0]	(2) cpd00338[c0] -> (2) cpd00001[c0] + (1) cpd00067[c0] + (1) cpd00689[c0]	>	OK	R00036	PORPHOBILSYNTH-RXN.c		4.2.1.24	Porphobilinogen synthase (EC 4.2.1.24)|propanediol dehydratase (EC 4.2.1.28)	c0	10	0	0	0	0	PosP/-/-/PosP/PosP/2151	PosP/-/-/-/PosP/1731	-	-	-	-	-	-	PosP/-/-/-/PosP/1570	NoB/-/-/-/NoB/873	-	PosP/-/-/-/PosP/1962	NoB/-/-/NoB/NoB/3295	PosP/-/PosP/PosP/PosP/G	NoB/-/NoB/NoB/NoB/4003	PosP/-/PosP/PosP/PosP/3222	PosP/-/PosP/PosP/PosP/347
Porphyrin and chlorophyll metabolism	rxn02287_c0	(2) S-Adenosyl-L-methionine_c0[c0] + (1) UroporphyrinogenIII_c0[c0] -> (2) S-Adenosyl-homocysteine_c0[c0] + (1) H+_c0[c0] + (1) Precorrin 2_c0[c0]	(2) cpd00017[c0] + (1) cpd00774[c0] -> (2) cpd00019[c0] + (1) cpd00067[c0] + (1) cpd01620[c0]	?	OK|HB	R03194	RXN-13403.c			sterigmatocystin 8-O-methyltransferase (EC 2.1.1.110)	c0	9	0	0	0	0	-	-	PosP/-/-/-/PosP/G	PosP/-/-/-/PosP/G	PosP/-/-/-/PosP/G	PosP/-/PosP/PosP/PosP/G	PosP/-/-/-/PosP/G	PosP/-/-/-/PosP/G	-	PosP/-/-/-/PosP/G	-	-	PosP/-/-/PosP/PosP/G	-	PosP/-/PosP/PosP/PosP/G	-	-
Porphyrin and chlorophyll metabolism	rxn06591_c0	(1) NADPH_c0[c0] + (1) H+_c0[c0] + (1) L-Glutamyl-tRNA-Glu_c0[c0] <-> (1) NADP_c0[c0] + (1) L-Glutamate1-semialdehyde_c0[c0] + (1) tRNA-Glu_c0[c0]	(1) cpd00005[c0] + (1) cpd00067[c0] + (1) cpd12227[c0] <-> (1) cpd00006[c0] + (1) cpd02345[c0] + (1) cpd11912[c0]	?	OK	R04109				Glutamyl-tRNA reductase (EC 1.2.1.70)|sulfoacetaldehyde dehydrogenase (EC 1.2.1.73)	c0	9	0	0	0	0	PosP/-/-/PosP/PosP/2148	PosP/-/-/-/PosP/1728	-	-	-	-	-	-	PosP/-/-/-/PosP/1573	NoB/-/-/-/NoB/875	-	PosP/-/-/-/PosP/109	-	PosP/-/PosP/PosP/PosP/G	NoB/-/NoB/NoB/NoB/4000	PosP/-/PosP/PosP/PosP/3218	PosP/-/PosP/PosP/PosP/344
Porphyrin and chlorophyll metabolism	rxn05005_c0	(1) S-Adenosyl-L-methionine_c0[c0] + (1) UroporphyrinogenIII_c0[c0] <-> (1) S-Adenosyl-homocysteine_c0[c0] + (1) H+_c0[c0] + (1) Precorrin 1_c0[c0]	(1) cpd00017[c0] + (1) cpd00774[c0] <-> (1) cpd00019[c0] + (1) cpd00067[c0] + (1) cpd11206[c0]	?	OK	R07237	UROPORIIIMETHYLTRANSA-RXN.c			Uroporphyrinogen-III methyltransferase (EC 2.1.1.107)|sterigmatocystin 8-O-methyltransferase (EC 2.1.1.110)	c0	8	0	0	0	0	PosP/-/-/PosP/PosP/2150	PosP/-/-/-/PosP/1730	-	-	-	-	-	-	PosP/-/-/-/PosP/1522	-	PosP/-/-/PosP/PosP/4238	PosP/-/-/-/PosP/1018	-	PosP/-/PosP/PosP/PosP/2566, 2564	-	PosP/-/PosP/PosP/PosP/3221	PosP/-/PosP/PosP/PosP/346
Porphyrin and chlorophyll metabolism	rxn05006_c0	(1) S-Adenosyl-L-methionine_c0[c0] + (1) Precorrin 1_c0[c0] <-> (1) S-Adenosyl-homocysteine_c0[c0] + (1) Precorrin 2_c0[c0]	(1) cpd00017[c0] + (1) cpd11206[c0] <-> (1) cpd00019[c0] + (1) cpd01620[c0]	?	OK|HB	R07238	RXN-8675.c			Uroporphyrinogen-III methyltransferase (EC 2.1.1.107)|sterigmatocystin 8-O-methyltransferase (EC 2.1.1.110)	c0	8	0	0	0	0	PosP/-/-/PosP/PosP/2150	PosP/-/-/-/PosP/1730	-	-	-	-	-	-	PosP/-/-/-/PosP/1522	-	PosP/-/-/PosP/PosP/4238	PosP/-/-/-/PosP/1018	-	PosP/-/PosP/PosP/PosP/2566, 2564	-	PosP/-/PosP/PosP/PosP/3221	PosP/-/PosP/PosP/PosP/346
Porphyrin and chlorophyll metabolism	rxn01629_c0	(1) 5-Aminolevulinate_c0[c0] <- (1) L-Glutamate1-semialdehyde_c0[c0]	(1) cpd00338[c0] <- (1) cpd02345[c0]	-	OK	R02272	GSAAMINOTRANS-RXN.c			Glutamate-1-semialdehyde aminotransferase (EC 5.4.3.8)|3-(hydroxyamino)phenol mutase (EC 5.4.4.3)	c0	7	0	0	0	0	NegN/-/-/NegN/NegN/G	NegN/-/-/-/NegN/G	-	-	-	-	-	-	NegN/-/-/-/NegN/G	-	-	NegN/-/-/-/NegN/G	-	NegN/-/NegN/NegN/NegN/G	-	NegN/-/NegN/NegN/NegN/2408	NegN/-/NegN/NegN/NegN/G
Porphyrin and chlorophyll metabolism	rxn03491_c0	(2) S-Adenosyl-L-methionine_c0[c0] + (1) Precorrin 6B_c0[c0] <-> (1) CO2_c0[c0] + (2) S-Adenosyl-homocysteine_c0[c0] + (2) H+_c0[c0] + (1) Precorrin 8_c0[c0]	(2) cpd00017[c0] + (1) cpd03760[c0] <-> (1) cpd00011[c0] + (2) cpd00019[c0] + (2) cpd00067[c0] + (1) cpd03835[c0]	?	OK	R05149	2.1.1.132-RXN.c			Cobalt-precorrin-6y C15-methyltransferase [decarboxylating] (EC 2.1.1.-)|Cobalt-precorrin-6y C5-methyltransferase (EC 2.1.1.-)|chlorophenol O-methyltransferase (EC 2.1.1.136)	c0	4	0	0	0	0	NoB/-/-/NoB/NoB/1575, 1574	NoB/-/-/-/NoB/1755	-	-	-	-	-	NoB/-/-/-/NoB/2366	-	-	-	-	-	NoB/-/NoB/NoB/NoB/1332	-	-	-
Porphyrin and chlorophyll metabolism	rxn07589_c0	(1) S-Adenosyl-L-methionine_c0[c0] + (1) Cobalt-precorrin 7_c0[c0] <-> (1) CO2_c0[c0] + (1) S-Adenosyl-homocysteine_c0[c0] + (1) Cobalt-precorrin 8_c0[c0]	(1) cpd00017[c0] + (1) cpd14961[c0] <-> (1) cpd00011[c0] + (1) cpd00019[c0] + (1) cpd08375[c0]	?	OK	R07775				Cobalt-precorrin-6y C15-methyltransferase [decarboxylating] (EC 2.1.1.-)|tRNA (guanine-N1-)-methyltransferase (EC 2.1.1.31)	c0	4	0	0	0	0	NoB/-/-/NoB/NoB/1574	NoB/-/-/-/NoB/1755	-	-	-	-	-	NoB/-/-/-/NoB/2366	-	-	-	-	-	NoB/-/NoB/NoB/NoB/1332	-	-	-
Porphyrin and chlorophyll metabolism	rxn00074_c0	(1) NAD_c0[c0] + (1) H+_c0[c0] + (2) Cbl_c0[c0] <-> (1) NADH_c0[c0] + (2) Vitamin B12r_c0[c0]	(1) cpd00003[c0] + (1) cpd00067[c0] + (2) cpd00635[c0] <-> (1) cpd00004[c0] + (2) cpd00423[c0]	<	OK	R00099	COBIIALAMIN-REDUCTASE-RXN.c		1.16.1.4	Cob(II)alamin reductase|ferric-chelate reductase (EC 1.16.1.7)	c0	3	0	0	0	0	-	-	-	-	-	-	-	-	-	-	NoB/-/-/NoB/NoB/3309	-	-	NoB/-/NoB/NoB/NoB/6025	-	-	NoB/-/NoB/NoB/NoB/1923
Porphyrin and chlorophyll metabolism	rxn07588_c0	(1) S-Adenosyl-L-methionine_c0[c0] + (1) Cobalt-precorrin 6B_c0[c0] <-> (1) S-Adenosyl-homocysteine_c0[c0] + (1) H+_c0[c0] + (1) Cobalt-precorrin 7_c0[c0]	(1) cpd00017[c0] + (1) cpd08373[c0] <-> (1) cpd00019[c0] + (1) cpd00067[c0] + (1) cpd14961[c0]	?	OK	R07774	RXN-8766.c			Cobalt-precorrin-6y C5-methyltransferase (EC 2.1.1.-)|chlorophenol O-methyltransferase (EC 2.1.1.136)	c0	3	0	0	0	0	NoB/-/-/NoB/NoB/1575	-	-	-	-	-	-	NoB/-/-/-/NoB/2366	-	-	-	-	-	NoB/-/NoB/NoB/NoB/1332	-	-	-
Porphyrin and chlorophyll metabolism	rxn02775_c0	(1) S-Adenosyl-L-methionine_c0[c0] + (1) Precorrin 2_c0[c0] <-> (1) S-Adenosyl-homocysteine_c0[c0] + (1) H+_c0[c0] + (1) Precorrin 3A_c0[c0]	(1) cpd00017[c0] + (1) cpd01620[c0] <-> (1) cpd00019[c0] + (1) cpd00067[c0] + (1) cpd03420[c0]	?	OK|HB	R03948	2.1.1.130-RXN.c		2.1.1.130	Cobalt-precorrin-2 C20-methyltransferase (EC 2.1.1.130)|precorrin-2 C20-methyltransferase (EC 2.1.1.130)	c0	2	0	0	0	0	-	-	-	-	-	-	-	NoB/-/-/-/NoB/2371	-	-	NoB/-/-/NoB/NoB/2611	-	-	-	-	-	-
Porphyrin and chlorophyll metabolism	rxn03492_c0	(1) NADP_c0[c0] + (1) Precorrin 6B_c0[c0] <-> (1) NADPH_c0[c0] + (1) H+_c0[c0] + (1) Precorrin 6A_c0[c0]	(1) cpd00006[c0] + (1) cpd03760[c0] <-> (1) cpd00005[c0] + (1) cpd00067[c0] + (1) cpd03761[c0]	?	OK	R05150	1.3.1.54-RXN.c			Cobalt-precorrin-6x reductase (EC 1.3.1.54)|phloroglucinol reductase (EC 1.3.1.57)	c0	2	0	0	0	0	-	-	-	-	-	-	-	NoB/-/-/-/NoB/2367	-	-	-	-	-	NoB/-/NoB/NoB/NoB/1333	-	-	-
Porphyrin and chlorophyll metabolism	rxn04046_c0	(1) S-Adenosyl-L-methionine_c0[c0] + (2) H+_c0[c0] + (1) Cobalt-precorrin 2_c0[c0] <-> (1) S-Adenosyl-homocysteine_c0[c0] + (1) Cobalt-precorrin 3_c0[c0]	(1) cpd00017[c0] + (2) cpd00067[c0] + (1) cpd08368[c0] <-> (1) cpd00019[c0] + (1) cpd08369[c0]	?	HB|CI:-2		RXN-8760.c			Cobalt-precorrin-2 C20-methyltransferase (EC 2.1.1.130)	c0	2	0	0	0	0	-	-	-	-	-	-	-	NoB/-/-/-/NoB/2371	-	-	NoB/-/-/NoB/NoB/2611	-	-	-	-	-	-
Porphyrin and chlorophyll metabolism	rxn04050_c0	(1) NADPH_c0[c0] + (1) H+_c0[c0] + (1) Cobalt-precorrin 6_c0[c0] <-> (1) NADP_c0[c0] + (1) Cobalt-precorrin 6B_c0[c0]	(1) cpd00005[c0] + (1) cpd00067[c0] + (1) cpd08372[c0] <-> (1) cpd00006[c0] + (1) cpd08373[c0]	?	OK	R05812	RXN-8765.c			Cobalt-precorrin-6x reductase (EC 1.3.1.54)|phloroglucinol reductase (EC 1.3.1.57)	c0	2	0	0	0	0	-	-	-	-	-	-	-	NoB/-/-/-/NoB/2367	-	-	-	-	-	NoB/-/NoB/NoB/NoB/1333	-	-	-
Porphyrin and chlorophyll metabolism	rxn00056_c0	(1) O2_c0[c0] + (4) H+_c0[c0] + (4) Fe2+_c0[c0] <-> (2) H2O_c0[c0] + (4) fe3_c0[c0]	(1) cpd00007[c0] + (4) cpd00067[c0] + (4) cpd10515[c0] <-> (2) cpd00001[c0] + (4) cpd10516[c0]	-	OK	R00078	RXN0-1483.c			Ferroxidase (EC 1.16.3.1)|iron:rusticyanin reductase (EC 1.16.98.1)	c0	1	0	0	0	0	-	-	-	-	-	-	-	-	-	-	-	-	-	NoV/-/NoV/NoV/NoV/1922, 2151	-	-	-
Riboflavin metabolism	rxn00122_c0	(1) ATP_c0[c0] + (1) FMN_c0[c0] -> (1) PPi_c0[c0] + (1) FAD_c0[c0]	(1) cpd00002[c0] + (1) cpd00050[c0] -> (1) cpd00012[c0] + (1) cpd00015[c0]	-	OK	R00161	FADSYN-RXN.c		2.7.7.2	Riboflavin kinase (EC 2.7.1.26)|FMN adenylyltransferase (EC 2.7.7.2)|UDP-N-acetylglucosamine diphosphorylase (EC 2.7.7.23)	c0	17	0	0	0	0	PosP/-/-/PosP/PosP/1526	PosP/-/-/-/PosP/1562	PosP/-/-/-/PosP/256	PosP/-/-/-/PosP/2739	PosP/-/-/-/PosP/1830	PosP/-/PosP/PosP/PosP/2825	PosP/-/-/-/PosP/1243	PosP/-/-/-/PosP/2137	PosP/-/-/-/PosP/1456	PosP/-/-/-/PosP/1527	PosP/-/-/PosP/PosP/409	PosP/-/-/-/PosP/848	PosP/-/-/PosP/PosP/1106, 2137	PosP/-/PosP/PosP/PosP/4503	PosP/-/PosP/PosP/PosP/1553, 4067	PosP/-/PosP/PosP/PosP/3934	PosP/-/PosP/PosP/PosP/4230
Riboflavin metabolism	rxn00392_c0	(1) ATP_c0[c0] + (1) Riboflavin_c0[c0] <-> (1) ADP_c0[c0] + (1) FMN_c0[c0] + (1) H+_c0[c0]	(1) cpd00002[c0] + (1) cpd00220[c0] <-> (1) cpd00008[c0] + (1) cpd00050[c0] + (1) cpd00067[c0]	>	OK|HB	R00549	RIBOFLAVINKIN-RXN.c			Riboflavin kinase (EC 2.7.1.26)|FMN adenylyltransferase (EC 2.7.7.2)|ketohexokinase (EC 2.7.1.3)	c0	17	0	0	0	0	PosP/-/-/PosP/PosP/1526	PosP/-/-/-/PosP/1562	PosP/-/-/-/PosP/256	PosP/-/-/-/PosP/2739	PosP/-/-/-/PosP/1830	PosP/-/PosP/PosP/PosP/2825	PosP/-/-/-/PosP/1243	PosP/-/-/-/PosP/2137	PosP/-/-/-/PosP/1456	PosP/-/-/-/PosP/1527	PosP/-/-/PosP/PosP/409	PosP/-/-/-/PosP/848	PosP/-/-/PosP/PosP/2137, 1106	PosP/-/PosP/PosP/PosP/4503	PosP/-/PosP/PosP/PosP/1553, 4067	PosP/-/PosP/PosP/PosP/3934	PosP/-/PosP/PosP/PosP/4230
Riboflavin metabolism	rxn00048_c0	(1) H+_c0[c0] + (2) 6-7-Dimethyl-8--1-D-ribityllumazine_c0[c0] -> (1) Riboflavin_c0[c0] + (1) 4--1-D-Ribitylamino-5-aminouracil_c0[c0]	(1) cpd00067[c0] + (2) cpd02656[c0] -> (1) cpd00220[c0] + (1) cpd02882[c0]	>	OK|HB	R00066	RIBOFLAVIN-SYN-RXN.c			Riboflavin synthase eubacterial/eukaryotic (EC 2.5.1.9)|Riboflavin synthase archaeal (EC 2.5.1.9)|4-hydroxybenzoate geranyltransferase (EC 2.5.1.93)	c0	11	0	0	0	0	PosP/-/-/PosP/NoPV/1276	PosP/-/-/-/NoPV/1161	PosP/-/-/-/NoPV/1042	PosP/-/-/-/NoPV/847	PosP/-/-/-/PosPV/843	PosP/-/PosP/PosP/NoPV/1040	-	-	PosP/-/-/-/NoPV/1034	PosP/-/-/-/NoPV/279	PosP/-/-/PosP/NoPV/2535	PosP/-/-/-/NoPV/1837	-	PosP/-/PosP/PosP/NoPV/2500	-	-	-
Riboflavin metabolism	rxn00300_c0	(3) H2O_c0[c0] + (1) GTP_c0[c0] -> (1) PPi_c0[c0] + (1) Formate_c0[c0] + (3) H+_c0[c0] + (1) 2,5-Diamino-6-(5'-phosphoribosylamino)-4-pyrimidineone_c0[c0]	(3) cpd00001[c0] + (1) cpd00038[c0] -> (1) cpd00012[c0] + (1) cpd00047[c0] + (3) cpd00067[c0] + (1) cpd00957[c0]	>	OK|HB	R00425	GTP-CYCLOHYDRO-II-RXN.c		3.5.4.25	GTP cyclohydrolase II (EC 3.5.4.25)|GTP cyclohydrolase IIa (EC 3.5.4.29)	c0	11	0	0	0	0	PosP/-/-/PosP/NoPV/1275	PosP/-/-/-/NoPV/1160	PosP/-/-/-/NoPV/1041	PosP/-/-/-/NoPV/199	PosP/-/-/-/PosPV/358	PosP/-/PosP/PosP/NoPV/2217	-	-	PosP/-/-/-/NoPV/1033	PosP/-/-/-/NoPV/2142, 1543, 280	PosP/-/-/PosP/NoPV/2534	PosP/-/-/-/NoPV/481	-	PosP/-/PosP/PosP/NoPV/2501	-	-	-
Riboflavin metabolism	rxn02474_c0	(1) NADP_c0[c0] + (1) 5-Amino-6--5-phosphoribitylaminouracil_c0[c0] <-> (1) NADPH_c0[c0] + (1) H+_c0[c0] + (1) 5-Amino-6--5-phosphoribosylaminouracil_c0[c0]	(1) cpd00006[c0] + (1) cpd02720[c0] <-> (1) cpd00005[c0] + (1) cpd00067[c0] + (1) cpd00931[c0]	-	OK	R03458	RIBOFLAVINSYNREDUC-RXN.c		1.1.1.193	5-amino-6-(5-phosphoribosylamino)uracil reductase (EC 1.1.1.193)|5-amino-6-(5-phosphoribosylamino)uracil reductase (EC 1.1.1.193)	c0	11	0	0	0	0	NegN/-/-/NegN/NoNV/1277	NegN/-/-/-/NoNV/1162	NegN/-/-/-/NoNV/1043	NegN/-/-/-/NoNV/3334	NegN/-/-/-/NegNV/584	NegN/-/NegN/NegN/NoNV/2081	-	-	NegN/-/-/-/NoNV/1035	NegN/-/-/-/NoNV/278	NegN/-/-/NegN/NoNV/2536	NegN/-/-/-/NoNV/924	-	NegN/-/NegN/NegN/NoNV/2499	-	-	-
Riboflavin metabolism	rxn02475_c0	(1) H2O_c0[c0] + (1) H+_c0[c0] + (1) 2,5-Diamino-6-(5'-phosphoribosylamino)-4-pyrimidineone_c0[c0] -> (1) NH3_c0[c0] + (1) 5-Amino-6--5-phosphoribosylaminouracil_c0[c0]	(1) cpd00001[c0] + (1) cpd00067[c0] + (1) cpd00957[c0] -> (1) cpd00013[c0] + (1) cpd00931[c0]	>	OK	R03459	RIBOFLAVINSYNDEAM-RXN.c			Diaminohydroxyphosphoribosylaminopyrimidine deaminase (EC 3.5.4.26)|5-amino-6-(5-phosphoribosylamino)uracil reductase (EC 1.1.1.193)|2,5-diamino-6-ribitylamino-pyrimidinone 5-phosphate deaminase, fungal (EC 3.5.4.-)|Pyrimidine deaminase archaeal predicted (EC 3.5.4.26)|guanine deaminase (EC 3.5.4.3)	c0	11	0	0	0	0	PosP/-/-/PosP/NoPV/1277	PosP/-/-/-/NoPV/1162	PosP/-/-/-/NoPV/1043	PosP/-/-/-/NoPV/3334	PosP/-/-/-/PosPV/584	PosP/-/PosP/PosP/NoPV/2081	-	-	PosP/-/-/-/NoPV/1035	PosP/-/-/-/NoPV/278	PosP/-/-/PosP/NoPV/2536	PosP/-/-/-/NoPV/924	-	PosP/-/PosP/PosP/NoPV/2499	-	-	-
Riboflavin metabolism	rxn03080_c0	(1) 4--1-D-Ribitylamino-5-aminouracil_c0[c0] + (1) 3-4-dihydroxy-2-butanone4-phosphate_c0[c0] <-> (2) H2O_c0[c0] + (1) Phosphate_c0[c0] + (1) H+_c0[c0] + (1) 6-7-Dimethyl-8--1-D-ribityllumazine_c0[c0]	(1) cpd02882[c0] + (1) cpd11225[c0] <-> (2) cpd00001[c0] + (1) cpd00009[c0] + (1) cpd00067[c0] + (1) cpd02656[c0]	-	OK	R04457	LUMAZINESYN-RXN.c		2.5.1.78	6,7-dimethyl-8-ribityllumazine synthase (EC 2.5.1.78)|geranylfarnesyl diphosphate synthase (EC 2.5.1.81)	c0	11	0	0	0	0	PosP/-/-/PosP/NoPV/1274	PosP/-/-/-/NoPV/1159	PosP/-/-/-/NoPV/1040	PosP/-/-/-/NoPV/1872	PosP/-/-/-/PosPV/3165	PosP/-/PosP/PosP/NoPV/2866	-	-	PosP/-/-/-/NoPV/1032	PosP/-/-/-/NoPV/281	PosP/-/-/PosP/NoPV/2533	PosP/-/-/-/NoPV/482	-	PosP/-/PosP/PosP/NoPV/2502	-	-	-
Riboflavin metabolism	rxn05039_c0	(1) H2O_c0[c0] + (1) 5-Amino-6--5-phosphoribitylaminouracil_c0[c0] -> (1) Phosphate_c0[c0] + (1) 4--1-D-Ribitylamino-5-aminouracil_c0[c0]	(1) cpd00001[c0] + (1) cpd02720[c0] -> (1) cpd00009[c0] + (1) cpd02882[c0]	-	OK|HB	R07280	RIBOPHOSPHAT-RXN.c			trehalose-phosphatase (EC 3.1.3.12)	c0	11	0	0	0	0	PosP/-/-/PosP/NoPV/G	PosP/-/-/-/NoPV/G	PosP/-/-/-/NoPV/G	PosP/-/-/-/NoPV/G	PosP/-/-/-/PosPV/G	PosP/-/PosP/PosP/NoPV/G	-	-	PosP/-/-/-/NoPV/G	PosP/-/-/-/NoPV/G	PosP/-/-/PosP/NoPV/G	PosP/-/-/-/NoPV/G	-	PosP/-/PosP/PosP/NoPV/G	-	-	-
Riboflavin metabolism	rxn05040_c0	(1) D-Ribulose5-phosphate_c0[c0] -> (1) Formate_c0[c0] + (1) H+_c0[c0] + (1) 3-4-dihydroxy-2-butanone4-phosphate_c0[c0]	(1) cpd00171[c0] -> (1) cpd00047[c0] + (1) cpd00067[c0] + (1) cpd11225[c0]	>	OK	R07281	DIOHBUTANONEPSYN-RXN.c		4.1.99.12	3,4-dihydroxy-2-butanone 4-phosphate synthase (EC 4.1.99.12)|GTP cyclohydrolase II (EC 3.5.4.25)|geosmin synthase (EC 4.1.99.16)	c0	11	0	0	0	0	PosP/-/-/PosP/NoPV/1275	PosP/-/-/-/NoPV/1160	PosP/-/-/-/NoPV/1041	PosP/-/-/-/NoPV/199	PosP/-/-/-/PosPV/358	PosP/-/PosP/PosP/NoPV/2217	-	-	PosP/-/-/-/NoPV/1033	PosP/-/-/-/NoPV/280, 2142, 1543	PosP/-/-/PosP/NoPV/2534	PosP/-/-/-/NoPV/481	-	PosP/-/PosP/PosP/NoPV/2501	-	-	-
Thiamine metabolism	rxn02305_c0	(1) 4-Methyl-5--2-phosphoethyl-thiazole_c0[c0] + (1) 4-Amino-2-methyl-5-diphosphomethylpyrimidine_c0[c0] <-> (1) PPi_c0[c0] + (1) Thiamine phosphate_c0[c0]	(1) cpd02654[c0] + (1) cpd02894[c0] <-> (1) cpd00012[c0] + (1) cpd00793[c0]	>	OK|HB	R03223	THI-P-SYN-RXN.c			Thiamin-phosphate synthase ThiN (EC 2.5.1.3)|Thiamin-phosphate pyrophosphorylase (EC 2.5.1.3)|thiamine-phosphate diphosphorylase (EC 2.5.1.3)	c0	17	0	0	0	0	PosP/-/-/PosP/PosP/1539	PosP/-/-/-/PosP/1542	PosP/-/-/-/PosP/1734, 1242	PosP/-/-/-/PosP/1455	PosP/-/-/-/PosP/1192	PosP/-/PosP/PosP/PosP/1784	PosP/-/-/-/PosP/522	PosP/-/-/-/PosP/1078	PosP/-/-/-/PosP/1211	PosP/-/-/-/PosP/2455	PosP/-/-/PosP/PosP/2489	PosP/-/-/-/PosP/429, 2298	PosP/-/-/PosP/PosP/757	PosP/-/PosP/PosP/PosP/174	PosP/-/PosP/PosP/PosP/2177	PosP/-/PosP/PosP/PosP/G	PosP/-/PosP/PosP/PosP/897
Thiamine metabolism	rxn02484_c0	(1) ATP_c0[c0] + (1) Toxopyrimidine_c0[c0] <-> (1) ADP_c0[c0] + (1) H+_c0[c0] + (1) 4-Amino-5-phosphomethyl-2-methylpyrimidine_c0[c0]	(1) cpd00002[c0] + (1) cpd00939[c0] <-> (1) cpd00008[c0] + (1) cpd00067[c0] + (1) cpd02775[c0]	>	OK|HB	R03471	OHMETPYRKIN-RXN.c			Hydroxymethylpyrimidine phosphate kinase ThiD (EC 2.7.4.7)|fucokinase (EC 2.7.1.52)	c0	17	0	0	0	0	NoB/-/-/NoB/NoB/1755	NoB/-/-/-/NoB/121	PosP/-/-/-/PosP/1736	NoB/-/-/-/NoB/723	NoB/-/-/-/NoB/1186	PosP/-/PosP/PosP/PosP/1781	NoB/-/-/-/NoB/935	NoB/-/-/-/NoB/1077	PosP/-/-/-/PosP/1212	NoB/-/-/-/NoB/868	PosP/-/-/PosP/PosP/2492	PosP/-/-/-/PosP/259	NoB/-/-/NoB/NoB/759	NoB/-/NoB/NoB/NoB/2559	PosP/-/PosP/PosP/PosP/2175	PosP/-/PosP/PosP/PosP/3197	PosP/-/PosP/PosP/PosP/898
Thiamine metabolism	rxn03108_c0	(1) ATP_c0[c0] + (1) H+_c0[c0] + (1) 4-Amino-5-phosphomethyl-2-methylpyrimidine_c0[c0] <-> (1) ADP_c0[c0] + (1) 4-Amino-2-methyl-5-diphosphomethylpyrimidine_c0[c0]	(1) cpd00002[c0] + (1) cpd00067[c0] + (1) cpd02775[c0] <-> (1) cpd00008[c0] + (1) cpd02894[c0]	-	OK|HB	R04509	PYRIMSYN3-RXN.c			Hydroxymethylpyrimidine phosphate kinase ThiD (EC 2.7.4.7)|phosphomethylpyrimidine kinase (EC 2.7.4.7)	c0	17	0	0	0	0	PosP/-/-/PosP/PosP/1755	PosP/-/-/-/PosP/121	PosP/-/-/-/PosP/1736	PosP/-/-/-/PosP/723	PosP/-/-/-/PosP/1186	PosP/-/PosP/PosP/PosP/1781	PosP/-/-/-/PosP/935	PosP/-/-/-/PosP/1077	PosP/-/-/-/PosP/1212	PosP/-/-/-/PosP/868	PosP/-/-/PosP/PosP/2492	PosP/-/-/-/PosP/259	PosP/-/-/PosP/PosP/759	PosP/-/PosP/PosP/PosP/2559	PosP/-/PosP/PosP/PosP/2175	PosP/-/PosP/PosP/PosP/3197	PosP/-/PosP/PosP/PosP/898
Thiamine metabolism	rxn00438_c0	(1) ATP_c0[c0] + (1) H+_c0[c0] + (1) Thiamine phosphate_c0[c0] -> (1) ADP_c0[c0] + (1) TPP_c0[c0]	(1) cpd00002[c0] + (1) cpd00067[c0] + (1) cpd00793[c0] -> (1) cpd00008[c0] + (1) cpd00056[c0]	-	OK|HB	R00617	THI-P-KIN-RXN.c		2.7.4.16	Thiamine-monophosphate kinase (EC 2.7.4.16)|phosphomevalonate kinase (EC 2.7.4.2)	c0	14	0	0	0	0	-	-	PosP/-/-/-/PosP/G	PosP/-/-/-/PosP/3066	PosP/-/-/-/PosP/2570	PosP/-/PosP/PosP/PosP/304	PosP/-/-/-/PosP/G	PosP/-/-/-/PosP/G	PosP/-/-/-/PosP/1988	PosP/-/-/-/PosP/1107	-	PosP/-/-/-/PosP/672	PosP/-/-/PosP/PosP/1641	PosP/-/PosP/PosP/PosP/G	PosP/-/PosP/PosP/PosP/5403	PosP/-/PosP/PosP/PosP/1591	PosP/-/PosP/PosP/PosP/1521
Thiamine metabolism	rxn00440_c0	(1) ATP_c0[c0] + (1) Thiamin_c0[c0] <-> (1) AMP_c0[c0] + (1) TPP_c0[c0] + (1) H+_c0[c0]	(1) cpd00002[c0] + (1) cpd00305[c0] <-> (1) cpd00018[c0] + (1) cpd00056[c0] + (1) cpd00067[c0]	>	OK|HB	R00619	THIAMIN-PYROPHOSPHOKINASE-RXN.c			Thiamin pyrophosphokinase (EC 2.7.6.2)|thiamine diphosphokinase (EC 2.7.6.2)	c0	14	0	0	0	0	PosP/-/-/PosP/PosP/2447	PosP/-/-/-/PosP/772	-	NoB/-/-/-/NoB/1607	NoB/-/-/-/NoB/301	-	NoB/-/-/-/NoB/1528	NoB/-/-/-/NoB/2306	NoB/-/-/-/NoB/2520	NoB/-/-/-/NoB/1658	PosP/-/-/PosP/PosP/4623	-	NoB/-/-/NoB/NoB/690	NoB/-/NoB/NoB/NoB/3928	NoB/-/NoB/NoB/NoB/3166	NoB/-/NoB/NoB/NoB/710	NoB/-/NoB/NoB/NoB/2568
Thiamine metabolism	rxn03075_c0	(1) ATP_c0[c0] + (1) 4-Methyl-5--2-hydroxyethyl-thiazole_c0[c0] <-> (1) ADP_c0[c0] + (1) H+_c0[c0] + (1) 4-Methyl-5--2-phosphoethyl-thiazole_c0[c0]	(1) cpd00002[c0] + (1) cpd02636[c0] <-> (1) cpd00008[c0] + (1) cpd00067[c0] + (1) cpd02654[c0]	>	OK|HB	R04448	THIAZOLSYN3-RXN.c			Hydroxyethylthiazole kinase (EC 2.7.1.50)|D-arabinokinase (EC 2.7.1.54)	c0	13	0	0	0	0	NoB/-/-/NoB/NoB/1754	-	NoB/-/-/-/NoB/1735	-	-	-	NoB/-/-/-/NoB/523	NoB/-/-/-/NoB/1079	NoB/-/-/-/NoB/1210	NoB/-/-/-/NoB/2454	NoB/-/-/NoB/NoB/2488	NoB/-/-/-/NoB/2299	NoB/-/-/NoB/NoB/756	NoB/-/NoB/NoB/NoB/175	NoB/-/NoB/NoB/NoB/2178	NoB/-/NoB/NoB/NoB/3198	NoB/-/NoB/NoB/NoB/896
Thiamine metabolism	rxn01538_c0	(1) ATP_c0[c0] + (1) Thiamin_c0[c0] <- (1) ADP_c0[c0] + (1) H+_c0[c0] + (1) Thiamine phosphate_c0[c0]	(1) cpd00002[c0] + (1) cpd00305[c0] <- (1) cpd00008[c0] + (1) cpd00067[c0] + (1) cpd00793[c0]	>	OK|HB	R02134	THIKIN-RXN.c		2.7.1.89	Thiamine kinase (EC 2.7.1.89)|5-dehydro-2-deoxygluconokinase (EC 2.7.1.92)	c0	3	0	0	0	0	NegN/-/-/NegN/NegN/G	NegN/-/-/-/NegN/G	-	-	-	-	-	-	-	-	NegN/-/-/NegN/NegN/G	-	-	-	-	-	-
Biotin metabolism	rxn02312_c0	(1) S-Adenosyl-L-methionine_c0[c0] + (1) 8-Amino-7-oxononanoate_c0[c0] <-> (1) 7-8-Diaminononanoate_c0[c0] + (1) S-Adenosyl-4-methylthio-2-oxobutanoate_c0[c0]	(1) cpd00017[c0] + (1) cpd00800[c0] <-> (1) cpd00764[c0] + (1) cpd02701[c0]	-	OK	R03231	DAPASYN-RXN.c		2.6.1.62	Adenosylmethionine-8-amino-7-oxononanoate aminotransferase (EC 2.6.1.62)|valine---pyruvate transaminase (EC 2.6.1.66)	c0	8	0	0	0	0	NoB/-/-/NoB/NoB/1106	NoB/-/-/-/NoB/1069	NoB/-/-/-/NoB/544	NoB/-/-/-/NoB/1537	NoB/-/-/-/NoB/689	NoB/-/NoB/NoB/NoB/1614	-	-	-	-	NoB/-/-/NoB/NoB/2933	NoB/-/-/-/NoB/559	-	-	-	-	-
Biotin metabolism	rxn02297_c0	(1) L-Alanine_c0[c0] + (1) H+_c0[c0] + (1) Pimeloyl-CoA_c0[c0] -> (1) CoA_c0[c0] + (1) CO2_c0[c0] + (1) 8-Amino-7-oxononanoate_c0[c0]	(1) cpd00035[c0] + (1) cpd00067[c0] + (1) cpd00782[c0] -> (1) cpd00010[c0] + (1) cpd00011[c0] + (1) cpd00800[c0]	>	OK	R03210	7KAPSYN-RXN.c			8-amino-7-oxononanoate synthase (EC 2.3.1.47)|serine C-palmitoyltransferase (EC 2.3.1.50)	c0	7	0	0	0	0	NoB/-/-/NoB/NoB/146	NoB/-/-/-/NoB/196	NoB/-/-/-/NoB/947	NoB/-/-/-/NoB/1536	NoB/-/-/-/NoB/690	NoB/-/NoB/NoB/NoB/1613	-	-	-	-	-	NoB/-/-/-/NoB/1570	-	-	-	-	-
Biotin metabolism	rxn02296_c0	(1) ATP_c0[c0] + (1) CoA_c0[c0] + (1) Pimelate_c0[c0] -> (1) PPi_c0[c0] + (1) AMP_c0[c0] + (1) H+_c0[c0] + (1) Pimeloyl-CoA_c0[c0]	(1) cpd00002[c0] + (1) cpd00010[c0] + (1) cpd01727[c0] -> (1) cpd00012[c0] + (1) cpd00018[c0] + (1) cpd00067[c0] + (1) cpd00782[c0]	>	OK|HB	R03209	6-CARBOXYHEXANOATE--COA-LIGASE-RXN.c		6.2.1.14	Pimeloyl-CoA synthase (EC 6.2.1.14)|citrate---CoA ligase (EC 6.2.1.18)	c0	2	0	0	0	0	NoB/-/-/NoB/NoB/147	NoB/-/-/-/NoB/195	-	-	-	-	-	-	-	-	-	-	-	-	-	-	-
Propanoate metabolism	rxn00672_c0	(1) H+_c0[c0] + (1) D-methylmalonyl-CoA_c0[c0] -> (1) CO2_c0[c0] + (1) Propionyl-CoA_c0[c0]	(1) cpd00067[c0] + (1) cpd00519[c0] -> (1) cpd00011[c0] + (1) cpd00086[c0]	>	OK	R00923	METHYLMALONYL-COA-DECARBOXYLASE-RXN.c			Methylmalonyl-CoA decarboxylase, beta chain (EC 4.1.1.41)|Methylmalonyl-CoA decarboxylase (EC 4.1.1.41)|Methylmalonyl-CoA decarboxylase, alpha chain (EC 4.1.1.41)|aminocarboxymuconate-semialdehyde decarboxylase (EC 4.1.1.45)	c0	16	0	0	0	0	PosPV/-/-/PosPV/NoPV/2232	PosPV/-/-/-/NoPV/1685	NoB/-/-/-/NoB/1627, 1319	NoB/-/-/-/NoB/3735, 579	PosP/-/-/-/NoPV/208	PosPV/-/NoPV/NoPV/NoPV/417	NoB/-/-/-/NoB/1511, 1513	NoB/-/-/-/NoB/2320, 2318	-	NoB/-/-/-/NoB/899, 900, 903	NoB/-/-/NoB/NoB/682, 678, 732, 2410, 677, 2347	PosPV/-/-/-/NoPV/239, 236	NoB/-/-/NoB/NoB/1815, 1818, 1814	NoB/-/NoB/NoB/NoB/2180, 2175	NoB/-/NoB/NoB/NoB/4099, 3243, 3239	NoB/-/NoB/NoB/NoB/3548, 3549, 3545	NoB/-/NoB/NoB/NoB/4264, 4219, 4220
Propanoate metabolism	rxn04794_c0	(1) CoA_c0[c0] + (1) 2-Oxobutyrate_c0[c0] <-> (1) Formate_c0[c0] + (1) Propionyl-CoA_c0[c0]	(1) cpd00010[c0] + (1) cpd00094[c0] <-> (1) cpd00047[c0] + (1) cpd00086[c0]	-	OK	R06987	KETOBUTFORMLY-RXN.c			Pyruvate formate-lyase (EC 2.3.1.54)|2-ketobutyrate formate-lyase (EC 2.3.1.-)|2,3-diaminopropionate N-oxalyltransferase (EC 2.3.1.58)	c0	15	0	0	0	0	NegV/-/-/NegV/NegV/1008, 1269	NegV/-/-/-/NoV/1403	NoB/-/-/-/NoB/1758	NoPV/-/-/-/NoV/888	NegN/-/-/-/NoNV/77	-	NoB/-/-/-/NoB/2281	NoB/-/-/-/NoB/2862	NoPV/-/-/-/NegV/3421, 727, 1612, 2875, 3137	NoPV/-/-/-/NoV/2511, 974, 18, 2347, 271	NoPV/-/-/NoPV/NoV/21, 1848, 3765, 2586	NegV/-/-/-/NoV/1753	NoPV/-/-/NoPV/NoV/1404, 275, 1972, 2566	NoPV/-/NoPV/NoPV/NoV/6029, 6045, 2336, 2335, 2318	NoB/-/NoB/NoB/NoB/3330, 2174, 2181	NoPV/-/NoPV/NoPV/NegV/1149, 1150	-
Propanoate metabolism	rxn00533_c0	(1) ATP_c0[c0] + (1) Acetyl-CoA_c0[c0] + (1) H2CO3_c0[c0] <-> (1) ADP_c0[c0] + (1) Phosphate_c0[c0] + (1) H+_c0[c0] + (1) Malonyl-CoA_c0[c0]	(1) cpd00002[c0] + (1) cpd00022[c0] + (1) cpd00242[c0] <-> (1) cpd00008[c0] + (1) cpd00009[c0] + (1) cpd00067[c0] + (1) cpd00070[c0]	-	OK	R00742	ACETYL-COA-CARBOXYLTRANSFER-RXN.c			Biotin carboxylase (EC 6.3.4.14)|Biotin carboxyl carrier protein|acetone carboxylase (EC 6.4.1.6)	c0	13	0	0	0	0	-	PosP/-/-/-/PosP/1687	-	NegN/-/-/-/NegNV/3734, 1393	NegN/-/-/-/NegNV/899	-	PosV/-/-/-/PosV/1512	PosV/-/-/-/PosV/2319	-	NegN/-/-/-/PosV/901	NegN/-/-/NegN/NoNV/680	NegN/-/-/-/NegN/238	NegNV/-/-/NegNV/NoNV/1816	NoNV/-/NoNV/NoNV/NoNV/2178	NoV/-/NoV/NoV/NoV/3241	NoNV/-/NoNV/NoNV/NoNV/3547	NoNV/-/NoNV/NoNV/NoNV/4262
Propanoate metabolism	rxn00670_c0	(1) Phosphate_c0[c0] + (1) Propionyl-CoA_c0[c0] <-> (1) CoA_c0[c0] + (1) Propionyl phosphate_c0[c0]	(1) cpd00009[c0] + (1) cpd00086[c0] <-> (1) cpd00010[c0] + (1) cpd01844[c0]	-	OK|HB	R00921	PTAALT-RXN.c			Phosphate acetyltransferase (EC 2.3.1.8)|phosphatidylcholine---dolichol O-acyltransferase (EC 2.3.1.83)	c0	11	0	0	0	0	-	-	-	NoPV/-/-/-/NoV/2483	NoPV/-/-/-/NoV/2323	NoV/-/NoV/NoV/NoV/2220	-	-	NoPV/-/-/-/NegV/428	NoPV/-/-/-/NoV/410	NoPV/-/-/NoPV/NoV/634	NoPV/-/-/-/NoV/1618	NoPV/-/-/NoPV/NoV/1321	NoPV/-/NoPV/NoPV/NoV/2609	-	NoPV/-/NoPV/NoPV/NegV/3265	NoB/-/NoB/NoB/NoB/1238
Propanoate metabolism	rxn00985_c0	(1) ATP_c0[c0] + (1) Propionate[c0] <-> (1) ADP_c0[c0] + (1) Propionyl phosphate_c0[c0]	(1) cpd00002[c0] + (1) cpd00141[c0] <-> (1) cpd00008[c0] + (1) cpd01844[c0]	-	OK|HB	R01353	PROPKIN-RXN.c;RXN-7958.c			Acetate kinase (EC 2.7.2.1)|Propionate kinase (EC 2.7.2.15)|Propionate kinase, propanediol utilization (EC 2.7.2.1)|glutamate 1-kinase (EC 2.7.2.13)|propionate kinase (EC 2.7.2.15)	c0	11	0	0	0	0	-	-	-	NoNV/-/-/-/NoV/2484	NoNV/-/-/-/NoV/2324	NoV/-/NoV/NoV/NoV/2221	-	-	NoNV/-/-/-/PosV/427	NoNV/-/-/-/NoV/409	NoNV/-/-/NoNV/NoV/635	NoNV/-/-/-/NoV/1617	NoNV/-/-/NoNV/NoV/1320	NoNV/-/NoNV/NoNV/NoV/2608	-	NoNV/-/NoNV/NoNV/PosV/3266	NoB/-/NoB/NoB/NoB/1237
Propanoate metabolism	rxn11040_c0	(1) NAD_c0[c0] + (1) 6-Phospho-D-gluconate_c0[c0] <-> (1) NADH_c0[c0] + (1) CO2_c0[c0] + (1) D-Ribulose5-phosphate_c0[c0]	(1) cpd00003[c0] + (1) cpd00284[c0] <-> (1) cpd00004[c0] + (1) cpd00011[c0] + (1) cpd00171[c0]	>	OK		6PGLUCONDEHYDROG-RXN.c.metaexp.NAD_NADH;RXN-3341.c			6-phosphogluconate dehydrogenase, decarboxylating (EC 1.1.1.44)	c0	11	0	0	0	0	NoV/-/-/NoV/PosV/1814	NoV/-/-/-/NoV/1987	-	NoV/-/-/-/PosV/967	NegV/-/-/-/NoV/1793	NoV/-/NoV/NoV/NoV/580	-	-	-	NoB/-/-/-/NoB/617	NoV/-/-/PosV/NoV/3549, 2973	-	NoNV/-/-/NoNV/NoNV/2538	NoV/-/NoV/NoV/NoV/4091	NoV/-/NoV/NoV/NoV/5381	NegNV/-/NegNV/NoNV/NoNV/85	-
Propanoate metabolism	rxn02181_c0	(1) 3-Hydroxypropanoyl-CoA_c0[c0] <-> (1) H2O_c0[c0] + (1) Acrylyl-CoA_c0[c0]	(1) cpd03375[c0] <-> (1) cpd00001[c0] + (1) cpd00663[c0]	-	OK	R03045	RXN-6383.c		4.2.1.116	Enoyl-CoA hydratase (EC 4.2.1.17)|phosphogluconate dehydratase (EC 4.2.1.12)|tryptophan synthase (EC 4.2.1.20)	c0	8	0	0	0	0	NoB/-/-/NoB/NoB/2294	NoB/-/-/-/NoB/1505	NoB/-/-/-/NoB/709	-	-	-	-	-	NoB/-/-/-/NoB/3183	NoB/-/-/-/NoB/269	NoB/-/-/NoB/NoB/360, 4354, 3935, 2882	-	-	NoB/-/NoB/NoB/NoB/1014	NoB/-/NoB/NoB/NoB/5762	-	-
Propanoate metabolism	rxn00178_c0	(2) Acetyl-CoA_c0[c0] -> (1) CoA_c0[c0] + (1) Acetoacetyl-CoA_c0[c0]	(2) cpd00022[c0] -> (1) cpd00010[c0] + (1) cpd00279[c0]	-	OK	R00238	ACETYL-COA-ACETYLTRANSFER-RXN.c			3-ketoacyl-CoA thiolase [isoleucine degradation] (EC 2.3.1.16)|3-ketoacyl-CoA thiolase (EC 2.3.1.16)|Acetyl-CoA acetyltransferase (EC 2.3.1.9)|13-hydroxylupanine O-tigloyltransferase (EC 2.3.1.93)	c0	7	0	0	0	0	-	-	PosP/-/-/-/PosP/712	-	-	-	PosP/-/-/-/PosP/1549	PosP/-/-/-/PosP/1306	NoB/-/-/-/NoB/345	PosP/-/-/-/PosP/2430	NoB/-/-/NoB/NoB/4355, 434, 479	-	-	-	PosP/-/PosP/PosP/PosP/1791	-	-
Propanoate metabolism	rxn03861_c0	(1) NADP_c0[c0] + (1) 3-Hydroxybutanoyl-CoA[c0] <-> (1) NADPH_c0[c0] + (2) H+_c0[c0] + (1) Acetoacetyl-CoA_c0[c0]	(1) cpd00006[c0] + (1) cpd03043[c0] <-> (1) cpd00005[c0] + (2) cpd00067[c0] + (1) cpd00279[c0]	-	OK|HB	R05576	RXN-5901.c			3-hydroxybutyryl-CoA dehydrogenase (EC 1.1.1.157)	c0	7	0	0	0	0	-	-	NoB/-/-/-/NoB/710	-	-	-	NoB/-/-/-/NoB/1551	NoB/-/-/-/NoB/1308	NoB/-/-/-/NoB/343	NoB/-/-/-/NoB/2432	NoB/-/-/NoB/NoB/481, 433, 4353	-	-	-	NoB/-/NoB/NoB/NoB/1789	-	-
Propanoate metabolism	rxn00602_c0	(1) L-methylmalonyl-CoA_c0[c0] <- (1) Succinyl-CoA_c0[c0]	(1) cpd00891[c0] <- (1) cpd00078[c0]	-	OK	R00833	METHYLMALONYL-COA-MUT-RXN.c			Methylmalonyl-CoA mutase (EC 5.4.99.2)|23S rRNA pseudouridine1911/1915/1917 synthase (EC 5.4.99.23)	c0	6	0	0	0	0	NegNV/-/-/NegNV/NoNV/1001, 2229, 2228, 1000	NegNV/-/-/-/NoNV/1681, 1682	-	NoB/-/-/-/NoB/115, 116	NegN/-/-/-/NoNV/2816, 2815	NegNV/-/NoNV/NoNV/NoNV/1511, 1512	-	-	-	-	-	NegNV/-/-/-/NoNV/2266, 2262, 2265	-	-	-	-	-
Propanoate metabolism	rxn01996_c0	(1) L-methylmalonyl-CoA_c0[c0] <-> (1) D-methylmalonyl-CoA_c0[c0]	(1) cpd00891[c0] <-> (1) cpd00519[c0]	-	OK	R02765	METHYLMALONYL-COA-EPIM-RXN.c			Methylmalonyl-CoA epimerase (EC 5.1.99.1)|hydantoin racemase (EC 5.1.99.5)	c0	6	0	0	0	0	PosPV/-/-/PosPV/NoPV/2231	PosPV/-/-/-/NoPV/1684	-	NoB/-/-/-/NoB/580	PosP/-/-/-/NoPV/207	PosPV/-/NoPV/NoPV/NoPV/418	-	-	-	-	-	PosPV/-/-/-/NoPV/235	-	-	-	-	-
Propanoate metabolism	rxn00306_c0	(1) CoA_c0[c0] + (1) Succinate_c0[c0] + (1) GTP_c0[c0] -> (1) Phosphate_c0[c0] + (1) GDP_c0[c0] + (1) Succinyl-CoA_c0[c0]	(1) cpd00010[c0] + (1) cpd00036[c0] + (1) cpd00038[c0] -> (1) cpd00009[c0] + (1) cpd00031[c0] + (1) cpd00078[c0]	-	OK	R00432	SUCCINATE--COA-LIGASE-GDP-FORMING-RXN.c			Succinyl-CoA ligase [GDP-forming] beta chain (EC 6.2.1.4)|Succinyl-CoA ligase [GDP-forming] alpha chain (EC 6.2.1.4)|oxalate---CoA ligase (EC 6.2.1.8)	c0	4	0	0	0	0	PosPV/-/-/PosPV/NoPV/2076, 2075	PosP/-/-/-/PosPV/1471, 1470	-	-	-	-	-	-	-	-	-	PosPV/-/-/-/NoPV/1942, 1943	-	-	-	PosP/-/PosP/PosP/NoPV/1739, 1740	-
Propanoate metabolism	rxn00990_c0	(1) Acetate_c0[c0] + (1) Acetoacetyl-CoA_c0[c0] -> (1) Acetyl-CoA_c0[c0] + (1) Acetoacetate_c0[c0]	(1) cpd00029[c0] + (1) cpd00279[c0] -> (1) cpd00022[c0] + (1) cpd00142[c0]	-	OK	R01359	ACETOACETYL-COA-TRANSFER-RXN.c			Acetyl-CoA:acetoacetyl-CoA transferase, alpha subunit (EC 2.8.3.8)|Acetyl-CoA:acetoacetyl-CoA transferase, beta subunit (EC 2.8.3.8)|L-seryl-tRNASec selenium transferase (EC 2.9.1.1)	c0	4	0	0	0	0	-	-	-	-	-	-	-	-	NoB/-/-/-/NoB/3024, 3184, 1732	NoB/-/-/-/NoB/267, 268	-	-	-	NoPV/-/NoPV/NoPV/NoPV/4541, 4577, 429	-	NoPV/-/NoPV/NoPV/NoPV/1381	-
Propanoate metabolism	rxn00669_c0	(1) ATP_c0[c0] + (1) CoA_c0[c0] + (1) Propionate[c0] <-> (1) ADP_c0[c0] + (1) Phosphate_c0[c0] + (1) Propionyl-CoA_c0[c0]	(1) cpd00002[c0] + (1) cpd00010[c0] + (1) cpd00141[c0] <-> (1) cpd00008[c0] + (1) cpd00009[c0] + (1) cpd00086[c0]	-	OK	R00920	PROPANOATECOA-LIGASE-RXN.c			Acetyl-coenzyme A synthetase (EC 6.2.1.1)|Propionate--CoA ligase (EC 6.2.1.17)|Acetyl-CoA synthetase (ADP-forming) alpha chain (EC 6.2.1.13)|Acetyl-CoA synthetase (ADP-forming) beta chain (EC 6.2.1.13)|propionate---CoA ligase (EC 6.2.1.17)	c0	3	0	0	0	0	NoNV/-/-/NoNV/PosV/2227	NoNV/-/-/-/NoV/1680	-	-	-	NegV/-/NoV/NoV/NoV/2703	-	-	-	-	-	-	-	-	-	-	-
Propanoate metabolism	rxn00285_c0	(1) ATP_c0[c0] + (1) CoA_c0[c0] + (1) Succinate[c0] -> (1) ADP_c0[c0] + (1) Phosphate_c0[c0] + (1) Succinyl-CoA_c0[c0]	(1) cpd00002[c0] + (1) cpd00010[c0] + (1) cpd00036[c0] -> (1) cpd00008[c0] + (1) cpd00009[c0] + (1) cpd00078[c0]	-	OK	R00405	SUCCCOASYN-RXN.c			Succinyl-CoA ligase [ADP-forming] alpha chain (EC 6.2.1.5)|Succinyl-CoA ligase [ADP-forming] beta chain (EC 6.2.1.5)|malate---CoA ligase (EC 6.2.1.9)	c0	2	0	0	0	0	-	-	-	-	-	PosP/-/PosP/PosP/PosPV/G	-	-	-	PosP/-/-/-/NoPV/G	-	-	-	-	-	-	-
Propanoate metabolism	rxn00289_c0	(1) Methylisocitrate_c0[c0] <-> (1) Pyruvate_c0[c0] + (1) Succinate_c0[c0]	(1) cpd02799[c0] <-> (1) cpd00020[c0] + (1) cpd00036[c0]	-	OK	R00409	METHYLISOCITRATE-LYASE-RXN.c			Methylisocitrate lyase (EC 4.1.3.30)|citryl-CoA lyase (EC 4.1.3.34)	c0	2	0	0	0	0	-	-	NoB/-/-/-/NoB/2130	-	-	-	-	-	-	-	NoB/-/-/NoB/NoB/2686	-	-	-	-	-	-
Propanoate metabolism	rxn00994_c0	(1) Butyryl-CoA_c0[c0] + (1) Acetoacetate_c0[c0] <- (1) Butyrate_c0[c0] + (1) Acetoacetyl-CoA_c0[c0]	(1) cpd00120[c0] + (1) cpd00142[c0] <- (1) cpd00211[c0] + (1) cpd00279[c0]	-	OK	R01365	2.8.3.9-RXN.c		2.8.3.9	Butyrate-acetoacetate CoA-transferase subunit A (EC 2.8.3.9)|Butyrate-acetoacetate CoA-transferase subunit B (EC 2.8.3.9)|O-phospho-L-seryl-tRNASec:L-selenocysteinyl-tRNA synthase (EC 2.9.1.2)	c0	2	0	0	0	0	-	-	-	-	-	-	-	-	NoB/-/-/-/NoB/3185	-	-	-	-	-	-	NoNV/-/NoNV/NoNV/NegNV/1382	-
Propanoate metabolism	rxn18959_c0	<->	<->	-	OK|HB		4.3.1.14-RXN.c				c0	2	0	0	0	0	-	-	-	-	-	-	-	-	NoV/-/-/-/NoV/2757, 2758	NoV/-/-/-/NoV/776, 785, 786	-	-	-	-	-	-	-
Propanoate metabolism	rxn00675_c0	(1) CoA_c0[c0] + (1) Propionyladenylate_c0[c0] -> (1) AMP_c0[c0] + (1) H+_c0[c0] + (1) Propionyl-CoA_c0[c0]	(1) cpd00010[c0] + (1) cpd03560[c0] -> (1) cpd00018[c0] + (1) cpd00067[c0] + (1) cpd00086[c0]	>	OK|HB	R00926				Acetyl-coenzyme A synthetase (EC 6.2.1.1)|acetate---CoA ligase (ADP-forming) (EC 6.2.1.13)|long-chain-fatty-acid---[acyl-carrier-protein] ligase (EC 6.2.1.20)	c0	1	0	0	0	0	-	-	-	-	-	-	-	-	-	-	-	-	-	NoB/-/NoB/NoB/NoB/986	-	-	-
Propanoate metabolism	rxn00986_c0	(1) ATP_c0[c0] + (1) Propionate_c0[c0] <- (1) PPi_c0[c0] + (1) Propionyladenylate_c0[c0]	(1) cpd00002[c0] + (1) cpd00141[c0] <- (1) cpd00012[c0] + (1) cpd03560[c0]	>	OK|HB	R01354				Acetyl-coenzyme A synthetase (EC 6.2.1.1)|acetate---CoA ligase (ADP-forming) (EC 6.2.1.13)|long-chain-fatty-acid---[acyl-carrier-protein] ligase (EC 6.2.1.20)	c0	1	0	0	0	0	-	-	-	-	-	-	-	-	-	-	-	-	-	NoB/-/NoB/NoB/NoB/986	-	-	-
Propanoate metabolism	rxn20665_c0	<->	<->	-	OK|HB		R125-RXN.c				c0	1	0	0	0	0	-	-	-	-	-	-	-	-	-	-	-	-	-	NoV/-/NoV/NoV/NoV/4130, 4287	-	-	-
Butanoate metabolism	rxn00011_c0	(1) CO2_c0[c0] + (1) 2-Hydroxyethyl-ThPP_c0[c0] <- (1) Pyruvate_c0[c0] + (1) TPP_c0[c0] + (1) H+_c0[c0]	(1) cpd00011[c0] + (1) cpd03049[c0] <- (1) cpd00020[c0] + (1) cpd00056[c0] + (1) cpd00067[c0]	>	OK	R00014	RXN-12583.c			Pyruvate decarboxylase (EC 4.1.1.1)|Acetolactate synthase small subunit (EC 2.2.1.6), predicted, Archaeal type|Acetolactate synthase small subunit (EC 2.2.1.6)|Acetolactate synthase large subunit (EC 2.2.1.6)|Acetolactate synthase small subunit (EC 2.2.1.6), Xanthomonadales type|Acetolactate synthase small subunit (EC 2.2.1.6), predicted|Acetolactate synthase small subunit (EC 2.2.1.6), predicted…	c0	17	0	0	0	0	NegN/-/-/NegN/NegNV/101, 100	NegN/-/-/-/NegNV/2021, 2020	NegN/-/-/-/NoNV/501, 2131, 500	NegN/-/-/-/NoNV/548, 549	NegN/-/-/-/NoNV/2782, 2783	NegN/-/NegN/NegN/NoNV/1067, 1066	NegN/-/-/-/NoNV/326, 325	NegN/-/-/-/NoNV/1188, 1187	NegN/-/-/-/NegNV/1416, 1812, 348, 349, 1246	NegN/-/-/-/NoNV/2481, 1502, 2429, 2428	NegN/-/-/NegN/NegNV/3056, 266, 508, 267, 4171, 4172, 2675, 1074	NegN/-/-/-/NegNV/1875, 919	NegN/-/-/NegN/NoNV/1088, 331, 330, 1386	NegN/-/NegN/NegN/NegNV/4476, 2058	NegN/-/NegN/NegN/NegNV/403, 5178, 5179, 4442	NegN/-/NegN/NegN/NegNV/2044, 1762, 3736	NegN/-/NegN/NegN/NegN/1842, 3250, 2357, 2356
Butanoate metabolism	rxn02185_c0	(1) TPP_c0[c0] + (1) ALCTT_c0[c0] <-> (1) Pyruvate_c0[c0] + (1) 2-Hydroxyethyl-ThPP_c0[c0]	(1) cpd00056[c0] + (1) cpd00668[c0] <-> (1) cpd00020[c0] + (1) cpd03049[c0]	-	OK	R03050				Acetolactate synthase small subunit (EC 2.2.1.6), predicted, Archaeal type|Acetolactate synthase small subunit (EC 2.2.1.6)|Acetolactate synthase large subunit (EC 2.2.1.6)|Acetolactate synthase small subunit (EC 2.2.1.6), Xanthomonadales type|Acetolactate synthase small subunit (EC 2.2.1.6), predicted|Acetolactate synthase small subunit (EC 2.2.1.6), predicted, Archaeal type 2|Acetolactate synth…	c0	17	0	0	0	0	NegN/-/-/NegN/NoNV/101, 100	NegN/-/-/-/NegNV/2021, 2020	NegN/-/-/-/NoNV/500, 2131, 501	NegN/-/-/-/NoNV/549, 548	NegN/-/-/-/NoNV/2783, 2782	NegN/-/NegN/NegN/NoNV/1066, 1067	NegN/-/-/-/NoNV/326, 325	NegN/-/-/-/NoNV/1188, 1187	NegN/-/-/-/NegNV/348, 1246, 349, 1416, 1812	NegN/-/-/-/NoNV/2481, 2429, 1502, 2428	NegN/-/-/NegN/NegNV/266, 3056, 508, 4171, 267, 1074, 4172, 2675	NegN/-/-/-/NoNV/919, 1875	NegN/-/-/NegN/NoNV/331, 1088, 330, 1386	NegN/-/NegN/NegN/NegNV/2058, 4476	NegN/-/NegN/NegN/NegNV/4442, 5179, 5178, 403	NegN/-/NegN/NegN/NegNV/3736, 2044	NegN/-/NegN/NegN/NegN/2356, 3250, 2357, 1842
[truncated: 1,390 more rows]

## Sheet: Compounds
														742816	1.12222e+06	1.12092e+06	1.1211e+06	449674	742726	411483	411471	411491	649757	411472	349742	411469	411903	1.12111e+06	476272	478750
[truncated: 1,363 more rows]

[truncated: 3 more sheets: FBA, GUT-103 interactions, Legend]
