# Supplementary material for: Rationally designed bacterial consortia to treat chronic immune-mediated colitis and restore intestinal homeostasis
Source: Nat Commun. 2021 May 28;12:3105. doi: 10.1038/s41467-021-23460-x (PMC8163890; doi:10.1038/s41467-021-23460-x)
Supplement: Supplementary file 8 — Supplementary Data 6 [file 41467_2021_23460_MOESM8_ESM.xlsx]

## Sheet: Auxotrophy
Species	Genome ID	cpd00264	cpd00051	cpd00129	cpd00033	cpd00054	cpd00161	cpd00035	cpd00041	cpd00132	cpd00023	cpd00065	cpd00069	cpd00066	cpd00156	cpd00322	cpd00107	cpd00119	cpd00039	cpd00084	cpd00060	cpd00017	cpd00393	cpd00053	cpd00644	cpd00218	cpd00028	cpd00635	cpd00305	cpd00220	cpd00215
		Spermidine	L-Arginine	L-Proline	Glycine	L-Serine	L-Threonine	L-Alanine	L-Aspartate	L-Asparagine	L-Glutamate	L-Tryptophan	L-Tyrosine	L-Phenylalanine	L-Valine	L-Isoleucine	L-Leucine	L-Histidine	L-Lysine	L-Cysteine	L-Methionine	S-Adenosyl-L-methionine	Folate	L-Glutamine	PAN	Niacin	Heme	Cbl	Thiamin	Riboflavin	Pyridoxal
Bacteroides uniformis	GGCC_0301	A	-	-	-	-	-	-	-	-	-	-	-	-	-	-	-	-	-	-	-	-	-	-	-	-	A	A	-	-	-
Clostridium butyricum	GGCC_0151	-	-	-	-	-	-	-	-	-	-	-	-	-	-	-	-	-	-	-	-	-	-	-	-	-	-	A	-	-	-
Eubacterium limosum	GGCC_0197	A	-	-	-	-	-	-	-	-	-	-	-	-	-	-	-	-	-	-	-	-	-	-	-	-	-	-	-	-	-
Barnesiella species	GGCC_0306	A	-	-	-	-	-	-	-	-	-	-	-	-	-	-	-	-	-	-	-	-	-	-	-	-	A	A	-	-	-
Clostridium symbiosum	GGCC_0272	-	-	-	-	-	-	-	-	-	-	-	-	-	-	-	-	A	-	-	-	-	-	-	A	-	A	A	-	-	-
Bitterella massiliensis	GGCC_0305	A	A	-	-	-	-	-	-	-	-	A	-	A	-	-	A	A	-	-	-	-	A	-	A	A	-	A	-	A	-
Extibacter species	GGCC_0201	A	-	-	-	-	-	-	-	-	-	A	-	-	-	-	-	-	-	-	-	-	A	-	-	-	-	-	-	A	-
Clostridium scindens	GGCC_0168	A	-	-	-	-	-	-	-	-	-	A	-	-	-	-	-	-	-	-	-	-	-	-	A	-	-	A	-	A	-
Akkermansia species	GGCC_0220	A	-	-	-	-	-	-	-	A	-	-	-	-	-	-	-	-	-	-	-	-	-	-	-	-	-	-	-	-	-
Intestinimonas butyriciproducens	GGCC_0179	A	-	-	-	-	-	-	-	-	-	-	-	-	-	-	-	-	-	-	-	-	A	-	-	A	-	-	A	A	-
Bacteroides xylanisolvens	GGCC_0124	A	-	-	-	-	-	-	-	-	-	-	-	-	-	-	-	-	-	-	-	-	-	-	-	-	A	A	-	-	-
For each of the GUT-103 strains, auxotrophies were determined based on the presence or absence of essential reactions in the "Reactions" table. A strain was considered auxotrophic if gap filling was required to make a strain grow on minimal medium.

## Sheet: Functions
Class	Role	Bacteroides uniformis	Clostridium butyricum	Eubacterium limosum	Barnesiella species	Clostridium symbiosum	Bitterella massiliensis	Extibacter species	Clostridium scindens	Akkermansia species	Intestinimonas butyriciproducens	Bacteroides xylanisolvens
		GGCC_0301	GGCC_0151	GGCC_0197	GGCC_0306	GGCC_0272	GGCC_0305	GGCC_0201	GGCC_0168	GGCC_0220	GGCC_0179	GGCC_0124
Iron	Yersiniabactin-like operon	-	-	-	-	FHPFMLLL_00027, FHPFMLLL_00026	-	-	-	-	-	-
Iron	Siderophore uptake system	GIHOKGLK_00375, GIHOKGLK_01329, GIHOKGLK_04357, GIHOKGLK_02243, GIHOKGLK_02799, GIHOKGLK_02432	-	FDEBBACK_01994, FDEBBACK_02427	GIHLEBLJ_02417, GIHLEBLJ_02419	FHPFMLLL_00755, FHPFMLLL_04001, FHPFMLLL_03299	KIFOIBJG_01647	-	-	-	JGHDODPO_02283	BLEPDCHD_02231, BLEPDCHD_01553, BLEPDCHD_01526, BLEPDCHD_00819, BLEPDCHD_02567, BLEPDCHD_03999, BLEPDCHD_05120, BLEPDCHD_03851
Iron	Iron compound ABC transporter, periplasmic	-	JOINCCCK_01075, JOINCCCK_01074, JOINCCCK_01077, JOINCCCK_01076	FDEBBACK_01766, FDEBBACK_02947, FDEBBACK_00512, FDEBBACK_01765	-	-	-	-	-	-	-	-
Iron	Ferrichrome ABC transport / Ferrichrome binding periplasmic protein	-	-	-	-	-	-	-	-	-	-	-
Iron	putative ferric aerobactin receptor	GIHOKGLK_03700, GIHOKGLK_03701	-	-	GIHLEBLJ_01718, GIHLEBLJ_01311	-	-	-	-	-	-	BLEPDCHD_03587, BLEPDCHD_04490
Iron	putative enterobactin receptor	-	JOINCCCK_00162	FDEBBACK_03304, FDEBBACK_03804, FDEBBACK_03160	GIHLEBLJ_00004	FHPFMLLL_00127, FHPFMLLL_01352	KIFOIBJG_01747, KIFOIBJG_01443	BNAPOCOJ_03140	-	-	JGHDODPO_01424, JGHDODPO_03682	-
Iron	ABC transporter in pyoverdin gene cluster	-	-	-	-	-	-	-	-	-	-	-
Iron	TonB-dependent receptor	GIHOKGLK_00327, GIHOKGLK_01270, GIHOKGLK_01893, GIHOKGLK_01708, GIHOKGLK_02739, GIHOKGLK_02818, GIHOKGLK_03114, GIHOKGLK_02402, GIHOKGLK_03602, GIHOKGLK_01162, GIHOKGLK_01773, GIHOKGLK_03226, GIHOKGLK_00524, GIHOKGLK_01358, GIHOKGLK_01894	-	FDEBBACK_03723	GIHLEBLJ_01862, GIHLEBLJ_01324, GIHLEBLJ_00726, GIHLEBLJ_02257, GIHLEBLJ_00242, GIHLEBLJ_02135	-	-	-	-	-	-	BLEPDCHD_04887, BLEPDCHD_02556, BLEPDCHD_03864, BLEPDCHD_04306, BLEPDCHD_01074, BLEPDCHD_01623, BLEPDCHD_01200, BLEPDCHD_00813, BLEPDCHD_01076, BLEPDCHD_00228, BLEPDCHD_03539, BLEPDCHD_02663, BLEPDCHD_05055, BLEPDCHD_00769, BLEPDCHD_02053, BLEPDCHD_01691, BLEPDCHD_04247
Iron	Siderophore receptor TonB dependent	-	-	-	-	-	-	-	-	-	-	-
Iron	Ferric iron ABC uptake system	-	JOINCCCK_01144, JOINCCCK_01142, JOINCCCK_01143, JOINCCCK_02006	FDEBBACK_00506, FDEBBACK_00504	-	FHPFMLLL_04960, FHPFMLLL_02797, FHPFMLLL_04943, FHPFMLLL_02798	KIFOIBJG_00494	-	-	-	-	-
Iron	Ferrous iron transport AB	GIHOKGLK_01730	JOINCCCK_01099, JOINCCCK_01098, JOINCCCK_00560	FDEBBACK_03125, FDEBBACK_00531, FDEBBACK_03696, FDEBBACK_03124	GIHLEBLJ_00785	FHPFMLLL_02281, FHPFMLLL_03044, FHPFMLLL_01857, FHPFMLLL_04407, FHPFMLLL_03144, FHPFMLLL_04408, FHPFMLLL_03143, FHPFMLLL_00401, FHPFMLLL_03192, FHPFMLLL_04377, FHPFMLLL_03191	KIFOIBJG_00563, KIFOIBJG_01982, KIFOIBJG_00564, KIFOIBJG_01266, KIFOIBJG_01267	BNAPOCOJ_00401, BNAPOCOJ_00402, BNAPOCOJ_02036, BNAPOCOJ_03622, BNAPOCOJ_02037	OPHKCAJD_00632, OPHKCAJD_01728, OPHKCAJD_01648, OPHKCAJD_01649, OPHKCAJD_00633	DJGMFOLP_01862, DJGMFOLP_00785, DJGMFOLP_00784, DJGMFOLP_01020	JGHDODPO_00958, JGHDODPO_01910, JGHDODPO_00287, JGHDODPO_00288	BLEPDCHD_04997
Iron	Iron(III) dicitrate transport system permease protein	-	-	FDEBBACK_01326, FDEBBACK_02426	-	FHPFMLLL_00285	-	-	-	-	-	-
Iron	FUR regulator; Ferric uptake regulation protein	GIHOKGLK_02287, GIHOKGLK_03296	JOINCCCK_00511, JOINCCCK_01423	FDEBBACK_02120	GIHLEBLJ_00730, GIHLEBLJ_01606	FHPFMLLL_02080, FHPFMLLL_02855, FHPFMLLL_00403, FHPFMLLL_02840	-	BNAPOCOJ_01799, BNAPOCOJ_02034	OPHKCAJD_00305	-	-	BLEPDCHD_01654, BLEPDCHD_04386
Iron	Iron-dependent repressor	-	-	-	-	FHPFMLLL_03788, FHPFMLLL_00399, FHPFMLLL_00297, FHPFMLLL_04406	KIFOIBJG_01160	BNAPOCOJ_00654, BNAPOCOJ_00400	-	DJGMFOLP_02517, DJGMFOLP_00794	JGHDODPO_01912	-
Bile	Bile acid transporter	-	-	-	-	-	-	-	-	-	-	-
Bile	choloylglycine hydrolase	GIHOKGLK_03447, GIHOKGLK_02801	JOINCCCK_02712	FDEBBACK_03792, FDEBBACK_03573	GIHLEBLJ_01716	FHPFMLLL_02834	-	-	OPHKCAJD_03296	-	-	BLEPDCHD_02535, BLEPDCHD_03603, BLEPDCHD_04426
Bile	Multi step bile acid breakdown operon	-	-	-	-	-	-	-	-	-	-	-
Bile	Bile acid 7-alpha-dehydratase - Bile acid 7-alpha-dehydroxylase	-	-	-	-	-	-	BNAPOCOJ_00044	OPHKCAJD_00758	-	-	-
Bile	3-alpha-hydroxysteroid dehydrogenase	-	-	-	-	-	-	-	-	-	-	-
Bile	7-alpha-hydroxysteroid dehydrogenase	GIHOKGLK_01102, GIHOKGLK_03247, GIHOKGLK_00843, GIHOKGLK_03246	-	-	-	-	-	-	-	-	-	BLEPDCHD_04569
Bile	3-beta-hydroxysteroid dehydrogenase	-	-	-	-	-	-	-	-	-	-	-
Bile	L-carnitine dehydratase/bile acid-inducible protein F (BaiF)	-	-	-	-	FHPFMLLL_02966	-	BNAPOCOJ_00045	OPHKCAJD_00756	-	JGHDODPO_01503	-
Bile	Osmotically activated L-carnitine/choline ABC transporter	-	-	-	-	-	-	-	-	-	-	-
Bile	3-oxo-5-alpha-steroid 4-dehydrogenase	GIHOKGLK_00386	-	-	GIHLEBLJ_02415	-	-	-	-	-	-	BLEPDCHD_02553
Bile	Steroid-17,20-desmolase operon	-	-	-	-	-	-	-	-	-	-	-
Butyrate	L2Hgdh, 2-hydroxyglutarate dehydrogenase	-	-	-	-	-	-	-	-	-	-	-
Butyrate	Gct, glutaconate CoA transferase (alpha, beta subunits) (EC 2.8.3.12)	-	-	-	-	FHPFMLLL_02441, FHPFMLLL_02442	-	-	-	-	-	-
Butyrate	HgCoAd, 2-hydroxy-glutaryl-CoA dehydrogenase (alpha, beta, gamma subunits)	-	-	-	-	-	-	-	-	-	-	-
Butyrate	Gcd, glutaconyl-CoA decarboxylase (alpha, beta subunits) (EC 4.1.1.70)	GIHOKGLK_02453, GIHOKGLK_02820	-	-	-	FHPFMLLL_02439, FHPFMLLL_02443, FHPFMLLL_03658, FHPFMLLL_02438, FHPFMLLL_02440, FHPFMLLL_01208, FHPFMLLL_02437	KIFOIBJG_00256, KIFOIBJG_01292, KIFOIBJG_01429	-	OPHKCAJD_01934	-	JGHDODPO_03132, JGHDODPO_03131	BLEPDCHD_04282, BLEPDCHD_03574, BLEPDCHD_04269
Butyrate	gamma-aminobutyrate (GABA) permease	-	-	-	-	FHPFMLLL_02108	-	-	-	-	-	-
Butyrate	Gamma-aminobutyrate/alpha-ketoglutarate aminotransferase (EC 2.6.1.19)	-	JOINCCCK_02294, JOINCCCK_00065	-	-	-	-	-	-	-	-	-
Butyrate	AbfH, 4-hydroxybutyrate dehydrogenase (EC 1.1.1.61)	-	JOINCCCK_00144	-	-	FHPFMLLL_01046	-	BNAPOCOJ_00491	-	-	-	-
Butyrate	4Hbt, butyryl-CoA/4-hydroxybutyrate CoA transferase	-	-	-	-	-	-	-	-	-	-	-
Butyrate	AbfD, 4-hydroxybutyryl-CoA dehydratase	-	-	-	-	-	-	-	-	-	-	-
Butyrate	Isom, vinylacetyl-CoA 3,2-isomerase (same protein as AbfD	-	-	FDEBBACK_03734	-	FHPFMLLL_01041	-	-	-	-	-	-
GABA/But	Glutamate decarboxylase (EC 4.1.1.15)	GIHOKGLK_03124	-	FDEBBACK_03612	GIHLEBLJ_02251	-	-	-	-	DJGMFOLP_01161	-	BLEPDCHD_01242
Butyrate	3-ketoacyl-CoA thiolase (EC 2.3.1.16)|Acetyl-CoA acetyltransferase (EC 2.3.1.9)	-	JOINCCCK_02827	FDEBBACK_01030, FDEBBACK_01030	-	FHPFMLLL_01752, FHPFMLLL_01752, FHPFMLLL_00963, FHPFMLLL_00963	-	-	-	-	JGHDODPO_03051, JGHDODPO_03754	-
Butyrate	Hbd, beta-hydroxybutyryl-CoA dehydrogenase (EC 1.1.1.157 or EC 1.1.1.35)	-	JOINCCCK_02026	FDEBBACK_01028	-	FHPFMLLL_01751, FHPFMLLL_01751, FHPFMLLL_00965	-	-	-	-	JGHDODPO_03047	-
Butyrate	Cro, crotonase/Enoyl-CoA hydratase (EC 4.2.1.17; EC 4.2.1.55)	-	JOINCCCK_02022	FDEBBACK_01029	-	FHPFMLLL_01753, FHPFMLLL_00964	-	-	-	-	JGHDODPO_03749	-
Butyrate	KamA, lysine-2,3-aminomutase (EC 5.4.3.2)	GIHOKGLK_02155	-	-	GIHLEBLJ_00018	-	-	BNAPOCOJ_03026	OPHKCAJD_01145	-	JGHDODPO_00674	BLEPDCHD_03640
Butyrate	KamD,E, beta-lysine-5,6-aminomutase (alpha, beta subunits) (EC 5.4.3.3, EC 5.4.3.4)	-	-	-	-	-	-	-	-	-	JGHDODPO_00673, JGHDODPO_00673, JGHDODPO_00672, JGHDODPO_00672	-
Butyrate	Kdd, 3,5-diaminohexanoate dehydrogenase (EC 1.4.1.11)	-	-	-	-	-	-	-	-	-	JGHDODPO_00675	-
Butyrate	Kce, 3-keto-5-aminohexanoate cleavage enzyme (EC 2.3.1.247)	-	-	-	-	-	-	-	-	-	JGHDODPO_01249, JGHDODPO_02068, JGHDODPO_03808, JGHDODPO_02128, JGHDODPO_00676, JGHDODPO_03046, JGHDODPO_03625, JGHDODPO_02117	-
Butyrate	Kal, 3-aminobutyryl-CoA ammonia lyase (EC 4.3.1.14)	-	-	-	-	-	-	-	-	-	JGHDODPO_00677	-
Butyrate	Bcd-alpha/beta, butyryl-CoA dehydrogenase (EC 1.3.1.86 or EC 1.3.1.44)	GIHOKGLK_02268	-	-	GIHLEBLJ_01527	FHPFMLLL_00357	-	-	-	-	JGHDODPO_03077, JGHDODPO_02578	BLEPDCHD_01685
Butyrate	Butyryl-CoA dehydrogenase (EC 1.3.99.2) or (EC 1.3.8.1)	-	JOINCCCK_02024, JOINCCCK_02023, JOINCCCK_02025, JOINCCCK_01176	FDEBBACK_01549, FDEBBACK_01027, FDEBBACK_02829, FDEBBACK_02830, FDEBBACK_02830, FDEBBACK_01025, FDEBBACK_01026, FDEBBACK_03449	-	FHPFMLLL_00968, FHPFMLLL_00951, FHPFMLLL_02063, FHPFMLLL_00954, FHPFMLLL_03942, FHPFMLLL_00967, FHPFMLLL_00966	-	BNAPOCOJ_02324, BNAPOCOJ_02325	-	-	JGHDODPO_03901, JGHDODPO_01531, JGHDODPO_00739, JGHDODPO_03768, JGHDODPO_03108, JGHDODPO_02169, JGHDODPO_02579, JGHDODPO_01452	-
Butyrate	But, butyryl-CoA:acetate CoA transferase (EC 2.8.3.8) or Ato, butyryl-CoA:acetoacetate CoA transferase (alpha, beta subunits) (EC 2.8.3.5)	-	-	FDEBBACK_03276, FDEBBACK_01550	-	FHPFMLLL_01042	-	-	-	-	JGHDODPO_03704, JGHDODPO_03050, JGHDODPO_03398, JGHDODPO_03399, JGHDODPO_01450, JGHDODPO_02580, JGHDODPO_03971, JGHDODPO_03970, JGHDODPO_03049	-
Butyrate	butanal dehydrogenase (EC 1.2.1.10)	-	JOINCCCK_02431	-	-	FHPFMLLL_00660, FHPFMLLL_00660, FHPFMLLL_02455, FHPFMLLL_04242	KIFOIBJG_00126	BNAPOCOJ_03157, BNAPOCOJ_02689, BNAPOCOJ_01322	OPHKCAJD_00053	-	JGHDODPO_02472, JGHDODPO_02472, JGHDODPO_03647, JGHDODPO_03647, JGHDODPO_02467	-
Butyrate	Ptb, phosphate butyryltransferase (EC 2.3.1.19)	-	JOINCCCK_02702	-	-	-	-	-	-	-	-	-
Butyrate	Buk, butyrate kinase (EC 2.7.2.7)	GIHOKGLK_01427	JOINCCCK_02703	-	-	-	-	BNAPOCOJ_01747	-	-	-	BLEPDCHD_03686
Butyrate	Predicted phenotype
Propionate	pyruvate carboxylase	GIHOKGLK_01783	JOINCCCK_01804	FDEBBACK_00869	-	-	-	-	-	-	JGHDODPO_02256	BLEPDCHD_03365
Propionate	malate dehydrogenase (EC 1.1.1.37)	GIHOKGLK_01347, GIHOKGLK_02083	-	-	GIHLEBLJ_02237, GIHLEBLJ_00557	-	-	-	-	DJGMFOLP_00657	-	BLEPDCHD_03660, BLEPDCHD_03857
Propionate	Malate permease	-	-	-	-	-	-	-	OPHKCAJD_01811	-	JGHDODPO_02308	-
Propionate	fumarate hydratase (EC 4.2.1.2)	GIHOKGLK_02307	JOINCCCK_02688, JOINCCCK_02687	FDEBBACK_01250, FDEBBACK_01249	GIHLEBLJ_02117	FHPFMLLL_04890, FHPFMLLL_04889	KIFOIBJG_00029, KIFOIBJG_00028	BNAPOCOJ_01568, BNAPOCOJ_01567	OPHKCAJD_02924, OPHKCAJD_02923	DJGMFOLP_02193	JGHDODPO_02105, JGHDODPO_02104, JGHDODPO_02285	BLEPDCHD_00169
Propionate	succinate dehydrogenase (EC 1.3.5.1 or EC 1.3.99.1)	GIHOKGLK_01150, GIHOKGLK_01149	-	-	GIHLEBLJ_00879, GIHLEBLJ_00880	FHPFMLLL_03745	-	-	OPHKCAJD_00349	DJGMFOLP_00902, DJGMFOLP_00901	-	BLEPDCHD_04858, BLEPDCHD_04857
Propionate	succinyl-CoA synthetase (EC 6.2.1.4 or ECÂ 6.2.1.5)	-	-	-	-	-	-	BNAPOCOJ_03156, BNAPOCOJ_03155	-	DJGMFOLP_00014, DJGMFOLP_00013	-	BLEPDCHD_04621, BLEPDCHD_04620
Propionate	Methylmalonyl-CoA mutase (EC 5.4.99.2)	GIHOKGLK_00405, GIHOKGLK_00406	-	-	GIHLEBLJ_01439, GIHLEBLJ_01440	-	-	-	-	DJGMFOLP_00383, DJGMFOLP_00382	JGHDODPO_03130, JGHDODPO_03129	BLEPDCHD_03989, BLEPDCHD_03988
Propionate	methylmalonyl-CoA epimerase (EC 5.1.99.1)	GIHOKGLK_02450	-	-	GIHLEBLJ_01296	-	-	-	-	DJGMFOLP_02479	JGHDODPO_03135	BLEPDCHD_04266
Propionate	Methylmalonyl-CoA decarboxylase, beta chain (EC 4.1.1.41)	GIHOKGLK_02821, GIHOKGLK_02451	-	-	GIHLEBLJ_01297, GIHLEBLJ_01300	FHPFMLLL_01207, FHPFMLLL_01209, FHPFMLLL_00838, FHPFMLLL_01210, FHPFMLLL_01206	KIFOIBJG_00255	BNAPOCOJ_00605, BNAPOCOJ_00608, BNAPOCOJ_00604, BNAPOCOJ_00607	OPHKCAJD_01932, OPHKCAJD_01935, OPHKCAJD_01936, OPHKCAJD_01933	DJGMFOLP_02478, DJGMFOLP_02475	-	BLEPDCHD_04267, BLEPDCHD_04270, BLEPDCHD_03822
Propionate	propionyl-CoA hydrolase (EC 2.8.3.1 or EC 6.2.1.13)	-	-	-	GIHLEBLJ_00909	-	-	-	-	-	-	BLEPDCHD_04152
Propionate	phosphate acetyltransferase (EC 2.3.1.8)	GIHOKGLK_03911	JOINCCCK_00239	-	GIHLEBLJ_00212	FHPFMLLL_03549	-	BNAPOCOJ_00232	OPHKCAJD_03200	DJGMFOLP_00644	-	BLEPDCHD_00111
Propionate	Propanediol	-	JOINCCCK_00064	FDEBBACK_02518, FDEBBACK_02528, FDEBBACK_02532, FDEBBACK_03323, FDEBBACK_01859, FDEBBACK_02534, FDEBBACK_02522, FDEBBACK_02533, FDEBBACK_02531, FDEBBACK_02523, FDEBBACK_01860, FDEBBACK_03322, FDEBBACK_02530, FDEBBACK_02535, FDEBBACK_02529	-	FHPFMLLL_00659, FHPFMLLL_00658, FHPFMLLL_00652, FHPFMLLL_00651, FHPFMLLL_00653	-	BNAPOCOJ_01421, BNAPOCOJ_01420	-	-	JGHDODPO_01781, JGHDODPO_03639, JGHDODPO_03648, JGHDODPO_01782, JGHDODPO_02789, JGHDODPO_03638, JGHDODPO_02787, JGHDODPO_02788, JGHDODPO_02473	-
Propionate	YGFD	GIHOKGLK_02394	-	-	GIHLEBLJ_02126	-	-	-	-	-	JGHDODPO_03154	BLEPDCHD_02046
Propionate	propionate kinase (EC 2.7.2.1)	GIHOKGLK_03912	JOINCCCK_00238	-	GIHLEBLJ_00213	FHPFMLLL_03548	-	BNAPOCOJ_00233	OPHKCAJD_03199	DJGMFOLP_00643	-	BLEPDCHD_00112
Propionate	Predicted propionate
Lantibiotic	Bacteriocin-like protein	-	JOINCCCK_01252	FDEBBACK_00376, FDEBBACK_03345	-	FHPFMLLL_04595, FHPFMLLL_03172, FHPFMLLL_04465, FHPFMLLL_01637	-	BNAPOCOJ_03513, BNAPOCOJ_01707, BNAPOCOJ_01925, BNAPOCOJ_02903	OPHKCAJD_02620, OPHKCAJD_02618, OPHKCAJD_01984	-	JGHDODPO_00367, JGHDODPO_00597, JGHDODPO_03407	BLEPDCHD_02204
Lantibiotic	Lanthionine biosynthesis protein	-	-	-	-	-	-	-	-	-	-	-
Lantibiotic	Bacteriocin/lantibiotic efflux ABC transporter, permease/ATP-binding protein	-	JOINCCCK_02154	FDEBBACK_00672	-	-	-	-	OPHKCAJD_00689	-	-	-
Lantibiotic	Lantibiotic ABC transporter	GIHOKGLK_00748, GIHOKGLK_00483	-	FDEBBACK_00084	GIHLEBLJ_01768	-	-	BNAPOCOJ_00196, BNAPOCOJ_00197	-	-	-	-
Misc	Taurine uptake	-	JOINCCCK_00599	-	-	-	-	-	-	-	-	-
Misc	Tryptophanase (EC 4.1.99.1)	GIHOKGLK_02431	-	-	-	-	-	-	-	DJGMFOLP_00369	-	BLEPDCHD_00816
Misc	IAA acetyltransferase (EC 2.3.1.-)	GIHOKGLK_02549	-	FDEBBACK_01058	-	-	-	-	-	-	-	BLEPDCHD_01089
Misc	Antigen	GIHOKGLK_00938, GIHOKGLK_00467, GIHOKGLK_03495, GIHOKGLK_01847, GIHOKGLK_02582, GIHOKGLK_01145, GIHOKGLK_01786, GIHOKGLK_01536, GIHOKGLK_03403, GIHOKGLK_03842	JOINCCCK_01174, JOINCCCK_00096, JOINCCCK_02240, JOINCCCK_01881	FDEBBACK_04007, FDEBBACK_02350, FDEBBACK_04056	GIHLEBLJ_02203, GIHLEBLJ_00868, GIHLEBLJ_02444, GIHLEBLJ_01189	FHPFMLLL_00577	-	BNAPOCOJ_01365	OPHKCAJD_00279, OPHKCAJD_00265	DJGMFOLP_02150	-	BLEPDCHD_03940, BLEPDCHD_02196, BLEPDCHD_03287, BLEPDCHD_01677, BLEPDCHD_00554, BLEPDCHD_04969, BLEPDCHD_00462, BLEPDCHD_03577, BLEPDCHD_01409
Misc	Histidinol-phosphatase (EC 3.1.3.15)	GIHOKGLK_03337, GIHOKGLK_00089	JOINCCCK_01507, JOINCCCK_01214, JOINCCCK_01216	FDEBBACK_01258, FDEBBACK_03669	GIHLEBLJ_01952, GIHLEBLJ_02315	FHPFMLLL_02516	-	BNAPOCOJ_00209	OPHKCAJD_03163	-	JGHDODPO_03303	BLEPDCHD_04091, BLEPDCHD_02726, BLEPDCHD_00797
Misc	Cytochrome d ubiquinol oxidase subunit (EC 1.10.3.-)	GIHOKGLK_03185, GIHOKGLK_03184	-	-	GIHLEBLJ_01331, GIHLEBLJ_01332	-	-	-	-	DJGMFOLP_00057, DJGMFOLP_00058	-	BLEPDCHD_00418, BLEPDCHD_00419
						Overview of key therapeutic functions present in the GUT-103 strains. The presence of functions was determined by blast against a well curated functional gene database.

## Sheet: Reactions
Pathway	Reaction	Equation	Equation(ID)	Reversibility	Status	KEGG ID	MetaCyc ID	Name	EC numbers	Roles	Compartment	Present	Essential	Active	Functional	Blocked	Bacteroides uniformis	Clostridium butyricum	Eubacterium limosum	Barnesiella species	Clostridium symbiosum	Bitterella massiliensis	Extibacter species	Clostridium scindens	Akkermansia species	Intestinimonas butyriciproducens	Bacteroides xylanisolvens
																	GGCC_0301	GGCC_0151	GGCC_0197	GGCC_0306	GGCC_0272	GGCC_0305	GGCC_0201	GGCC_0168	GGCC_0220	GGCC_0179	GGCC_0124
Core	rxn00077_c0	(1) ATP_c0[c0] + (1) NAD_c0[c0] <-> (1) NADP_c0[c0] + (1) ADP_c0[c0] + (1) H+_c0[c0]	(1) cpd00002[c0] + (1) cpd00003[c0] <-> (1) cpd00006[c0] + (1) cpd00008[c0] + (1) cpd00067[c0]	>	OK|HB	R00104	NAD-KIN-RXN.c			NAD kinase (EC 2.7.1.23)|erythritol kinase (EC 2.7.1.27)	c0	11	0	0	0	0	PosV/-/-/-/PosV/GIHOKGLK_01331	PosV/-/PosV/PosV/PosV/JOINCCCK_01688	PosP/-/-/PosP/PosP/FDEBBACK_03317	PosV/-/-/-/PosV/GIHLEBLJ_02422	PosP/-/PosP/PosP/PosP/FHPFMLLL_01961	PosV/-/-/-/PosV/KIFOIBJG_00102	PosP/-/-/PosP/PosP/BNAPOCOJ_00161	PosP/-/-/PosP/PosP/OPHKCAJD_01350	PosV/-/-/-/PosV/DJGMFOLP_00963	PosV/-/-/-/PosV/JGHDODPO_00098	PosV/-/-/-/NegV/BLEPDCHD_03853
Core	rxn00122_c0	(1) ATP_c0[c0] + (1) FMN_c0[c0] -> (1) PPi_c0[c0] + (1) FAD_c0[c0]	(1) cpd00002[c0] + (1) cpd00050[c0] -> (1) cpd00012[c0] + (1) cpd00015[c0]	-	OK	R00161	FADSYN-RXN.c		2.7.7.2	Riboflavin kinase (EC 2.7.1.26)|FMN adenylyltransferase (EC 2.7.7.2)|UDP-N-acetylglucosamine diphosphorylase (EC 2.7.7.23)	c0	11	0	0	0	0	PosP/-/-/-/PosP/GIHOKGLK_01413	PosP/-/PosP/PosP/PosP/JOINCCCK_00195	PosP/-/-/PosP/PosP/FDEBBACK_00771	PosP/-/-/-/PosP/GIHLEBLJ_01167	PosP/-/PosP/PosP/PosP/FHPFMLLL_04087	PosP/-/-/-/PosP/KIFOIBJG_00550	PosP/-/-/PosP/PosP/BNAPOCOJ_00125	PosP/-/-/PosP/PosP/OPHKCAJD_01371, OPHKCAJD_00906	PosP/-/-/-/PosP/DJGMFOLP_01058	PosP/-/-/-/PosP/JGHDODPO_03740	PosP/-/-/-/PosP/BLEPDCHD_03679
Core	rxn00148_c0	(1) ATP_c0[c0] + (1) Pyruvate_c0[c0] <- (1) ADP_c0[c0] + (1) Phosphoenolpyruvate_c0[c0] + (1) H+_c0[c0]	(1) cpd00002[c0] + (1) cpd00020[c0] <- (1) cpd00008[c0] + (1) cpd00061[c0] + (1) cpd00067[c0]	-	OK|HB	R00200	PEPDEPHOS-RXN.c			Pyruvate kinase (EC 2.7.1.40)|galacturonokinase (EC 2.7.1.44)	c0	11	0	0	0	0	NegNV/-/-/-/NegNV/GIHOKGLK_03845	NegNV/-/NegNV/NegNV/NegNV/JOINCCCK_02615, JOINCCCK_02054, JOINCCCK_03265	NegNV/-/-/NegNV/NegNV/FDEBBACK_03106	NegNV/-/-/-/NegNV/GIHLEBLJ_01185	NoNV/-/NoNV/NoNV/NegNV/FHPFMLLL_04707	NegNV/-/-/-/NegNV/KIFOIBJG_02054	NegNV/-/-/NegNV/NegNV/BNAPOCOJ_00216	NegNV/-/-/NegNV/NegNV/OPHKCAJD_03213, OPHKCAJD_00776	NegNV/-/-/-/NegNV/DJGMFOLP_01226	NegNV/-/-/-/NegNV/JGHDODPO_00800	NegNV/-/-/-/NegNV/BLEPDCHD_00557
Core	rxn00151_c0	(1) ATP_c0[c0] + (1) Phosphate_c0[c0] + (1) Pyruvate_c0[c0] -> (1) PPi_c0[c0] + (1) AMP_c0[c0] + (1) Phosphoenolpyruvate_c0[c0] + (2) H+_c0[c0]	(1) cpd00002[c0] + (1) cpd00009[c0] + (1) cpd00020[c0] -> (1) cpd00012[c0] + (1) cpd00018[c0] + (1) cpd00061[c0] + (2) cpd00067[c0]	>	OK|HB	R00206	PYRUVATEORTHOPHOSPHATE-DIKINASE-RXN.c			Pyruvate,phosphate dikinase (EC 2.7.9.1)|phosphoglucan, water dikinase (EC 2.7.9.5)	c0	11	0	0	0	0	NoPV/-/-/-/NoPV/GIHOKGLK_01807	NoPV/-/NoPV/NoPV/NoPV/JOINCCCK_01287	NoPV/-/-/NoPV/NoPV/FDEBBACK_01262	NoPV/-/-/-/NoPV/GIHLEBLJ_01635	NoPV/-/NoPV/NoPV/NoPV/FHPFMLLL_01065	NoPV/-/-/-/NoPV/KIFOIBJG_00612	NoPV/-/-/NoPV/NoPV/BNAPOCOJ_00386	NoPV/-/-/NoPV/NoPV/OPHKCAJD_01055	NoPV/-/-/-/NoPV/DJGMFOLP_00388	NoPV/-/-/-/NoPV/JGHDODPO_02800, JGHDODPO_02164	NoPV/-/-/-/NoPV/BLEPDCHD_02043
Core	rxn00161_c0	(1) NADP_c0[c0] + (1) L-Malate_c0[c0] -> (1) NADPH_c0[c0] + (1) CO2_c0[c0] + (1) Pyruvate_c0[c0]	(1) cpd00006[c0] + (1) cpd00130[c0] -> (1) cpd00005[c0] + (1) cpd00011[c0] + (1) cpd00020[c0]	>	OK	R00216	MALIC-NADP-RXN.c			NADP-dependent malic enzyme (EC 1.1.1.40)|malate dehydrogenase (oxaloacetate-decarboxylating) (NADP+) (EC 1.1.1.40)	c0	11	0	0	0	0	PosPV/-/-/-/NoPV/GIHOKGLK_00248	NoPV/-/NoPV/NoPV/NoPV/JOINCCCK_03124	NoPV/-/-/NoPV/NoPV/FDEBBACK_01227	NoPV/-/-/-/NoPV/GIHLEBLJ_02008	PosP/-/PosP/PosP/PosP/FHPFMLLL_02204	NoPV/-/-/-/NoPV/KIFOIBJG_02584	PosPV/-/-/PosPV/NoPV/BNAPOCOJ_01387, BNAPOCOJ_02861, BNAPOCOJ_00355	NoPV/-/-/NoPV/NoPV/OPHKCAJD_00962	PosPV/-/-/-/NoPV/DJGMFOLP_01791	NoPV/-/-/-/NoPV/JGHDODPO_02286	NoPV/-/-/-/NoPV/BLEPDCHD_01451
Core	rxn00216_c0	(1) ATP_c0[c0] + (1) D-Glucose_c0[c0] <-> (1) ADP_c0[c0] + (1) H+_c0[c0] + (1) D-glucose-6-phosphate_c0[c0]	(1) cpd00002[c0] + (1) cpd00027[c0] <-> (1) cpd00008[c0] + (1) cpd00067[c0] + (1) cpd00079[c0]	>	OK|HB	R00299				Glucokinase (EC 2.7.1.2)|Hexokinase (EC 2.7.1.1)|hamamelose kinase (EC 2.7.1.102)|NAD+ kinase (EC 2.7.1.23)	c0	11	0	0	0	0	PosV/-/-/-/PosV/GIHOKGLK_00452, GIHOKGLK_01184, GIHOKGLK_02092, GIHOKGLK_00560	NegV/-/PosV/NegV/NegV/JOINCCCK_02520	NegN/-/-/NegN/NegV/FDEBBACK_02649	NoV/-/-/-/NoV/GIHLEBLJ_02614, GIHLEBLJ_02285, GIHLEBLJ_02173	NoV/-/NoV/NoV/NoV/FHPFMLLL_03759, FHPFMLLL_00320	NegN/-/-/-/NegN/KIFOIBJG_00491	NegV/-/-/NegV/NoV/BNAPOCOJ_00940	NoV/-/-/NoV/NoV/OPHKCAJD_01831	NoV/-/-/-/NoV/DJGMFOLP_01308, DJGMFOLP_00779	NoV/-/-/-/NoV/JGHDODPO_02079, JGHDODPO_00962	NoV/-/-/-/NoV/BLEPDCHD_05202, BLEPDCHD_02490, BLEPDCHD_02471, BLEPDCHD_03209
Core	rxn00224_c0	(1) Protoporphyrin_c0[c0] + (1) Fe2+_c0[c0] <- (1) Heme_c0[c0] + (2) H+_c0[c0]	(1) cpd01476[c0] + (1) cpd10515[c0] <- (1) cpd00028[c0] + (2) cpd00067[c0]	?	OK	R00310	PROTOHEMEFERROCHELAT-RXN.c;RXN0-6258.c			Ferrochelatase, protoheme ferro-lyase (EC 4.99.1.1)|aliphatic aldoxime dehydratase (EC 4.99.1.5)	c0	11	0	0	0	0	NegN/-/-/-/NegN/G	PosP/-/PosP/PosP/NoPV/G	PosP/-/-/PosP/NoPV/G	NegN/-/-/-/NegN/G	NegN/-/NegN/NegN/NegN/G	PosP/-/-/-/NoPV/G	PosP/-/-/PosP/NoPV/G	PosP/-/-/PosP/NoPV/G	PosP/-/-/-/NoPV/G	PosP/-/-/-/NoPV/G	NegN/-/-/-/NegN/G
Core	rxn00392_c0	(1) ATP_c0[c0] + (1) Riboflavin_c0[c0] <-> (1) ADP_c0[c0] + (1) FMN_c0[c0] + (1) H+_c0[c0]	(1) cpd00002[c0] + (1) cpd00220[c0] <-> (1) cpd00008[c0] + (1) cpd00050[c0] + (1) cpd00067[c0]	>	OK|HB	R00549	RIBOFLAVINKIN-RXN.c			Riboflavin kinase (EC 2.7.1.26)|FMN adenylyltransferase (EC 2.7.7.2)|ketohexokinase (EC 2.7.1.3)	c0	11	0	0	0	0	PosP/-/-/-/PosP/GIHOKGLK_01413	PosP/-/PosP/PosP/PosP/JOINCCCK_00195	PosP/-/-/PosP/PosP/FDEBBACK_00771	PosP/-/-/-/PosP/GIHLEBLJ_01167	PosP/-/PosP/PosP/PosP/FHPFMLLL_04087	PosP/-/-/-/PosP/KIFOIBJG_00550	PosP/-/-/PosP/PosP/BNAPOCOJ_00125	PosP/-/-/PosP/PosP/OPHKCAJD_00906, OPHKCAJD_01371	PosP/-/-/-/PosP/DJGMFOLP_01058	PosP/-/-/-/PosP/JGHDODPO_03740	PosP/-/-/-/PosP/BLEPDCHD_03679
Core	rxn00459_c0	(1) 2-Phospho-D-glycerate_c0[c0] <-> (1) H2O_c0[c0] + (1) Phosphoenolpyruvate_c0[c0]	(1) cpd00482[c0] <-> (1) cpd00001[c0] + (1) cpd00061[c0]	-	OK	R00658	2PGADEHYDRAT-RXN.c			Enolase (EC 4.2.1.11)|o-succinylbenzoate synthase (EC 4.2.1.113)	c0	11	0	0	0	0	PosV/-/-/-/PosV/GIHOKGLK_01709, GIHOKGLK_02470	PosV/-/PosV/NegN/PosV/JOINCCCK_02131	PosV/-/-/PosV/PosV/FDEBBACK_02487	PosV/-/-/-/PosV/GIHLEBLJ_01030	PosV/-/NegN/NegV/PosV/FHPFMLLL_02335	PosV/-/-/-/PosV/KIFOIBJG_01091	PosP/-/-/PosV/PosV/BNAPOCOJ_00492	PosV/-/-/PosV/PosV/OPHKCAJD_02059	PosP/-/-/-/PosV/DJGMFOLP_02106, DJGMFOLP_01918	PosV/-/-/-/PosV/JGHDODPO_02415	PosV/-/-/-/PosV/BLEPDCHD_03075
Core	rxn00543_c0	(1) NAD_c0[c0] + (1) Ethanol_c0[c0] <-> (1) NADH_c0[c0] + (1) H+_c0[c0] + (1) Acetaldehyde_c0[c0]	(1) cpd00003[c0] + (1) cpd00363[c0] <-> (1) cpd00004[c0] + (1) cpd00067[c0] + (1) cpd00071[c0]	-	OK	R00754	ALCOHOL-DEHYDROG-RXN.c;ALCOHOL-DEHYDROGENASE-NADP+-RXN.c.metaexp.ACETALD_ETOH_NAD_NADH			Alcohol dehydrogenase (EC 1.1.1.1)|alcohol dehydrogenase (EC 1.1.1.1)|alcohol dehydrogenase [NAD(P)+] (EC 1.1.1.71)	c0	11	0	0	0	0	NoB/-/-/-/NoB/GIHOKGLK_00111	NoNV/-/NoNV/NoNV/NoNV/JOINCCCK_02448, JOINCCCK_02431	NoB/-/-/NoB/NoB/FDEBBACK_03375, FDEBBACK_02479, FDEBBACK_03297, FDEBBACK_01295, FDEBBACK_02549, FDEBBACK_03643, FDEBBACK_01162, FDEBBACK_00540	NoB/-/-/-/NoB/GIHLEBLJ_00605, GIHLEBLJ_00436	NoNV/-/NoNV/NoNV/NoNV/FHPFMLLL_03993, FHPFMLLL_02935, FHPFMLLL_04242, FHPFMLLL_03552, FHPFMLLL_02455, FHPFMLLL_02466	NoNV/-/-/-/NoNV/KIFOIBJG_00889, KIFOIBJG_00126	NoNV/-/-/NoNV/NoNV/BNAPOCOJ_02689, BNAPOCOJ_01554, BNAPOCOJ_03620, BNAPOCOJ_02092, BNAPOCOJ_00640, BNAPOCOJ_03154, BNAPOCOJ_03157, BNAPOCOJ_01322, BNAPOCOJ_01736	NoNV/-/-/NoNV/NoNV/OPHKCAJD_00909, OPHKCAJD_00053, OPHKCAJD_00256, OPHKCAJD_01424, OPHKCAJD_01428	NoB/-/-/-/NoB/DJGMFOLP_02232, DJGMFOLP_00457	NoB/-/-/-/NoNV/JGHDODPO_02467	NoB/-/-/-/NoB/BLEPDCHD_03803, BLEPDCHD_04013
Core	rxn00545_c0	(1) ATP_c0[c0] + (1) D-fructose-6-phosphate_c0[c0] -> (1) ADP_c0[c0] + (1) H+_c0[c0] + (1) D-fructose-1,6-bisphosphate_c0[c0]	(1) cpd00002[c0] + (1) cpd00072[c0] -> (1) cpd00008[c0] + (1) cpd00067[c0] + (1) cpd00290[c0]	>	OK|HB	R00756				6-phosphofructokinase class II (EC 2.7.1.11)|6-phosphofructokinase (EC 2.7.1.11)|deoxyguanosine kinase (EC 2.7.1.113)	c0	11	0	0	0	0	PosPV/-/-/-/PosPV/GIHOKGLK_00910, GIHOKGLK_00383	PosPV/-/PosPV/NoPV/PosPV/JOINCCCK_00410, JOINCCCK_02614	PosPV/-/-/PosPV/PosPV/FDEBBACK_03105	PosP/-/-/-/PosPV/GIHLEBLJ_02086	PosPV/-/NoPV/PosPV/PosPV/FHPFMLLL_03840, FHPFMLLL_04695, FHPFMLLL_01578, FHPFMLLL_00732	PosPV/-/-/-/PosPV/KIFOIBJG_00388, KIFOIBJG_00078	PosPV/-/-/PosPV/NoPV/BNAPOCOJ_01211, BNAPOCOJ_00351, BNAPOCOJ_03663	PosPV/-/-/PosPV/PosPV/OPHKCAJD_02753, OPHKCAJD_00741, OPHKCAJD_01157	PosP/-/-/-/PosPV/DJGMFOLP_02469, DJGMFOLP_00735	PosPV/-/-/-/PosPV/JGHDODPO_00298, JGHDODPO_00299	PosPV/-/-/-/NoPV/BLEPDCHD_02559, BLEPDCHD_03313, BLEPDCHD_04728
Core	rxn00558_c0	(1) D-glucose-6-phosphate_c0[c0] <-> (1) D-fructose-6-phosphate_c0[c0]	(1) cpd00079[c0] <-> (1) cpd00072[c0]	-	OK	R00771				Glucose-6-phosphate isomerase, archaeal II (EC 5.3.1.9)|Glucose-6-phosphate isomerase (EC 5.3.1.9)|TDP-4-oxo-6-deoxy-alpha-D-glucose-3,4-oxoisomerase (dTDP-3-dehydro-6-deoxy-alpha-D-galactopyranose-forming) (EC 5.3.2.3)	c0	11	0	0	0	0	PosV/-/-/-/PosV/GIHOKGLK_00562, GIHOKGLK_00413	PosV/-/PosV/NegV/PosV/JOINCCCK_03336	PosV/-/-/NegV/NoV/FDEBBACK_03439	PosV/-/-/-/NegV/GIHLEBLJ_02242, GIHLEBLJ_02283	PosV/-/NegV/NegV/NegV/FHPFMLLL_00805	PosV/-/-/-/PosV/KIFOIBJG_00278	PosV/-/-/NegV/PosV/BNAPOCOJ_00750	PosV/-/-/NoV/NoV/OPHKCAJD_01479	PosV/-/-/-/PosV/DJGMFOLP_00386	PosV/-/-/-/PosV/JGHDODPO_03711	PosV/-/-/-/NegV/BLEPDCHD_00283
Core	rxn00747_c0	(1) Glyceraldehyde3-phosphate_c0[c0] <-> (1) Glycerone-phosphate_c0[c0]	(1) cpd00102[c0] <-> (1) cpd00095[c0]	-	OK	R01015	TRIOSEPISOMERIZATION-RXN.c			Glyceraldehyde-3-phosphate ketol-isomerase (EC 5.3.1.1)|Triosephosphate isomerase (EC 5.3.1.1)|arabinose-5-phosphate isomerase (EC 5.3.1.13)	c0	11	0	0	0	0	NegN/-/-/-/NegV/GIHOKGLK_01320	NegV/-/NegV/PosV/NegV/JOINCCCK_02127	NegV/-/-/NegV/NegV/FDEBBACK_02665, FDEBBACK_02391, FDEBBACK_00774, FDEBBACK_00917	NegV/-/-/-/NegV/GIHLEBLJ_01904, GIHLEBLJ_01905	NegV/-/PosV/NegV/NegV/FHPFMLLL_02899	NegV/-/-/-/NegV/KIFOIBJG_01940, KIFOIBJG_00957	NegV/-/-/NegV/NegV/BNAPOCOJ_01426, BNAPOCOJ_03455, BNAPOCOJ_00212	NegV/-/-/NegV/NegV/OPHKCAJD_01671, OPHKCAJD_02256, OPHKCAJD_03166	NegN/-/-/-/NegV/DJGMFOLP_01635	NegV/-/-/-/NegV/JGHDODPO_02413, JGHDODPO_03103	NegN/-/-/-/NegV/BLEPDCHD_03842, BLEPDCHD_03841
Core	rxn00763_c0	(1) NAD_c0[c0] + (1) Glycerol_c0[c0] <-> (1) NADH_c0[c0] + (1) H+_c0[c0] + (1) D-Glyceraldehyde_c0[c0]	(1) cpd00003[c0] + (1) cpd00100[c0] <-> (1) cpd00004[c0] + (1) cpd00067[c0] + (1) cpd00448[c0]	-	OK	R01036	RXN-11709.c.metaexp.GLYCERALD_NAD_NADH			Alcohol dehydrogenase (EC 1.1.1.1)|aldehyde reductase (EC 1.1.1.21)|glycerol dehydrogenase (NADP+) (EC 1.1.1.72)	c0	11	0	0	0	0	NoB/-/-/-/NoB/GIHOKGLK_00111	NoV/-/NoV/NoV/NoV/JOINCCCK_02448, JOINCCCK_02431	NoV/-/-/NoV/NoV/FDEBBACK_02549, FDEBBACK_03643, FDEBBACK_03375, FDEBBACK_02479, FDEBBACK_03297, FDEBBACK_01295, FDEBBACK_01162, FDEBBACK_00540	NoB/-/-/-/NoB/GIHLEBLJ_00436, GIHLEBLJ_00605	NoV/-/NoV/NoV/NoV/FHPFMLLL_02935, FHPFMLLL_03993, FHPFMLLL_04242, FHPFMLLL_02455, FHPFMLLL_03552, FHPFMLLL_02466	PosV/-/-/-/NoV/KIFOIBJG_00889, KIFOIBJG_00126	NoV/-/-/NoV/NoV/BNAPOCOJ_03620, BNAPOCOJ_01554, BNAPOCOJ_02689, BNAPOCOJ_03154, BNAPOCOJ_02092, BNAPOCOJ_00640, BNAPOCOJ_01322, BNAPOCOJ_01736, BNAPOCOJ_03157	NoV/-/-/NoV/NoV/OPHKCAJD_01428, OPHKCAJD_01424, OPHKCAJD_00053, OPHKCAJD_00909, OPHKCAJD_00256	PosP/-/-/-/PosP/DJGMFOLP_02232, DJGMFOLP_00457	PosP/-/-/-/NoPV/JGHDODPO_02467	NoB/-/-/-/NoB/BLEPDCHD_04013, BLEPDCHD_03803
Core	rxn00770_c0	(1) ATP_c0[c0] + (1) ribose-5-phosphate_c0[c0] <-> (1) AMP_c0[c0] + (1) H+_c0[c0] + (1) PRPP_c0[c0]	(1) cpd00002[c0] + (1) cpd00101[c0] <-> (1) cpd00018[c0] + (1) cpd00067[c0] + (1) cpd00103[c0]	>	OK|HB	R01049	PRPPSYN-RXN.c			Ribose-phosphate pyrophosphokinase (EC 2.7.6.1)|GTP diphosphokinase (EC 2.7.6.5)	c0	11	0	0	0	0	PosP/-/-/-/PosP/GIHOKGLK_02645	PosP/-/PosP/PosP/PosP/JOINCCCK_02936, JOINCCCK_01084	PosP/-/-/PosP/PosP/FDEBBACK_01575	PosP/-/-/-/PosP/GIHLEBLJ_01291	PosP/-/PosP/PosP/PosP/FHPFMLLL_01794, FHPFMLLL_02465	PosP/-/-/-/PosP/KIFOIBJG_00614	PosP/-/-/PosP/PosP/BNAPOCOJ_03031, BNAPOCOJ_01848	PosP/-/-/PosP/PosP/OPHKCAJD_02779, OPHKCAJD_00650	PosP/-/-/-/PosP/DJGMFOLP_00723	PosP/-/-/-/PosP/JGHDODPO_03699	PosP/-/-/-/PosP/BLEPDCHD_04812
Core	rxn00777_c0	(1) ribose-5-phosphate_c0[c0] <-> (1) D-Ribulose5-phosphate_c0[c0]	(1) cpd00101[c0] <-> (1) cpd00171[c0]	-	OK	R01056	RIB5PISOM-RXN.c			Ribose 5-phosphate isomerase A (EC 5.3.1.6)|Ribose 5-phosphate isomerase B (EC 5.3.1.6)|ribose-5-phosphate isomerase (EC 5.3.1.6)	c0	11	0	0	0	0	NegV/-/-/-/NegV/GIHOKGLK_03286, GIHOKGLK_02641	NegV/-/NegV/NegV/NegV/JOINCCCK_02823	NegV/-/-/NegV/NegV/FDEBBACK_02568, FDEBBACK_02666	NegN/-/-/-/NegN/GIHLEBLJ_02446	NegV/-/NegV/NegV/NegV/FHPFMLLL_00885	NegV/-/-/-/NegV/KIFOIBJG_00408	NegV/-/-/NegV/NegV/BNAPOCOJ_02099, BNAPOCOJ_03227	NegV/-/-/NegV/NegV/OPHKCAJD_01693, OPHKCAJD_01597, OPHKCAJD_01660, OPHKCAJD_02255	NegN/-/-/-/NegN/G	NegV/-/-/-/NegV/JGHDODPO_03102, JGHDODPO_03692, JGHDODPO_03304	NegV/-/-/-/NegV/BLEPDCHD_02593, BLEPDCHD_01779
Core	rxn00781_c0	(1) NAD_c0[c0] + (1) Phosphate_c0[c0] + (1) Glyceraldehyde3-phosphate_c0[c0] <-> (1) NADH_c0[c0] + (1) H+_c0[c0] + (1) 1,3-Bisphospho-D-glycerate_c0[c0]	(1) cpd00003[c0] + (1) cpd00009[c0] + (1) cpd00102[c0] <-> (1) cpd00004[c0] + (1) cpd00067[c0] + (1) cpd00203[c0]	-	OK|HB	R01061	GAPDHSYNEC-RXN.c.metaexp.NAD_NADH;GAPOXNPHOSPHN-RXN.c			NAD(P)-dependent glyceraldehyde 3-phosphate dehydrogenase archaeal (EC 1.2.1.59)|NAD-dependent glyceraldehyde-3-phosphate dehydrogenase (EC 1.2.1.12)|malonate-semialdehyde dehydrogenase (EC 1.2.1.15)|4-hydroxymuconic-semialdehyde dehydrogenase (EC 1.2.1.61)	c0	11	0	0	0	0	PosV/-/-/-/PosV/GIHOKGLK_00588	PosV/-/PosV/NegN/PosV/JOINCCCK_02125	PosP/-/-/PosP/PosV/FDEBBACK_00919	PosP/-/-/-/PosV/GIHLEBLJ_01033	PosV/-/NegN/PosV/PosV/FHPFMLLL_02901	PosV/-/-/-/PosV/KIFOIBJG_02540	PosP/-/-/PosV/PosV/BNAPOCOJ_01390, BNAPOCOJ_02858, BNAPOCOJ_00210	PosV/-/-/PosV/PosV/OPHKCAJD_03164, OPHKCAJD_00379	PosP/-/-/-/PosV/DJGMFOLP_00633	PosV/-/-/-/PosV/JGHDODPO_01323	PosP/-/-/-/PosV/BLEPDCHD_02720
Core	rxn00785_c0	(1) D-fructose-6-phosphate_c0[c0] + (1) Glyceraldehyde3-phosphate_c0[c0] <-> (1) D-Xylulose5-phosphate_c0[c0] + (1) D-Erythrose4-phosphate_c0[c0]	(1) cpd00072[c0] + (1) cpd00102[c0] <-> (1) cpd00198[c0] + (1) cpd00236[c0]	-	OK	R01067				Transketolase (EC 2.2.1.1)|Transketolase, C-terminal section (EC 2.2.1.1)|Transketolase, N-terminal section (EC 2.2.1.1)|2-hydroxy-3-oxoadipate synthase (EC 2.2.1.5)	c0	11	0	0	0	0	PosV/-/-/-/PosV/GIHOKGLK_01518, GIHOKGLK_03285, GIHOKGLK_01519	PosP/-/PosP/PosP/PosV/JOINCCCK_00619, JOINCCCK_02590, JOINCCCK_00630, JOINCCCK_01457, JOINCCCK_00629, JOINCCCK_02589, JOINCCCK_00620	PosP/-/-/PosP/PosP/FDEBBACK_02552, FDEBBACK_02553, FDEBBACK_02941, FDEBBACK_02942	PosV/-/-/-/PosV/GIHLEBLJ_02504	NegV/-/PosV/NegV/NegV/FHPFMLLL_01051, FHPFMLLL_01053, FHPFMLLL_04298, FHPFMLLL_02454, FHPFMLLL_03760, FHPFMLLL_02448, FHPFMLLL_01052, FHPFMLLL_02447, FHPFMLLL_04297, FHPFMLLL_02453	PosP/-/-/-/PosV/KIFOIBJG_00167, KIFOIBJG_00168	PosV/-/-/PosV/PosV/BNAPOCOJ_01556, BNAPOCOJ_03229, BNAPOCOJ_02007, BNAPOCOJ_03670, BNAPOCOJ_02863, BNAPOCOJ_01384, BNAPOCOJ_03480, BNAPOCOJ_03738, BNAPOCOJ_03479, BNAPOCOJ_03230, BNAPOCOJ_02862, BNAPOCOJ_01385, BNAPOCOJ_01327, BNAPOCOJ_01328, BNAPOCOJ_03669, BNAPOCOJ_03745, BNAPOCOJ_01557	PosP/-/-/PosP/PosV/OPHKCAJD_01627, OPHKCAJD_01628, OPHKCAJD_02747, OPHKCAJD_02869, OPHKCAJD_02746	PosP/-/-/-/PosP/DJGMFOLP_01593	PosP/-/-/-/PosP/JGHDODPO_00845, JGHDODPO_03691, JGHDODPO_00846	PosV/-/-/-/PosV/BLEPDCHD_01778
Core	rxn00786_c0	(1) D-fructose-1,6-bisphosphate_c0[c0] <-> (1) Glycerone-phosphate_c0[c0] + (1) Glyceraldehyde3-phosphate_c0[c0]	(1) cpd00290[c0] <-> (1) cpd00095[c0] + (1) cpd00102[c0]	-	OK	R01068				Fructose-bisphosphate aldolase class II (EC 4.1.2.13)|Fructose-bisphosphate aldolase class I (EC 4.1.2.13)|Fructose-bisphosphate aldolase, archaeal class I (EC 4.1.2.13)|L-fuculose-phosphate aldolase (EC 4.1.2.17)	c0	11	0	0	0	0	PosV/-/-/-/PosV/GIHOKGLK_02457	PosV/-/PosV/NegV/PosV/JOINCCCK_00845	PosV/-/-/PosV/PosV/FDEBBACK_03260, FDEBBACK_01113, FDEBBACK_03394, FDEBBACK_01984	PosP/-/-/-/PosV/GIHLEBLJ_02411, GIHLEBLJ_00647	PosV/-/NegV/PosV/PosV/FHPFMLLL_04766, FHPFMLLL_04349	PosV/-/-/-/PosV/KIFOIBJG_02558	PosV/-/-/PosV/PosV/BNAPOCOJ_02542, BNAPOCOJ_02526, BNAPOCOJ_03463, BNAPOCOJ_02090	PosV/-/-/PosV/PosV/OPHKCAJD_02720, OPHKCAJD_00208, OPHKCAJD_02719, OPHKCAJD_00201, OPHKCAJD_00719	PosP/-/-/-/PosPV/DJGMFOLP_01088	PosV/-/-/-/PosV/JGHDODPO_00297	PosV/-/-/-/NoV/BLEPDCHD_04271, BLEPDCHD_04992, BLEPDCHD_04724
Core	rxn00799_c0	(1) L-Malate_c0[c0] <-> (1) H2O_c0[c0] + (1) Fumarate_c0[c0]	(1) cpd00130[c0] <-> (1) cpd00001[c0] + (1) cpd00106[c0]	-	OK	R01082	FUMHYDR-RXN.c			Fumarate hydratase class I, aerobic (EC 4.2.1.2)|Fumarate hydratase class I (EC 4.2.1.2)|Fumarate hydratase class I, anaerobic (EC 4.2.1.2)|Fumarate hydratase class II (EC 4.2.1.2)|fumarate hydratase (EC 4.2.1.2)	c0	11	0	0	0	0	NegN/-/-/-/NegN/GIHOKGLK_02307	NoNV/-/NoNV/NoNV/NoNV/JOINCCCK_02687, JOINCCCK_02688	NoNV/-/-/NoNV/NoNV/FDEBBACK_01249, FDEBBACK_01250	NegV/-/-/-/NegV/GIHLEBLJ_02117	NegN/-/NegN/NegN/NegN/FHPFMLLL_04889, FHPFMLLL_04890	NoNV/-/-/-/NoNV/KIFOIBJG_00029, KIFOIBJG_00028	NegNV/-/-/NegNV/NoNV/BNAPOCOJ_01568, BNAPOCOJ_01567	NoNV/-/-/NoNV/NoV/OPHKCAJD_02924, OPHKCAJD_02923	NegN/-/-/-/NegN/DJGMFOLP_02193	NoNV/-/-/-/NoV/JGHDODPO_02104, JGHDODPO_02285, JGHDODPO_02105	PosV/-/-/-/NegV/BLEPDCHD_00169
Core	rxn01100_c0	(1) ATP_c0[c0] + (1) 3-Phosphoglycerate_c0[c0] <-> (1) ADP_c0[c0] + (1) 1,3-Bisphospho-D-glycerate_c0[c0]	(1) cpd00002[c0] + (1) cpd00169[c0] <-> (1) cpd00008[c0] + (1) cpd00203[c0]	-	OK|HB	R01512	PHOSGLYPHOS-RXN.c			Phosphoglycerate kinase (EC 2.7.2.3)|butyrate kinase (EC 2.7.2.7)	c0	11	0	0	0	0	NegV/-/-/-/NegV/GIHOKGLK_02199	NegV/-/NegV/PosP/NegV/JOINCCCK_02126	NegN/-/-/NegN/NegV/FDEBBACK_00918	NegN/-/-/-/NegV/GIHLEBLJ_01434	NegV/-/PosP/NegV/NegV/FHPFMLLL_02900	NegV/-/-/-/NegV/KIFOIBJG_00958	NegN/-/-/NegV/NegV/BNAPOCOJ_00211, BNAPOCOJ_02859, BNAPOCOJ_01389	NegV/-/-/NegV/NegV/OPHKCAJD_03165	NegN/-/-/-/NegV/DJGMFOLP_00634	NegV/-/-/-/NegV/JGHDODPO_03955	NegN/-/-/-/NegV/BLEPDCHD_04251
Core	rxn01106_c0	(1) 2-Phospho-D-glycerate_c0[c0] <-> (1) 3-Phosphoglycerate_c0[c0]	(1) cpd00482[c0] <-> (1) cpd00169[c0]	-	OK	R01518	3PGAREARR-RXN.c			Phosphoglycerate mutase (EC 5.4.2.1)|2,3-bisphosphoglycerate-independent phosphoglycerate mutase (EC 5.4.2.1)|2,3-bisphosphoglycerate-independent phosphoglycerate mutase, archaeal type (EC 5.4.2.1)|bisphosphoglycerate mutase (EC 5.4.2.4)	c0	11	0	0	0	0	NegV/-/-/-/NegV/G	NegV/-/NegV/PosP/NegV/G	NegV/-/-/NegV/NegV/G	NegV/-/-/-/NegV/G	NegV/-/PosP/PosV/NegV/G	NegV/-/-/-/NegV/G	NegN/-/-/NegV/NegV/G	NegV/-/-/NegV/NegV/G	NegN/-/-/-/NegV/G	NegV/-/-/-/NegV/G	NegV/-/-/-/NegV/G
Core	rxn01116_c0	(1) D-Ribulose5-phosphate_c0[c0] <-> (1) D-Xylulose5-phosphate_c0[c0]	(1) cpd00171[c0] <-> (1) cpd00198[c0]	-	OK	R01529	RIBULP3EPIM-RXN.c			Ribulose-phosphate 3-epimerase (EC 5.1.3.1)|dTDP-4-dehydrorhamnose 3,5-epimerase (EC 5.1.3.13)	c0	11	0	0	0	0	NegV/-/-/-/NegV/GIHOKGLK_01290	NegN/-/NegN/NegN/NegN/JOINCCCK_00251	NegN/-/-/NegN/NegN/FDEBBACK_02388, FDEBBACK_01773, FDEBBACK_02718	NegV/-/-/-/NegV/GIHLEBLJ_00312	PosV/-/NegV/PosV/PosV/FHPFMLLL_00941, FHPFMLLL_02482	NegN/-/-/-/NegV/KIFOIBJG_00534, KIFOIBJG_01947	NegV/-/-/NegV/NegV/BNAPOCOJ_02376	NegN/-/-/NegN/NegV/OPHKCAJD_02432	NegN/-/-/-/NegN/DJGMFOLP_00102	NegN/-/-/-/NegN/JGHDODPO_02769	NegV/-/-/-/NegV/BLEPDCHD_03891
Core	rxn01169_c0	(1) ATP_c0[c0] + (1) beta-D-Glucose_c0[c0] <-> (1) ADP_c0[c0] + (1) H+_c0[c0] + (1) beta-D-Glucose 6-phosphate_c0[c0]	(1) cpd00002[c0] + (1) cpd00190[c0] <-> (1) cpd00008[c0] + (1) cpd00067[c0] + (1) cpd00863[c0]	>	OK|HB	R01600	GLUCOKIN-RXN.c			Glucokinase (EC 2.7.1.2)|Hexokinase (EC 2.7.1.1)|hamamelose kinase (EC 2.7.1.102)|NAD+ kinase (EC 2.7.1.23)	c0	11	0	0	0	0	NoV/-/-/-/NoV/GIHOKGLK_00560, GIHOKGLK_02092, GIHOKGLK_01184, GIHOKGLK_00452	NoV/-/NoV/NoV/NoV/JOINCCCK_02520	NoB/-/-/NoB/NoB/FDEBBACK_02649	NoV/-/-/-/NoV/GIHLEBLJ_02173, GIHLEBLJ_02614, GIHLEBLJ_02285	NoV/-/NoV/NoV/NoV/FHPFMLLL_00320, FHPFMLLL_03759	NoB/-/-/-/NoB/KIFOIBJG_00491	NoV/-/-/NoV/NoV/BNAPOCOJ_00940	NoV/-/-/NoV/NoV/OPHKCAJD_01831	NoV/-/-/-/NoV/DJGMFOLP_00779, DJGMFOLP_01308	NoV/-/-/-/NoV/JGHDODPO_02079, JGHDODPO_00962	NoV/-/-/-/NegV/BLEPDCHD_03209, BLEPDCHD_02471, BLEPDCHD_05202, BLEPDCHD_02490
Core	rxn01200_c0	(1) Glyceraldehyde3-phosphate_c0[c0] + (1) Sedoheptulose7-phosphate_c0[c0] <-> (1) ribose-5-phosphate_c0[c0] + (1) D-Xylulose5-phosphate_c0[c0]	(1) cpd00102[c0] + (1) cpd00238[c0] <-> (1) cpd00101[c0] + (1) cpd00198[c0]	-	OK	R01641	1TRANSKETO-RXN.c			Transketolase (EC 2.2.1.1)|Transketolase, C-terminal section (EC 2.2.1.1)|Transketolase, N-terminal section (EC 2.2.1.1)|2-hydroxy-3-oxoadipate synthase (EC 2.2.1.5)	c0	11	0	0	0	0	NegV/-/-/-/NegV/GIHOKGLK_01518, GIHOKGLK_01519, GIHOKGLK_03285	PosV/-/PosV/PosV/PosV/JOINCCCK_02590, JOINCCCK_00619, JOINCCCK_00630, JOINCCCK_01457, JOINCCCK_00629, JOINCCCK_02589, JOINCCCK_00620	PosV/-/-/PosV/PosV/FDEBBACK_02942, FDEBBACK_02941, FDEBBACK_02553, FDEBBACK_02552	NegN/-/-/-/NegN/GIHLEBLJ_02504	NegV/-/PosV/NegV/NegV/FHPFMLLL_01052, FHPFMLLL_02447, FHPFMLLL_02453, FHPFMLLL_04297, FHPFMLLL_01051, FHPFMLLL_01053, FHPFMLLL_04298, FHPFMLLL_02454, FHPFMLLL_03760, FHPFMLLL_02448	PosP/-/-/-/PosV/KIFOIBJG_00168, KIFOIBJG_00167	PosV/-/-/PosV/PosV/BNAPOCOJ_01556, BNAPOCOJ_03229, BNAPOCOJ_03670, BNAPOCOJ_02863, BNAPOCOJ_02007, BNAPOCOJ_03738, BNAPOCOJ_03480, BNAPOCOJ_01384, BNAPOCOJ_03479, BNAPOCOJ_02862, BNAPOCOJ_03230, BNAPOCOJ_03669, BNAPOCOJ_01328, BNAPOCOJ_01385, BNAPOCOJ_01327, BNAPOCOJ_03745, BNAPOCOJ_01557	PosV/-/-/PosV/PosV/OPHKCAJD_02869, OPHKCAJD_02746, OPHKCAJD_01627, OPHKCAJD_02747, OPHKCAJD_01628	NegN/-/-/-/NegN/DJGMFOLP_01593	PosV/-/-/-/PosV/JGHDODPO_00846, JGHDODPO_00845, JGHDODPO_03691	NegV/-/-/-/NegV/BLEPDCHD_01778
Core	rxn01334_c0	(1) Sedoheptulose 1,7-bisphosphate_c0[c0] <-> (1) Glycerone-phosphate_c0[c0] + (1) D-Erythrose4-phosphate_c0[c0]	(1) cpd00349[c0] <-> (1) cpd00095[c0] + (1) cpd00236[c0]	-	OK	R01829	SEDOBISALDOL-RXN.c			Fructose-bisphosphate aldolase class II (EC 4.1.2.13)|Fructose-bisphosphate aldolase class I (EC 4.1.2.13)|L-fuculose-phosphate aldolase (EC 4.1.2.17)	c0	11	0	0	0	0	PosPV/-/-/-/PosPV/GIHOKGLK_02457	NoPV/-/NoPV/NoPV/NoPV/JOINCCCK_00845	NoPV/-/-/NoPV/NoPV/FDEBBACK_01984, FDEBBACK_01113, FDEBBACK_03394, FDEBBACK_03260	NoPV/-/-/-/PosPV/GIHLEBLJ_00647, GIHLEBLJ_02411	PosPV/-/NoPV/PosPV/PosPV/FHPFMLLL_04766, FHPFMLLL_04349	NoPV/-/-/-/NoPV/KIFOIBJG_02558	NoPV/-/-/NoPV/NoPV/BNAPOCOJ_02090, BNAPOCOJ_02526, BNAPOCOJ_02542, BNAPOCOJ_03463	NoPV/-/-/NoPV/NoPV/OPHKCAJD_00719, OPHKCAJD_00201, OPHKCAJD_00208, OPHKCAJD_02720, OPHKCAJD_02719	NoPV/-/-/-/NoPV/DJGMFOLP_01088	NoPV/-/-/-/NoPV/JGHDODPO_00297	PosPV/-/-/-/PosPV/BLEPDCHD_04271, BLEPDCHD_04992, BLEPDCHD_04724
Core	rxn01343_c0	(1) ATP_c0[c0] + (1) Sedoheptulose7-phosphate_c0[c0] -> (1) ADP_c0[c0] + (1) H+_c0[c0] + (1) Sedoheptulose 1,7-bisphosphate_c0[c0]	(1) cpd00002[c0] + (1) cpd00238[c0] -> (1) cpd00008[c0] + (1) cpd00067[c0] + (1) cpd00349[c0]	>	OK|HB	R01843	RXN0-6541.c			6-phosphofructokinase (EC 2.7.1.11)|deoxyguanosine kinase (EC 2.7.1.113)	c0	11	0	0	0	0	PosPV/-/-/-/PosPV/GIHOKGLK_00383, GIHOKGLK_00910	NoPV/-/NoPV/NoPV/NoPV/JOINCCCK_02614, JOINCCCK_00410	NoPV/-/-/NoPV/NoPV/FDEBBACK_03105	NoPV/-/-/-/PosPV/GIHLEBLJ_02086	PosPV/-/NoPV/PosPV/PosPV/FHPFMLLL_03840, FHPFMLLL_04695, FHPFMLLL_01578, FHPFMLLL_00732	NoPV/-/-/-/NoPV/KIFOIBJG_00388, KIFOIBJG_00078	NoPV/-/-/NoPV/NoPV/BNAPOCOJ_00351, BNAPOCOJ_01211, BNAPOCOJ_03663	NoPV/-/-/NoPV/NoPV/OPHKCAJD_02753, OPHKCAJD_00741, OPHKCAJD_01157	NoPV/-/-/-/NoPV/DJGMFOLP_02469, DJGMFOLP_00735	NoPV/-/-/-/NoPV/JGHDODPO_00299, JGHDODPO_00298	PosPV/-/-/-/PosPV/BLEPDCHD_04728, BLEPDCHD_03313, BLEPDCHD_02559
Core	rxn01870_c0	(1) D-fructose-1-phosphate_c0[c0] <-> (1) Glycerone-phosphate_c0[c0] + (1) D-Glyceraldehyde_c0[c0]	(1) cpd00802[c0] <-> (1) cpd00095[c0] + (1) cpd00448[c0]	-	OK	R02568	RXN-8631.c			Fructose-bisphosphate aldolase class II (EC 4.1.2.13)|L-fuculose-phosphate aldolase (EC 4.1.2.17)	c0	11	0	0	0	0	NoB/-/-/-/NoB/GIHOKGLK_02457	NoV/-/NoV/NoV/NoV/JOINCCCK_00845	NoV/-/-/NoV/NoV/FDEBBACK_01113, FDEBBACK_03394, FDEBBACK_01984	NoB/-/-/-/NoB/GIHLEBLJ_02411	NoV/-/NoV/NoV/NoV/FHPFMLLL_04766, FHPFMLLL_04349	PosV/-/-/-/NoV/KIFOIBJG_02558	NoV/-/-/NoV/NoV/BNAPOCOJ_02090, BNAPOCOJ_02526, BNAPOCOJ_02542, BNAPOCOJ_03463	NoV/-/-/NoV/NoV/OPHKCAJD_00208, OPHKCAJD_00201, OPHKCAJD_00719	NegN/-/-/-/NegN/DJGMFOLP_01088	NoB/-/-/-/NoB/JGHDODPO_00297	NoB/-/-/-/NoB/BLEPDCHD_04271
Core	rxn01977_c0	(1) D-glucose-6-phosphate_c0[c0] <-> (1) beta-D-Glucose 6-phosphate_c0[c0]	(1) cpd00079[c0] <-> (1) cpd00863[c0]	-	OK	R02739	GLUCOSE-6-PHOSPHATE-1-EPIMERASE-RXN.c			Glucose-6-phosphate isomerase (EC 5.3.1.9)|chondroitin-glucuronate 5-epimerase (EC 5.1.3.19)|TDP-4-oxo-6-deoxy-alpha-D-glucose-3,4-oxoisomerase (dTDP-3-dehydro-6-deoxy-alpha-D-galactopyranose-forming) (EC 5.3.2.3)	c0	11	0	0	0	0	NoV/-/-/-/NoV/GIHOKGLK_00562, GIHOKGLK_00413	NoV/-/NoV/NoV/NoV/JOINCCCK_03336	NoV/-/-/NoV/NoV/FDEBBACK_03439	NoV/-/-/-/NoV/GIHLEBLJ_02283, GIHLEBLJ_02242	NoV/-/NoV/NoV/NoV/FHPFMLLL_00805	NoV/-/-/-/NoV/KIFOIBJG_00278	NoV/-/-/NoV/NoV/BNAPOCOJ_00750	NoV/-/-/NegV/NoV/OPHKCAJD_01479	NoV/-/-/-/NoV/DJGMFOLP_00386	NoV/-/-/-/NoV/JGHDODPO_03711	NoV/-/-/-/PosV/BLEPDCHD_00283
Core	rxn02314_c0	(1) ATP_c0[c0] + (1) D-Tagatose 6-phosphate_c0[c0] <-> (1) ADP_c0[c0] + (1) H+_c0[c0] + (1) D-Tagatose 1,6-biphosphate_c0[c0]	(1) cpd00002[c0] + (1) cpd00805[c0] <-> (1) cpd00008[c0] + (1) cpd00067[c0] + (1) cpd02371[c0]	>	OK|HB	R03236	TAGAKIN-RXN.c		2.7.1.144	Tagatose-6-phosphate kinase (EC 2.7.1.144)|1-phosphofructokinase (EC 2.7.1.56)|6-phosphofructokinase (EC 2.7.1.11)|deoxyguanosine kinase (EC 2.7.1.113)|4-(cytidine 5'-diphospho)-2-C-methyl-D-erythritol kinase (EC 2.7.1.148)|galactokinase (EC 2.7.1.6)	c0	11	0	0	0	0	NoB/-/-/-/NoB/GIHOKGLK_00383, GIHOKGLK_00910	NoB/-/NoB/NoB/NoB/JOINCCCK_03060, JOINCCCK_02614, JOINCCCK_00410, JOINCCCK_01971	NoB/-/-/NoB/NoB/FDEBBACK_02267, FDEBBACK_03105	NoB/-/-/-/NoB/GIHLEBLJ_02086	NoNV/-/NoNV/NoNV/NoV/FHPFMLLL_04695, FHPFMLLL_03840, FHPFMLLL_03214, FHPFMLLL_01930, FHPFMLLL_01578, FHPFMLLL_00732	NoB/-/-/-/NoB/KIFOIBJG_00078, KIFOIBJG_00388, KIFOIBJG_01489	NoNV/-/-/NoNV/NoV/BNAPOCOJ_00351, BNAPOCOJ_01531, BNAPOCOJ_01211, BNAPOCOJ_03663, BNAPOCOJ_03236, BNAPOCOJ_02547	NoNV/-/-/NoNV/NoV/OPHKCAJD_02753, OPHKCAJD_00741, OPHKCAJD_01157, OPHKCAJD_02185, OPHKCAJD_00224	NoB/-/-/-/NoB/DJGMFOLP_00735, DJGMFOLP_02469	NoB/-/-/-/NoB/JGHDODPO_00298, JGHDODPO_00299	NoB/-/-/-/NoB/BLEPDCHD_02559, BLEPDCHD_03313, BLEPDCHD_04728
Core	rxn02380_c0	(1) beta-D-Glucose 6-phosphate_c0[c0] <-> (1) D-fructose-6-phosphate_c0[c0]	(1) cpd00863[c0] <-> (1) cpd00072[c0]	-	OK	R03321	PGLUCISOM-RXN.c			Glucose-6-phosphate isomerase, archaeal II (EC 5.3.1.9)|Glucose-6-phosphate isomerase (EC 5.3.1.9)|TDP-4-oxo-6-deoxy-alpha-D-glucose-3,4-oxoisomerase (dTDP-3-dehydro-6-deoxy-alpha-D-galactopyranose-forming) (EC 5.3.2.3)	c0	11	0	0	0	0	PosV/-/-/-/PosV/GIHOKGLK_00562, GIHOKGLK_00413	NoV/-/NoV/NoV/NoV/JOINCCCK_03336	NoV/-/-/NoV/NoV/FDEBBACK_03439	NoV/-/-/-/NoV/GIHLEBLJ_02242, GIHLEBLJ_02283	NoV/-/NoV/NegV/NoV/FHPFMLLL_00805	NoV/-/-/-/NoV/KIFOIBJG_00278	NoV/-/-/NoV/NoV/BNAPOCOJ_00750	NoV/-/-/NegV/NoV/OPHKCAJD_01479	NoV/-/-/-/NoV/DJGMFOLP_00386	NoV/-/-/-/NoV/JGHDODPO_03711	NoV/-/-/-/NoV/BLEPDCHD_00283
Core	rxn05145_c0	(1) H2O_c0[c0] + (1) ATP_c0[c0] + (1) Phosphate_e0[e0] -> (1) ADP_c0[c0] + (2) Phosphate_c0[c0] + (1) H+_c0[c0]	(1) cpd00001[c0] + (1) cpd00002[c0] + (1) cpd00009[e0] -> (1) cpd00008[c0] + (2) cpd00009[c0] + (1) cpd00067[c0]	>	OK		3.6.3.27-RXN.ce		3.A.1.7;TC-3.A.1.7	Phosphate transport system permease protein PstC (TC 3.A.1.7.1)|Phosphate transport ATP-binding protein PstB (TC 3.A.1.7.1)|Phosphate transport system permease protein PstA (TC 3.A.1.7.1)|Phosphate ABC transporter, periplasmic phosphate-binding protein PstS (TC 3.A.1.7.1)	c0	11	0	0	0	0	NoPV/-/-/-/NoPV/GIHOKGLK_03154, GIHOKGLK_03152, GIHOKGLK_03155, GIHOKGLK_03153	NoPV/-/NoPV/NoPV/NoPV/JOINCCCK_00275, JOINCCCK_00276, JOINCCCK_00277, JOINCCCK_00278	NoPV/-/-/NoPV/NoPV/FDEBBACK_00557, FDEBBACK_00556, FDEBBACK_00037, FDEBBACK_00558, FDEBBACK_00555	NoPV/-/-/-/NoPV/GIHLEBLJ_00056, GIHLEBLJ_00057, GIHLEBLJ_01260, GIHLEBLJ_00058, GIHLEBLJ_00059	NoPV/-/NoPV/NoPV/NoPV/FHPFMLLL_03250, FHPFMLLL_03247, FHPFMLLL_03249, FHPFMLLL_03248	NoPV/-/-/-/NoPV/KIFOIBJG_02125, KIFOIBJG_02124, KIFOIBJG_02127, KIFOIBJG_02126	NoPV/-/-/NoPV/NoPV/BNAPOCOJ_03598, BNAPOCOJ_03601, BNAPOCOJ_03599, BNAPOCOJ_03600	NoPV/-/-/NoPV/NoPV/OPHKCAJD_03121, OPHKCAJD_03120, OPHKCAJD_03119, OPHKCAJD_03122	PosP/-/-/-/PosP/DJGMFOLP_00553, DJGMFOLP_02464, DJGMFOLP_02466, DJGMFOLP_02463, DJGMFOLP_02465	NoPV/-/-/-/NoPV/JGHDODPO_02459, JGHDODPO_02461, JGHDODPO_02460, JGHDODPO_02462	NoPV/-/-/-/NoPV/BLEPDCHD_03969, BLEPDCHD_03966, BLEPDCHD_03967, BLEPDCHD_03968
Core	rxn05226_c0	(1) D-Glucose_e0[e0] + (1) Phosphoenolpyruvate_c0[c0] -> (1) Pyruvate_c0[c0] + (1) D-glucose-6-phosphate_c0[c0]	(1) cpd00027[e0] + (1) cpd00061[c0] -> (1) cpd00020[c0] + (1) cpd00079[c0]	-	OK					PTS system, glucose-specific IIC component (EC 2.7.1.69)|PTS system, glucose-specific IIB component (EC 2.7.1.69)|PTS system, glucose-specific IIA component (EC 2.7.1.69)|Phosphoenolpyruvate-protein phosphotransferase of PTS system (EC 2.7.3.9)|Phosphocarrier protein of PTS system|PTS system, maltose and glucose-specific IIB component (EC 2.7.1.69)|PTS system, maltose and glucose-specific IIC com…	c0	11	0	0	0	0	PosP/-/-/-/PosPV/G	PosPV/-/NoB/NoB/NoPV/JOINCCCK_02695	PosP/-/-/NoB/NoPV/FDEBBACK_01955	PosP/-/-/-/NoPV/G	PosPV/-/NoB/NoB/NoPV/FHPFMLLL_00215	PosP/-/-/-/PosPV/G	PosP/-/-/NoB/PosPV/BNAPOCOJ_02102, BNAPOCOJ_00638, BNAPOCOJ_00639, BNAPOCOJ_01528	PosPV/-/-/NoB/PosPV/OPHKCAJD_02187, OPHKCAJD_02182	PosP/-/-/-/PosPV/DJGMFOLP_02289	PosP/-/-/-/PosPV/G	PosP/-/-/-/PosPV/G
Core	rxn05528_c0	(1) H2O_c0[c0] + (1) ATP_c0[c0] + (1) Cu2+_c0[c0] -> (1) ADP_c0[c0] + (1) Phosphate_c0[c0] + (1) Cu2+_e0[e0] + (1) H+_c0[c0]	(1) cpd00001[c0] + (1) cpd00002[c0] + (1) cpd00058[c0] -> (1) cpd00008[c0] + (1) cpd00009[c0] + (1) cpd00058[e0] + (1) cpd00067[c0]	>	OK		3.6.3.4-RXN.ce			Copper-translocating P-type ATPase (EC 3.6.3.4)	c0	11	0	0	0	0	NoPV/-/-/-/NoPV/GIHOKGLK_02318, GIHOKGLK_00129, GIHOKGLK_03224	NoPV/-/NoPV/NoPV/NoPV/JOINCCCK_02019, JOINCCCK_00300, JOINCCCK_03042, JOINCCCK_01062	NoPV/-/-/NoPV/NoPV/FDEBBACK_01061, FDEBBACK_02410, FDEBBACK_00788, FDEBBACK_00529, FDEBBACK_02702, FDEBBACK_00130, FDEBBACK_01851, FDEBBACK_02613, FDEBBACK_02538	NoPV/-/-/-/NoPV/GIHLEBLJ_01697, GIHLEBLJ_02449	NoPV/-/NoPV/NoPV/NoPV/FHPFMLLL_02838, FHPFMLLL_02583, FHPFMLLL_04853, FHPFMLLL_00405, FHPFMLLL_00337, FHPFMLLL_01853, FHPFMLLL_03791, FHPFMLLL_01852, FHPFMLLL_03102, FHPFMLLL_01850, FHPFMLLL_04591, FHPFMLLL_01851	NoPV/-/-/-/NoPV/KIFOIBJG_00830, KIFOIBJG_01445, KIFOIBJG_02534	NoPV/-/-/NoPV/NoPV/BNAPOCOJ_03114, BNAPOCOJ_03014, BNAPOCOJ_03350, BNAPOCOJ_03352	NoPV/-/-/NoPV/NoPV/OPHKCAJD_00501, OPHKCAJD_02083, OPHKCAJD_02081	NoPV/-/-/-/NoPV/DJGMFOLP_01624, DJGMFOLP_01953, DJGMFOLP_00793, DJGMFOLP_00778	NoPV/-/-/-/NoPV/JGHDODPO_01150, JGHDODPO_01372, JGHDODPO_00551	NoPV/-/-/-/NoPV/BLEPDCHD_04192, BLEPDCHD_00489, BLEPDCHD_03663
Core	rxn05938_c0	(1) CO2_c0[c0] + (1) Acetyl-CoA_c0[c0] + (1) H+_c0[c0] + (1) Reducedferredoxin_c0[c0] <- (1) CoA_c0[c0] + (1) Pyruvate_c0[c0] + (1) Oxidizedferredoxin_c0[c0]	(1) cpd00011[c0] + (1) cpd00022[c0] + (1) cpd00067[c0] + (1) cpd11620[c0] <- (1) cpd00010[c0] + (1) cpd00020[c0] + (1) cpd11621[c0]	<	OK					Pyruvate:ferredoxin oxidoreductase, gamma subunit (EC 1.2.7.1)|Pyruvate:ferredoxin oxidoreductase, porF subunit (EC 1.2.7.1)|Pyruvate:ferredoxin oxidoreductase, beta subunit (EC 1.2.7.1)|Pyruvate:ferredoxin oxidoreductase, alpha subunit (EC 1.2.7.1)|Pyruvate:ferredoxin oxidoreductase, delta subunit (EC 1.2.7.1)|Pyruvate-flavodoxin oxidoreductase (EC 1.2.7.-)|Pyruvate:ferredoxin oxidoreductase, po…	c0	11	0	0	0	0	NegNV/-/-/-/NegNV/GIHOKGLK_02252	NegN/-/NegN/NegN/NoNV/JOINCCCK_01403, JOINCCCK_00802, JOINCCCK_03063	NegNV/-/-/NegNV/NegNV/FDEBBACK_03455, FDEBBACK_03732, FDEBBACK_03731, FDEBBACK_03730, FDEBBACK_03733	NegNV/-/-/-/NegNV/GIHLEBLJ_02501	NoNV/-/NoNV/NoNV/NoNV/FHPFMLLL_03199	NegN/-/-/-/NegNV/KIFOIBJG_02075, KIFOIBJG_02073	NoB/-/-/NoB/NoB/BNAPOCOJ_02403, BNAPOCOJ_00365, BNAPOCOJ_02405, BNAPOCOJ_02406, BNAPOCOJ_02404	NoNV/-/-/NoNV/NoNV/OPHKCAJD_01072	NegNV/-/-/-/NegNV/DJGMFOLP_00996	NegN/-/-/-/NegNV/JGHDODPO_01269, JGHDODPO_02195, JGHDODPO_01268, JGHDODPO_01267, JGHDODPO_01282, JGHDODPO_01266	NegNV/-/-/-/NegNV/BLEPDCHD_01717
Core	rxn00011_c0	(1) CO2_c0[c0] + (1) 2-Hydroxyethyl-ThPP_c0[c0] <- (1) Pyruvate_c0[c0] + (1) TPP_c0[c0] + (1) H+_c0[c0]	(1) cpd00011[c0] + (1) cpd03049[c0] <- (1) cpd00020[c0] + (1) cpd00056[c0] + (1) cpd00067[c0]	>	OK	R00014	RXN-12583.c			Pyruvate decarboxylase (EC 4.1.1.1)|Acetolactate synthase small subunit (EC 2.2.1.6), predicted, Archaeal type|Acetolactate synthase small subunit (EC 2.2.1.6)|Acetolactate synthase large subunit (EC 2.2.1.6)|Acetolactate synthase small subunit (EC 2.2.1.6), Xanthomonadales type|Acetolactate synthase small subunit (EC 2.2.1.6), predicted|Acetolactate synthase small subunit (EC 2.2.1.6), predicted…	c0	10	0	0	0	0	NegN/-/-/-/NoNV/GIHOKGLK_00393, GIHOKGLK_00394	NegN/-/NegN/NegN/NegNV/JOINCCCK_01948, JOINCCCK_01942, JOINCCCK_01760, JOINCCCK_01761	NegN/-/-/NegN/NegNV/FDEBBACK_02235, FDEBBACK_00551, FDEBBACK_02234, FDEBBACK_02093, FDEBBACK_02094	NegN/-/-/-/NoNV/GIHLEBLJ_01741, GIHLEBLJ_01740	NegN/-/NegN/NegN/NegNV/FHPFMLLL_04431, FHPFMLLL_03479, FHPFMLLL_04244, FHPFMLLL_02450, FHPFMLLL_03582, FHPFMLLL_04799, FHPFMLLL_03581	-	NegN/-/-/NegN/NegNV/BNAPOCOJ_03035, BNAPOCOJ_00108, BNAPOCOJ_01950, BNAPOCOJ_01951	NegN/-/-/NegN/NegNV/OPHKCAJD_00406, OPHKCAJD_01389, OPHKCAJD_00405, OPHKCAJD_00646	NegN/-/-/-/NegNV/DJGMFOLP_00151, DJGMFOLP_00986	NegN/-/-/-/NegNV/JGHDODPO_02302, JGHDODPO_02303	NegN/-/-/-/NegNV/BLEPDCHD_02544, BLEPDCHD_02545
Core	rxn00549_c0	(1) H2O_c0[c0] + (1) D-fructose-1,6-bisphosphate_c0[c0] -> (1) Phosphate_c0[c0] + (1) D-fructose-6-phosphate_c0[c0]	(1) cpd00001[c0] + (1) cpd00290[c0] -> (1) cpd00009[c0] + (1) cpd00072[c0]	-	OK|HB	R00762				Fructose-1,6-bisphosphatase, GlpX type (EC 3.1.3.11)|Fructose-1,6-bisphosphatase, type V, archaeal (EC 3.1.3.11)|Fructose-1,6-bisphosphatase, type I (EC 3.1.3.11)|Fructose-1,6-bisphosphatase, Bacillus type (EC 3.1.3.11)|histidinol-phosphatase (EC 3.1.3.15)	c0	10	0	0	0	0	NoPV/-/-/-/NoPV/GIHOKGLK_03705	NoPV/-/NoPV/PosP/NoPV/JOINCCCK_01509	NoPV/-/-/NoPV/NoPV/FDEBBACK_02632	NoPV/-/-/-/NoPV/GIHLEBLJ_02512	NoPV/-/PosP/NoPV/NoPV/FHPFMLLL_03950, FHPFMLLL_01610	NoPV/-/-/-/NoPV/KIFOIBJG_01282	NoPV/-/-/NoPV/NoPV/BNAPOCOJ_00929	NoPV/-/-/NoPV/NoPV/OPHKCAJD_02364	-	NoPV/-/-/-/NoPV/JGHDODPO_01418	NoPV/-/-/-/NoPV/BLEPDCHD_03727
Core	rxn01241_c0	(1) NAD_c0[c0] + (1) Dihydrolipoamide_c0[c0] <-> (1) NADH_c0[c0] + (1) H+_c0[c0] + (1) Lipoamide_c0[c0]	(1) cpd00003[c0] + (1) cpd00449[c0] <-> (1) cpd00004[c0] + (1) cpd00067[c0] + (1) cpd00213[c0]	-	OK	R01698	DIHYDLIPOXN-RXN.c			Dihydrolipoamide dehydrogenase of branched-chain alpha-keto acid dehydrogenase (EC 1.8.1.4)|Dihydrolipoamide dehydrogenase (EC 1.8.1.4)|Dihydrolipoamide dehydrogenase of 2-oxoglutarate dehydrogenase (EC 1.8.1.4)|Dihydrolipoamide dehydrogenase of pyruvate dehydrogenase complex (EC 1.8.1.4)|Dihydrolipoamide dehydrogenase of acetoin dehydrogenase (EC 1.8.1.4)|Putative Dihydrolipoamide dehydrogenase …	c0	10	0	0	0	0	NoB/-/-/-/NoB/GIHOKGLK_00320, GIHOKGLK_01050, GIHOKGLK_02796	NoB/-/NoB/NoB/NoB/JOINCCCK_01727	NoPV/-/-/NoPV/NoPV/FDEBBACK_01538, FDEBBACK_02232, FDEBBACK_02899	NoB/-/-/-/NoB/GIHLEBLJ_00284, GIHLEBLJ_01597	NoB/-/NoB/NoB/NoB/FHPFMLLL_01373, FHPFMLLL_01191	-	NoB/-/-/NoB/NoB/BNAPOCOJ_03326, BNAPOCOJ_01289, BNAPOCOJ_03461, BNAPOCOJ_03187	NoB/-/-/NoB/NoB/OPHKCAJD_01844, OPHKCAJD_02080	NoPV/-/-/-/NoPV/DJGMFOLP_00063	NoB/-/-/-/NoB/JGHDODPO_01967	NoB/-/-/-/NoB/BLEPDCHD_04155, BLEPDCHD_00864, BLEPDCHD_04693, BLEPDCHD_04790
Core	rxn02185_c0	(1) TPP_c0[c0] + (1) ALCTT_c0[c0] <-> (1) Pyruvate_c0[c0] + (1) 2-Hydroxyethyl-ThPP_c0[c0]	(1) cpd00056[c0] + (1) cpd00668[c0] <-> (1) cpd00020[c0] + (1) cpd03049[c0]	-	OK	R03050				Acetolactate synthase small subunit (EC 2.2.1.6), predicted, Archaeal type|Acetolactate synthase small subunit (EC 2.2.1.6)|Acetolactate synthase large subunit (EC 2.2.1.6)|Acetolactate synthase small subunit (EC 2.2.1.6), Xanthomonadales type|Acetolactate synthase small subunit (EC 2.2.1.6), predicted|Acetolactate synthase small subunit (EC 2.2.1.6), predicted, Archaeal type 2|Acetolactate synth…	c0	10	0	0	0	0	NegN/-/-/-/NoNV/GIHOKGLK_00394, GIHOKGLK_00393	NegN/-/NegN/NegN/NegNV/JOINCCCK_01942, JOINCCCK_01948, JOINCCCK_01760, JOINCCCK_01761	NegN/-/-/NegN/NegNV/FDEBBACK_02094, FDEBBACK_02093, FDEBBACK_00551	NegN/-/-/-/NoNV/GIHLEBLJ_01740, GIHLEBLJ_01741	NoB/-/NoB/NoB/NoB/FHPFMLLL_04244, FHPFMLLL_04431, FHPFMLLL_03479, FHPFMLLL_03582, FHPFMLLL_02450, FHPFMLLL_04799, FHPFMLLL_03581	-	NegN/-/-/NegN/NegNV/BNAPOCOJ_03035, BNAPOCOJ_00108, BNAPOCOJ_01950, BNAPOCOJ_01951	NegN/-/-/NegN/NegNV/OPHKCAJD_00405, OPHKCAJD_00646, OPHKCAJD_00406, OPHKCAJD_01389	NegN/-/-/-/NoNV/DJGMFOLP_00986, DJGMFOLP_00151	NegN/-/-/-/NegNV/JGHDODPO_02302, JGHDODPO_02303	NegN/-/-/-/NoNV/BLEPDCHD_02544, BLEPDCHD_02545
Core	rxn05209_c0	(1) H+_c0[c0] + (1) Na+_e0[e0] <-> (1) H+_e0[e0] + (1) Na+_c0[c0]	(1) cpd00067[c0] + (1) cpd00971[e0] <-> (1) cpd00067[e0] + (1) cpd00971[c0]	-	OK					Na(+) H(+) antiporter subunit G (TC 2.A.63.1.3)|sodium/hydrogen exchanger family protein|Na(+) H(+) antiporter subunit E (TC 2.A.63.1.2)|Na(+) H(+) antiporter subunit G (TC 2.A.63.1.2)|Na(+) H(+) antiporter subunit F (TC 2.A.63.1.2)|Na(+) H(+) antiporter subunit D (TC 2.A.63.1.2)|Na(+) H(+) antiporter subunit C (TC 2.A.63.1.2)|Na(+) H(+) antiporter subunit A (TC 2.A.63.1.2)|Na(+) H(+) antiporter …	c0	10	0	0	0	0	NegNV/-/-/-/NegNV/GIHOKGLK_03894, GIHOKGLK_02524, GIHOKGLK_02917, GIHOKGLK_01771	NoV/-/NoV/NoV/NoV/JOINCCCK_02845, JOINCCCK_00639	NegV/-/-/NegV/NegV/FDEBBACK_00234	NegNV/-/-/-/NoNV/GIHLEBLJ_00971, GIHLEBLJ_01376, GIHLEBLJ_02268, GIHLEBLJ_00508, GIHLEBLJ_00727	NegV/-/NoV/NoV/NoV/FHPFMLLL_00648, FHPFMLLL_03562, FHPFMLLL_01541, FHPFMLLL_03075, FHPFMLLL_02671, FHPFMLLL_03408, FHPFMLLL_04662	NoV/-/-/-/NegV/KIFOIBJG_01549	NoV/-/-/NegV/NegV/BNAPOCOJ_00366, BNAPOCOJ_00384, BNAPOCOJ_01526	NegV/-/-/NegV/NegV/OPHKCAJD_01070, OPHKCAJD_00716, OPHKCAJD_01213	-	NegV/-/-/-/NegV/JGHDODPO_03412, JGHDODPO_01962, JGHDODPO_01914, JGHDODPO_01963	NegV/-/-/-/PosV/BLEPDCHD_01699, BLEPDCHD_04500, BLEPDCHD_04421, BLEPDCHD_02035, BLEPDCHD_00089, BLEPDCHD_02897
Core	rxn05313_c0	(1) Phosphate_e0[e0] + (3) Na+_e0[e0] -> (1) Phosphate_c0[c0] + (3) Na+_c0[c0]	(1) cpd00009[e0] + (3) cpd00971[e0] -> (1) cpd00009[c0] + (3) cpd00971[c0]	-	OK				2.A.58;TC-2.A.58	Sodium-dependent phosphate transporter	c0	10	0	0	0	0	PosPV/-/-/-/PosPV/GIHOKGLK_01408	PosPV/-/PosPV/PosPV/NoPV/JOINCCCK_00853, JOINCCCK_02685, JOINCCCK_01064	PosPV/-/-/PosPV/PosPV/FDEBBACK_03255, FDEBBACK_03953	PosPV/-/-/-/NoPV/GIHLEBLJ_01200	PosPV/-/PosPV/PosPV/NoPV/FHPFMLLL_02906, FHPFMLLL_04989, FHPFMLLL_00915	PosPV/-/-/-/PosPV/KIFOIBJG_02405, KIFOIBJG_02626	PosPV/-/-/PosPV/PosPV/BNAPOCOJ_00126, BNAPOCOJ_03017, BNAPOCOJ_00655	PosPV/-/-/PosPV/PosPV/OPHKCAJD_00121, OPHKCAJD_00367, OPHKCAJD_01370	-	PosPV/-/-/-/PosPV/JGHDODPO_03666, JGHDODPO_01998	PosPV/-/-/-/PosPV/BLEPDCHD_03674
Core	rxn01333_c0	(1) Glyceraldehyde3-phosphate_c0[c0] + (1) Sedoheptulose7-phosphate_c0[c0] <-> (1) D-fructose-6-phosphate_c0[c0] + (1) D-Erythrose4-phosphate_c0[c0]	(1) cpd00102[c0] + (1) cpd00238[c0] <-> (1) cpd00072[c0] + (1) cpd00236[c0]	-	OK	R01827	TRANSALDOL-RXN.c			Transaldolase (EC 2.2.1.2)|acetolactate synthase (EC 2.2.1.6)	c0	9	0	0	0	0	NoV/-/-/-/NoV/GIHOKGLK_02184	NegV/-/NegV/NegV/NegV/JOINCCCK_01458, JOINCCCK_00632, JOINCCCK_00621	NegV/-/-/NegV/NegV/FDEBBACK_03034, FDEBBACK_01417, FDEBBACK_02940	-	NoV/-/NegV/NoV/NoV/FHPFMLLL_03716, FHPFMLLL_02635, FHPFMLLL_04299, FHPFMLLL_02452	NegN/-/-/-/NegNV/G	NegV/-/-/NegV/NegV/BNAPOCOJ_03668, BNAPOCOJ_02320, BNAPOCOJ_02561	NegV/-/-/NegV/NegV/OPHKCAJD_02748, OPHKCAJD_00236, OPHKCAJD_02855	-	NegV/-/-/-/NegV/JGHDODPO_03689	NoV/-/-/-/NegV/BLEPDCHD_04993
Core	rxn02527_c0	(1) NADH_c0[c0] + (1) H+_c0[c0] + (1) Butanal_c0[c0] -> (1) NAD_c0[c0] + (1) n-Butanol_c0[c0]	(1) cpd00004[c0] + (1) cpd00067[c0] + (1) cpd01011[c0] -> (1) cpd00003[c0] + (1) cpd03662[c0]	-	OK	R03544	ALCOHOL-DEHYDROGENASE-NADP+-RXN.c.metaexp.BUTANAL_BUTANOL_NAD_NADH;ENZRXN-161-RXN.c			NADH-dependent butanol dehydrogenase B (EC 1.1.1.-)|NADH-dependent butanol dehydrogenase A (EC 1.1.1.-)	c0	9	0	0	0	0	NoB/-/-/-/NoB/GIHOKGLK_02438	-	-	NoB/-/-/-/NoB/GIHLEBLJ_01690	NoB/-/NoB/NoB/NoB/FHPFMLLL_02646	NoB/-/-/-/NoB/KIFOIBJG_01801, KIFOIBJG_00305, KIFOIBJG_00197	NoB/-/-/NoB/NoB/BNAPOCOJ_02023, BNAPOCOJ_01098, BNAPOCOJ_01990	NoB/-/-/NoB/NoB/OPHKCAJD_01598, OPHKCAJD_01599, OPHKCAJD_00994, OPHKCAJD_00870	NoB/-/-/-/NoB/DJGMFOLP_00267	NoB/-/-/-/NoB/JGHDODPO_03610, JGHDODPO_00146, JGHDODPO_01467, JGHDODPO_01468	NoB/-/-/-/NoB/BLEPDCHD_00841
Core	rxn06493_c0	(1) NAD_c0[c0] + (1) Dihydrolipolprotein_c0[c0] <-> (1) NADH_c0[c0] + (1) H+_c0[c0] + (1) Lipoylprotein_c0[c0]	(1) cpd00003[c0] + (1) cpd12225[c0] <-> (1) cpd00004[c0] + (1) cpd00067[c0] + (1) cpd12005[c0]	-	OK	R03815				Dihydrolipoamide dehydrogenase (EC 1.8.1.4)|Glycine dehydrogenase [decarboxylating] (glycine cleavage system P protein) (EC 1.4.4.2)|Glycine cleavage system H protein|Glycine dehydrogenase [decarboxylating] (glycine cleavage system P2 protein) (EC 1.4.4.2)|Glycine dehydrogenase [decarboxylating] (glycine cleavage system P1 protein) (EC 1.4.4.2)|protein-disulfide reductase (EC 1.8.1.8)	c0	9	0	0	0	0	NoB/-/-/-/NoB/GIHOKGLK_01402, GIHOKGLK_01050	-	NoB/-/-/NoB/NoB/FDEBBACK_02900, FDEBBACK_01331, FDEBBACK_02899	NoPV/-/-/-/NoPV/GIHLEBLJ_01595, GIHLEBLJ_01597, GIHLEBLJ_01596, GIHLEBLJ_01594	NoB/-/NoB/NoB/NoB/FHPFMLLL_00487, FHPFMLLL_01191, FHPFMLLL_00488	-	NoPV/-/-/NoPV/PosPV/BNAPOCOJ_03461, BNAPOCOJ_01289, BNAPOCOJ_01292, BNAPOCOJ_01293, BNAPOCOJ_01291	NoPV/-/-/NoPV/NoPV/OPHKCAJD_01844, OPHKCAJD_01841, OPHKCAJD_01842, OPHKCAJD_01843	NoB/-/-/-/NoB/DJGMFOLP_00063, DJGMFOLP_01242	PosPV/-/-/-/PosPV/JGHDODPO_01967, JGHDODPO_01970, JGHDODPO_01968, JGHDODPO_01969	NoB/-/-/-/NoB/BLEPDCHD_04155, BLEPDCHD_03667
Core	rxn00157_c0	(1) Acetyl-CoA_c0[c0] + (1) Formate_c0[c0] <- (1) CoA_c0[c0] + (1) Pyruvate_c0[c0]	(1) cpd00022[c0] + (1) cpd00047[c0] <- (1) cpd00010[c0] + (1) cpd00020[c0]	-	OK	R00212	PYRUVFORMLY-RXN.c			Pyruvate formate-lyase (EC 2.3.1.54)|Pyruvate formate-lyase activating enzyme (EC 1.97.1.4)|2,3-diaminopropionate N-oxalyltransferase (EC 2.3.1.58)	c0	8	0	0	0	0	NoNV/-/-/-/NoNV/GIHOKGLK_01746, GIHOKGLK_01747	NegNV/-/NegNV/NegNV/NegNV/JOINCCCK_00419, JOINCCCK_00420	-	NegNV/-/-/-/NegNV/GIHLEBLJ_01274, GIHLEBLJ_01273	NegNV/-/NegNV/NegNV/NegNV/FHPFMLLL_03024, FHPFMLLL_02637, FHPFMLLL_02271, FHPFMLLL_02636, FHPFMLLL_02818, FHPFMLLL_02272, FHPFMLLL_02819	-	NegN/-/-/NegN/NegNV/BNAPOCOJ_02881, BNAPOCOJ_01167, BNAPOCOJ_02958, BNAPOCOJ_01169, BNAPOCOJ_02564, BNAPOCOJ_02959, BNAPOCOJ_02849, BNAPOCOJ_03106, BNAPOCOJ_03107, BNAPOCOJ_02880, BNAPOCOJ_01168, BNAPOCOJ_02565, BNAPOCOJ_02850	NegNV/-/-/NegNV/NegNV/OPHKCAJD_00630, OPHKCAJD_00238, OPHKCAJD_00350, OPHKCAJD_01116, OPHKCAJD_00629, OPHKCAJD_01115, OPHKCAJD_00239	NegNV/-/-/-/NegNV/DJGMFOLP_00293, DJGMFOLP_00294	-	NegNV/-/-/-/NoNV/BLEPDCHD_02262, BLEPDCHD_02261, BLEPDCHD_03242
Core	rxn00162_c0	(1) Oxaloacetate_c0[c0] + (1) H+_c0[c0] -> (1) CO2_c0[c0] + (1) Pyruvate_c0[c0]	(1) cpd00032[c0] + (1) cpd00067[c0] -> (1) cpd00011[c0] + (1) cpd00020[c0]	>	OK	R00217	OXALODECARB-RXN.c			Oxaloacetate decarboxylase gamma chain (EC 4.1.1.3)|Oxaloacetate decarboxylase alpha chain (EC 4.1.1.3)|Oxaloacetate decarboxylase, divalent-cation-dependent (EC 4.1.1.3)|Oxaloacetate decarboxylase involved in citrate fermentation, predicted (EC 4.1.1.3)|Biotin carboxyl carrier protein of oxaloacetate decarboxylase|Oxaloacetate decarboxylase beta chain (EC 4.1.1.3)|Oxaloacetate decarboxylase invo…	c0	8	0	0	0	0	NoPV/-/-/-/NoPV/GIHOKGLK_02222, GIHOKGLK_02223	-	-	NoPV/-/-/-/NoPV/GIHLEBLJ_00163	NoPV/-/PosPV/NoPV/NoPV/FHPFMLLL_01210, FHPFMLLL_01209	NoPV/-/-/-/NoPV/KIFOIBJG_00255	NoPV/-/-/NoPV/NoPV/BNAPOCOJ_00604, BNAPOCOJ_00605	NoPV/-/-/NoPV/NoPV/OPHKCAJD_01936, OPHKCAJD_01935	NoPV/-/-/-/NoPV/DJGMFOLP_00329, DJGMFOLP_02475	-	NoPV/-/-/-/NoPV/BLEPDCHD_04284, BLEPDCHD_03822, BLEPDCHD_04283, BLEPDCHD_04270
Core	rxn00173_c0	(1) Phosphate_c0[c0] + (1) Acetyl-CoA_c0[c0] -> (1) CoA_c0[c0] + (1) Acetylphosphate_c0[c0]	(1) cpd00009[c0] + (1) cpd00022[c0] -> (1) cpd00010[c0] + (1) cpd00196[c0]	-	OK|HB	R00230	PHOSACETYLTRANS-RXN.c			Phosphate acetyltransferase (EC 2.3.1.8)|phosphatidylcholine---dolichol O-acyltransferase (EC 2.3.1.83)	c0	8	0	0	0	0	PosPV/-/-/-/PosPV/GIHOKGLK_03911	PosPV/-/PosPV/PosPV/NoPV/JOINCCCK_00239	-	PosPV/-/-/-/PosPV/GIHLEBLJ_00212	NoB/-/NoB/NoB/NoB/FHPFMLLL_03549	-	NoB/-/-/NoB/NoB/BNAPOCOJ_00232	PosPV/-/-/PosPV/PosPV/OPHKCAJD_03200	PosPV/-/-/-/PosPV/DJGMFOLP_00644	-	PosPV/-/-/-/PosPV/BLEPDCHD_00111
Core	rxn00247_c0	(1) ATP_c0[c0] + (1) Oxaloacetate_c0[c0] -> (1) ADP_c0[c0] + (1) CO2_c0[c0] + (1) Phosphoenolpyruvate_c0[c0]	(1) cpd00002[c0] + (1) cpd00032[c0] -> (1) cpd00008[c0] + (1) cpd00011[c0] + (1) cpd00061[c0]	>	OK|HB	R00341	PEPCARBOXYKIN-RXN.c		4.1.1.49	Phosphoenolpyruvate carboxykinase [ATP] (EC 4.1.1.49)|6-methylsalicylate decarboxylase (EC 4.1.1.52)	c0	8	0	0	0	0	NoPV/-/-/-/NoPV/GIHOKGLK_03860	NoPV/-/NoPV/NoPV/NoPV/JOINCCCK_00435	NoPV/-/-/NoPV/NoPV/FDEBBACK_00885	NoPV/-/-/-/NoPV/GIHLEBLJ_00929, GIHLEBLJ_00744	NoPV/-/PosPV/NoPV/NoPV/FHPFMLLL_03855	-	NoPV/-/-/NoPV/NoPV/BNAPOCOJ_03537	NoPV/-/-/NoPV/NoPV/OPHKCAJD_01737	-	-	NoPV/-/-/-/NoPV/BLEPDCHD_04666
Core	rxn00256_c0	(1) CoA_c0[c0] + (1) H+_c0[c0] + (1) Citrate_c0[c0] <- (1) H2O_c0[c0] + (1) Acetyl-CoA_c0[c0] + (1) Oxaloacetate_c0[c0]	(1) cpd00010[c0] + (1) cpd00067[c0] + (1) cpd00137[c0] <- (1) cpd00001[c0] + (1) cpd00022[c0] + (1) cpd00032[c0]	<	OK	R00351	CITRATE-RE-SYNTHASE-RXN.c;CITSYN-RXN.c		2.3.3.3;4.1.3.7	Citrate synthase, mitochondrial precursor (EC 2.3.3.1)|Citrate synthase (si) (EC 2.3.3.1)|2-isopropylmalate synthase (EC 2.3.3.13)|3-ethylmalate synthase (EC 2.3.3.7)	c0	8	0	0	0	0	NegN/-/-/-/NegNV/GIHOKGLK_00387	-	NegN/-/-/NegN/NegNV/FDEBBACK_00145	-	-	NegN/-/-/-/NegNV/KIFOIBJG_02537	NegN/-/-/NegN/NegNV/BNAPOCOJ_01891	NegN/-/-/NegN/NegNV/OPHKCAJD_03067	NegN/-/-/-/NegN/DJGMFOLP_00238	NoNV/-/-/-/NoNV/JGHDODPO_01300, JGHDODPO_02420	NegN/-/-/-/NegNV/BLEPDCHD_02552
Core	rxn00615_c0	(1) ATP_c0[c0] + (1) Glycerol_c0[c0] -> (1) ADP_c0[c0] + (1) H+_c0[c0] + (1) Glycerol-3-phosphate_c0[c0]	(1) cpd00002[c0] + (1) cpd00100[c0] -> (1) cpd00008[c0] + (1) cpd00067[c0] + (1) cpd00080[c0]	>	OK|HB	R00847	GLYCEROL-KIN-RXN.c		2.7.1.30	Glycerol kinase (EC 2.7.1.30)|pantetheine kinase (EC 2.7.1.34)	c0	8	0	0	0	0	PosP/-/-/-/PosP/GIHOKGLK_01520	PosPV/-/PosPV/PosPV/PosPV/JOINCCCK_01905	PosPV/-/-/PosPV/PosPV/FDEBBACK_00455, FDEBBACK_01901, FDEBBACK_03093, FDEBBACK_03941, FDEBBACK_01934, FDEBBACK_00083, FDEBBACK_01155	-	NoPV/-/NoPV/NoPV/NoPV/FHPFMLLL_00993	NoPV/-/-/-/PosPV/KIFOIBJG_00921	PosPV/-/-/PosPV/PosPV/BNAPOCOJ_00347, BNAPOCOJ_03726, BNAPOCOJ_02014, BNAPOCOJ_00666	PosPV/-/-/PosPV/PosPV/OPHKCAJD_01161, OPHKCAJD_01635	-	NoPV/-/-/-/PosPV/JGHDODPO_03629	-
Core	rxn00670_c0	(1) Phosphate_c0[c0] + (1) Propionyl-CoA_c0[c0] <-> (1) CoA_c0[c0] + (1) Propionyl phosphate_c0[c0]	(1) cpd00009[c0] + (1) cpd00086[c0] <-> (1) cpd00010[c0] + (1) cpd01844[c0]	-	OK|HB	R00921	PTAALT-RXN.c			Phosphate acetyltransferase (EC 2.3.1.8)|phosphatidylcholine---dolichol O-acyltransferase (EC 2.3.1.83)	c0	8	0	0	0	0	NoPV/-/-/-/NoV/GIHOKGLK_03911	NoPV/-/NoPV/NoPV/NoV/JOINCCCK_00239	-	NoV/-/-/-/NoV/GIHLEBLJ_00212	NoPV/-/NoPV/NoPV/NoV/FHPFMLLL_03549	-	PosPV/-/-/NoPV/NoV/BNAPOCOJ_00232	NoPV/-/-/NoPV/NoV/OPHKCAJD_03200	PosPV/-/-/-/NoV/DJGMFOLP_00644	-	NoV/-/-/-/NegV/BLEPDCHD_00111
Core	rxn00973_c0	(1) Citrate_c0[c0] -> (1) Isocitrate_c0[c0]	(1) cpd00137[c0] -> (1) cpd00260[c0]	-	OK	R01324				Aconitate hydratase small subunit (EC 4.2.1.3)|Aconitate hydratase 2 (EC 4.2.1.3)|2-methylisocitrate dehydratase (EC 4.2.1.99)|Aconitate hydratase (EC 4.2.1.3)|Aconitate hydratase large subunit (EC 4.2.1.3)|3-isopropylmalate dehydratase (EC 4.2.1.33)	c0	8	0	0	0	0	PosPV/-/-/-/PosPV/GIHOKGLK_00389	PosPV/-/PosPV/PosPV/PosPV/JOINCCCK_02924	PosPV/-/-/PosPV/PosPV/FDEBBACK_03924	-	-	PosPV/-/-/-/PosPV/KIFOIBJG_00020	PosP/-/-/PosP/PosPV/G	PosP/-/-/PosP/PosPV/G	PosPV/-/-/-/PosPV/DJGMFOLP_01976	-	PosPV/-/-/-/NoPV/BLEPDCHD_02550
Core	rxn00985_c0	(1) ATP_c0[c0] + (1) Propionate[c0] <-> (1) ADP_c0[c0] + (1) Propionyl phosphate_c0[c0]	(1) cpd00002[c0] + (1) cpd00141[c0] <-> (1) cpd00008[c0] + (1) cpd01844[c0]	-	OK|HB	R01353	PROPKIN-RXN.c;RXN-7958.c			Acetate kinase (EC 2.7.2.1)|Propionate kinase (EC 2.7.2.15)|Propionate kinase, propanediol utilization (EC 2.7.2.1)|glutamate 1-kinase (EC 2.7.2.13)|propionate kinase (EC 2.7.2.15)	c0	8	0	0	0	0	NoNV/-/-/-/NoV/GIHOKGLK_03912	NoNV/-/NoNV/NoNV/NoV/JOINCCCK_00238	-	NoV/-/-/-/NoV/GIHLEBLJ_00213	NoNV/-/NoNV/NoNV/NoV/FHPFMLLL_03548	-	NegNV/-/-/NoNV/NoV/BNAPOCOJ_00233	NoNV/-/-/NoNV/NoV/OPHKCAJD_03199	NegNV/-/-/-/NoV/DJGMFOLP_00643	-	NoV/-/-/-/PosV/BLEPDCHD_00112
Core	rxn03884_c0	(1) 2-Keto-3-deoxy-6-phosphogluconate_c0[c0] -> (1) Pyruvate_c0[c0] + (1) Glyceraldehyde3-phosphate_c0[c0]	(1) cpd02711[c0] -> (1) cpd00020[c0] + (1) cpd00102[c0]	-	OK	R05605	KDPGALDOL-RXN.c			2-dehydro-3-deoxyphosphogluconate aldolase (EC 4.1.2.14)|4-Hydroxy-2-oxoglutarate aldolase (EC 4.1.3.16)|2-dehydropantoate aldolase (EC 4.1.2.12)|2-dehydro-3-deoxy-L-pentonate aldolase (EC 4.1.2.18)	c0	8	0	0	0	0	NoB/-/-/-/NoB/GIHOKGLK_03349	NoB/-/NoB/NoB/NoB/JOINCCCK_01808, JOINCCCK_03047	-	-	NoB/-/NoB/NoB/NoB/FHPFMLLL_01551	-	NoB/-/-/NoB/NoB/BNAPOCOJ_01164, BNAPOCOJ_01265, BNAPOCOJ_02518	NoB/-/-/NoB/NoB/OPHKCAJD_01688	NoB/-/-/-/NoB/DJGMFOLP_00326	NoB/-/-/-/NoB/JGHDODPO_01264	NoB/-/-/-/NoB/BLEPDCHD_01079
Core	rxn04794_c0	(1) CoA_c0[c0] + (1) 2-Oxobutyrate_c0[c0] <-> (1) Formate_c0[c0] + (1) Propionyl-CoA_c0[c0]	(1) cpd00010[c0] + (1) cpd00094[c0] <-> (1) cpd00047[c0] + (1) cpd00086[c0]	-	OK	R06987	KETOBUTFORMLY-RXN.c			Pyruvate formate-lyase (EC 2.3.1.54)|2-ketobutyrate formate-lyase (EC 2.3.1.-)|2,3-diaminopropionate N-oxalyltransferase (EC 2.3.1.58)	c0	8	0	0	0	0	NoPV/-/-/-/NoV/GIHOKGLK_01746	NoPV/-/NoPV/NoPV/NoV/JOINCCCK_00419	-	NoPV/-/-/-/NoV/GIHLEBLJ_01273	NoPV/-/NoPV/NoPV/NoV/FHPFMLLL_02271, FHPFMLLL_02636, FHPFMLLL_03024, FHPFMLLL_02819	-	PosPV/-/-/NoPV/NoV/BNAPOCOJ_02850, BNAPOCOJ_01168, BNAPOCOJ_02880, BNAPOCOJ_02564, BNAPOCOJ_01169, BNAPOCOJ_02959, BNAPOCOJ_03107	NoPV/-/-/NoPV/NoV/OPHKCAJD_00238, OPHKCAJD_00350, OPHKCAJD_00629, OPHKCAJD_01115	NegV/-/-/-/NoV/DJGMFOLP_00293	-	NegN/-/-/-/NegNV/BLEPDCHD_02262
Core	rxn10042_c0	(1) ADP_c0[c0] + (1) Phosphate_c0[c0] + (4) H+_e0[e0] <-> (1) H2O_c0[c0] + (1) ATP_c0[c0] + (3) H+_c0[c0]	(1) cpd00008[c0] + (1) cpd00009[c0] + (4) cpd00067[e0] <-> (1) cpd00001[c0] + (1) cpd00002[c0] + (3) cpd00067[c0]	>	OK		ATPSYN-RXN.ce			ATP synthase B chain (EC 3.6.3.14)|ATP synthase delta chain (EC 3.6.3.14)|ATP synthase beta chain (EC 3.6.3.14)|ATP synthase protein I|ATP synthase gamma chain (EC 3.6.3.14)|ATP synthase epsilon chain (EC 3.6.3.14)|ATP synthase alpha chain (EC 3.6.3.14)|ATP synthase A chain (EC 3.6.3.14)|ATP synthase C chain (EC 3.6.3.14)	c0	8	0	0	0	0	NegV/-/-/-/PosV/GIHOKGLK_02671, GIHOKGLK_02672, GIHOKGLK_02667, GIHOKGLK_02665, GIHOKGLK_02673, GIHOKGLK_02666	PosV/-/PosV/PosP/PosV/JOINCCCK_02832, JOINCCCK_02833, JOINCCCK_02835, JOINCCCK_02836, JOINCCCK_02834	-	PosV/-/-/-/PosV/GIHLEBLJ_00192, GIHLEBLJ_00190, GIHLEBLJ_00185, GIHLEBLJ_00186, GIHLEBLJ_00191	PosV/-/PosP/PosV/PosV/FHPFMLLL_03086, FHPFMLLL_03082, FHPFMLLL_03085, FHPFMLLL_03084, FHPFMLLL_03083	PosV/-/-/-/PosV/KIFOIBJG_00981	PosV/-/-/PosV/PosV/BNAPOCOJ_00855, BNAPOCOJ_00853, BNAPOCOJ_00852, BNAPOCOJ_00854, BNAPOCOJ_00856	-	PosV/-/-/-/PosV/DJGMFOLP_01564, DJGMFOLP_01563, DJGMFOLP_01566, DJGMFOLP_01565, DJGMFOLP_01562	-	NegV/-/-/-/PosV/BLEPDCHD_04711, BLEPDCHD_04706, BLEPDCHD_04707, BLEPDCHD_04712, BLEPDCHD_04713, BLEPDCHD_04705
Core	rxn10120_c0	(2) H+_c0[c0] + (1) Nitrate_c0[c0] + (1) Ubiquinol-8_c0[c0] -> (1) H2O_c0[c0] + (2) H+_e0[e0] + (1) Nitrite_c0[c0] + (1) Ubiquinone-8_c0[c0]	(2) cpd00067[c0] + (1) cpd00209[c0] + (1) cpd15561[c0] -> (1) cpd00001[c0] + (2) cpd00067[e0] + (1) cpd00075[c0] + (1) cpd15560[c0]	>	OK					Assimilatory nitrate reductase large subunit (EC:1.7.99.4)|Respiratory nitrate reductase delta chain (EC 1.7.99.4)|Respiratory nitrate reductase beta chain (EC 1.7.99.4)|Respiratory nitrate reductase gamma chain (EC 1.7.99.4)|Respiratory nitrate reductase alpha chain (EC 1.7.99.4)|Periplasmic nitrate reductase precursor (EC 1.7.99.4)|Respiratory nitrate reductase subunit, conjectural (EC 1.7.99.4…	c0	8	0	0	0	0	NoB/-/-/-/NoB/GIHOKGLK_02578	NoB/-/NoB/NoB/NoB/JOINCCCK_01856	NoPV/-/-/NoPV/NoPV/FDEBBACK_00228	-	NoB/-/NoB/NoB/NoB/FHPFMLLL_04339	-	NoB/-/-/NoB/NoB/BNAPOCOJ_00064	NoB/-/-/NoB/NoB/OPHKCAJD_02217	NoB/-/-/-/NoB/DJGMFOLP_00884, DJGMFOLP_00924	NoB/-/-/-/PosPV/JGHDODPO_00319	-
Core	rxn10122_c0	(1) NADH_c0[c0] + (4.5) H+_c0[c0] + (1) Ubiquinone-8_c0[c0] -> (1) NAD_c0[c0] + (3.5) H+_e0[e0] + (1) Ubiquinol-8_c0[c0]	(1) cpd00004[c0] + (4.5) cpd00067[c0] + (1) cpd15560[c0] -> (1) cpd00003[c0] + (3.5) cpd00067[e0] + (1) cpd15561[c0]	>	OK					NADH-quinone oxidoreductase subunit 15 (EC 1.6.99.5)|NADH-quinone oxidoreductase chain F 2 (EC 1.6.99.5)|NADH oxidase (EC 1.6.99.3)|NAD(P)H-quinone oxidoreductase chain K (EC 1.6.5.2)|NAD(P)H-quinone oxidoreductase subunit 3 (EC 1.6.5.2)|NAD(P)H-quinone oxidoreductase chain 5 (EC 1.6.5.2)|NAD(P)H-quinone oxidoreductase chain J (EC 1.6.5.2)|NAD(P)H-quinone oxidoreductase chain H (EC 1.6.5.2)|NAD(P…	c0	8	0	0	0	0	PosPV/-/-/-/PosPV/GIHOKGLK_02408, GIHOKGLK_02413, GIHOKGLK_02409, GIHOKGLK_02411, GIHOKGLK_02405, GIHOKGLK_02407, GIHOKGLK_02406, GIHOKGLK_02410, GIHOKGLK_02412, GIHOKGLK_02404	NoB/-/NoB/NoB/NoB/JOINCCCK_00107, JOINCCCK_00661	-	PosPV/-/-/-/PosPV/GIHLEBLJ_00184, GIHLEBLJ_00196, GIHLEBLJ_00183, GIHLEBLJ_00198, GIHLEBLJ_00197, GIHLEBLJ_00193, GIHLEBLJ_00194, GIHLEBLJ_00181, GIHLEBLJ_00195, GIHLEBLJ_00182	-	NoPV/-/-/-/PosPV/G	NoB/-/-/NoB/NoB/BNAPOCOJ_02882	NoPV/-/-/NoPV/NoPV/OPHKCAJD_01782	PosPV/-/-/-/PosPV/DJGMFOLP_00190, DJGMFOLP_00195, DJGMFOLP_00199, DJGMFOLP_00192, DJGMFOLP_00197, DJGMFOLP_00193, DJGMFOLP_02183, DJGMFOLP_00286, DJGMFOLP_00194, DJGMFOLP_02182, DJGMFOLP_00198, DJGMFOLP_00191, DJGMFOLP_00189, DJGMFOLP_00196	-	PosPV/-/-/-/PosPV/BLEPDCHD_02059, BLEPDCHD_02056, BLEPDCHD_02064, BLEPDCHD_02060, BLEPDCHD_02065, BLEPDCHD_02057, BLEPDCHD_02061, BLEPDCHD_02063, BLEPDCHD_02062, BLEPDCHD_02058
Core	rxn00199_c0	(1) H+_c0[c0] + (1) Oxalosuccinate_c0[c0] -> (1) CO2_c0[c0] + (1) 2-Oxoglutarate_c0[c0]	(1) cpd00067[c0] + (1) cpd03187[c0] -> (1) cpd00011[c0] + (1) cpd00024[c0]	>	OK	R00268	RXN-8642.c			Isocitrate dehydrogenase [NADP] (EC 1.1.1.42)|isocitrate dehydrogenase (NADP+) (EC 1.1.1.42)	c0	7	0	0	0	0	PosP/-/-/-/PosPV/GIHOKGLK_00388	PosP/-/PosP/PosP/PosPV/JOINCCCK_00351	-	-	-	-	PosP/-/-/PosP/PosPV/BNAPOCOJ_00253	PosP/-/-/PosP/PosPV/OPHKCAJD_01221	PosP/-/-/-/PosPV/DJGMFOLP_00496	NoB/-/-/-/NoB/JGHDODPO_02292	PosP/-/-/-/PosPV/BLEPDCHD_02551
Core	rxn00500_c0	(1) NAD_c0[c0] + (1) D-Lactate_c0[c0] <-> (1) NADH_c0[c0] + (1) Pyruvate_c0[c0] + (1) H+_c0[c0]	(1) cpd00003[c0] + (1) cpd00221[c0] <-> (1) cpd00004[c0] + (1) cpd00020[c0] + (1) cpd00067[c0]	-	OK	R00704	DLACTDEHYDROGNAD-RXN.c		1.1.1.28	D-lactate dehydrogenase (EC 1.1.1.28)|D-lactate dehydrogenase (EC 1.1.1.28)	c0	7	0	0	0	0	NoNV/-/-/-/NoNV/GIHOKGLK_01720	NoV/-/NoV/NoV/NoV/JOINCCCK_00855	NoNV/-/-/NoNV/NoNV/FDEBBACK_02440, FDEBBACK_02058	NegN/-/-/-/NoNV/GIHLEBLJ_02096	NegV/-/NegV/NegV/NegV/FHPFMLLL_02467	-	-	-	NoNV/-/-/-/NoNV/DJGMFOLP_01031	-	NoNV/-/-/-/NoNV/BLEPDCHD_00898
Core	rxn01387_c0	(1) NADP_c0[c0] + (1) Isocitrate_c0[c0] <-> (1) NADPH_c0[c0] + (1) H+_c0[c0] + (1) Oxalosuccinate_c0[c0]	(1) cpd00006[c0] + (1) cpd00260[c0] <-> (1) cpd00005[c0] + (1) cpd00067[c0] + (1) cpd03187[c0]	-	OK	R01899				Isocitrate dehydrogenase [NADP] (EC 1.1.1.42)|isocitrate dehydrogenase (NADP+) (EC 1.1.1.42)	c0	7	0	0	0	0	PosP/-/-/-/PosPV/GIHOKGLK_00388	PosP/-/PosP/PosP/PosPV/JOINCCCK_00351	-	-	-	-	PosP/-/-/PosP/PosPV/BNAPOCOJ_00253	PosP/-/-/PosP/PosPV/OPHKCAJD_01221	PosP/-/-/-/PosPV/DJGMFOLP_00496	NoB/-/-/-/NoB/JGHDODPO_02292	PosP/-/-/-/PosPV/BLEPDCHD_02551
Core	rxn05040_c0	(1) D-Ribulose5-phosphate_c0[c0] -> (1) Formate_c0[c0] + (1) H+_c0[c0] + (1) 3-4-dihydroxy-2-butanone4-phosphate_c0[c0]	(1) cpd00171[c0] -> (1) cpd00047[c0] + (1) cpd00067[c0] + (1) cpd11225[c0]	>	OK	R07281	DIOHBUTANONEPSYN-RXN.c		4.1.99.12	3,4-dihydroxy-2-butanone 4-phosphate synthase (EC 4.1.99.12)|GTP cyclohydrolase II (EC 3.5.4.25)|geosmin synthase (EC 4.1.99.16)	c0	7	0	0	0	0	PosP/-/-/-/NoPV/GIHOKGLK_04288, GIHOKGLK_01517	PosP/-/PosP/PosP/NoPV/JOINCCCK_01101, JOINCCCK_00170	PosP/-/-/PosP/NoPV/FDEBBACK_00100	PosP/-/-/-/NoPV/GIHLEBLJ_00209	PosP/-/PosP/PosP/NoPV/FHPFMLLL_02857	-	-	-	PosP/-/-/-/NoPV/DJGMFOLP_01217	-	PosP/-/-/-/NoPV/BLEPDCHD_00762
Core	rxn05602_c0	(1) H+_e0[e0] + (1) L-Lactate_e0[e0] <-> (1) H+_c0[c0] + (1) L-Lactate_c0[c0]	(1) cpd00067[e0] + (1) cpd00159[e0] <-> (1) cpd00067[c0] + (1) cpd00159[c0]	-	OK					L-lactate permease	c0	7	0	0	0	0	-	NegNV/-/NegNV/NoNV/NegV/JOINCCCK_01178	NegNV/-/-/NegNV/NegV/FDEBBACK_02790	-	NoNV/-/NoNV/NoNV/NoV/G	-	NegNV/-/-/NegNV/NoV/BNAPOCOJ_00094	NoB/-/-/NoB/NoB/OPHKCAJD_01005	-	NegNV/-/-/-/NoV/JGHDODPO_02664	NoB/-/-/-/NoB/BLEPDCHD_03578
Core	rxn00102_c0	(1) H+_c0[c0] + (1) H2CO3_c0[c0] <- (1) H2O_c0[c0] + (1) CO2_c0[c0]	(1) cpd00067[c0] + (1) cpd00242[c0] <- (1) cpd00001[c0] + (1) cpd00011[c0]	-	OK	R00132	CARBODEHYDRAT-RXN.c;RXN0-5224.c			Carbonic anhydrase 2 (EC 4.2.1.1)|Carbonic anhydrase (EC 4.2.1.1)|carbonate dehydratase (EC 4.2.1.1)	c0	6	0	0	0	0	-	NegN/-/NegN/NegN/NegN/G	NegN/-/-/NegN/NegN/G	NegN/-/-/-/NegNV/G	NegN/-/NegN/NegN/NegN/G	NegN/-/-/-/NegN/G	-	-	-	NegN/-/-/-/NegN/G	-
Core	rxn00288_c0	(1) FAD_c0[c0] + (1) Succinate[c0] + (1) H+_c0[c0] -> (1) Fumarate_c0[c0] + (1) FADH2[c0]	(1) cpd00015[c0] + (1) cpd00036[c0] + (1) cpd00067[c0] -> (1) cpd00106[c0] + (1) cpd00982[c0]	-	OK|HB	R00408				Succinate dehydrogenase cytochrome b-556 subunit|Succinate dehydrogenase hydrophobic membrane anchor protein|Succinate dehydrogenase flavoprotein subunit (EC 1.3.99.1)|Succinate dehydrogenase cytochrome b558 subunit|Succinate dehydrogenase iron-sulfur protein (EC 1.3.99.1)|Fumarate reductase subunit D|Fumarate reductase flavoprotein subunit (EC 1.3.99.1)|Fumarate reductase subunit C|long-chain-ac…	c0	6	0	0	0	0	PosP/-/-/-/PosP/GIHOKGLK_01149, GIHOKGLK_01150	-	-	PosPV/-/-/-/PosPV/GIHLEBLJ_00880, GIHLEBLJ_00879	PosP/-/PosP/PosP/PosP/FHPFMLLL_03745	-	-	NoPV/-/-/PosPV/PosPV/OPHKCAJD_00349	PosP/-/-/-/PosP/DJGMFOLP_00901, DJGMFOLP_00902	-	NoB/-/-/-/NoB/BLEPDCHD_04858, BLEPDCHD_04857
Core	rxn00499_c0	(1) NAD_c0[c0] + (1) L-Lactate_c0[c0] <-> (1) NADH_c0[c0] + (1) Pyruvate_c0[c0] + (1) H+_c0[c0]	(1) cpd00003[c0] + (1) cpd00159[c0] <-> (1) cpd00004[c0] + (1) cpd00020[c0] + (1) cpd00067[c0]	-	OK	R00703	L-LACTATE-DEHYDROGENASE-RXN.c			L-lactate dehydrogenase (EC 1.1.1.27)|L-lactate dehydrogenase (EC 1.1.1.27)	c0	6	0	0	0	0	-	NegV/-/NegV/NoV/NegV/JOINCCCK_00422, JOINCCCK_01482, JOINCCCK_01080	NegNV/-/-/NegNV/NegV/G	-	NoV/-/NoV/NoV/NoV/FHPFMLLL_04388, FHPFMLLL_02435, FHPFMLLL_04613	NoNV/-/-/-/NoNV/KIFOIBJG_01730	NegNV/-/-/NegNV/NoV/BNAPOCOJ_01915, BNAPOCOJ_02930	-	-	NegNV/-/-/-/NoV/G	-
Core	rxn00506_c0	(1) H2O_c0[c0] + (1) NAD_c0[c0] + (1) Acetaldehyde_c0[c0] -> (1) NADH_c0[c0] + (1) Acetate_c0[c0] + (2) H+_c0[c0]	(1) cpd00001[c0] + (1) cpd00003[c0] + (1) cpd00071[c0] -> (1) cpd00004[c0] + (1) cpd00029[c0] + (2) cpd00067[c0]	>	OK	R00710	ALDEHYDE-DEHYDROGENASE-NADORNOP+-RXN.c.metaexp.ACET_ACETALD_NAD_NADH;RXN66-3.c			Aldehyde dehydrogenase (EC 1.2.1.3)|aminomuconate-semialdehyde dehydrogenase (EC 1.2.1.32)|oxoglutarate dehydrogenase (NADP+) (EC 1.2.1.52)	c0	6	0	0	0	0	-	NoPV/-/NoPV/NoPV/NoPV/JOINCCCK_00148, JOINCCCK_01617	-	NoB/-/-/-/NoB/GIHLEBLJ_01385	-	NoPV/-/-/-/NoPV/KIFOIBJG_01041	NoPV/-/-/NoPV/NoPV/BNAPOCOJ_02848, BNAPOCOJ_03621	NoPV/-/-/NoPV/NoPV/OPHKCAJD_00912	-	NoB/-/-/-/NoPV/JGHDODPO_03764	-
Core	rxn00974_c0	(1) Citrate_c0[c0] <-> (1) H2O_c0[c0] + (1) cis-Aconitate_c0[c0]	(1) cpd00137[c0] <-> (1) cpd00001[c0] + (1) cpd00331[c0]	-	OK	R01325	ACONITATEDEHYDR-RXN.c;CITRATE-DEHYDRATASE-RXN.c			Aconitate hydratase 2 (EC 4.2.1.3)|2-methylisocitrate dehydratase (EC 4.2.1.99)|Aconitate hydratase (EC 4.2.1.3)|Aconitate hydratase large subunit (EC 4.2.1.3)|Aconitate hydratase small subunit (EC 4.2.1.3)|3-isopropylmalate dehydratase (EC 4.2.1.33)|2-dehydro-3-deoxy-L-arabinonate dehydratase (EC 4.2.1.43)	c0	6	0	0	0	0	NoV/-/-/-/NoV/GIHOKGLK_00389	NoV/-/NoV/NoV/NoV/JOINCCCK_02924	NoV/-/-/NoV/NoV/FDEBBACK_03924	-	-	NoV/-/-/-/NoV/KIFOIBJG_00020	-	-	NoV/-/-/-/NoV/DJGMFOLP_01976	-	NoV/-/-/-/PosV/BLEPDCHD_02550
Core	rxn01115_c0	(1) NADP_c0[c0] + (1) 6-Phospho-D-gluconate_c0[c0] -> (1) NADPH_c0[c0] + (1) CO2_c0[c0] + (1) D-Ribulose5-phosphate_c0[c0]	(1) cpd00006[c0] + (1) cpd00284[c0] -> (1) cpd00005[c0] + (1) cpd00011[c0] + (1) cpd00171[c0]	>	OK	R01528	6PGLUCONDEHYDROG-RXN.c.metaexp.NADP_NADPH;RXN-9952.c			6-phosphogluconate dehydrogenase, decarboxylating (EC 1.1.1.44)|phosphogluconate dehydrogenase (decarboxylating) (EC 1.1.1.44)	c0	6	0	0	0	0	NoPV/-/-/-/NoPV/GIHOKGLK_03696	-	-	NoPV/-/-/-/NoPV/GIHLEBLJ_01377	NoPV/-/NoPV/NoPV/NoPV/FHPFMLLL_02546, FHPFMLLL_01553	-	NoPV/-/-/NoPV/NoPV/BNAPOCOJ_00199	NoPV/-/-/NoPV/NoPV/OPHKCAJD_01690	-	-	NoPV/-/-/-/NoPV/BLEPDCHD_03735
Core	rxn01388_c0	(1) Isocitrate_c0[c0] <-> (1) H2O_c0[c0] + (1) cis-Aconitate_c0[c0]	(1) cpd00260[c0] <-> (1) cpd00001[c0] + (1) cpd00331[c0]	-	OK	R01900				Aconitate hydratase 2 (EC 4.2.1.3)|2-methylisocitrate dehydratase (EC 4.2.1.99)|Aconitate hydratase (EC 4.2.1.3)|Aconitate hydratase large subunit (EC 4.2.1.3)|Aconitate hydratase small subunit (EC 4.2.1.3)|3-isopropylmalate dehydratase (EC 4.2.1.33)	c0	6	0	0	0	0	NoV/-/-/-/NoV/GIHOKGLK_00389	NoV/-/NoV/NoV/NoV/JOINCCCK_02924	NoV/-/-/NoV/NoV/FDEBBACK_03924	-	-	NoV/-/-/-/NoV/KIFOIBJG_00020	-	-	NoV/-/-/-/NoV/DJGMFOLP_01976	-	NoV/-/-/-/NegV/BLEPDCHD_02550
Core	rxn01476_c0	(1) H2O_c0[c0] + (1) 6-phospho-D-glucono-1-5-lactone_c0[c0] -> (1) H+_c0[c0] + (1) 6-Phospho-D-gluconate_c0[c0]	(1) cpd00001[c0] + (1) cpd00911[c0] -> (1) cpd00067[c0] + (1) cpd00284[c0]	-	OK	R02035	6PGLUCONOLACT-RXN.c			6-phosphogluconolactonase (EC 3.1.1.31), eukaryotic type|6-phosphogluconolactonase (EC 3.1.1.31)|dihydrocoumarin hydrolase (EC 3.1.1.35)	c0	6	0	0	0	0	NoPV/-/-/-/NoPV/GIHOKGLK_03694, GIHOKGLK_00146	NoB/-/NoB/NoB/NoB/JOINCCCK_00664	-	NoPV/-/-/-/NoPV/GIHLEBLJ_02272, GIHLEBLJ_01379	PosPV/-/NoPV/PosPV/PosPV/FHPFMLLL_02547, FHPFMLLL_00642	-	NoPV/-/-/NoPV/NoPV/BNAPOCOJ_00198	-	-	-	NoPV/-/-/-/NoPV/BLEPDCHD_03024, BLEPDCHD_00318
Core	rxn00250_c0	(1) ATP_c0[c0] + (1) Pyruvate_c0[c0] + (1) H2CO3_c0[c0] -> (1) ADP_c0[c0] + (1) Phosphate_c0[c0] + (1) Oxaloacetate_c0[c0] + (1) H+_c0[c0]	(1) cpd00002[c0] + (1) cpd00020[c0] + (1) cpd00242[c0] -> (1) cpd00008[c0] + (1) cpd00009[c0] + (1) cpd00032[c0] + (1) cpd00067[c0]	-	OK	R00344	PYRUVATE-CARBOXYLASE-RXN.c			Pyruvate carboxyl transferase subunit B (EC 6.4.1.1)|Pyruvate carboxyl transferase subunit A (EC 6.4.1.1)|Pyruvate carboxyl transferase (EC 6.4.1.1)|geranoyl-CoA carboxylase (EC 6.4.1.5)	c0	5	0	0	0	0	PosP/-/-/-/PosPV/GIHOKGLK_01783	PosP/-/PosP/PosP/PosPV/JOINCCCK_01804	PosP/-/-/PosP/PosPV/FDEBBACK_00869	-	-	-	-	-	-	PosP/-/-/-/PosPV/JGHDODPO_02256	PosP/-/-/-/PosPV/BLEPDCHD_03365
Core	rxn00602_c0	(1) L-methylmalonyl-CoA_c0[c0] <- (1) Succinyl-CoA_c0[c0]	(1) cpd00891[c0] <- (1) cpd00078[c0]	-	OK	R00833	METHYLMALONYL-COA-MUT-RXN.c			Methylmalonyl-CoA mutase (EC 5.4.99.2)|23S rRNA pseudouridine1911/1915/1917 synthase (EC 5.4.99.23)	c0	5	0	0	0	0	NoB/-/-/-/NoB/GIHOKGLK_00406, GIHOKGLK_00405	-	-	NoB/-/-/-/NoB/GIHLEBLJ_01439, GIHLEBLJ_01440	-	-	-	-	NegNV/-/-/-/NoNV/DJGMFOLP_00382, DJGMFOLP_00383	NoB/-/-/-/NoB/JGHDODPO_03129, JGHDODPO_03130	NegN/-/-/-/NegNV/BLEPDCHD_03989, BLEPDCHD_03988
Core	rxn00604_c0	(1) NADP_c0[c0] + (1) D-glucose-6-phosphate_c0[c0] -> (1) NADPH_c0[c0] + (1) H+_c0[c0] + (1) 6-phospho-D-glucono-1-5-lactone_c0[c0]	(1) cpd00006[c0] + (1) cpd00079[c0] -> (1) cpd00005[c0] + (1) cpd00067[c0] + (1) cpd00911[c0]	-	OK	R00835				Glucose-6-phosphate 1-dehydrogenase (EC 1.1.1.49)|glucose-6-phosphate dehydrogenase (EC 1.1.1.49)	c0	5	0	0	0	0	NoPV/-/-/-/NoPV/GIHOKGLK_03695	-	-	NoPV/-/-/-/NoPV/GIHLEBLJ_01378	PosPV/-/NoPV/NoPV/PosPV/FHPFMLLL_02545	-	NoPV/-/-/NoPV/NoPV/BNAPOCOJ_00200	-	-	-	NoPV/-/-/-/NoPV/BLEPDCHD_00317
Core	rxn00762_c0	(1) NAD_c0[c0] + (1) Glycerol_c0[c0] <-> (1) NADH_c0[c0] + (1) H+_c0[c0] + (1) Glycerone_c0[c0]	(1) cpd00003[c0] + (1) cpd00100[c0] <-> (1) cpd00004[c0] + (1) cpd00067[c0] + (1) cpd00157[c0]	-	OK	R01034	GLYCDEH-RXN.c;RXN-11708.c.metaexp.NAD_NADH		1.1.1.6	Glycerol dehydrogenase (EC 1.1.1.6)|glycerol dehydrogenase (EC 1.1.1.6)	c0	5	0	0	0	0	-	NoV/-/NoV/NoV/NoV/JOINCCCK_01200, JOINCCCK_01138	NoV/-/-/NoV/NoV/FDEBBACK_03259, FDEBBACK_02200, FDEBBACK_01148	-	PosV/-/PosV/PosV/PosV/FHPFMLLL_04387	-	NoV/-/-/NoV/NoV/BNAPOCOJ_01034	-	-	NegN/-/-/-/NoV/JGHDODPO_03110	-
Core	rxn00868_c0	(1) NAD_c0[c0] + (1) Butyryl-CoA[c0] <- (1) NADH_c0[c0] + (1) H+_c0[c0] + (1) Crotonyl-CoA[c0]	(1) cpd00003[c0] + (1) cpd00120[c0] <- (1) cpd00004[c0] + (1) cpd00067[c0] + (1) cpd00650[c0]	<	OK	R01171	RXN-12558.c			Acyl-CoA dehydrogenase, short-chain specific (EC 1.3.99.2)|Butyryl-CoA dehydrogenase (EC 1.3.99.2)|alpha-santonin 1,2-reductase (EC 1.3.1.47)	c0	5	0	0	0	0	-	NoB/-/NoB/NoB/NoB/JOINCCCK_02023, JOINCCCK_02025, JOINCCCK_01176, JOINCCCK_02024	NoB/-/-/NoB/NoB/FDEBBACK_01025, FDEBBACK_01549, FDEBBACK_03449, FDEBBACK_01027, FDEBBACK_02829, FDEBBACK_01026, FDEBBACK_02830	-	NoB/-/NoB/NoB/NoB/FHPFMLLL_00954, FHPFMLLL_00966, FHPFMLLL_03942, FHPFMLLL_00968, FHPFMLLL_00951, FHPFMLLL_02063, FHPFMLLL_00967	-	NoB/-/-/NoB/NoB/BNAPOCOJ_02324, BNAPOCOJ_02325	-	-	NoB/-/-/-/NoB/JGHDODPO_01452, JGHDODPO_00739, JGHDODPO_01531, JGHDODPO_03108, JGHDODPO_02169, JGHDODPO_02579, JGHDODPO_03768, JGHDODPO_03901	-
Core	rxn01975_c0	(1) NADP_c0[c0] + (1) beta-D-Glucose 6-phosphate_c0[c0] -> (1) NADPH_c0[c0] + (1) H+_c0[c0] + (1) 6-phospho-D-glucono-1-5-lactone_c0[c0]	(1) cpd00006[c0] + (1) cpd00863[c0] -> (1) cpd00005[c0] + (1) cpd00067[c0] + (1) cpd00911[c0]	-	OK	R02736	GLU6PDEHYDROG-RXN.c			Glucose-6-phosphate 1-dehydrogenase (EC 1.1.1.49)|glucose-6-phosphate dehydrogenase (EC 1.1.1.49)	c0	5	0	0	0	0	NoPV/-/-/-/NoPV/GIHOKGLK_03695	-	-	NoPV/-/-/-/NoPV/GIHLEBLJ_01378	NoPV/-/NoPV/PosPV/NoPV/FHPFMLLL_02545	-	NoPV/-/-/NoPV/NoPV/BNAPOCOJ_00200	-	-	-	NoPV/-/-/-/NoPV/BLEPDCHD_00317
Core	rxn01996_c0	(1) L-methylmalonyl-CoA_c0[c0] <-> (1) D-methylmalonyl-CoA_c0[c0]	(1) cpd00891[c0] <-> (1) cpd00519[c0]	-	OK	R02765	METHYLMALONYL-COA-EPIM-RXN.c			Methylmalonyl-CoA epimerase (EC 5.1.99.1)|hydantoin racemase (EC 5.1.99.5)	c0	5	0	0	0	0	NoB/-/-/-/NoB/GIHOKGLK_02450	-	-	NoB/-/-/-/NoB/GIHLEBLJ_01296	-	-	-	-	PosPV/-/-/-/NoPV/DJGMFOLP_02479	NoB/-/-/-/NoB/JGHDODPO_03135	PosP/-/-/-/PosPV/BLEPDCHD_04266
Core	rxn05559_c0	(1) Formate_e0[e0] + (1) H+_e0[e0] <- (1) Formate_c0[c0] + (1) H+_c0[c0]	(1) cpd00047[e0] + (1) cpd00067[e0] <- (1) cpd00047[c0] + (1) cpd00067[c0]	-	OK					formate/nitrite transporter family protein|Formate efflux transporter (TC 2.A.44 family)	c0	5	0	0	0	0	-	NegNV/-/NegNV/NegN/NegNV/JOINCCCK_01980	NoNV/-/-/NegNV/NegNV/FDEBBACK_02951, FDEBBACK_00494	-	NegN/-/NegN/NegN/NegNV/FHPFMLLL_00982	-	NoNV/-/-/NegNV/NegNV/BNAPOCOJ_01285	-	-	NegNV/-/-/-/NegNV/JGHDODPO_01696	-
Core	rxn07191_c0	(1) H2O_c0[c0] + (1) Glyceraldehyde3-phosphate_c0[c0] + (1) Oxidizedferredoxin_c0[c0] <-> (3) H+_c0[c0] + (1) 3-Phosphoglycerate_c0[c0] + (1) Reducedferredoxin_c0[c0]	(1) cpd00001[c0] + (1) cpd00102[c0] + (1) cpd11621[c0] <-> (3) cpd00067[c0] + (1) cpd00169[c0] + (1) cpd11620[c0]	>	OK	R07159				Glyceraldehyde-3-phosphate: ferredoxin oxidoreductase (EC 1.2.7.6)|indolepyruvate ferredoxin oxidoreductase (EC 1.2.7.8)	c0	5	0	0	0	0	NegV/-/-/-/NegV/G	-	-	NegNV/-/-/-/NegNV/G	-	NegN/-/-/-/NegNV/G	-	-	NegNV/-/-/-/NegNV/G	-	NegNV/-/-/-/NegNV/G
Core	rxn08971_c0	(1) NADH_c0[c0] + (1) H+_c0[c0] + (1) Menaquinone 8_c0[c0] -> (1) NAD_c0[c0] + (1) Menaquinol 8_c0[c0]	(1) cpd00004[c0] + (1) cpd00067[c0] + (1) cpd15500[c0] -> (1) cpd00003[c0] + (1) cpd15499[c0]	<	OK					NADH dehydrogenase (EC 1.6.99.3)|NADH dehydrogenase, subunit 5	c0	5	0	0	0	0	NoPV/-/-/-/NoPV/GIHOKGLK_03140, GIHOKGLK_02583	-	-	NoPV/-/-/-/NoPV/GIHLEBLJ_02159, GIHLEBLJ_01912, GIHLEBLJ_01575	-	-	-	NoB/-/-/NoB/NoB/OPHKCAJD_01014	-	NoB/-/-/-/NoB/JGHDODPO_00940	NoPV/-/-/-/NoPV/BLEPDCHD_02463, BLEPDCHD_00859
Core	rxn08975_c0	(1) NADH_c0[c0] + (1) H+_c0[c0] + (1) Ubiquinone-8_c0[c0] -> (1) NAD_c0[c0] + (1) Ubiquinol-8_c0[c0]	(1) cpd00004[c0] + (1) cpd00067[c0] + (1) cpd15560[c0] -> (1) cpd00003[c0] + (1) cpd15561[c0]	>	OK		NADH-DEHYDROG-A-RXN.c.metaexp.CPD-9956_UBIQUINONE-8;NQOR-RXN.c.metaexp.CPD-9956_NAD_NADH_UBIQUINONE-8;RXN0-5330.c.metaexp.CPD-9956_UBIQUINONE-8			NADH dehydrogenase (EC 1.6.99.3)|NADH dehydrogenase, subunit 5	c0	5	0	0	0	0	NoPV/-/-/-/NoPV/GIHOKGLK_02583, GIHOKGLK_03140	-	-	NoPV/-/-/-/NoPV/GIHLEBLJ_01912, GIHLEBLJ_02159, GIHLEBLJ_01575	-	-	-	NoPV/-/-/NoPV/NoPV/OPHKCAJD_01014	-	NoPV/-/-/-/PosPV/JGHDODPO_00940	NoPV/-/-/-/NoPV/BLEPDCHD_00859, BLEPDCHD_02463
Core	rxn00178_c0	(2) Acetyl-CoA_c0[c0] -> (1) CoA_c0[c0] + (1) Acetoacetyl-CoA[c0]	(2) cpd00022[c0] -> (1) cpd00010[c0] + (1) cpd00279[c0]	-	OK	R00238	ACETYL-COA-ACETYLTRANSFER-RXN.c			3-ketoacyl-CoA thiolase [isoleucine degradation] (EC 2.3.1.16)|3-ketoacyl-CoA thiolase (EC 2.3.1.16)|Acetyl-CoA acetyltransferase (EC 2.3.1.9)|13-hydroxylupanine O-tigloyltransferase (EC 2.3.1.93)	c0	4	0	0	0	0	-	PosP/-/PosP/PosP/PosP/JOINCCCK_02827	PosP/-/-/PosP/PosP/FDEBBACK_01030	-	PosP/-/PosP/PosP/PosP/FHPFMLLL_00963, FHPFMLLL_01752	-	-	-	-	NoPV/-/-/-/NoPV/JGHDODPO_03051	-
Core	rxn00248_c0	(1) NAD_c0[c0] + (1) L-Malate_c0[c0] <-> (1) NADH_c0[c0] + (1) Oxaloacetate_c0[c0] + (1) H+_c0[c0]	(1) cpd00003[c0] + (1) cpd00130[c0] <-> (1) cpd00004[c0] + (1) cpd00032[c0] + (1) cpd00067[c0]	-	OK	R00342	MALATE-DEH-RXN.c;RXN-10813.c.metaexp.NAD_NADH;RXN-13408.c			Malate dehydrogenase (EC 1.1.1.37), chloroplast precursor|Malate dehydrogenase (EC 1.1.1.37), mitochondrial precursor|Putative malate dehydrogenase (EC 1.1.1.37), similar to archaeal MJ1425|Malate dehydrogenase (EC 1.1.1.37)|malate dehydrogenase (EC 1.1.1.37)	c0	4	0	0	0	0	NoV/-/-/-/PosV/GIHOKGLK_02083, GIHOKGLK_01347	-	-	PosV/-/-/-/PosV/GIHLEBLJ_00557, GIHLEBLJ_02237	-	-	-	-	PosV/-/-/-/PosV/DJGMFOLP_00657	-	NegV/-/-/-/PosV/BLEPDCHD_03660, BLEPDCHD_03857
Core	rxn00251_c0	(1) Phosphate_c0[c0] + (1) Oxaloacetate_c0[c0] + (1) H+_c0[c0] <- (1) H2O_c0[c0] + (1) CO2_c0[c0] + (1) Phosphoenolpyruvate_c0[c0]	(1) cpd00009[c0] + (1) cpd00032[c0] + (1) cpd00067[c0] <- (1) cpd00001[c0] + (1) cpd00011[c0] + (1) cpd00061[c0]	>	OK|HB	R00345				Phosphoenolpyruvate carboxylase (EC 4.1.1.31)|Phosphoenolpyruvate carboxylase, archaeal (EC 4.1.1.31)|UDP-glucuronate decarboxylase (EC 4.1.1.35)	c0	4	0	0	0	0	-	-	-	NegN/-/-/-/NegNV/G	-	NegN/-/-/-/NoNV/G	NegN/-/-/NegN/NegNV/G	NegN/-/-/NegN/NegNV/G	-	-	-
Core	rxn01236_c0	(1) ATP_c0[c0] + (1) Butyrate[c0] <- (1) ADP_c0[c0] + (1) Butanoylphosphate[c0]	(1) cpd00002[c0] + (1) cpd00211[c0] <- (1) cpd00008[c0] + (1) cpd01662[c0]	-	OK|HB	R01688	BUTYRATE-KINASE-RXN.c		2.7.2.7	Butyrate kinase (EC 2.7.2.7)|agmatine kinase (EC 2.7.3.10)	c0	4	0	0	0	0	NoB/-/-/-/NoB/GIHOKGLK_01427	NoB/-/NoB/NoB/NoB/JOINCCCK_02703	-	-	-	-	NoB/-/-/NoB/NoB/BNAPOCOJ_01747	-	-	-	NoB/-/-/-/NoB/BLEPDCHD_03686
Core	rxn06526_c0	(1) NADP_c0[c0] + (1) Protein dithiol_c0[c0] <-> (1) NADPH_c0[c0] + (1) H+_c0[c0] + (1) Protein disulfide_c0[c0]	(1) cpd00006[c0] + (1) cpd12072[c0] <-> (1) cpd00005[c0] + (1) cpd00067[c0] + (1) cpd12139[c0]	-	OK	R03914				Cytochrome c-type biogenesis protein DsbD, protein-disulfide reductase (EC 1.8.1.8)|sulfide-cytochrome-c reductase (flavocytochrome c) (EC 1.8.2.3)	c0	4	0	0	0	0	NegN/-/-/-/NegN/GIHOKGLK_00097	-	-	NegN/-/-/-/NegN/GIHLEBLJ_00673	-	-	-	-	NegN/-/-/-/NegN/DJGMFOLP_01692	-	NegN/-/-/-/NegN/BLEPDCHD_01376, BLEPDCHD_04107
Core	rxn00175_c0	(1) ATP_c0[c0] + (1) CoA_c0[c0] + (1) Acetate_c0[c0] -> (1) PPi_c0[c0] + (1) AMP_c0[c0] + (1) Acetyl-CoA_c0[c0] + (1) H+_c0[c0]	(1) cpd00002[c0] + (1) cpd00010[c0] + (1) cpd00029[c0] -> (1) cpd00012[c0] + (1) cpd00018[c0] + (1) cpd00022[c0] + (1) cpd00067[c0]	>	OK|HB	R00235	ACETATE--COA-LIGASE-RXN.c			Acetyl-coenzyme A synthetase (EC 6.2.1.1)|acetate---CoA ligase (ADP-forming) (EC 6.2.1.13)	c0	3	0	0	0	0	-	-	-	PosPV/-/-/-/PosPV/GIHLEBLJ_02632	-	NoPV/-/-/-/NoPV/KIFOIBJG_00161, KIFOIBJG_01063	-	-	-	-	NoPV/-/-/-/NoPV/BLEPDCHD_02381
Core	rxn00305_c0	(1) Oxaloacetate_c0[c0] + (1) GTP_c0[c0] -> (1) CO2_c0[c0] + (1) GDP_c0[c0] + (1) Phosphoenolpyruvate_c0[c0]	(1) cpd00032[c0] + (1) cpd00038[c0] -> (1) cpd00011[c0] + (1) cpd00031[c0] + (1) cpd00061[c0]	>	OK|HB	R00431	4.1.1.32-RXN.c			Phosphoenolpyruvate carboxykinase [GTP] (EC 4.1.1.32)|phosphopantothenoylcysteine decarboxylase (EC 4.1.1.36)	c0	3	0	0	0	0	-	-	-	-	NoPV/-/NoPV/NoPV/NoPV/FHPFMLLL_04143	NoPV/-/-/-/NoPV/KIFOIBJG_01880	-	-	NoPV/-/-/-/NoPV/DJGMFOLP_02137	-	-
Core	rxn00324_c0	(1) NADP_c0[c0] + (1) Glycolate_c0[c0] <- (1) NADPH_c0[c0] + (1) Glyoxalate_c0[c0] + (1) H+_c0[c0]	(1) cpd00006[c0] + (1) cpd00139[c0] <- (1) cpd00005[c0] + (1) cpd00040[c0] + (1) cpd00067[c0]	-	OK	R00465	GLYOXYLATE-REDUCTASE-NADP+-RXN.c			Glyoxylate reductase (EC 1.1.1.26)|Hydroxypyruvate reductase (EC 1.1.1.81)|glyoxylate reductase (NADP+) (EC 1.1.1.79)	c0	3	0	0	0	0	-	-	NoB/-/-/NoB/NoB/FDEBBACK_03742	-	-	NoNV/-/-/-/NoNV/KIFOIBJG_02152	-	-	-	-	NoB/-/-/-/NoB/BLEPDCHD_01945
Core	rxn00512_c0	(1) NAD_c0[c0] + (1) Glycolate_c0[c0] <- (1) NADH_c0[c0] + (1) Glyoxalate_c0[c0] + (1) H+_c0[c0]	(1) cpd00003[c0] + (1) cpd00139[c0] <- (1) cpd00004[c0] + (1) cpd00040[c0] + (1) cpd00067[c0]	-	OK	R00717	GLYCOLATE-REDUCTASE-RXN.c			Glyoxylate reductase (EC 1.1.1.26)|Hydroxypyruvate reductase (EC 1.1.1.81)|glyoxylate reductase (EC 1.1.1.26)|glycerate dehydrogenase (EC 1.1.1.29)	c0	3	0	0	0	0	-	-	NoB/-/-/NoB/NoB/FDEBBACK_03742	-	-	NegNV/-/-/-/NegNV/KIFOIBJG_02152	-	-	-	-	NoB/-/-/-/NoB/BLEPDCHD_01945
Core	rxn00548_c0	(1) Phosphate_c0[c0] + (1) D-fructose-6-phosphate_c0[c0] <-> (1) H2O_c0[c0] + (1) Acetylphosphate_c0[c0] + (1) D-Erythrose4-phosphate_c0[c0]	(1) cpd00009[c0] + (1) cpd00072[c0] <-> (1) cpd00001[c0] + (1) cpd00196[c0] + (1) cpd00236[c0]	>	OK|HB	R00761				Fructose-6-phosphate phosphoketolase (EC 4.1.2.22)|phenylserine aldolase (EC 4.1.2.26)	c0	3	0	0	0	0	NegNV/-/-/-/NegNV/G	-	-	NegNV/-/-/-/NegNV/G	-	-	-	-	-	-	NegNV/-/-/-/NegNV/G
Core	rxn00568_c0	(2) H2O_c0[c0] + (3) NAD_c0[c0] + (1) NH3_c0[c0] <- (3) NADH_c0[c0] + (5) H+_c0[c0] + (1) Nitrite_c0[c0]	(2) cpd00001[c0] + (3) cpd00003[c0] + (1) cpd00013[c0] <- (3) cpd00004[c0] + (5) cpd00067[c0] + (1) cpd00075[c0]	>	OK		NIRBD-RXN.c;RXN0-6377.c.metaexp.NAD_NADH			Nitrite reductase probable electron transfer 4Fe-S subunit (EC 1.7.1.4)|Nitrite reductase probable [NAD(P)H] subunit (EC 1.7.1.4)|Assimilatory nitrate reductase large subunit (EC:1.7.99.4)|Nitrite reductase [NAD(P)H] large subunit (EC 1.7.1.4)|Nitrite reductase [NAD(P)H] small subunit (EC 1.7.1.4)	c0	3	0	0	0	0	-	NoB/-/NoB/NoB/NoB/JOINCCCK_01856, JOINCCCK_01858, JOINCCCK_01857	NoB/-/-/NoB/NoB/FDEBBACK_03029, FDEBBACK_03028	-	-	-	NoB/-/-/NoB/NoB/BNAPOCOJ_00359	-	-	-	-
Core	rxn00569_c0	(2) H2O_c0[c0] + (3) NADP_c0[c0] + (1) NH3_c0[c0] <- (3) NADPH_c0[c0] + (5) H+_c0[c0] + (1) Nitrite_c0[c0]	(2) cpd00001[c0] + (3) cpd00006[c0] + (1) cpd00013[c0] <- (3) cpd00005[c0] + (5) cpd00067[c0] + (1) cpd00075[c0]	>	OK		RXN0-6377.c.metaexp.NADP_NADPH			Nitrite reductase [NAD(P)H] large subunit (EC 1.7.1.4)|Nitrite reductase probable electron transfer 4Fe-S subunit (EC 1.7.1.4)|Nitrite reductase probable [NAD(P)H] subunit (EC 1.7.1.4)|Nitrite reductase [NAD(P)H] small subunit (EC 1.7.1.4)	c0	3	0	0	0	0	-	NoB/-/NoB/NoB/NoB/JOINCCCK_01857, JOINCCCK_01858	NoB/-/-/NoB/NoB/FDEBBACK_03029, FDEBBACK_03028	-	-	-	NoB/-/-/NoB/NoB/BNAPOCOJ_00359	-	-	-	-
Core	rxn00623_c0	(3) H2O_c0[c0] + (3) NADP_c0[c0] + (1) H2S_c0[c0] <- (3) NADPH_c0[c0] + (3) H+_c0[c0] + (1) Sulfite_c0[c0]	(3) cpd00001[c0] + (3) cpd00006[c0] + (1) cpd00239[c0] <- (3) cpd00005[c0] + (3) cpd00067[c0] + (1) cpd00081[c0]	<	OK|HB	R00858	SULFITE-REDUCT-RXN.c			Sulfite reductase [NADPH] flavoprotein alpha-component (EC 1.8.1.2)|Sulfite reductase [NADPH] hemoprotein beta-component (EC 1.8.1.2)|cystine reductase (EC 1.8.1.6)	c0	3	0	0	0	0	-	-	-	NegN/-/-/-/NoNV/G	-	-	-	-	NoB/-/-/-/NoB/DJGMFOLP_01497, DJGMFOLP_00466, DJGMFOLP_00883	-	NegN/-/-/-/NoNV/G
Core	rxn00875_c0	(1) Acetate_c0[c0] + (1) Butyryl-CoA[c0] -> (1) Acetyl-CoA_c0[c0] + (1) Butyrate[c0]	(1) cpd00029[c0] + (1) cpd00120[c0] -> (1) cpd00022[c0] + (1) cpd00211[c0]	-	OK	R01179	R11-RXN.c			Acetyl-CoA:acetoacetyl-CoA transferase, alpha subunit (EC 2.8.3.8)|Acetyl-CoA:acetoacetyl-CoA transferase, beta subunit (EC 2.8.3.8)|L-seryl-tRNASec selenium transferase (EC 2.9.1.1)	c0	3	0	0	0	0	-	-	NoB/-/-/NoB/NoB/FDEBBACK_03276, FDEBBACK_01550	-	NoB/-/NoB/NoB/NoB/FHPFMLLL_01042	-	-	-	-	NoPV/-/-/-/NoPV/JGHDODPO_01450, JGHDODPO_03704, JGHDODPO_03970, JGHDODPO_03971, JGHDODPO_02580, JGHDODPO_03050, JGHDODPO_03049, JGHDODPO_03399, JGHDODPO_03398	-
Core	rxn00990_c0	(1) Acetate_c0[c0] + (1) Acetoacetyl-CoA[c0] -> (1) Acetyl-CoA_c0[c0] + (1) Acetoacetate[c0]	(1) cpd00029[c0] + (1) cpd00279[c0] -> (1) cpd00022[c0] + (1) cpd00142[c0]	-	OK	R01359	ACETOACETYL-COA-TRANSFER-RXN.c			Acetyl-CoA:acetoacetyl-CoA transferase, alpha subunit (EC 2.8.3.8)|Acetyl-CoA:acetoacetyl-CoA transferase, beta subunit (EC 2.8.3.8)|L-seryl-tRNASec selenium transferase (EC 2.9.1.1)	c0	3	0	0	0	0	-	-	PosP/-/-/PosP/PosP/FDEBBACK_03276, FDEBBACK_01550	-	NoPV/-/NoPV/NoPV/NoPV/FHPFMLLL_01042	-	-	-	-	NoPV/-/-/-/NoPV/JGHDODPO_03971, JGHDODPO_03970, JGHDODPO_02580, JGHDODPO_01450, JGHDODPO_03704, JGHDODPO_03399, JGHDODPO_03398, JGHDODPO_03050, JGHDODPO_03049	-
Core	rxn02167_c0	(1) (S)-3-Hydroxybutyryl-CoA[c0] -> (1) H2O_c0[c0] + (1) Crotonyl-CoA[c0]	(1) cpd00842[c0] -> (1) cpd00001[c0] + (1) cpd00650[c0]	-	OK	R03026	RXN-11667.c;RXN-12566.c			Enoyl-CoA hydratase (EC 4.2.1.17)|tryptophan synthase (EC 4.2.1.20)|3-hydroxyoctanoyl-[acyl-carrier-protein] dehydratase (EC 4.2.1.59)	c0	3	0	0	0	0	-	NoB/-/NoB/NoB/NoB/JOINCCCK_02022	NoB/-/-/NoB/NoB/FDEBBACK_01029	-	NoB/-/NoB/NoB/NoB/FHPFMLLL_00964, FHPFMLLL_01753	-	-	-	-	-	-
Core	rxn05561_c0	(1) H+_e0[e0] + (1) Fumarate_e0[e0] -> (1) H+_c0[c0] + (1) Fumarate_c0[c0]	(1) cpd00067[e0] + (1) cpd00106[e0] -> (1) cpd00067[c0] + (1) cpd00106[c0]	-	OK					TRAP-type C4-dicarboxylate transport system, periplasmic component|Anaerobic C4-dicarboxylate transporter DcuB|C4-dicarboxylate transport protein|C4-dicarboxylate transporter DcuC (TC 2.A.61.1.1)	c0	3	0	0	0	0	-	-	-	-	NoB/-/NoB/NoB/NoPV/FHPFMLLL_03237, FHPFMLLL_04748, FHPFMLLL_01429, FHPFMLLL_00307, FHPFMLLL_02914, FHPFMLLL_02780, FHPFMLLL_03964, FHPFMLLL_02618, FHPFMLLL_03783, FHPFMLLL_04869, FHPFMLLL_04475, FHPFMLLL_04063, FHPFMLLL_04802, FHPFMLLL_00316, FHPFMLLL_01406, FHPFMLLL_04624	-	-	NoB/-/-/NoB/PosPV/OPHKCAJD_00178, OPHKCAJD_01685	-	NoB/-/-/-/NoPV/JGHDODPO_03112	-
Core	rxn05937_c0	(1) NADP_c0[c0] + (1) H+_c0[c0] + (1) Reducedferredoxin_c0[c0] <-> (1) NADPH_c0[c0] + (1) Oxidizedferredoxin_c0[c0]	(1) cpd00006[c0] + (1) cpd00067[c0] + (1) cpd11620[c0] <-> (1) cpd00005[c0] + (1) cpd11621[c0]	<	OK					Ferredoxin--NADP(+) reductase (EC 1.18.1.2)|Ferredoxin--NADP(+) reductase, actinobacterial (eukaryote-like) type (EC 1.18.1.2)	c0	3	0	0	0	0	-	-	PosPV/-/-/PosPV/PosPV/FDEBBACK_01806	-	NoPV/-/NoPV/NoPV/NoPV/FHPFMLLL_03230	-	-	NoPV/-/-/NoPV/NoPV/OPHKCAJD_02055	-	-	-
Core	rxn14418_c0	(1) Ubiquinol-8_c0[c0] + (1) cytochrome-bd-ox_c0[c0] -> (2) H+_e0[e0] + (1) Ubiquinone-8_c0[c0] + (1) cytochrome-bd-red_c0[c0]	(1) cpd15561[c0] + (1) cpd18075_c0[c0] -> (2) cpd00067[e0] + (1) cpd15560[c0] + (1) cpd18076_c0[c0]	-	HB|CI:2						c0	3	0	0	0	0	PosPV/-/-/-/PosPV/G	-	-	-	-	-	-	NoPV/-/-/NoPV/NoPV/G	-	-	PosPV/-/-/-/PosPV/G
Core	rxn14419_c0	(0.5) O2_c0[c0] + (4) H+_c0[c0] + (1) cytochrome-bd-red_c0[c0] -> (1) H2O_c0[c0] + (2) H+_e0[e0] + (1) cytochrome-bd-ox_c0[c0]	(0.5) cpd00007[c0] + (4) cpd00067[c0] + (1) cpd18076_c0[c0] -> (1) cpd00001[c0] + (2) cpd00067[e0] + (1) cpd18075_c0[c0]	-	HB|CI:-2						c0	3	0	0	0	0	PosPV/-/-/-/PosPV/G	-	-	-	-	-	-	NoPV/-/-/NoPV/NoPV/G	-	-	PosPV/-/-/-/PosPV/G
Core	rxn14421_c0	(1) Ubiquinol-8_c0[c0] + (1) cytochrome-bo-ox_c0[c0] -> (2) H+_e0[e0] + (1) Ubiquinone-8_c0[c0] + (1) cytochrome-bo-red_c0[c0]	(1) cpd15561[c0] + (1) cpd18077_c0[c0] -> (2) cpd00067[e0] + (1) cpd15560[c0] + (1) cpd18078_c0[c0]	-	HB|CI:2						c0	3	0	0	0	0	-	-	-	PosPV/-/-/-/PosPV/G	-	NoPV/-/-/-/PosPV/G	-	-	PosPV/-/-/-/PosPV/G	-	-
Core	rxn14422_c0	(0.5) O2_c0[c0] + (4) H+_c0[c0] + (1) cytochrome-bo-red_c0[c0] -> (1) H2O_c0[c0] + (2) H+_e0[e0] + (1) cytochrome-bo-ox_c0[c0]	(0.5) cpd00007[c0] + (4) cpd00067[c0] + (1) cpd18078_c0[c0] -> (1) cpd00001[c0] + (2) cpd00067[e0] + (1) cpd18077_c0[c0]	-	HB|CI:-2						c0	3	0	0	0	0	-	-	-	PosPV/-/-/-/PosPV/G	-	NoPV/-/-/-/PosPV/G	-	-	PosPV/-/-/-/PosPV/G	-	-
Core	rxn00083_c0	(1) NAD_c0[c0] + (1) NADPH_c0[c0] -> (1) NADH_c0[c0] + (1) NADP_c0[c0]	(1) cpd00003[c0] + (1) cpd00005[c0] -> (1) cpd00004[c0] + (1) cpd00006[c0]	-	OK	R00112	1.6.1.2-RXN.c;PYRNUTRANSHYDROGEN-RXN.c			Soluble pyridine nucleotide transhydrogenase (EC 1.6.1.1)|NAD(P) transhydrogenase alpha subunit (EC 1.6.1.2)|NAD(P) transhydrogenase subunit beta (EC 1.6.1.2)|NAD(P)+ transhydrogenase (B-specific) (EC 1.6.1.1)|NADPH---hemoprotein reductase (EC 1.6.2.4)	c0	2	0	0	0	0	-	-	-	-	-	-	-	PosPV/-/-/NoPV/PosPV/OPHKCAJD_03103	-	-	PosPV/-/-/-/PosPV/BLEPDCHD_03816, BLEPDCHD_03807
Core	rxn00225_c0	(1) ATP_c0[c0] + (1) Acetate_c0[c0] <- (1) ADP_c0[c0] + (1) Acetylphosphate_c0[c0]	(1) cpd00002[c0] + (1) cpd00029[c0] <- (1) cpd00008[c0] + (1) cpd00196[c0]	-	OK|HB	R00315	ACETATEKIN-RXN.c;RXN-7957.c			Acetate kinase (EC 2.7.2.1)|glutamate 1-kinase (EC 2.7.2.13)|propionate kinase (EC 2.7.2.15)	c0	2	0	0	0	0	-	-	-	-	-	-	-	NegNV/-/-/NegNV/NegNV/G	NegNV/-/-/-/NegNV/G	-	-
Core	rxn00336_c0	(1) Isocitrate_c0[c0] <- (1) Succinate_c0[c0] + (1) Glyoxalate_c0[c0]	(1) cpd00260[c0] <- (1) cpd00036[c0] + (1) cpd00040[c0]	-	OK	R00479				Isocitrate lyase (EC 4.1.3.1)|oxalomalate lyase (EC 4.1.3.13)	c0	2	0	0	0	0	-	NegN/-/NegN/NegN/NoNV/G	-	-	-	-	-	-	PosP/-/-/-/PosP/G	-	-
Core	rxn00505_c0	(1) NAD_c0[c0] + (1) Isocitrate_c0[c0] -> (1) NADH_c0[c0] + (1) CO2_c0[c0] + (1) 2-Oxoglutarate_c0[c0]	(1) cpd00003[c0] + (1) cpd00260[c0] -> (1) cpd00004[c0] + (1) cpd00011[c0] + (1) cpd00024[c0]	>	OK	R00709				Isocitrate dehydrogenase 3 subunit alpha, mitochondrial precursor (EC 1.1.1.41)|Isocitrate dehydrogenase 3 subunit beta, mitochondrial precursor (EC 1.1.1.41)|Isocitrate dehydrogenase [NAD] (EC 1.1.1.41)|Isocitrate dehydrogenase 3 subunit gamma, mitochondrial precursor (EC 1.1.1.41)|Isocitrate dehydrogenase [NAD] subunit I, mitochondrial precursor (EC 1.1.1.41)|Isocitrate dehydrogenase [NAD] subu…	c0	2	0	0	0	0	-	-	PosP/-/-/PosP/PosPV/FDEBBACK_03453	-	-	PosP/-/-/-/PosPV/KIFOIBJG_00019	-	-	-	-	-
Core	rxn01275_c0	(1) ATP_c0[c0] + (1) GLCN_c0[c0] -> (1) ADP_c0[c0] + (1) H+_c0[c0] + (1) 6-Phospho-D-gluconate_c0[c0]	(1) cpd00002[c0] + (1) cpd00222[c0] -> (1) cpd00008[c0] + (1) cpd00067[c0] + (1) cpd00284[c0]	>	OK|HB	R01737	GLUCONOKIN-RXN.c		2.7.1.12	Gluconokinase (EC 2.7.1.12)|gluconokinase (EC 2.7.1.12)	c0	2	0	0	0	0	-	-	-	-	NoB/-/NoB/NoB/NoB/FHPFMLLL_01544, FHPFMLLL_02613	-	-	NoB/-/-/NoB/NoB/OPHKCAJD_01684	-	-	-
Core	rxn01871_c0	(1) Acetyl-CoA_c0[c0] + (1) Dihydrolipoamide_c0[c0] <- (1) CoA_c0[c0] + (1) S-Acetyldihydrolipoamide_c0[c0]	(1) cpd00022[c0] + (1) cpd00449[c0] <- (1) cpd00010[c0] + (1) cpd00836[c0]	-	OK	R02569				Dihydrolipoamide acetyltransferase component of pyruvate dehydrogenase complex (EC 2.3.1.12)|Dihydrolipoamide acetyltransferase component (E2) of acetoin dehydrogenase complex (EC 2.3.1.-)|dolichol O-acyltransferase (EC 2.3.1.123)	c0	2	0	0	0	0	-	-	NoNV/-/-/NoNV/NoNV/FDEBBACK_02233	-	-	-	-	-	NoB/-/-/-/NoB/DJGMFOLP_01962, DJGMFOLP_00939	-	-
Core	rxn02112_c0	(1) NAD_c0[c0] + (1) BDOH_c0[c0] <-> (1) NADH_c0[c0] + (1) H+_c0[c0] + (1) ACTN_c0[c0]	(1) cpd00003[c0] + (1) cpd01947[c0] <-> (1) cpd00004[c0] + (1) cpd00067[c0] + (1) cpd00361[c0]	-	OK	R02946	RR-BUTANEDIOL-DEHYDROGENASE-RXN.c			2,3-butanediol dehydrogenase, S-alcohol forming, (R)-acetoin-specific (EC 1.1.1.4)|2,3-butanediol dehydrogenase, R-alcohol forming, (R)- and (S)-acetoin-specific (EC 1.1.1.4)|(R,R)-butanediol dehydrogenase (EC 1.1.1.4)	c0	2	0	0	0	0	-	NoB/-/NoB/NoB/NoB/JOINCCCK_03316	-	-	-	-	NoB/-/-/NoB/NoB/BNAPOCOJ_01326, BNAPOCOJ_02334, BNAPOCOJ_02336	-	-	-	-
Core	rxn03240_c0	(1) (S)-3-Hydroxyhexadecanoyl-CoA_c0[c0] <-> (1) H2O_c0[c0] + (1) (2E)-Hexadecenoyl-CoA_c0[c0]	(1) cpd03113[c0] <-> (1) cpd00001[c0] + (1) cpd03126[c0]	-	OK	R04738				Enoyl-CoA hydratase (EC 4.2.1.17)|tryptophan synthase (EC 4.2.1.20)|(S)-norcoclaurine synthase (EC 4.2.1.78)	c0	2	0	0	0	0	-	-	-	-	NoB/-/NoB/NoB/NoB/FHPFMLLL_04810, FHPFMLLL_00351, FHPFMLLL_03115	-	-	-	-	NoB/-/-/-/NoB/JGHDODPO_00737, JGHDODPO_03107, JGHDODPO_02572, JGHDODPO_01451, JGHDODPO_02581	-
Core	rxn03978_c0	(2) H2O_c0[c0] + (1) NH3_c0[c0] + (6) Cytochrome c3+_c0[c0] -> (8) H+_c0[c0] + (1) Nitrite_c0[c0] + (6) Cytochrome c2+_c0[c0]	(2) cpd00001[c0] + (1) cpd00013[c0] + (6) cpd00109[c0] -> (8) cpd00067[c0] + (1) cpd00075[c0] + (6) cpd00110[c0]	<	OK	R05712				Cytochrome c552 precursor (EC 1.7.2.2)|nitrite reductase (cytochrome	c0	2	0	0	0	0	-	-	-	-	-	-	-	-	-	PosPV/-/-/-/NoPV/G	NoB/-/-/-/NoB/BLEPDCHD_03552, BLEPDCHD_01530
Core	rxn05581_c0	(1) Glycerol_c0[c0] <-> (1) Glycerol_e0[e0]	(1) cpd00100[c0] <-> (1) cpd00100[e0]	-	OK					Glycerol uptake facilitator protein	c0	2	0	0	0	0	-	NoPV/-/NoPV/NoPV/NoV/JOINCCCK_01904	NoPV/-/-/NoPV/NoV/FDEBBACK_00288	-	-	-	-	-	-	-	-
Core	rxn08094_c0	(1) NAD_c0[c0] + (1) CoA_c0[c0] + (1) 2-Oxoglutarate_c0[c0] -> (1) NADH_c0[c0] + (1) CO2_c0[c0] + (1) Succinyl-CoA_c0[c0]	(1) cpd00003[c0] + (1) cpd00010[c0] + (1) cpd00024[c0] -> (1) cpd00004[c0] + (1) cpd00011[c0] + (1) cpd00078[c0]	>	OK	R08549	2OXOGLUTARATEDEH-RXN.c			2-oxoglutarate dehydrogenase E1 component (EC 1.2.4.2)|Dihydrolipoamide dehydrogenase of 2-oxoglutarate dehydrogenase (EC 1.8.1.4)|Dihydrolipoamide succinyltransferase component (E2) of 2-oxoglutarate dehydrogenase complex (EC 2.3.1.61)|pyruvate dehydrogenase (quinone) (EC 1.2.5.1)|protein-disulfide reductase (EC 1.8.1.8)|bile acid-CoA:amino acid N-acyltransferase (EC 2.3.1.65)	c0	2	0	0	0	0	-	-	-	-	PosP/-/PosP/PosP/PosP/G	-	-	-	NoPV/-/-/-/NoPV/DJGMFOLP_00060, DJGMFOLP_00059	-	-
Core	rxn08655_c0	(1) Glycolate_c0[c0] + (1) Ubiquinone-8_c0[c0] -> (1) Glyoxalate_c0[c0] + (1) Ubiquinol-8_c0[c0]	(1) cpd00139[c0] + (1) cpd15560[c0] -> (1) cpd00040[c0] + (1) cpd15561[c0]	-	OK					Glycolate dehydrogenase (EC 1.1.99.14), subunit GlcD|Glycolate dehydrogenase (EC 1.1.99.14), FAD-binding subunit GlcE|Glycolate dehydrogenase (EC 1.1.99.14), iron-sulfur subunit GlcF	c0	2	0	0	0	0	-	NoB/-/NoB/NoB/NoB/JOINCCCK_02202	-	-	PosPV/-/PosPV/NoPV/NoPV/FHPFMLLL_01917	-	-	-	-	-	-
Core	rxn08656_c0	(1) Glycolate_c0[c0] + (1) Menaquinone 8_c0[c0] -> (1) Glyoxalate_c0[c0] + (1) Menaquinol 8_c0[c0]	(1) cpd00139[c0] + (1) cpd15500[c0] -> (1) cpd00040[c0] + (1) cpd15499[c0]	<	OK					Glycolate dehydrogenase (EC 1.1.99.14), subunit GlcD|Glycolate dehydrogenase (EC 1.1.99.14), FAD-binding subunit GlcE|Glycolate dehydrogenase (EC 1.1.99.14), iron-sulfur subunit GlcF	c0	2	0	0	0	0	-	NoB/-/NoB/NoB/NoB/JOINCCCK_02202	-	-	NoB/-/NoB/NoB/NoB/FHPFMLLL_01917	-	-	-	-	-	-
Core	rxn10121_c0	(2) H+_c0[c0] + (1) Nitrate_c0[c0] + (1) Menaquinol 8_c0[c0] -> (1) H2O_c0[c0] + (2) H+_e0[e0] + (1) Nitrite_c0[c0] + (1) Menaquinone 8_c0[c0]	(2) cpd00067[c0] + (1) cpd00209[c0] + (1) cpd15499[c0] -> (1) cpd00001[c0] + (2) cpd00067[e0] + (1) cpd00075[c0] + (1) cpd15500[c0]	>	OK					Nitrite reductase [NAD(P)H] large subunit (EC 1.7.1.4)|Assimilatory nitrate reductase large subunit (EC:1.7.99.4)|Respiratory nitrate reductase delta chain (EC 1.7.99.4)|Respiratory nitrate reductase beta chain (EC 1.7.99.4)|Respiratory nitrate reductase gamma chain (EC 1.7.99.4)|Respiratory nitrate reductase alpha chain (EC 1.7.99.4)|Periplasmic nitrate reductase precursor (EC 1.7.99.4)|Respirat…	c0	2	0	0	0	0	-	NoB/-/NoB/NoB/NoB/JOINCCCK_01856	PosP/-/-/PosP/PosP/FDEBBACK_00228	-	-	-	-	-	-	-	-
Core	rxn10125_c0	(1) NADH_c0[c0] + (1) NADP_c0[c0] + (2) H+_e0[e0] -> (1) NAD_c0[c0] + (1) NADPH_c0[c0] + (2) H+_c0[c0]	(1) cpd00004[c0] + (1) cpd00006[c0] + (2) cpd00067[e0] -> (1) cpd00003[c0] + (1) cpd00005[c0] + (2) cpd00067[c0]	-	OK					NAD(P) transhydrogenase alpha subunit (EC 1.6.1.2)|NAD(P) transhydrogenase subunit beta (EC 1.6.1.2)|Soluble pyridine nucleotide transhydrogenase (EC 1.6.1.1)	c0	2	0	0	0	0	-	-	-	-	-	-	-	PosPV/-/-/PosPV/PosPV/OPHKCAJD_03103	-	-	NoPV/-/-/-/NoPV/BLEPDCHD_03807, BLEPDCHD_03816
Core	rxn00172_c0	(1) ATP_c0[c0] + (1) CoA_c0[c0] + (1) Acetate_c0[c0] <- (1) ADP_c0[c0] + (1) Phosphate_c0[c0] + (1) Acetyl-CoA_c0[c0]	(1) cpd00002[c0] + (1) cpd00010[c0] + (1) cpd00029[c0] <- (1) cpd00008[c0] + (1) cpd00009[c0] + (1) cpd00022[c0]	-	OK	R00229	ACETATE--COA-LIGASE-ADP-FORMING-RXN.c			Acetyl-CoA synthetase (ADP-forming) alpha chain (EC 6.2.1.13)|Acetyl-CoA synthetase (ADP-forming) beta chain (EC 6.2.1.13)|propionate---CoA ligase (EC 6.2.1.17)	c0	1	0	0	0	0	-	-	-	-	-	NegNV/-/-/-/NegNV/G	-	-	-	-	-
Core	rxn00265_c0	(1) Citrate_c0[c0] -> (1) Acetate_c0[c0] + (1) Oxaloacetate_c0[c0]	(1) cpd00137[c0] -> (1) cpd00029[c0] + (1) cpd00032[c0]	-	OK	R00362	CITLY-RXN.c		4.1.3.6	Citrate lyase beta chain (EC 4.1.3.6)|Citrate lyase alpha chain (EC 4.1.3.6)|Citrate lyase gamma chain, acyl carrier protein (EC 4.1.3.6)|citrate (pro-3S)-lyase (EC 4.1.3.6)	c0	1	0	0	0	0	-	-	-	-	NoB/-/NoB/NoB/NoPV/FHPFMLLL_00821, FHPFMLLL_03329, FHPFMLLL_04729, FHPFMLLL_04730, FHPFMLLL_03323, FHPFMLLL_00822	-	-	-	-	-	-
Core	rxn00285_c0	(1) ATP_c0[c0] + (1) CoA_c0[c0] + (1) Succinate_c0[c0] -> (1) ADP_c0[c0] + (1) Phosphate_c0[c0] + (1) Succinyl-CoA_c0[c0]	(1) cpd00002[c0] + (1) cpd00010[c0] + (1) cpd00036[c0] -> (1) cpd00008[c0] + (1) cpd00009[c0] + (1) cpd00078[c0]	-	OK	R00405	SUCCCOASYN-RXN.c			Succinyl-CoA ligase [ADP-forming] alpha chain (EC 6.2.1.5)|Succinyl-CoA ligase [ADP-forming] beta chain (EC 6.2.1.5)|malate---CoA ligase (EC 6.2.1.9)	c0	1	0	0	0	0	-	-	PosP/-/-/PosP/NoPV/G	-	-	-	-	-	-	-	-
Core	rxn00371_c0	(1) NAD_c0[c0] + (1) Formate_c0[c0] -> (1) NADH_c0[c0] + (1) CO2_c0[c0]	(1) cpd00003[c0] + (1) cpd00047[c0] -> (1) cpd00004[c0] + (1) cpd00011[c0]	>	OK	R00519	1.2.1.2-RXN.c			Formate dehydrogenase N gamma subunit (EC 1.2.1.2)|Formate dehydrogenase N alpha subunit (EC 1.2.1.2)|Formate dehydrogenase N beta subunit (EC 1.2.1.2)|Putative formate dehydrogenase oxidoreductase protein|Formate dehydrogenase related protein|Formate dehydrogenase O alpha subunit (EC 1.2.1.2)|Formate dehydrogenase O gamma subunit (EC 1.2.1.2)|Formate dehydrogenase O beta subunit (EC 1.2.1.2)|Ana…	c0	1	0	0	0	0	-	-	-	-	-	-	-	PosPV/-/-/PosPV/PosPV/OPHKCAJD_00543	-	-	-
Core	rxn00441_c0	(1) 2-Oxoglutarate_c0[c0] + (1) TPP_c0[c0] + (1) H+_c0[c0] -> (1) CO2_c0[c0] + (1) 3-Carboxy-1-hydroxypropyl-ThPP_c0[c0]	(1) cpd00024[c0] + (1) cpd00056[c0] + (1) cpd00067[c0] -> (1) cpd00011[c0] + (1) cpd03189[c0]	>	OK	R00621				2-oxoglutarate dehydrogenase E1 component (EC 1.2.4.2)|pyruvate dehydrogenase (quinone) (EC 1.2.5.1)	c0	1	0	0	0	0	-	-	-	-	-	-	-	-	NoPV/-/-/-/NoPV/DJGMFOLP_00059	-	-
Core	rxn00616_c0	(1) FAD_c0[c0] + (1) H+_c0[c0] + (1) Glycerol-3-phosphate_c0[c0] <-> (1) Glycerone-phosphate_c0[c0] + (1) FADH2_c0[c0]	(1) cpd00015[c0] + (1) cpd00067[c0] + (1) cpd00080[c0] <-> (1) cpd00095[c0] + (1) cpd00982[c0]	>	OK|HB	R00848				Anaerobic glycerol-3-phosphate dehydrogenase subunit B (EC 1.1.5.3)|Aerobic glycerol-3-phosphate dehydrogenase (EC 1.1.5.3)|Anaerobic glycerol-3-phosphate dehydrogenase subunit A (EC 1.1.5.3)|glycerol-3-phosphate dehydrogenase (EC 1.1.5.3)	c0	1	0	0	0	0	-	-	-	PosV/-/-/-/PosV/GIHLEBLJ_00222, GIHLEBLJ_00221	-	-	-	-	-	-	-
Core	rxn00782_c0	(1) NADP_c0[c0] + (1) Phosphate_c0[c0] + (1) Glyceraldehyde3-phosphate_c0[c0] <- (1) NADPH_c0[c0] + (1) H+_c0[c0] + (1) 1,3-Bisphospho-D-glycerate_c0[c0]	(1) cpd00006[c0] + (1) cpd00009[c0] + (1) cpd00102[c0] <- (1) cpd00005[c0] + (1) cpd00067[c0] + (1) cpd00203[c0]	-	OK|HB	R01063	1.2.1.13-RXN.c;GAPDHSYNEC-RXN.c.metaexp.NADP_NADPH			NAD(P)-dependent glyceraldehyde 3-phosphate dehydrogenase archaeal (EC 1.2.1.59)|NADPH-dependent glyceraldehyde-3-phosphate dehydrogenase (EC 1.2.1.13)|succinate-semialdehyde dehydrogenase [NAD(P)+] (EC 1.2.1.16)|4-hydroxymuconic-semialdehyde dehydrogenase (EC 1.2.1.61)	c0	1	0	0	0	0	-	-	-	-	-	-	NoNV/-/-/NoNV/NoNV/BNAPOCOJ_02858, BNAPOCOJ_01390	-	-	-	-
Core	rxn00871_c0	(1) Phosphate_c0[c0] + (1) Butyryl-CoA[c0] -> (1) CoA_c0[c0] + (1) Butanoylphosphate[c0]	(1) cpd00009[c0] + (1) cpd00120[c0] -> (1) cpd00010[c0] + (1) cpd01662[c0]	-	OK|HB	R01174	PHOSPHATE-BUTYRYLTRANSFERASE-RXN.c		2.3.1.19	phosphotransbutyrylase (EC 2.3.1.19)|tRNAMet cytidine acetyltransferase (EC 2.3.1.193)	c0	1	0	0	0	0	-	NoB/-/NoB/NoB/NoB/JOINCCCK_02702	-	-	-	-	-	-	-	-	-
Core	rxn00994_c0	(1) Butyryl-CoA_c0[c0] + (1) Acetoacetate_c0[c0] <- (1) Butyrate_c0[c0] + (1) Acetoacetyl-CoA_c0[c0]	(1) cpd00120[c0] + (1) cpd00142[c0] <- (1) cpd00211[c0] + (1) cpd00279[c0]	-	OK	R01365	2.8.3.9-RXN.c		2.8.3.9	Butyrate-acetoacetate CoA-transferase subunit A (EC 2.8.3.9)|Butyrate-acetoacetate CoA-transferase subunit B (EC 2.8.3.9)|O-phospho-L-seryl-tRNASec:L-selenocysteinyl-tRNA synthase (EC 2.9.1.2)	c0	1	0	0	0	0	-	-	-	-	-	-	-	-	-	NoNV/-/-/-/NoNV/JGHDODPO_03705	-
Core	rxn01121_c0	(1) GLCN_c0[c0] -> (1) H2O_c0[c0] + (1) 2-keto-3-deoxygluconate_c0[c0]	(1) cpd00222[c0] -> (1) cpd00001[c0] + (1) cpd00176[c0]	>	OK	R01538	GLUCONATE-DEHYDRATASE-RXN.c		4.2.1.39	Gluconate dehydratase (EC 4.2.1.39)|galactarate dehydratase (EC 4.2.1.42)	c0	1	0	0	0	0	-	-	-	-	-	-	-	-	-	NoB/-/-/-/NoB/JGHDODPO_03385, JGHDODPO_03383	-
Core	rxn01872_c0	(1) Succinyl-CoA_c0[c0] + (1) Dihydrolipoamide_c0[c0] <-> (1) CoA_c0[c0] + (1) S-Succinyldihydrolipoamide_c0[c0]	(1) cpd00078[c0] + (1) cpd00449[c0] <-> (1) cpd00010[c0] + (1) cpd00860[c0]	-	OK	R02570				Dihydrolipoamide succinyltransferase component (E2) of 2-oxoglutarate dehydrogenase complex (EC 2.3.1.61)|bile acid-CoA:amino acid N-acyltransferase (EC 2.3.1.65)	c0	1	0	0	0	0	-	-	-	-	-	-	-	-	NoNV/-/-/-/NoNV/DJGMFOLP_00060	-	-
Core	rxn02113_c0	(1) H+_c0[c0] + (1) ALCTT_c0[c0] -> (1) CO2_c0[c0] + (1) ACTN_c0[c0]	(1) cpd00067[c0] + (1) cpd00668[c0] -> (1) cpd00011[c0] + (1) cpd00361[c0]	>	OK	R02947				Alpha-acetolactate decarboxylase (EC 4.1.1.5)|phenylalanine decarboxylase (EC 4.1.1.53)	c0	1	0	0	0	0	-	-	NoB/-/-/NoB/NoB/FDEBBACK_01449	-	-	-	-	-	-	-	-
Core	rxn02342_c0	(1) Lipoamide_c0[c0] + (1) 2-Hydroxyethyl-ThPP_c0[c0] -> (1) TPP_c0[c0] + (1) S-Acetyldihydrolipoamide_c0[c0]	(1) cpd00213[c0] + (1) cpd03049[c0] -> (1) cpd00056[c0] + (1) cpd00836[c0]	-	OK	R03270				Pyruvate dehydrogenase E1 component (EC 1.2.4.1)|Pyruvate dehydrogenase E1 component alpha subunit (EC 1.2.4.1)|Pyruvate dehydrogenase E1 component beta subunit (EC 1.2.4.1)|3-methyl-2-oxobutanoate dehydrogenase (2-methylpropanoyl-transferring) (EC 1.2.4.4)	c0	1	0	0	0	0	-	-	NoPV/-/-/NoPV/NoPV/FDEBBACK_02235, FDEBBACK_02234	-	-	-	-	-	-	-	-
Core	rxn02376_c0	(1) Lipoamide_c0[c0] + (1) 3-Carboxy-1-hydroxypropyl-ThPP_c0[c0] <-> (1) TPP_c0[c0] + (1) S-Succinyldihydrolipoamide_c0[c0]	(1) cpd00213[c0] + (1) cpd03189[c0] <-> (1) cpd00056[c0] + (1) cpd00860[c0]	-	OK	R03316				2-oxoglutarate dehydrogenase E1 component (EC 1.2.4.2)|pyruvate dehydrogenase (quinone) (EC 1.2.5.1)	c0	1	0	0	0	0	-	-	-	-	-	-	-	-	NoPV/-/-/-/NoPV/DJGMFOLP_00059	-	-
Core	rxn05939_c0	(1) CO2_c0[c0] + (1) H+_c0[c0] + (1) Succinyl-CoA_c0[c0] + (1) Reducedferredoxin_c0[c0] -> (1) CoA_c0[c0] + (1) 2-Oxoglutarate_c0[c0] + (1) Oxidizedferredoxin_c0[c0]	(1) cpd00011[c0] + (1) cpd00067[c0] + (1) cpd00078[c0] + (1) cpd11620[c0] -> (1) cpd00010[c0] + (1) cpd00024[c0] + (1) cpd11621[c0]	>	OK					2-oxoglutarate oxidoreductase, alpha subunit (EC 1.2.7.3)|2-oxoglutarate oxidoreductase, gamma subunit (EC 1.2.7.3)|2-oxoglutarate oxidoreductase, beta subunit (EC 1.2.7.3)|2-oxoglutarate oxidoreductase, delta subunit, putative (EC 1.2.7.3)	c0	1	0	0	0	0	-	-	-	-	-	-	-	-	-	PosP/-/-/-/PosPV/G	-
Core	rxn08556_c0	(1) Glycerol-3-phosphate_c0[c0] + (1) Ubiquinone-8_c0[c0] -> (1) Glycerone-phosphate_c0[c0] + (1) Ubiquinol-8_c0[c0]	(1) cpd00080[c0] + (1) cpd15560[c0] -> (1) cpd00095[c0] + (1) cpd15561[c0]	>	OK		GLYC3PDEHYDROG-RXN.c;RXN0-5258.c.metaexp.CPD-9956_UBIQUINONE-8;RXN0-5260.c.metaexp.CPD-9956_UBIQUINONE-8			Aerobic glycerol-3-phosphate dehydrogenase (EC 1.1.5.3)|Anaerobic glycerol-3-phosphate dehydrogenase subunit A (EC 1.1.5.3)|Anaerobic glycerol-3-phosphate dehydrogenase subunit B (EC 1.1.5.3)	c0	1	0	0	0	0	-	-	-	NoPV/-/-/-/NoPV/GIHLEBLJ_00221, GIHLEBLJ_00222	-	-	-	-	-	-	-
Core	rxn08557_c0	(1) Glycerol-3-phosphate_c0[c0] + (1) Menaquinone 8_c0[c0] -> (1) Glycerone-phosphate_c0[c0] + (1) Menaquinol 8_c0[c0]	(1) cpd00080[c0] + (1) cpd15500[c0] -> (1) cpd00095[c0] + (1) cpd15499[c0]	<	OK					Aerobic glycerol-3-phosphate dehydrogenase (EC 1.1.5.3)|Anaerobic glycerol-3-phosphate dehydrogenase subunit A (EC 1.1.5.3)|Anaerobic glycerol-3-phosphate dehydrogenase subunit B (EC 1.1.5.3)	c0	1	0	0	0	0	-	-	-	NoPV/-/-/-/NoPV/GIHLEBLJ_00221, GIHLEBLJ_00222	-	-	-	-	-	-	-
Glycolysis / Gluconeogenesis	rxn00148_c0	(1) ATP_c0[c0] + (1) Pyruvate_c0[c0] <- (1) ADP_c0[c0] + (1) Phosphoenolpyruvate_c0[c0] + (1) H+_c0[c0]	(1) cpd00002[c0] + (1) cpd00020[c0] <- (1) cpd00008[c0] + (1) cpd00061[c0] + (1) cpd00067[c0]	-	OK|HB	R00200	PEPDEPHOS-RXN.c			Pyruvate kinase (EC 2.7.1.40)|galacturonokinase (EC 2.7.1.44)	c0	11	0	0	0	0	NegNV/-/-/-/NegNV/GIHOKGLK_03845	NegNV/-/NegNV/NegNV/NegNV/JOINCCCK_02615, JOINCCCK_02054, JOINCCCK_03265	NegNV/-/-/NegNV/NegNV/FDEBBACK_03106	NegNV/-/-/-/NegNV/GIHLEBLJ_01185	NoNV/-/NoNV/NoNV/NegNV/FHPFMLLL_04707	NegNV/-/-/-/NegNV/KIFOIBJG_02054	NegNV/-/-/NegNV/NegNV/BNAPOCOJ_00216	NegNV/-/-/NegNV/NegNV/OPHKCAJD_03213, OPHKCAJD_00776	NegNV/-/-/-/NegNV/DJGMFOLP_01226	NegNV/-/-/-/NegNV/JGHDODPO_00800	NegNV/-/-/-/NegNV/BLEPDCHD_00557
Glycolysis / Gluconeogenesis	rxn00459_c0	(1) 2-Phospho-D-glycerate_c0[c0] <-> (1) H2O_c0[c0] + (1) Phosphoenolpyruvate_c0[c0]	(1) cpd00482[c0] <-> (1) cpd00001[c0] + (1) cpd00061[c0]	-	OK	R00658	2PGADEHYDRAT-RXN.c			Enolase (EC 4.2.1.11)|o-succinylbenzoate synthase (EC 4.2.1.113)	c0	11	0	0	0	0	PosV/-/-/-/PosV/GIHOKGLK_01709, GIHOKGLK_02470	PosV/-/PosV/NegN/PosV/JOINCCCK_02131	PosV/-/-/PosV/PosV/FDEBBACK_02487	PosV/-/-/-/PosV/GIHLEBLJ_01030	PosV/-/NegN/NegV/PosV/FHPFMLLL_02335	PosV/-/-/-/PosV/KIFOIBJG_01091	PosP/-/-/PosV/PosV/BNAPOCOJ_00492	PosV/-/-/PosV/PosV/OPHKCAJD_02059	PosP/-/-/-/PosV/DJGMFOLP_02106, DJGMFOLP_01918	PosV/-/-/-/PosV/JGHDODPO_02415	PosV/-/-/-/PosV/BLEPDCHD_03075
Glycolysis / Gluconeogenesis	rxn00543_c0	(1) NAD_c0[c0] + (1) Ethanol_c0[c0] <-> (1) NADH_c0[c0] + (1) H+_c0[c0] + (1) Acetaldehyde_c0[c0]	(1) cpd00003[c0] + (1) cpd00363[c0] <-> (1) cpd00004[c0] + (1) cpd00067[c0] + (1) cpd00071[c0]	-	OK	R00754	ALCOHOL-DEHYDROG-RXN.c;ALCOHOL-DEHYDROGENASE-NADP+-RXN.c.metaexp.ACETALD_ETOH_NAD_NADH			Alcohol dehydrogenase (EC 1.1.1.1)|alcohol dehydrogenase (EC 1.1.1.1)|alcohol dehydrogenase [NAD(P)+] (EC 1.1.1.71)	c0	11	0	0	0	0	NoB/-/-/-/NoB/GIHOKGLK_00111	NoNV/-/NoNV/NoNV/NoNV/JOINCCCK_02448, JOINCCCK_02431	NoB/-/-/NoB/NoB/FDEBBACK_03375, FDEBBACK_02479, FDEBBACK_03297, FDEBBACK_01295, FDEBBACK_02549, FDEBBACK_03643, FDEBBACK_01162, FDEBBACK_00540	NoB/-/-/-/NoB/GIHLEBLJ_00605, GIHLEBLJ_00436	NoNV/-/NoNV/NoNV/NoNV/FHPFMLLL_03993, FHPFMLLL_02935, FHPFMLLL_04242, FHPFMLLL_03552, FHPFMLLL_02455, FHPFMLLL_02466	NoNV/-/-/-/NoNV/KIFOIBJG_00889, KIFOIBJG_00126	NoNV/-/-/NoNV/NoNV/BNAPOCOJ_02689, BNAPOCOJ_01554, BNAPOCOJ_03620, BNAPOCOJ_02092, BNAPOCOJ_00640, BNAPOCOJ_03154, BNAPOCOJ_03157, BNAPOCOJ_01322, BNAPOCOJ_01736	NoNV/-/-/NoNV/NoNV/OPHKCAJD_00909, OPHKCAJD_00053, OPHKCAJD_00256, OPHKCAJD_01424, OPHKCAJD_01428	NoB/-/-/-/NoB/DJGMFOLP_02232, DJGMFOLP_00457	NoB/-/-/-/NoNV/JGHDODPO_02467	NoB/-/-/-/NoB/BLEPDCHD_03803, BLEPDCHD_04013
Glycolysis / Gluconeogenesis	rxn00747_c0	(1) Glyceraldehyde3-phosphate_c0[c0] <-> (1) Glycerone-phosphate_c0[c0]	(1) cpd00102[c0] <-> (1) cpd00095[c0]	-	OK	R01015	TRIOSEPISOMERIZATION-RXN.c			Glyceraldehyde-3-phosphate ketol-isomerase (EC 5.3.1.1)|Triosephosphate isomerase (EC 5.3.1.1)|arabinose-5-phosphate isomerase (EC 5.3.1.13)	c0	11	0	0	0	0	NegN/-/-/-/NegV/GIHOKGLK_01320	NegV/-/NegV/PosV/NegV/JOINCCCK_02127	NegV/-/-/NegV/NegV/FDEBBACK_02665, FDEBBACK_02391, FDEBBACK_00774, FDEBBACK_00917	NegV/-/-/-/NegV/GIHLEBLJ_01904, GIHLEBLJ_01905	NegV/-/PosV/NegV/NegV/FHPFMLLL_02899	NegV/-/-/-/NegV/KIFOIBJG_01940, KIFOIBJG_00957	NegV/-/-/NegV/NegV/BNAPOCOJ_01426, BNAPOCOJ_03455, BNAPOCOJ_00212	NegV/-/-/NegV/NegV/OPHKCAJD_01671, OPHKCAJD_02256, OPHKCAJD_03166	NegN/-/-/-/NegV/DJGMFOLP_01635	NegV/-/-/-/NegV/JGHDODPO_02413, JGHDODPO_03103	NegN/-/-/-/NegV/BLEPDCHD_03842, BLEPDCHD_03841
Glycolysis / Gluconeogenesis	rxn00781_c0	(1) NAD_c0[c0] + (1) Phosphate_c0[c0] + (1) Glyceraldehyde3-phosphate_c0[c0] <-> (1) NADH_c0[c0] + (1) H+_c0[c0] + (1) 1,3-Bisphospho-D-glycerate_c0[c0]	(1) cpd00003[c0] + (1) cpd00009[c0] + (1) cpd00102[c0] <-> (1) cpd00004[c0] + (1) cpd00067[c0] + (1) cpd00203[c0]	-	OK|HB	R01061	GAPDHSYNEC-RXN.c.metaexp.NAD_NADH;GAPOXNPHOSPHN-RXN.c			NAD(P)-dependent glyceraldehyde 3-phosphate dehydrogenase archaeal (EC 1.2.1.59)|NAD-dependent glyceraldehyde-3-phosphate dehydrogenase (EC 1.2.1.12)|malonate-semialdehyde dehydrogenase (EC 1.2.1.15)|4-hydroxymuconic-semialdehyde dehydrogenase (EC 1.2.1.61)	c0	11	0	0	0	0	PosV/-/-/-/PosV/GIHOKGLK_00588	PosV/-/PosV/NegN/PosV/JOINCCCK_02125	PosP/-/-/PosP/PosV/FDEBBACK_00919	PosP/-/-/-/PosV/GIHLEBLJ_01033	PosV/-/NegN/PosV/PosV/FHPFMLLL_02901	PosV/-/-/-/PosV/KIFOIBJG_02540	PosP/-/-/PosV/PosV/BNAPOCOJ_01390, BNAPOCOJ_02858, BNAPOCOJ_00210	PosV/-/-/PosV/PosV/OPHKCAJD_03164, OPHKCAJD_00379	PosP/-/-/-/PosV/DJGMFOLP_00633	PosV/-/-/-/PosV/JGHDODPO_01323	PosP/-/-/-/PosV/BLEPDCHD_02720
Glycolysis / Gluconeogenesis	rxn01100_c0	(1) ATP_c0[c0] + (1) 3-Phosphoglycerate_c0[c0] <-> (1) ADP_c0[c0] + (1) 1,3-Bisphospho-D-glycerate_c0[c0]	(1) cpd00002[c0] + (1) cpd00169[c0] <-> (1) cpd00008[c0] + (1) cpd00203[c0]	-	OK|HB	R01512	PHOSGLYPHOS-RXN.c			Phosphoglycerate kinase (EC 2.7.2.3)|butyrate kinase (EC 2.7.2.7)	c0	11	0	0	0	0	NegV/-/-/-/NegV/GIHOKGLK_02199	NegV/-/NegV/PosP/NegV/JOINCCCK_02126	NegN/-/-/NegN/NegV/FDEBBACK_00918	NegN/-/-/-/NegV/GIHLEBLJ_01434	NegV/-/PosP/NegV/NegV/FHPFMLLL_02900	NegV/-/-/-/NegV/KIFOIBJG_00958	NegN/-/-/NegV/NegV/BNAPOCOJ_00211, BNAPOCOJ_02859, BNAPOCOJ_01389	NegV/-/-/NegV/NegV/OPHKCAJD_03165	NegN/-/-/-/NegV/DJGMFOLP_00634	NegV/-/-/-/NegV/JGHDODPO_03955	NegN/-/-/-/NegV/BLEPDCHD_04251
Glycolysis / Gluconeogenesis	rxn01106_c0	(1) 2-Phospho-D-glycerate_c0[c0] <-> (1) 3-Phosphoglycerate_c0[c0]	(1) cpd00482[c0] <-> (1) cpd00169[c0]	-	OK	R01518	3PGAREARR-RXN.c			Phosphoglycerate mutase (EC 5.4.2.1)|2,3-bisphosphoglycerate-independent phosphoglycerate mutase (EC 5.4.2.1)|2,3-bisphosphoglycerate-independent phosphoglycerate mutase, archaeal type (EC 5.4.2.1)|bisphosphoglycerate mutase (EC 5.4.2.4)	c0	11	0	0	0	0	NegV/-/-/-/NegV/G	NegV/-/NegV/PosP/NegV/G	NegV/-/-/NegV/NegV/G	NegV/-/-/-/NegV/G	NegV/-/PosP/PosV/NegV/G	NegV/-/-/-/NegV/G	NegN/-/-/NegV/NegV/G	NegV/-/-/NegV/NegV/G	NegN/-/-/-/NegV/G	NegV/-/-/-/NegV/G	NegV/-/-/-/NegV/G
Glycolysis / Gluconeogenesis	rxn01169_c0	(1) ATP_c0[c0] + (1) beta-D-Glucose_c0[c0] <-> (1) ADP_c0[c0] + (1) H+_c0[c0] + (1) beta-D-Glucose 6-phosphate_c0[c0]	(1) cpd00002[c0] + (1) cpd00190[c0] <-> (1) cpd00008[c0] + (1) cpd00067[c0] + (1) cpd00863[c0]	>	OK|HB	R01600	GLUCOKIN-RXN.c			Glucokinase (EC 2.7.1.2)|Hexokinase (EC 2.7.1.1)|hamamelose kinase (EC 2.7.1.102)|NAD+ kinase (EC 2.7.1.23)	c0	11	0	0	0	0	NoV/-/-/-/NoV/GIHOKGLK_00560, GIHOKGLK_02092, GIHOKGLK_01184, GIHOKGLK_00452	NoV/-/NoV/NoV/NoV/JOINCCCK_02520	NoB/-/-/NoB/NoB/FDEBBACK_02649	NoV/-/-/-/NoV/GIHLEBLJ_02173, GIHLEBLJ_02614, GIHLEBLJ_02285	NoV/-/NoV/NoV/NoV/FHPFMLLL_00320, FHPFMLLL_03759	NoB/-/-/-/NoB/KIFOIBJG_00491	NoV/-/-/NoV/NoV/BNAPOCOJ_00940	NoV/-/-/NoV/NoV/OPHKCAJD_01831	NoV/-/-/-/NoV/DJGMFOLP_00779, DJGMFOLP_01308	NoV/-/-/-/NoV/JGHDODPO_02079, JGHDODPO_00962	NoV/-/-/-/NegV/BLEPDCHD_03209, BLEPDCHD_02471, BLEPDCHD_05202, BLEPDCHD_02490
Glycolysis / Gluconeogenesis	rxn01977_c0	(1) D-glucose-6-phosphate_c0[c0] <-> (1) beta-D-Glucose 6-phosphate_c0[c0]	(1) cpd00079[c0] <-> (1) cpd00863[c0]	-	OK	R02739	GLUCOSE-6-PHOSPHATE-1-EPIMERASE-RXN.c			Glucose-6-phosphate isomerase (EC 5.3.1.9)|chondroitin-glucuronate 5-epimerase (EC 5.1.3.19)|TDP-4-oxo-6-deoxy-alpha-D-glucose-3,4-oxoisomerase (dTDP-3-dehydro-6-deoxy-alpha-D-galactopyranose-forming) (EC 5.3.2.3)	c0	11	0	0	0	0	NoV/-/-/-/NoV/GIHOKGLK_00562, GIHOKGLK_00413	NoV/-/NoV/NoV/NoV/JOINCCCK_03336	NoV/-/-/NoV/NoV/FDEBBACK_03439	NoV/-/-/-/NoV/GIHLEBLJ_02283, GIHLEBLJ_02242	NoV/-/NoV/NoV/NoV/FHPFMLLL_00805	NoV/-/-/-/NoV/KIFOIBJG_00278	NoV/-/-/NoV/NoV/BNAPOCOJ_00750	NoV/-/-/NegV/NoV/OPHKCAJD_01479	NoV/-/-/-/NoV/DJGMFOLP_00386	NoV/-/-/-/NoV/JGHDODPO_03711	NoV/-/-/-/PosV/BLEPDCHD_00283
Glycolysis / Gluconeogenesis	rxn02380_c0	(1) beta-D-Glucose 6-phosphate_c0[c0] <-> (1) D-fructose-6-phosphate_c0[c0]	(1) cpd00863[c0] <-> (1) cpd00072[c0]	-	OK	R03321	PGLUCISOM-RXN.c			Glucose-6-phosphate isomerase, archaeal II (EC 5.3.1.9)|Glucose-6-phosphate isomerase (EC 5.3.1.9)|TDP-4-oxo-6-deoxy-alpha-D-glucose-3,4-oxoisomerase (dTDP-3-dehydro-6-deoxy-alpha-D-galactopyranose-forming) (EC 5.3.2.3)	c0	11	0	0	0	0	PosV/-/-/-/PosV/GIHOKGLK_00562, GIHOKGLK_00413	NoV/-/NoV/NoV/NoV/JOINCCCK_03336	NoV/-/-/NoV/NoV/FDEBBACK_03439	NoV/-/-/-/NoV/GIHLEBLJ_02242, GIHLEBLJ_02283	NoV/-/NoV/NegV/NoV/FHPFMLLL_00805	NoV/-/-/-/NoV/KIFOIBJG_00278	NoV/-/-/NoV/NoV/BNAPOCOJ_00750	NoV/-/-/NegV/NoV/OPHKCAJD_01479	NoV/-/-/-/NoV/DJGMFOLP_00386	NoV/-/-/-/NoV/JGHDODPO_03711	NoV/-/-/-/NoV/BLEPDCHD_00283
Glycolysis / Gluconeogenesis	rxn00011_c0	(1) CO2_c0[c0] + (1) 2-Hydroxyethyl-ThPP_c0[c0] <- (1) Pyruvate_c0[c0] + (1) TPP_c0[c0] + (1) H+_c0[c0]	(1) cpd00011[c0] + (1) cpd03049[c0] <- (1) cpd00020[c0] + (1) cpd00056[c0] + (1) cpd00067[c0]	>	OK	R00014	RXN-12583.c			Pyruvate decarboxylase (EC 4.1.1.1)|Acetolactate synthase small subunit (EC 2.2.1.6), predicted, Archaeal type|Acetolactate synthase small subunit (EC 2.2.1.6)|Acetolactate synthase large subunit (EC 2.2.1.6)|Acetolactate synthase small subunit (EC 2.2.1.6), Xanthomonadales type|Acetolactate synthase small subunit (EC 2.2.1.6), predicted|Acetolactate synthase small subunit (EC 2.2.1.6), predicted…	c0	10	0	0	0	0	NegN/-/-/-/NoNV/GIHOKGLK_00393, GIHOKGLK_00394	NegN/-/NegN/NegN/NegNV/JOINCCCK_01948, JOINCCCK_01942, JOINCCCK_01760, JOINCCCK_01761	NegN/-/-/NegN/NegNV/FDEBBACK_02235, FDEBBACK_00551, FDEBBACK_02234, FDEBBACK_02093, FDEBBACK_02094	NegN/-/-/-/NoNV/GIHLEBLJ_01741, GIHLEBLJ_01740	NegN/-/NegN/NegN/NegNV/FHPFMLLL_04431, FHPFMLLL_03479, FHPFMLLL_04244, FHPFMLLL_02450, FHPFMLLL_03582, FHPFMLLL_04799, FHPFMLLL_03581	-	NegN/-/-/NegN/NegNV/BNAPOCOJ_03035, BNAPOCOJ_00108, BNAPOCOJ_01950, BNAPOCOJ_01951	NegN/-/-/NegN/NegNV/OPHKCAJD_00406, OPHKCAJD_01389, OPHKCAJD_00405, OPHKCAJD_00646	NegN/-/-/-/NegNV/DJGMFOLP_00151, DJGMFOLP_00986	NegN/-/-/-/NegNV/JGHDODPO_02302, JGHDODPO_02303	NegN/-/-/-/NegNV/BLEPDCHD_02544, BLEPDCHD_02545
Glycolysis / Gluconeogenesis	rxn01171_c0	(1) D-Glucose_c0[c0] <-> (1) beta-D-Glucose_c0[c0]	(1) cpd00027[c0] <-> (1) cpd00190[c0]	-	OK	R01602	ALDOSE-1-EPIMERASE-RXN.c			Aldose 1-epimerase (EC 5.1.3.3)|UDP-N-acetylglucosamine 4-epimerase (EC 5.1.3.7)	c0	9	0	0	0	0	NoV/-/-/-/NoV/GIHOKGLK_03278, GIHOKGLK_02852, GIHOKGLK_03275, GIHOKGLK_00807	NoV/-/NoV/NoV/NoV/JOINCCCK_01462, JOINCCCK_02487	-	NoV/-/-/-/NoV/GIHLEBLJ_02506, GIHLEBLJ_01412	NoV/-/NoV/NoV/NoV/FHPFMLLL_01605	-	NoV/-/-/NoV/NoV/BNAPOCOJ_01565, BNAPOCOJ_03138, BNAPOCOJ_01238	NoV/-/-/NoV/NoV/OPHKCAJD_00325	NoV/-/-/-/NoV/DJGMFOLP_00555	NoV/-/-/-/NoV/JGHDODPO_00970	NoV/-/-/-/NegV/BLEPDCHD_01137, BLEPDCHD_01766, BLEPDCHD_01770
Glycolysis / Gluconeogenesis	rxn00247_c0	(1) ATP_c0[c0] + (1) Oxaloacetate_c0[c0] -> (1) ADP_c0[c0] + (1) CO2_c0[c0] + (1) Phosphoenolpyruvate_c0[c0]	(1) cpd00002[c0] + (1) cpd00032[c0] -> (1) cpd00008[c0] + (1) cpd00011[c0] + (1) cpd00061[c0]	>	OK|HB	R00341	PEPCARBOXYKIN-RXN.c		4.1.1.49	Phosphoenolpyruvate carboxykinase [ATP] (EC 4.1.1.49)|6-methylsalicylate decarboxylase (EC 4.1.1.52)	c0	8	0	0	0	0	NoPV/-/-/-/NoPV/GIHOKGLK_03860	NoPV/-/NoPV/NoPV/NoPV/JOINCCCK_00435	NoPV/-/-/NoPV/NoPV/FDEBBACK_00885	NoPV/-/-/-/NoPV/GIHLEBLJ_00929, GIHLEBLJ_00744	NoPV/-/PosPV/NoPV/NoPV/FHPFMLLL_03855	-	NoPV/-/-/NoPV/NoPV/BNAPOCOJ_03537	NoPV/-/-/NoPV/NoPV/OPHKCAJD_01737	-	-	NoPV/-/-/-/NoPV/BLEPDCHD_04666
Glycolysis / Gluconeogenesis	rxn00704_c0	(1) Glucose-1-phosphate_c0[c0] <-> (1) D-glucose-6-phosphate_c0[c0]	(1) cpd00089[c0] <-> (1) cpd00079[c0]	-	OK	R00959	5.4.2.5-RXN.c;PHOSPHOGLUCMUT-RXN.c			Phosphoglucomutase (EC 5.4.2.2)|beta-phosphoglucomutase (EC 5.4.2.6)|phosphoenolpyruvate mutase (EC 5.4.2.9)	c0	8	0	0	0	0	NegN/-/-/-/NegN/GIHOKGLK_03119	NoNV/-/NoNV/NoNV/NoNV/JOINCCCK_00395	-	NegN/-/-/-/NegN/GIHLEBLJ_00450	NegN/-/NegN/NegN/NegNV/G	-	-	NegN/-/-/NegN/NegNV/G	NegN/-/-/-/NegN/G	NegN/-/-/-/NegNV/G	NegN/-/-/-/NegN/BLEPDCHD_00870
Glycolysis / Gluconeogenesis	rxn00499_c0	(1) NAD_c0[c0] + (1) L-Lactate_c0[c0] <-> (1) NADH_c0[c0] + (1) Pyruvate_c0[c0] + (1) H+_c0[c0]	(1) cpd00003[c0] + (1) cpd00159[c0] <-> (1) cpd00004[c0] + (1) cpd00020[c0] + (1) cpd00067[c0]	-	OK	R00703	L-LACTATE-DEHYDROGENASE-RXN.c			L-lactate dehydrogenase (EC 1.1.1.27)|L-lactate dehydrogenase (EC 1.1.1.27)	c0	6	0	0	0	0	-	NegV/-/NegV/NoV/NegV/JOINCCCK_00422, JOINCCCK_01482, JOINCCCK_01080	NegNV/-/-/NegNV/NegV/G	-	NoV/-/NoV/NoV/NoV/FHPFMLLL_04388, FHPFMLLL_02435, FHPFMLLL_04613	NoNV/-/-/-/NoNV/KIFOIBJG_01730	NegNV/-/-/NegNV/NoV/BNAPOCOJ_01915, BNAPOCOJ_02930	-	-	NegNV/-/-/-/NoV/G	-
Glycolysis / Gluconeogenesis	rxn00506_c0	(1) H2O_c0[c0] + (1) NAD_c0[c0] + (1) Acetaldehyde_c0[c0] -> (1) NADH_c0[c0] + (1) Acetate_c0[c0] + (2) H+_c0[c0]	(1) cpd00001[c0] + (1) cpd00003[c0] + (1) cpd00071[c0] -> (1) cpd00004[c0] + (1) cpd00029[c0] + (2) cpd00067[c0]	>	OK	R00710	ALDEHYDE-DEHYDROGENASE-NADORNOP+-RXN.c.metaexp.ACET_ACETALD_NAD_NADH;RXN66-3.c			Aldehyde dehydrogenase (EC 1.2.1.3)|aminomuconate-semialdehyde dehydrogenase (EC 1.2.1.32)|oxoglutarate dehydrogenase (NADP+) (EC 1.2.1.52)	c0	6	0	0	0	0	-	NoPV/-/NoPV/NoPV/NoPV/JOINCCCK_00148, JOINCCCK_01617	-	NoB/-/-/-/NoB/GIHLEBLJ_01385	-	NoPV/-/-/-/NoPV/KIFOIBJG_01041	NoPV/-/-/NoPV/NoPV/BNAPOCOJ_02848, BNAPOCOJ_03621	NoPV/-/-/NoPV/NoPV/OPHKCAJD_00912	-	NoB/-/-/-/NoPV/JGHDODPO_03764	-
Glycolysis / Gluconeogenesis	rxn07191_c0	(1) H2O_c0[c0] + (1) Glyceraldehyde3-phosphate_c0[c0] + (1) Oxidizedferredoxin_c0[c0] <-> (3) H+_c0[c0] + (1) 3-Phosphoglycerate_c0[c0] + (1) Reducedferredoxin_c0[c0]	(1) cpd00001[c0] + (1) cpd00102[c0] + (1) cpd11621[c0] <-> (3) cpd00067[c0] + (1) cpd00169[c0] + (1) cpd11620[c0]	>	OK	R07159				Glyceraldehyde-3-phosphate: ferredoxin oxidoreductase (EC 1.2.7.6)|indolepyruvate ferredoxin oxidoreductase (EC 1.2.7.8)	c0	5	0	0	0	0	NegV/-/-/-/NegV/G	-	-	NegNV/-/-/-/NegNV/G	-	NegN/-/-/-/NegNV/G	-	-	NegNV/-/-/-/NegNV/G	-	NegNV/-/-/-/NegNV/G
Glycolysis / Gluconeogenesis	rxn00175_c0	(1) ATP_c0[c0] + (1) CoA_c0[c0] + (1) Acetate_c0[c0] -> (1) PPi_c0[c0] + (1) AMP_c0[c0] + (1) Acetyl-CoA_c0[c0] + (1) H+_c0[c0]	(1) cpd00002[c0] + (1) cpd00010[c0] + (1) cpd00029[c0] -> (1) cpd00012[c0] + (1) cpd00018[c0] + (1) cpd00022[c0] + (1) cpd00067[c0]	>	OK|HB	R00235	ACETATE--COA-LIGASE-RXN.c			Acetyl-coenzyme A synthetase (EC 6.2.1.1)|acetate---CoA ligase (ADP-forming) (EC 6.2.1.13)	c0	3	0	0	0	0	-	-	-	PosPV/-/-/-/PosPV/GIHLEBLJ_02632	-	NoPV/-/-/-/NoPV/KIFOIBJG_00161, KIFOIBJG_01063	-	-	-	-	NoPV/-/-/-/NoPV/BLEPDCHD_02381
Glycolysis / Gluconeogenesis	rxn00305_c0	(1) Oxaloacetate_c0[c0] + (1) GTP_c0[c0] -> (1) CO2_c0[c0] + (1) GDP_c0[c0] + (1) Phosphoenolpyruvate_c0[c0]	(1) cpd00032[c0] + (1) cpd00038[c0] -> (1) cpd00011[c0] + (1) cpd00031[c0] + (1) cpd00061[c0]	>	OK|HB	R00431	4.1.1.32-RXN.c			Phosphoenolpyruvate carboxykinase [GTP] (EC 4.1.1.32)|phosphopantothenoylcysteine decarboxylase (EC 4.1.1.36)	c0	3	0	0	0	0	-	-	-	-	NoPV/-/NoPV/NoPV/NoPV/FHPFMLLL_04143	NoPV/-/-/-/NoPV/KIFOIBJG_01880	-	-	NoPV/-/-/-/NoPV/DJGMFOLP_02137	-	-
Glycolysis / Gluconeogenesis	rxn01871_c0	(1) Acetyl-CoA_c0[c0] + (1) Dihydrolipoamide_c0[c0] <- (1) CoA_c0[c0] + (1) S-Acetyldihydrolipoamide_c0[c0]	(1) cpd00022[c0] + (1) cpd00449[c0] <- (1) cpd00010[c0] + (1) cpd00836[c0]	-	OK	R02569				Dihydrolipoamide acetyltransferase component of pyruvate dehydrogenase complex (EC 2.3.1.12)|Dihydrolipoamide acetyltransferase component (E2) of acetoin dehydrogenase complex (EC 2.3.1.-)|dolichol O-acyltransferase (EC 2.3.1.123)	c0	2	0	0	0	0	-	-	NoNV/-/-/NoNV/NoNV/FDEBBACK_02233	-	-	-	-	-	NoB/-/-/-/NoB/DJGMFOLP_01962, DJGMFOLP_00939	-	-
Glycolysis / Gluconeogenesis	rxn03481_c0	(1) H2O_c0[c0] + (1) Arbutin-6P_c0[c0] -> (1) Quinol_c0[c0] + (1) beta-D-Glucose 6-phosphate_c0[c0]	(1) cpd00001[c0] + (1) cpd03697[c0] -> (1) cpd00415[c0] + (1) cpd00863[c0]	>	OK	R05133	RXN0-5295.c			6-phospho-beta-glucosidase ascB (EC 3.2.1.86)|6-phospho-beta-glucosidase (EC 3.2.1.86)|6-phospho-beta-glucosidase (EC 3.2.1.86)	c0	2	0	0	0	0	-	NoPV/-/NoPV/NoPV/NoPV/JOINCCCK_01512, JOINCCCK_02278, JOINCCCK_02251, JOINCCCK_02252, JOINCCCK_02276, JOINCCCK_02256, JOINCCCK_03245, JOINCCCK_02267, JOINCCCK_00729	-	-	-	NoPV/-/-/-/NoPV/KIFOIBJG_00973	-	-	-	-	-
Glycolysis / Gluconeogenesis	rxn03482_c0	(1) H2O_c0[c0] + (1) Salicin-6P_c0[c0] -> (1) beta-D-Glucose 6-phosphate_c0[c0] + (1) Saligenin_c0[c0]	(1) cpd00001[c0] + (1) cpd03698[c0] -> (1) cpd00863[c0] + (1) cpd01553[c0]	>	OK	R05134	RXN0-5297.c			6-phospho-beta-glucosidase ascB (EC 3.2.1.86)|6-phospho-beta-glucosidase (EC 3.2.1.86)|6-phospho-beta-glucosidase (EC 3.2.1.86)	c0	2	0	0	0	0	-	NoB/-/NoB/NoB/NoB/JOINCCCK_02256, JOINCCCK_02276, JOINCCCK_02267, JOINCCCK_03245, JOINCCCK_00729, JOINCCCK_01512, JOINCCCK_02278, JOINCCCK_02251, JOINCCCK_02252	-	-	-	NoB/-/-/-/NoB/KIFOIBJG_00973	-	-	-	-	-
Glycolysis / Gluconeogenesis	rxn08094_c0	(1) NAD_c0[c0] + (1) CoA_c0[c0] + (1) 2-Oxoglutarate_c0[c0] -> (1) NADH_c0[c0] + (1) CO2_c0[c0] + (1) Succinyl-CoA_c0[c0]	(1) cpd00003[c0] + (1) cpd00010[c0] + (1) cpd00024[c0] -> (1) cpd00004[c0] + (1) cpd00011[c0] + (1) cpd00078[c0]	>	OK	R08549	2OXOGLUTARATEDEH-RXN.c			2-oxoglutarate dehydrogenase E1 component (EC 1.2.4.2)|Dihydrolipoamide dehydrogenase of 2-oxoglutarate dehydrogenase (EC 1.8.1.4)|Dihydrolipoamide succinyltransferase component (E2) of 2-oxoglutarate dehydrogenase complex (EC 2.3.1.61)|pyruvate dehydrogenase (quinone) (EC 1.2.5.1)|protein-disulfide reductase (EC 1.8.1.8)|bile acid-CoA:amino acid N-acyltransferase (EC 2.3.1.65)	c0	2	0	0	0	0	-	-	-	-	PosP/-/PosP/PosP/PosP/G	-	-	-	NoPV/-/-/-/NoPV/DJGMFOLP_00060, DJGMFOLP_00059	-	-
Glycolysis / Gluconeogenesis	rxn00172_c0	(1) ATP_c0[c0] + (1) CoA_c0[c0] + (1) Acetate_c0[c0] <- (1) ADP_c0[c0] + (1) Phosphate_c0[c0] + (1) Acetyl-CoA_c0[c0]	(1) cpd00002[c0] + (1) cpd00010[c0] + (1) cpd00029[c0] <- (1) cpd00008[c0] + (1) cpd00009[c0] + (1) cpd00022[c0]	-	OK	R00229	ACETATE--COA-LIGASE-ADP-FORMING-RXN.c			Acetyl-CoA synthetase (ADP-forming) alpha chain (EC 6.2.1.13)|Acetyl-CoA synthetase (ADP-forming) beta chain (EC 6.2.1.13)|propionate---CoA ligase (EC 6.2.1.17)	c0	1	0	0	0	0	-	-	-	-	-	NegNV/-/-/-/NegNV/G	-	-	-	-	-
Glycolysis / Gluconeogenesis	rxn00782_c0	(1) NADP_c0[c0] + (1) Phosphate_c0[c0] + (1) Glyceraldehyde3-phosphate_c0[c0] <- (1) NADPH_c0[c0] + (1) H+_c0[c0] + (1) 1,3-Bisphospho-D-glycerate_c0[c0]	(1) cpd00006[c0] + (1) cpd00009[c0] + (1) cpd00102[c0] <- (1) cpd00005[c0] + (1) cpd00067[c0] + (1) cpd00203[c0]	-	OK|HB	R01063	1.2.1.13-RXN.c;GAPDHSYNEC-RXN.c.metaexp.NADP_NADPH			NAD(P)-dependent glyceraldehyde 3-phosphate dehydrogenase archaeal (EC 1.2.1.59)|NADPH-dependent glyceraldehyde-3-phosphate dehydrogenase (EC 1.2.1.13)|succinate-semialdehyde dehydrogenase [NAD(P)+] (EC 1.2.1.16)|4-hydroxymuconic-semialdehyde dehydrogenase (EC 1.2.1.61)	c0	1	0	0	0	0	-	-	-	-	-	-	NoNV/-/-/NoNV/NoNV/BNAPOCOJ_02858, BNAPOCOJ_01390	-	-	-	-
Glycolysis / Gluconeogenesis	rxn02342_c0	(1) Lipoamide_c0[c0] + (1) 2-Hydroxyethyl-ThPP_c0[c0] -> (1) TPP_c0[c0] + (1) S-Acetyldihydrolipoamide_c0[c0]	(1) cpd00213[c0] + (1) cpd03049[c0] -> (1) cpd00056[c0] + (1) cpd00836[c0]	-	OK	R03270				Pyruvate dehydrogenase E1 component (EC 1.2.4.1)|Pyruvate dehydrogenase E1 component alpha subunit (EC 1.2.4.1)|Pyruvate dehydrogenase E1 component beta subunit (EC 1.2.4.1)|3-methyl-2-oxobutanoate dehydrogenase (2-methylpropanoyl-transferring) (EC 1.2.4.4)	c0	1	0	0	0	0	-	-	NoPV/-/-/NoPV/NoPV/FDEBBACK_02235, FDEBBACK_02234	-	-	-	-	-	-	-	-
Citrate cycle (TCA cycle)	rxn00799_c0	(1) L-Malate_c0[c0] <-> (1) H2O_c0[c0] + (1) Fumarate_c0[c0]	(1) cpd00130[c0] <-> (1) cpd00001[c0] + (1) cpd00106[c0]	-	OK	R01082	FUMHYDR-RXN.c			Fumarate hydratase class I, aerobic (EC 4.2.1.2)|Fumarate hydratase class I (EC 4.2.1.2)|Fumarate hydratase class I, anaerobic (EC 4.2.1.2)|Fumarate hydratase class II (EC 4.2.1.2)|fumarate hydratase (EC 4.2.1.2)	c0	11	0	0	0	0	NegN/-/-/-/NegN/GIHOKGLK_02307	NoNV/-/NoNV/NoNV/NoNV/JOINCCCK_02687, JOINCCCK_02688	NoNV/-/-/NoNV/NoNV/FDEBBACK_01249, FDEBBACK_01250	NegV/-/-/-/NegV/GIHLEBLJ_02117	NegN/-/NegN/NegN/NegN/FHPFMLLL_04889, FHPFMLLL_04890	NoNV/-/-/-/NoNV/KIFOIBJG_00029, KIFOIBJG_00028	NegNV/-/-/NegNV/NoNV/BNAPOCOJ_01568, BNAPOCOJ_01567	NoNV/-/-/NoNV/NoV/OPHKCAJD_02924, OPHKCAJD_02923	NegN/-/-/-/NegN/DJGMFOLP_02193	NoNV/-/-/-/NoV/JGHDODPO_02104, JGHDODPO_02285, JGHDODPO_02105	PosV/-/-/-/NegV/BLEPDCHD_00169
Citrate cycle (TCA cycle)	rxn00011_c0	(1) CO2_c0[c0] + (1) 2-Hydroxyethyl-ThPP_c0[c0] <- (1) Pyruvate_c0[c0] + (1) TPP_c0[c0] + (1) H+_c0[c0]	(1) cpd00011[c0] + (1) cpd03049[c0] <- (1) cpd00020[c0] + (1) cpd00056[c0] + (1) cpd00067[c0]	>	OK	R00014	RXN-12583.c			Pyruvate decarboxylase (EC 4.1.1.1)|Acetolactate synthase small subunit (EC 2.2.1.6), predicted, Archaeal type|Acetolactate synthase small subunit (EC 2.2.1.6)|Acetolactate synthase large subunit (EC 2.2.1.6)|Acetolactate synthase small subunit (EC 2.2.1.6), Xanthomonadales type|Acetolactate synthase small subunit (EC 2.2.1.6), predicted|Acetolactate synthase small subunit (EC 2.2.1.6), predicted…	c0	10	0	0	0	0	NegN/-/-/-/NoNV/GIHOKGLK_00393, GIHOKGLK_00394	NegN/-/NegN/NegN/NegNV/JOINCCCK_01948, JOINCCCK_01942, JOINCCCK_01760, JOINCCCK_01761	NegN/-/-/NegN/NegNV/FDEBBACK_02235, FDEBBACK_00551, FDEBBACK_02234, FDEBBACK_02093, FDEBBACK_02094	NegN/-/-/-/NoNV/GIHLEBLJ_01741, GIHLEBLJ_01740	NegN/-/NegN/NegN/NegNV/FHPFMLLL_04431, FHPFMLLL_03479, FHPFMLLL_04244, FHPFMLLL_02450, FHPFMLLL_03582, FHPFMLLL_04799, FHPFMLLL_03581	-	NegN/-/-/NegN/NegNV/BNAPOCOJ_03035, BNAPOCOJ_00108, BNAPOCOJ_01950, BNAPOCOJ_01951	NegN/-/-/NegN/NegNV/OPHKCAJD_00406, OPHKCAJD_01389, OPHKCAJD_00405, OPHKCAJD_00646	NegN/-/-/-/NegNV/DJGMFOLP_00151, DJGMFOLP_00986	NegN/-/-/-/NegNV/JGHDODPO_02302, JGHDODPO_02303	NegN/-/-/-/NegNV/BLEPDCHD_02544, BLEPDCHD_02545
Citrate cycle (TCA cycle)	rxn00247_c0	(1) ATP_c0[c0] + (1) Oxaloacetate_c0[c0] -> (1) ADP_c0[c0] + (1) CO2_c0[c0] + (1) Phosphoenolpyruvate_c0[c0]	(1) cpd00002[c0] + (1) cpd00032[c0] -> (1) cpd00008[c0] + (1) cpd00011[c0] + (1) cpd00061[c0]	>	OK|HB	R00341	PEPCARBOXYKIN-RXN.c		4.1.1.49	Phosphoenolpyruvate carboxykinase [ATP] (EC 4.1.1.49)|6-methylsalicylate decarboxylase (EC 4.1.1.52)	c0	8	0	0	0	0	NoPV/-/-/-/NoPV/GIHOKGLK_03860	NoPV/-/NoPV/NoPV/NoPV/JOINCCCK_00435	NoPV/-/-/NoPV/NoPV/FDEBBACK_00885	NoPV/-/-/-/NoPV/GIHLEBLJ_00929, GIHLEBLJ_00744	NoPV/-/PosPV/NoPV/NoPV/FHPFMLLL_03855	-	NoPV/-/-/NoPV/NoPV/BNAPOCOJ_03537	NoPV/-/-/NoPV/NoPV/OPHKCAJD_01737	-	-	NoPV/-/-/-/NoPV/BLEPDCHD_04666
Citrate cycle (TCA cycle)	rxn00256_c0	(1) CoA_c0[c0] + (1) H+_c0[c0] + (1) Citrate_c0[c0] <- (1) H2O_c0[c0] + (1) Acetyl-CoA_c0[c0] + (1) Oxaloacetate_c0[c0]	(1) cpd00010[c0] + (1) cpd00067[c0] + (1) cpd00137[c0] <- (1) cpd00001[c0] + (1) cpd00022[c0] + (1) cpd00032[c0]	<	OK	R00351	CITRATE-RE-SYNTHASE-RXN.c;CITSYN-RXN.c		2.3.3.3;4.1.3.7	Citrate synthase, mitochondrial precursor (EC 2.3.3.1)|Citrate synthase (si) (EC 2.3.3.1)|2-isopropylmalate synthase (EC 2.3.3.13)|3-ethylmalate synthase (EC 2.3.3.7)	c0	8	0	0	0	0	NegN/-/-/-/NegNV/GIHOKGLK_00387	-	NegN/-/-/NegN/NegNV/FDEBBACK_00145	-	-	NegN/-/-/-/NegNV/KIFOIBJG_02537	NegN/-/-/NegN/NegNV/BNAPOCOJ_01891	NegN/-/-/NegN/NegNV/OPHKCAJD_03067	NegN/-/-/-/NegN/DJGMFOLP_00238	NoNV/-/-/-/NoNV/JGHDODPO_01300, JGHDODPO_02420	NegN/-/-/-/NegNV/BLEPDCHD_02552
Citrate cycle (TCA cycle)	rxn00199_c0	(1) H+_c0[c0] + (1) Oxalosuccinate_c0[c0] -> (1) CO2_c0[c0] + (1) 2-Oxoglutarate_c0[c0]	(1) cpd00067[c0] + (1) cpd03187[c0] -> (1) cpd00011[c0] + (1) cpd00024[c0]	>	OK	R00268	RXN-8642.c			Isocitrate dehydrogenase [NADP] (EC 1.1.1.42)|isocitrate dehydrogenase (NADP+) (EC 1.1.1.42)	c0	7	0	0	0	0	PosP/-/-/-/PosPV/GIHOKGLK_00388	PosP/-/PosP/PosP/PosPV/JOINCCCK_00351	-	-	-	-	PosP/-/-/PosP/PosPV/BNAPOCOJ_00253	PosP/-/-/PosP/PosPV/OPHKCAJD_01221	PosP/-/-/-/PosPV/DJGMFOLP_00496	NoB/-/-/-/NoB/JGHDODPO_02292	PosP/-/-/-/PosPV/BLEPDCHD_02551
Citrate cycle (TCA cycle)	rxn01387_c0	(1) NADP_c0[c0] + (1) Isocitrate_c0[c0] <-> (1) NADPH_c0[c0] + (1) H+_c0[c0] + (1) Oxalosuccinate_c0[c0]	(1) cpd00006[c0] + (1) cpd00260[c0] <-> (1) cpd00005[c0] + (1) cpd00067[c0] + (1) cpd03187[c0]	-	OK	R01899				Isocitrate dehydrogenase [NADP] (EC 1.1.1.42)|isocitrate dehydrogenase (NADP+) (EC 1.1.1.42)	c0	7	0	0	0	0	PosP/-/-/-/PosPV/GIHOKGLK_00388	PosP/-/PosP/PosP/PosPV/JOINCCCK_00351	-	-	-	-	PosP/-/-/PosP/PosPV/BNAPOCOJ_00253	PosP/-/-/PosP/PosPV/OPHKCAJD_01221	PosP/-/-/-/PosPV/DJGMFOLP_00496	NoB/-/-/-/NoB/JGHDODPO_02292	PosP/-/-/-/PosPV/BLEPDCHD_02551
Citrate cycle (TCA cycle)	rxn00974_c0	(1) Citrate_c0[c0] <-> (1) H2O_c0[c0] + (1) cis-Aconitate_c0[c0]	(1) cpd00137[c0] <-> (1) cpd00001[c0] + (1) cpd00331[c0]	-	OK	R01325	ACONITATEDEHYDR-RXN.c;CITRATE-DEHYDRATASE-RXN.c			Aconitate hydratase 2 (EC 4.2.1.3)|2-methylisocitrate dehydratase (EC 4.2.1.99)|Aconitate hydratase (EC 4.2.1.3)|Aconitate hydratase large subunit (EC 4.2.1.3)|Aconitate hydratase small subunit (EC 4.2.1.3)|3-isopropylmalate dehydratase (EC 4.2.1.33)|2-dehydro-3-deoxy-L-arabinonate dehydratase (EC 4.2.1.43)	c0	6	0	0	0	0	NoV/-/-/-/NoV/GIHOKGLK_00389	NoV/-/NoV/NoV/NoV/JOINCCCK_02924	NoV/-/-/NoV/NoV/FDEBBACK_03924	-	-	NoV/-/-/-/NoV/KIFOIBJG_00020	-	-	NoV/-/-/-/NoV/DJGMFOLP_01976	-	NoV/-/-/-/PosV/BLEPDCHD_02550
Citrate cycle (TCA cycle)	rxn01388_c0	(1) Isocitrate_c0[c0] <-> (1) H2O_c0[c0] + (1) cis-Aconitate_c0[c0]	(1) cpd00260[c0] <-> (1) cpd00001[c0] + (1) cpd00331[c0]	-	OK	R01900				Aconitate hydratase 2 (EC 4.2.1.3)|2-methylisocitrate dehydratase (EC 4.2.1.99)|Aconitate hydratase (EC 4.2.1.3)|Aconitate hydratase large subunit (EC 4.2.1.3)|Aconitate hydratase small subunit (EC 4.2.1.3)|3-isopropylmalate dehydratase (EC 4.2.1.33)	c0	6	0	0	0	0	NoV/-/-/-/NoV/GIHOKGLK_00389	NoV/-/NoV/NoV/NoV/JOINCCCK_02924	NoV/-/-/NoV/NoV/FDEBBACK_03924	-	-	NoV/-/-/-/NoV/KIFOIBJG_00020	-	-	NoV/-/-/-/NoV/DJGMFOLP_01976	-	NoV/-/-/-/NegV/BLEPDCHD_02550
Citrate cycle (TCA cycle)	rxn00250_c0	(1) ATP_c0[c0] + (1) Pyruvate_c0[c0] + (1) H2CO3_c0[c0] -> (1) ADP_c0[c0] + (1) Phosphate_c0[c0] + (1) Oxaloacetate_c0[c0] + (1) H+_c0[c0]	(1) cpd00002[c0] + (1) cpd00020[c0] + (1) cpd00242[c0] -> (1) cpd00008[c0] + (1) cpd00009[c0] + (1) cpd00032[c0] + (1) cpd00067[c0]	-	OK	R00344	PYRUVATE-CARBOXYLASE-RXN.c			Pyruvate carboxyl transferase subunit B (EC 6.4.1.1)|Pyruvate carboxyl transferase subunit A (EC 6.4.1.1)|Pyruvate carboxyl transferase (EC 6.4.1.1)|geranoyl-CoA carboxylase (EC 6.4.1.5)	c0	5	0	0	0	0	PosP/-/-/-/PosPV/GIHOKGLK_01783	PosP/-/PosP/PosP/PosPV/JOINCCCK_01804	PosP/-/-/PosP/PosPV/FDEBBACK_00869	-	-	-	-	-	-	PosP/-/-/-/PosPV/JGHDODPO_02256	PosP/-/-/-/PosPV/BLEPDCHD_03365
Citrate cycle (TCA cycle)	rxn00248_c0	(1) NAD_c0[c0] + (1) L-Malate_c0[c0] <-> (1) NADH_c0[c0] + (1) Oxaloacetate_c0[c0] + (1) H+_c0[c0]	(1) cpd00003[c0] + (1) cpd00130[c0] <-> (1) cpd00004[c0] + (1) cpd00032[c0] + (1) cpd00067[c0]	-	OK	R00342	MALATE-DEH-RXN.c;RXN-10813.c.metaexp.NAD_NADH;RXN-13408.c			Malate dehydrogenase (EC 1.1.1.37), chloroplast precursor|Malate dehydrogenase (EC 1.1.1.37), mitochondrial precursor|Putative malate dehydrogenase (EC 1.1.1.37), similar to archaeal MJ1425|Malate dehydrogenase (EC 1.1.1.37)|malate dehydrogenase (EC 1.1.1.37)	c0	4	0	0	0	0	NoV/-/-/-/PosV/GIHOKGLK_02083, GIHOKGLK_01347	-	-	PosV/-/-/-/PosV/GIHLEBLJ_00557, GIHLEBLJ_02237	-	-	-	-	PosV/-/-/-/PosV/DJGMFOLP_00657	-	NegV/-/-/-/PosV/BLEPDCHD_03660, BLEPDCHD_03857
Citrate cycle (TCA cycle)	rxn00305_c0	(1) Oxaloacetate_c0[c0] + (1) GTP_c0[c0] -> (1) CO2_c0[c0] + (1) GDP_c0[c0] + (1) Phosphoenolpyruvate_c0[c0]	(1) cpd00032[c0] + (1) cpd00038[c0] -> (1) cpd00011[c0] + (1) cpd00031[c0] + (1) cpd00061[c0]	>	OK|HB	R00431	4.1.1.32-RXN.c			Phosphoenolpyruvate carboxykinase [GTP] (EC 4.1.1.32)|phosphopantothenoylcysteine decarboxylase (EC 4.1.1.36)	c0	3	0	0	0	0	-	-	-	-	NoPV/-/NoPV/NoPV/NoPV/FHPFMLLL_04143	NoPV/-/-/-/NoPV/KIFOIBJG_01880	-	-	NoPV/-/-/-/NoPV/DJGMFOLP_02137	-	-
Citrate cycle (TCA cycle)	rxn00306_c0	(1) CoA_c0[c0] + (1) Succinate[c0] + (1) GTP_c0[c0] -> (1) Phosphate_c0[c0] + (1) GDP_c0[c0] + (1) Succinyl-CoA_c0[c0]	(1) cpd00010[c0] + (1) cpd00036[c0] + (1) cpd00038[c0] -> (1) cpd00009[c0] + (1) cpd00031[c0] + (1) cpd00078[c0]	-	OK	R00432	SUCCINATE--COA-LIGASE-GDP-FORMING-RXN.c			Succinyl-CoA ligase [GDP-forming] beta chain (EC 6.2.1.4)|Succinyl-CoA ligase [GDP-forming] alpha chain (EC 6.2.1.4)|oxalate---CoA ligase (EC 6.2.1.8)	c0	3	0	0	0	0	-	-	-	-	-	-	PosP/-/-/PosP/PosP/BNAPOCOJ_03155, BNAPOCOJ_03156	-	PosPV/-/-/-/NoPV/DJGMFOLP_00013, DJGMFOLP_00014	-	PosP/-/-/-/PosPV/BLEPDCHD_04620, BLEPDCHD_04621
Citrate cycle (TCA cycle)	rxn00505_c0	(1) NAD_c0[c0] + (1) Isocitrate_c0[c0] -> (1) NADH_c0[c0] + (1) CO2_c0[c0] + (1) 2-Oxoglutarate_c0[c0]	(1) cpd00003[c0] + (1) cpd00260[c0] -> (1) cpd00004[c0] + (1) cpd00011[c0] + (1) cpd00024[c0]	>	OK	R00709				Isocitrate dehydrogenase 3 subunit alpha, mitochondrial precursor (EC 1.1.1.41)|Isocitrate dehydrogenase 3 subunit beta, mitochondrial precursor (EC 1.1.1.41)|Isocitrate dehydrogenase [NAD] (EC 1.1.1.41)|Isocitrate dehydrogenase 3 subunit gamma, mitochondrial precursor (EC 1.1.1.41)|Isocitrate dehydrogenase [NAD] subunit I, mitochondrial precursor (EC 1.1.1.41)|Isocitrate dehydrogenase [NAD] subu…	c0	2	0	0	0	0	-	-	PosP/-/-/PosP/PosPV/FDEBBACK_03453	-	-	PosP/-/-/-/PosPV/KIFOIBJG_00019	-	-	-	-	-
Citrate cycle (TCA cycle)	rxn01871_c0	(1) Acetyl-CoA_c0[c0] + (1) Dihydrolipoamide_c0[c0] <- (1) CoA_c0[c0] + (1) S-Acetyldihydrolipoamide_c0[c0]	(1) cpd00022[c0] + (1) cpd00449[c0] <- (1) cpd00010[c0] + (1) cpd00836[c0]	-	OK	R02569				Dihydrolipoamide acetyltransferase component of pyruvate dehydrogenase complex (EC 2.3.1.12)|Dihydrolipoamide acetyltransferase component (E2) of acetoin dehydrogenase complex (EC 2.3.1.-)|dolichol O-acyltransferase (EC 2.3.1.123)	c0	2	0	0	0	0	-	-	NoNV/-/-/NoNV/NoNV/FDEBBACK_02233	-	-	-	-	-	NoB/-/-/-/NoB/DJGMFOLP_01962, DJGMFOLP_00939	-	-
Citrate cycle (TCA cycle)	rxn08094_c0	(1) NAD_c0[c0] + (1) CoA_c0[c0] + (1) 2-Oxoglutarate_c0[c0] -> (1) NADH_c0[c0] + (1) CO2_c0[c0] + (1) Succinyl-CoA_c0[c0]	(1) cpd00003[c0] + (1) cpd00010[c0] + (1) cpd00024[c0] -> (1) cpd00004[c0] + (1) cpd00011[c0] + (1) cpd00078[c0]	>	OK	R08549	2OXOGLUTARATEDEH-RXN.c			2-oxoglutarate dehydrogenase E1 component (EC 1.2.4.2)|Dihydrolipoamide dehydrogenase of 2-oxoglutarate dehydrogenase (EC 1.8.1.4)|Dihydrolipoamide succinyltransferase component (E2) of 2-oxoglutarate dehydrogenase complex (EC 2.3.1.61)|pyruvate dehydrogenase (quinone) (EC 1.2.5.1)|protein-disulfide reductase (EC 1.8.1.8)|bile acid-CoA:amino acid N-acyltransferase (EC 2.3.1.65)	c0	2	0	0	0	0	-	-	-	-	PosP/-/PosP/PosP/PosP/G	-	-	-	NoPV/-/-/-/NoPV/DJGMFOLP_00060, DJGMFOLP_00059	-	-
Citrate cycle (TCA cycle)	rxn00257_c0	(1) ATP_c0[c0] + (1) CoA_c0[c0] + (1) Citrate_c0[c0] <- (1) ADP_c0[c0] + (1) Phosphate_c0[c0] + (1) Acetyl-CoA_c0[c0] + (1) Oxaloacetate_c0[c0]	(1) cpd00002[c0] + (1) cpd00010[c0] + (1) cpd00137[c0] <- (1) cpd00008[c0] + (1) cpd00009[c0] + (1) cpd00022[c0] + (1) cpd00032[c0]	-	OK	R00352	ATP-CITRATE-PRO-S--LYASE-RXN.c			Citrate lyase, subunit 1 (EC 2.3.3.8)|Citrate lyase, subunit 2 (EC 2.3.3.8)|levansucrase (EC 2.4.1.10)	c0	1	0	0	0	0	-	NegN/-/NegN/NegN/NegNV/G	-	-	-	-	-	-	-	-	-
Citrate cycle (TCA cycle)	rxn00265_c0	(1) Citrate_c0[c0] -> (1) Acetate_c0[c0] + (1) Oxaloacetate_c0[c0]	(1) cpd00137[c0] -> (1) cpd00029[c0] + (1) cpd00032[c0]	-	OK	R00362	CITLY-RXN.c		4.1.3.6	Citrate lyase beta chain (EC 4.1.3.6)|Citrate lyase alpha chain (EC 4.1.3.6)|Citrate lyase gamma chain, acyl carrier protein (EC 4.1.3.6)|citrate (pro-3S)-lyase (EC 4.1.3.6)	c0	1	0	0	0	0	-	-	-	-	NoB/-/NoB/NoB/NoPV/FHPFMLLL_00821, FHPFMLLL_03329, FHPFMLLL_04729, FHPFMLLL_04730, FHPFMLLL_03323, FHPFMLLL_00822	-	-	-	-	-	-
Citrate cycle (TCA cycle)	rxn00285_c0	(1) ATP_c0[c0] + (1) CoA_c0[c0] + (1) Succinate_c0[c0] -> (1) ADP_c0[c0] + (1) Phosphate_c0[c0] + (1) Succinyl-CoA_c0[c0]	(1) cpd00002[c0] + (1) cpd00010[c0] + (1) cpd00036[c0] -> (1) cpd00008[c0] + (1) cpd00009[c0] + (1) cpd00078[c0]	-	OK	R00405	SUCCCOASYN-RXN.c			Succinyl-CoA ligase [ADP-forming] alpha chain (EC 6.2.1.5)|Succinyl-CoA ligase [ADP-forming] beta chain (EC 6.2.1.5)|malate---CoA ligase (EC 6.2.1.9)	c0	1	0	0	0	0	-	-	PosP/-/-/PosP/NoPV/G	-	-	-	-	-	-	-	-
Citrate cycle (TCA cycle)	rxn00441_c0	(1) 2-Oxoglutarate_c0[c0] + (1) TPP_c0[c0] + (1) H+_c0[c0] -> (1) CO2_c0[c0] + (1) 3-Carboxy-1-hydroxypropyl-ThPP_c0[c0]	(1) cpd00024[c0] + (1) cpd00056[c0] + (1) cpd00067[c0] -> (1) cpd00011[c0] + (1) cpd03189[c0]	>	OK	R00621				2-oxoglutarate dehydrogenase E1 component (EC 1.2.4.2)|pyruvate dehydrogenase (quinone) (EC 1.2.5.1)	c0	1	0	0	0	0	-	-	-	-	-	-	-	-	NoPV/-/-/-/NoPV/DJGMFOLP_00059	-	-
Citrate cycle (TCA cycle)	rxn00520_c0	(1) CoA_c0[c0] + (1) Succinate_c0[c0] + (1) ITP_c0[c0] -> (1) Phosphate_c0[c0] + (1) Succinyl-CoA_c0[c0] + (1) IDP_c0[c0]	(1) cpd00010[c0] + (1) cpd00036[c0] + (1) cpd00068[c0] -> (1) cpd00009[c0] + (1) cpd00078[c0] + (1) cpd00090[c0]	-	OK	R00727	RXN-12511.c			Succinyl-CoA ligase [GDP-forming] beta chain (EC 6.2.1.4)|oxalate---CoA ligase (EC 6.2.1.8)	c0	1	0	0	0	0	-	-	-	-	-	-	-	PosP/-/-/PosP/PosP/G	-	-	-
Citrate cycle (TCA cycle)	rxn01872_c0	(1) Succinyl-CoA_c0[c0] + (1) Dihydrolipoamide_c0[c0] <-> (1) CoA_c0[c0] + (1) S-Succinyldihydrolipoamide_c0[c0]	(1) cpd00078[c0] + (1) cpd00449[c0] <-> (1) cpd00010[c0] + (1) cpd00860[c0]	-	OK	R02570				Dihydrolipoamide succinyltransferase component (E2) of 2-oxoglutarate dehydrogenase complex (EC 2.3.1.61)|bile acid-CoA:amino acid N-acyltransferase (EC 2.3.1.65)	c0	1	0	0	0	0	-	-	-	-	-	-	-	-	NoNV/-/-/-/NoNV/DJGMFOLP_00060	-	-
Citrate cycle (TCA cycle)	rxn02342_c0	(1) Lipoamide_c0[c0] + (1) 2-Hydroxyethyl-ThPP_c0[c0] -> (1) TPP_c0[c0] + (1) S-Acetyldihydrolipoamide_c0[c0]	(1) cpd00213[c0] + (1) cpd03049[c0] -> (1) cpd00056[c0] + (1) cpd00836[c0]	-	OK	R03270				Pyruvate dehydrogenase E1 component (EC 1.2.4.1)|Pyruvate dehydrogenase E1 component alpha subunit (EC 1.2.4.1)|Pyruvate dehydrogenase E1 component beta subunit (EC 1.2.4.1)|3-methyl-2-oxobutanoate dehydrogenase (2-methylpropanoyl-transferring) (EC 1.2.4.4)	c0	1	0	0	0	0	-	-	NoPV/-/-/NoPV/NoPV/FDEBBACK_02235, FDEBBACK_02234	-	-	-	-	-	-	-	-
Citrate cycle (TCA cycle)	rxn02376_c0	(1) Lipoamide_c0[c0] + (1) 3-Carboxy-1-hydroxypropyl-ThPP_c0[c0] <-> (1) TPP_c0[c0] + (1) S-Succinyldihydrolipoamide_c0[c0]	(1) cpd00213[c0] + (1) cpd03189[c0] <-> (1) cpd00056[c0] + (1) cpd00860[c0]	-	OK	R03316				2-oxoglutarate dehydrogenase E1 component (EC 1.2.4.2)|pyruvate dehydrogenase (quinone) (EC 1.2.5.1)	c0	1	0	0	0	0	-	-	-	-	-	-	-	-	NoPV/-/-/-/NoPV/DJGMFOLP_00059	-	-
Arginine and proline metabolism	rxn00179_c0	(1) ATP_c0[c0] + (1) L-Glutamate_c0[c0] <-> (1) ADP_c0[c0] + (1) L-Glutamyl 5-phosphate_c0[c0]	(1) cpd00002[c0] + (1) cpd00023[c0] <-> (1) cpd00008[c0] + (1) cpd02097[c0]	-	OK|HB	R00239	GLUTKIN-RXN.c			Glutamate 5-kinase (EC 2.7.2.11)|propionate kinase (EC 2.7.2.15)	c0	11	0	0	0	0	PosP/-/-/-/NoPV/GIHOKGLK_02049	PosP/-/PosP/PosP/PosPV/JOINCCCK_02882	PosPV/-/-/PosPV/NoPV/FDEBBACK_00302	PosP/-/-/-/NoPV/GIHLEBLJ_02634	PosPV/-/PosPV/PosPV/PosPV/FHPFMLLL_01820	NoPV/-/-/-/NoPV/KIFOIBJG_01121	PosPV/-/-/PosPV/NoPV/BNAPOCOJ_02176	PosPV/-/-/PosPV/NoPV/OPHKCAJD_00940	PosPV/-/-/-/NoPV/DJGMFOLP_01588	PosP/-/-/-/NoPV/JGHDODPO_03953	PosP/-/-/-/PosPV/BLEPDCHD_00138
Arginine and proline metabolism	rxn00184_c0	(1) H2O_c0[c0] + (1) NADP_c0[c0] + (1) L-Glutamate_c0[c0] <-> (1) NADPH_c0[c0] + (1) NH3_c0[c0] + (1) 2-Oxoglutarate_c0[c0] + (1) H+_c0[c0]	(1) cpd00001[c0] + (1) cpd00006[c0] + (1) cpd00023[c0] <-> (1) cpd00005[c0] + (1) cpd00013[c0] + (1) cpd00024[c0] + (1) cpd00067[c0]	-	OK	R00248	GLUTAMATE-DEHYDROGENASE-NADP+-RXN.c.metaexp.NADP_NADPH;GLUTDEHYD-RXN.c			NADP-specific glutamate dehydrogenase (EC 1.4.1.4)|serine 2-dehydrogenase (EC 1.4.1.7)|valine dehydrogenase (NADP+) (EC 1.4.1.8)	c0	11	0	0	0	0	NoV/-/-/-/NegV/GIHOKGLK_00249	NegV/-/NegV/NegV/NegV/JOINCCCK_01411	NoV/-/-/NoV/NoV/FDEBBACK_03736	NoV/-/-/-/NegV/GIHLEBLJ_00052	NoPV/-/NoPV/NoPV/NoPV/FHPFMLLL_03564, FHPFMLLL_00804	NegV/-/-/-/NegV/KIFOIBJG_01338	NoV/-/-/NoV/NoV/BNAPOCOJ_02458, BNAPOCOJ_03315	NegV/-/-/NegV/NegV/OPHKCAJD_00454, OPHKCAJD_01153	NegV/-/-/-/NegV/DJGMFOLP_02337	NegV/-/-/-/NegV/JGHDODPO_02006	NegV/-/-/-/PosV/BLEPDCHD_01448
Arginine and proline metabolism	rxn00187_c0	(1) ATP_c0[c0] + (1) NH3_c0[c0] + (1) L-Glutamate_c0[c0] -> (1) ADP_c0[c0] + (1) Phosphate_c0[c0] + (1) L-Glutamine_c0[c0] + (1) H+_c0[c0]	(1) cpd00002[c0] + (1) cpd00013[c0] + (1) cpd00023[c0] -> (1) cpd00008[c0] + (1) cpd00009[c0] + (1) cpd00053[c0] + (1) cpd00067[c0]	>	OK	R00253	GLUTAMINESYN-RXN.c			Putative glutamine synthetase, Rickettsiales type (EC 6.3.1.2)|Glutamine synthetase (EC 6.3.1.2)|Glutamine synthetase, clostridia type (EC 6.3.1.2)|Glutamine synthetase type III, GlnN (EC 6.3.1.2)|Glutamine synthetase type I (EC 6.3.1.2)|Glutamine synthetase type II, eukaryotic (EC 6.3.1.2)|glutamate---ethylamine ligase (EC 6.3.1.6)	c0	11	0	0	0	0	NoPV/-/-/-/NoPV/GIHOKGLK_00190, GIHOKGLK_01740, GIHOKGLK_03388	NoPV/-/NoPV/NoPV/NoPV/JOINCCCK_00343, JOINCCCK_02874, JOINCCCK_01132	NoPV/-/-/NoPV/NoPV/FDEBBACK_03025, FDEBBACK_03031	NoPV/-/-/-/NoPV/GIHLEBLJ_00788	PosPV/-/PosP/PosPV/NoPV/FHPFMLLL_04765, FHPFMLLL_04057, FHPFMLLL_02888, FHPFMLLL_02049	PosPV/-/-/-/NoPV/KIFOIBJG_01848, KIFOIBJG_01155, KIFOIBJG_01154	NoPV/-/-/NoPV/NoPV/BNAPOCOJ_02828, BNAPOCOJ_02525	NoPV/-/-/NoPV/NoPV/OPHKCAJD_00200, OPHKCAJD_02845	NoPV/-/-/-/NoPV/DJGMFOLP_02041, DJGMFOLP_01152	NoPV/-/-/-/NoPV/JGHDODPO_01477	NoPV/-/-/-/NoPV/BLEPDCHD_01033, BLEPDCHD_02669, BLEPDCHD_04618
Arginine and proline metabolism	rxn00189_c0	(1) H2O_c0[c0] + (1) L-Glutamine_c0[c0] -> (1) NH3_c0[c0] + (1) L-Glutamate_c0[c0]	(1) cpd00001[c0] + (1) cpd00053[c0] -> (1) cpd00013[c0] + (1) cpd00023[c0]	>	OK	R00256	GLUTAMIN-RXN.c;GLUTAMINASE-ASPARAGIN-ASE-RXN.c			Glutaminase (EC 3.5.1.2)|Glutamine amidotransferase chain of NAD synthetase|ceramidase (EC 3.5.1.23)|chitin deacetylase (EC 3.5.1.41)|asparagine synthase (glutamine-hydrolysing) (EC 6.3.5.4)|hydrogenobyrinic acid a,c-diamide synthase (glutamine-hydrolysing) (EC 6.3.5.9)	c0	11	0	0	0	0	NoPV/-/-/-/NoPV/GIHOKGLK_03125, GIHOKGLK_03295	NoPV/-/NoPV/NoPV/NoPV/JOINCCCK_00456	NoPV/-/-/NoPV/NoPV/FDEBBACK_02547, FDEBBACK_00786	NoPV/-/-/-/NoPV/GIHLEBLJ_02252, GIHLEBLJ_00343	NoPV/-/NoPV/NoPV/NoPV/FHPFMLLL_04524, FHPFMLLL_01941, FHPFMLLL_04308	NoPV/-/-/-/NoPV/KIFOIBJG_01359, KIFOIBJG_01937	NoPV/-/-/NoPV/NoPV/BNAPOCOJ_01959	NoPV/-/-/NoPV/NoPV/OPHKCAJD_00414	NoPV/-/-/-/NoPV/DJGMFOLP_01526, DJGMFOLP_01899, DJGMFOLP_01384	NoPV/-/-/-/NoPV/JGHDODPO_02421	NoPV/-/-/-/NoPV/BLEPDCHD_01243, BLEPDCHD_04089
Arginine and proline metabolism	rxn00929_c0	(1) NAD_c0[c0] + (1) L-Proline_c0[c0] <-> (1) NADH_c0[c0] + (2) H+_c0[c0] + (1) 1-Pyrroline-5-carboxylate_c0[c0]	(1) cpd00003[c0] + (1) cpd00129[c0] <-> (1) cpd00004[c0] + (2) cpd00067[c0] + (1) cpd02431[c0]	>	OK|HB	R01248	PYRROLINECARBREDUCT-RXN.c.metaexp.NAD_NADH			Pyrroline-5-carboxylate reductase (EC 1.5.1.2), ProG-like|Pyrroline-5-carboxylate reductase (EC 1.5.1.2)|tauropine dehydrogenase (EC 1.5.1.23)	c0	11	0	0	0	0	NegV/-/-/-/NoV/GIHOKGLK_02068, GIHOKGLK_02204	NegV/-/NegV/NegV/NegV/JOINCCCK_03125	NegV/-/-/NegV/NoV/FDEBBACK_02319	NegV/-/-/-/NoV/GIHLEBLJ_01313, GIHLEBLJ_02456	NoNV/-/NoNV/NoNV/NoNV/FHPFMLLL_01696, FHPFMLLL_03873	NoV/-/-/-/NoV/KIFOIBJG_00286	NegV/-/-/NegV/NoV/BNAPOCOJ_03615, BNAPOCOJ_00949, BNAPOCOJ_00780	NoV/-/-/NegV/NoV/OPHKCAJD_01085, OPHKCAJD_01437	NegV/-/-/-/NoV/DJGMFOLP_00376	NegV/-/-/-/PosV/JGHDODPO_00083	NoV/-/-/-/PosV/BLEPDCHD_02461, BLEPDCHD_02383, BLEPDCHD_04258
Arginine and proline metabolism	rxn00931_c0	(1) NADP_c0[c0] + (1) L-Proline_c0[c0] <-> (1) NADPH_c0[c0] + (2) H+_c0[c0] + (1) 1-Pyrroline-5-carboxylate_c0[c0]	(1) cpd00006[c0] + (1) cpd00129[c0] <-> (1) cpd00005[c0] + (2) cpd00067[c0] + (1) cpd02431[c0]	>	OK|HB	R01251	PYRROLINECARBREDUCT-RXN.c.metaexp.NADP_NADPH			Pyrroline-5-carboxylate reductase (EC 1.5.1.2), ProG-like|Pyrroline-5-carboxylate reductase (EC 1.5.1.2)|Late competence protein ComER, proline oxidase (EC 1.5.1.2)|tauropine dehydrogenase (EC 1.5.1.23)	c0	11	0	0	0	0	NoV/-/-/-/NoV/GIHOKGLK_02204, GIHOKGLK_02068	NoV/-/NoV/NoV/NoV/JOINCCCK_03125	NoV/-/-/NoV/NoV/FDEBBACK_02319	NoV/-/-/-/NoV/GIHLEBLJ_02456, GIHLEBLJ_01313	NegV/-/NegV/NegV/NegV/FHPFMLLL_01696, FHPFMLLL_03873	NoV/-/-/-/NoV/KIFOIBJG_00286	NoV/-/-/NoV/NoV/BNAPOCOJ_03615, BNAPOCOJ_00949, BNAPOCOJ_00780	NegV/-/-/NoV/NoV/OPHKCAJD_01437, OPHKCAJD_01085	NoV/-/-/-/NoV/DJGMFOLP_00376	NoV/-/-/-/NegV/JGHDODPO_00083	NegV/-/-/-/NegV/BLEPDCHD_04258, BLEPDCHD_02461, BLEPDCHD_02383
Arginine and proline metabolism	rxn02373_c0	(1) NADP_c0[c0] + (1) Phosphate_c0[c0] + (1) L-Glutamate5-semialdehyde_c0[c0] <- (1) NADPH_c0[c0] + (1) H+_c0[c0] + (1) L-Glutamyl 5-phosphate_c0[c0]	(1) cpd00006[c0] + (1) cpd00009[c0] + (1) cpd00858[c0] <- (1) cpd00005[c0] + (1) cpd00067[c0] + (1) cpd02097[c0]	-	OK|HB	R03313	GLUTSEMIALDEHYDROG-RXN.c			Gamma-glutamyl phosphate reductase (EC 1.2.1.41)|cinnamoyl-CoA reductase (EC 1.2.1.44)	c0	11	0	0	0	0	NegN/-/-/-/NoNV/GIHOKGLK_02048	NegN/-/NegN/NegN/NegNV/JOINCCCK_02881	NegNV/-/-/NegNV/NoNV/FDEBBACK_00944	NegN/-/-/-/NoNV/GIHLEBLJ_02635	NegNV/-/NegNV/NegNV/NegNV/FHPFMLLL_01823	NoNV/-/-/-/NoNV/KIFOIBJG_01122	NegNV/-/-/NegNV/NoNV/BNAPOCOJ_02175	NegNV/-/-/NegNV/NoNV/OPHKCAJD_00941	NegNV/-/-/-/NoNV/DJGMFOLP_01587	NegN/-/-/-/NoNV/JGHDODPO_03952	NegN/-/-/-/NegNV/BLEPDCHD_00137
Arginine and proline metabolism	rxn02374_c0	(1) L-Glutamate5-semialdehyde_c0[c0] -> (1) H2O_c0[c0] + (1) H+_c0[c0] + (1) 1-Pyrroline-5-carboxylate_c0[c0]	(1) cpd00858[c0] -> (1) cpd00001[c0] + (1) cpd00067[c0] + (1) cpd02431[c0]	>	OK	R03314	SPONTPRO-RXN.c				c0	11	0	0	0	0	PosP/-/-/-/NoPV/G	PosP/-/PosP/PosP/PosPV/G	PosPV/-/-/PosPV/NoPV/G	PosP/-/-/-/NoPV/G	PosPV/-/PosPV/PosPV/PosPV/G	NoPV/-/-/-/NoPV/G	PosPV/-/-/PosPV/NoPV/G	PosPV/-/-/PosPV/NoPV/G	PosPV/-/-/-/NoPV/G	PosP/-/-/-/NoPV/G	PosP/-/-/-/NoPV/G
Arginine and proline metabolism	rxn00802_c0	(1) L-Argininosuccinate_c0[c0] <-> (1) L-Arginine_c0[c0] + (1) Fumarate_c0[c0]	(1) cpd02152[c0] <-> (1) cpd00051[c0] + (1) cpd00106[c0]	-	OK	R01086	ARGSUCCINLYA-RXN.c			Argininosuccinate lyase (EC 4.3.2.1)|peptidylamidoglycolate lyase (EC 4.3.2.5)	c0	10	0	0	0	0	PosP/-/-/-/PosPV/GIHOKGLK_02062	PosP/-/PosP/PosP/NoPV/JOINCCCK_01495	PosP/-/-/PosP/NoPV/FDEBBACK_00206	PosP/-/-/-/PosPV/GIHLEBLJ_00247	PosP/-/PosP/PosP/NoPV/FHPFMLLL_04105	-	PosP/-/-/PosP/PosPV/BNAPOCOJ_00629	PosP/-/-/PosP/NoPV/OPHKCAJD_01921	PosP/-/-/-/PosPV/DJGMFOLP_02534	PosP/-/-/-/NoPV/JGHDODPO_01845	PosP/-/-/-/PosPV/BLEPDCHD_00152
Arginine and proline metabolism	rxn01434_c0	(1) ATP_c0[c0] + (1) L-Aspartate_c0[c0] + (1) Citrulline_c0[c0] <-> (1) PPi_c0[c0] + (1) AMP_c0[c0] + (2) H+_c0[c0] + (1) L-Argininosuccinate_c0[c0]	(1) cpd00002[c0] + (1) cpd00041[c0] + (1) cpd00274[c0] <-> (1) cpd00012[c0] + (1) cpd00018[c0] + (2) cpd00067[c0] + (1) cpd02152[c0]	>	OK|HB	R01954	ARGSUCCINSYN-RXN.c			Argininosuccinate synthase (EC 6.3.4.5)|biotin---[methylmalonyl-CoA-carboxytransferase] ligase (EC 6.3.4.9)	c0	10	0	0	0	0	PosP/-/-/-/PosPV/GIHOKGLK_02072	PosP/-/PosP/PosP/NoPV/JOINCCCK_01494	PosP/-/-/PosP/NoPV/FDEBBACK_00205	PosP/-/-/-/PosPV/GIHLEBLJ_02459	PosP/-/PosP/PosP/NoPV/FHPFMLLL_04104	-	PosP/-/-/PosP/PosPV/BNAPOCOJ_02178	PosP/-/-/PosP/NoPV/OPHKCAJD_00936	PosP/-/-/-/PosPV/DJGMFOLP_01632	PosP/-/-/-/NoPV/JGHDODPO_01846	PosP/-/-/-/PosPV/BLEPDCHD_02387
Arginine and proline metabolism	rxn01637_c0	(1) 2-Oxoglutarate_c0[c0] + (1) N-Acetylornithine_c0[c0] <-> (1) L-Glutamate_c0[c0] + (1) 2-Acetamido-5-oxopentanoate_c0[c0]	(1) cpd00024[c0] + (1) cpd00342[c0] <-> (1) cpd00023[c0] + (1) cpd00918[c0]	-	OK	R02283	ACETYLORNTRANSAM-RXN.c			Acetylornithine aminotransferase (EC 2.6.1.11)|Acetylornithine aminotransferase 1 (EC 2.6.1.11)|glutamine---pyruvate transaminase (EC 2.6.1.15)	c0	10	0	0	0	0	NegN/-/-/-/NegNV/GIHOKGLK_02069	NegN/-/NegN/NegN/NegNV/JOINCCCK_01499, JOINCCCK_00063	NegN/-/-/NegN/NoNV/FDEBBACK_00201	NoB/-/-/-/NoB/GIHLEBLJ_02457	NegN/-/NegN/NegN/NoNV/FHPFMLLL_04109	-	NegN/-/-/NegN/NegNV/BNAPOCOJ_02170, BNAPOCOJ_00174	NegN/-/-/NegN/NoNV/OPHKCAJD_00946	NegN/-/-/-/NegNV/DJGMFOLP_01948	NegN/-/-/-/NoNV/JGHDODPO_01841	NoB/-/-/-/NoB/BLEPDCHD_02384
Arginine and proline metabolism	rxn01917_c0	(1) ATP_c0[c0] + (1) N-Acetyl-L-glutamate_c0[c0] <-> (1) ADP_c0[c0] + (1) n-acetylglutamyl-phosphate_c0[c0]	(1) cpd00002[c0] + (1) cpd00477[c0] <-> (1) cpd00008[c0] + (1) cpd02552[c0]	-	OK|HB	R02649	ACETYLGLUTKIN-RXN.c			Acetylglutamate kinase (EC 2.7.2.8)|acetylglutamate kinase (EC 2.7.2.8)	c0	10	0	0	0	0	PosP/-/-/-/PosPV/GIHOKGLK_00950	PosP/-/PosP/PosP/PosPV/JOINCCCK_01498	PosP/-/-/PosP/NoPV/FDEBBACK_00202	NoB/-/-/-/NoB/GIHLEBLJ_00990	PosP/-/PosP/PosP/NoPV/FHPFMLLL_04108	-	PosP/-/-/PosP/PosPV/BNAPOCOJ_02171	PosP/-/-/PosP/NoPV/OPHKCAJD_00945	PosP/-/-/-/PosPV/DJGMFOLP_02129	PosP/-/-/-/NoPV/JGHDODPO_01842	NoB/-/-/-/NoB/BLEPDCHD_01217
Arginine and proline metabolism	rxn02465_c0	(1) NADP_c0[c0] + (1) Phosphate_c0[c0] + (1) 2-Acetamido-5-oxopentanoate_c0[c0] <- (1) NADPH_c0[c0] + (1) H+_c0[c0] + (1) n-acetylglutamyl-phosphate_c0[c0]	(1) cpd00006[c0] + (1) cpd00009[c0] + (1) cpd00918[c0] <- (1) cpd00005[c0] + (1) cpd00067[c0] + (1) cpd02552[c0]	-	OK|HB	R03443	N-ACETYLGLUTPREDUCT-RXN.c			N-acetyl-gamma-glutamyl-phosphate reductase (EC 1.2.1.38)|3alpha,7alpha,12alpha-trihydroxycholestan-26-al 26-oxidoreductase (EC 1.2.1.40)	c0	10	0	0	0	0	NegN/-/-/-/NegNV/GIHOKGLK_02070	NegN/-/NegN/NegN/NegNV/JOINCCCK_01496	NegN/-/-/NegN/NoNV/FDEBBACK_00204	NoB/-/-/-/NoB/GIHLEBLJ_02458	NegN/-/NegN/NegN/NoNV/FHPFMLLL_04106	-	NegN/-/-/NegN/NegNV/BNAPOCOJ_02174	NegN/-/-/NegN/NoNV/OPHKCAJD_00942	NegN/-/-/-/NegNV/DJGMFOLP_00697	NegN/-/-/-/NoNV/JGHDODPO_01844	NoB/-/-/-/NoB/BLEPDCHD_02386
Arginine and proline metabolism	rxn00405_c0	(1) L-Arginine_c0[c0] + (1) H+_c0[c0] -> (1) CO2_c0[c0] + (1) Agmatine_c0[c0]	(1) cpd00051[c0] + (1) cpd00067[c0] -> (1) cpd00011[c0] + (1) cpd00152[c0]	>	OK	R00566	ARGDECARBOX-RXN.c			Arginine decarboxylase, catabolic (EC 4.1.1.19)|Biosynthetic arginine decarboxylase (EC 4.1.1.19)|Arginine decarboxylase (EC 4.1.1.19)|histidine decarboxylase (EC 4.1.1.22)	c0	9	0	0	0	0	NoB/-/-/-/NoB/GIHOKGLK_00949	NoB/-/NoB/NoB/NoB/JOINCCCK_02502, JOINCCCK_00527	NoB/-/-/NoB/NoB/FDEBBACK_01813	NoB/-/-/-/NoB/GIHLEBLJ_01981, GIHLEBLJ_02410	NoB/-/NoB/NoB/NoB/FHPFMLLL_03897	-	NoB/-/-/NoB/NoB/BNAPOCOJ_00751	NoB/-/-/NoB/NoB/OPHKCAJD_01478	NoB/-/-/-/NoB/DJGMFOLP_00097	-	NoB/-/-/-/NoB/BLEPDCHD_01218
Arginine and proline metabolism	rxn00469_c0	(1) H2O_c0[c0] + (1) N-Acetylornithine_c0[c0] <-> (1) Acetate_c0[c0] + (1) Ornithine_c0[c0]	(1) cpd00001[c0] + (1) cpd00342[c0] <-> (1) cpd00029[c0] + (1) cpd00064[c0]	-	OK	R00669	ACETYLORNDEACET-RXN.c			Acetylornithine deacetylase (EC 3.5.1.16)|succinyl-diaminopimelate desuccinylase (EC 3.5.1.18)|glutaminase (EC 3.5.1.2)	c0	9	0	0	0	0	NoB/-/-/-/NoB/GIHOKGLK_01470	-	NoPV/-/-/PosPV/NoPV/FDEBBACK_00796, FDEBBACK_02821, FDEBBACK_02929	NoB/-/-/-/NoB/GIHLEBLJ_00986	NoB/-/NoB/NoB/NoB/FHPFMLLL_02982, FHPFMLLL_00789	NoB/-/-/-/NoB/KIFOIBJG_02443, KIFOIBJG_02608	PosPV/-/-/NoPV/NoPV/BNAPOCOJ_02054, BNAPOCOJ_01507, BNAPOCOJ_02057	NoPV/-/-/NoPV/NoPV/OPHKCAJD_02156	-	NoPV/-/-/-/NoPV/JGHDODPO_01913, JGHDODPO_03973	NoB/-/-/-/NoB/BLEPDCHD_04456
Arginine and proline metabolism	rxn01636_c0	(1) L-Glutamate_c0[c0] + (1) N-Acetylornithine_c0[c0] -> (1) Ornithine_c0[c0] + (1) N-Acetyl-L-glutamate_c0[c0]	(1) cpd00023[c0] + (1) cpd00342[c0] -> (1) cpd00064[c0] + (1) cpd00477[c0]	-	OK	R02282	GLUTAMATE-N-ACETYLTRANSFERASE-RXN.c		2.3.1.35	Glutamate N-acetyltransferase (EC 2.3.1.35)|[acyl-carrier-protein] S-malonyltransferase (EC 2.3.1.39)	c0	8	0	0	0	0	PosP/-/-/-/PosPV/G	PosP/-/PosP/PosP/PosPV/JOINCCCK_01497	PosV/-/-/NegV/NoV/FDEBBACK_00203	-	PosP/-/PosP/PosP/NoPV/FHPFMLLL_04107	-	NegV/-/-/PosV/PosV/BNAPOCOJ_02172	PosV/-/-/PosV/NoV/OPHKCAJD_00944	PosP/-/-/-/PosPV/DJGMFOLP_00698	PosV/-/-/-/NoV/JGHDODPO_01843	-
Arginine and proline metabolism	rxn00182_c0	(1) H2O_c0[c0] + (1) NAD_c0[c0] + (1) L-Glutamate_c0[c0] <-> (1) NADH_c0[c0] + (1) NH3_c0[c0] + (1) 2-Oxoglutarate_c0[c0] + (1) H+_c0[c0]	(1) cpd00001[c0] + (1) cpd00003[c0] + (1) cpd00023[c0] <-> (1) cpd00004[c0] + (1) cpd00013[c0] + (1) cpd00024[c0] + (1) cpd00067[c0]	-	OK	R00243	GLUTAMATE-DEHYDROGENASE-NADP+-RXN.c.metaexp.NAD_NADH;GLUTAMATE-DEHYDROGENASE-RXN.c			NAD-specific glutamate dehydrogenase (EC 1.4.1.2), large form|NAD-specific glutamate dehydrogenase (EC 1.4.1.2)|NAD-specific glutamate dehydrogenase (EC 1.4.1.2), eukaryotic type|glutamate dehydrogenase [NAD(P)+] (EC 1.4.1.3)|serine 2-dehydrogenase (EC 1.4.1.7)	c0	7	0	0	0	0	NegV/-/-/-/NegV/GIHOKGLK_00279, GIHOKGLK_00249	-	NegV/-/-/NegV/NegV/FDEBBACK_02304, FDEBBACK_03736	NegV/-/-/-/NoV/GIHLEBLJ_01922	PosV/-/PosV/NegV/NegV/FHPFMLLL_01260	-	NegV/-/-/NegV/NegV/BNAPOCOJ_03315	NoV/-/-/NegV/NoV/OPHKCAJD_01153	-	-	NoV/-/-/-/NegV/BLEPDCHD_01437, BLEPDCHD_01448
Arginine and proline metabolism	rxn00192_c0	(1) Acetyl-CoA_c0[c0] + (1) L-Glutamate_c0[c0] -> (1) CoA_c0[c0] + (1) H+_c0[c0] + (1) N-Acetyl-L-glutamate_c0[c0]	(1) cpd00022[c0] + (1) cpd00023[c0] -> (1) cpd00010[c0] + (1) cpd00067[c0] + (1) cpd00477[c0]	>	OK	R00259	N-ACETYLTRANSFER-RXN.c			N-acetylglutamate synthase (EC 2.3.1.1)|N6-hydroxylysine O-acetyltransferase (EC 2.3.1.102)	c0	7	0	0	0	0	-	NoB/-/NoB/NoB/NoB/JOINCCCK_01497	NoPV/-/-/PosPV/NoPV/FDEBBACK_00203	-	NoB/-/NoB/NoB/NoB/FHPFMLLL_04107	-	PosPV/-/-/NoPV/NoPV/BNAPOCOJ_02172	NoPV/-/-/NoPV/NoPV/OPHKCAJD_00944	NoB/-/-/-/NoB/DJGMFOLP_01438, DJGMFOLP_00698	NoPV/-/-/-/NoPV/JGHDODPO_01843, JGHDODPO_00181	-
Arginine and proline metabolism	rxn01019_c0	(1) Ornithine_c0[c0] + (1) Carbamoylphosphate_c0[c0] -> (1) Phosphate_c0[c0] + (1) H+_c0[c0] + (1) Citrulline_c0[c0]	(1) cpd00064[c0] + (1) cpd00146[c0] -> (1) cpd00009[c0] + (1) cpd00067[c0] + (1) cpd00274[c0]	-	OK|HB	R01398	ORNCARBAMTRANSFER-RXN.c			Ornithine carbamoyltransferase (EC 2.1.3.3)|3-hydroxymethylcephem carbamoyltransferase (EC 2.1.3.7)	c0	7	0	0	0	0	-	PosP/-/PosP/PosP/NoPV/JOINCCCK_01215, JOINCCCK_01500	PosP/-/-/PosP/NoPV/FDEBBACK_00797, FDEBBACK_00982	-	PosP/-/PosP/PosP/NoPV/FHPFMLLL_04110	-	PosP/-/-/PosP/PosPV/BNAPOCOJ_02756, BNAPOCOJ_01508	PosP/-/-/PosP/NoPV/OPHKCAJD_01577, OPHKCAJD_02157	PosP/-/-/-/PosPV/DJGMFOLP_02291	PosP/-/-/-/NoPV/JGHDODPO_01840	-
Arginine and proline metabolism	rxn00471_c0	(1) Ornithine_c0[c0] -> (1) NH3_c0[c0] + (1) L-Proline_c0[c0]	(1) cpd00064[c0] -> (1) cpd00013[c0] + (1) cpd00129[c0]	-	OK|HB	R00671				Ornithine cyclodeaminase (EC 4.3.1.12)|threo-3-hydroxy-L-aspartate ammonia-lyase (EC 4.3.1.16)	c0	6	0	0	0	0	-	-	NoPV/-/-/NoPV/NoPV/FDEBBACK_01459	-	NoPV/-/NoPV/NoPV/NoPV/FHPFMLLL_04328, FHPFMLLL_04154, FHPFMLLL_03683	PosP/-/-/-/PosPV/KIFOIBJG_00995	NoPV/-/-/NoPV/NoPV/BNAPOCOJ_01992, BNAPOCOJ_00791, BNAPOCOJ_02688, BNAPOCOJ_00037	NoPV/-/-/NoPV/NoPV/OPHKCAJD_00443	NoPV/-/-/-/NoPV/DJGMFOLP_02297	-	-
Arginine and proline metabolism	rxn01459_c0	(1) H2O_c0[c0] + (1) NADP_c0[c0] + (1) 4-Aminobutanal_c0[c0] -> (1) NADPH_c0[c0] + (2) H+_c0[c0] + (1) GABA_c0[c0]	(1) cpd00001[c0] + (1) cpd00006[c0] + (1) cpd00434[c0] -> (1) cpd00005[c0] + (2) cpd00067[c0] + (1) cpd00281[c0]	-	OK	R01986				Aldehyde dehydrogenase (EC 1.2.1.3)|aminomuconate-semialdehyde dehydrogenase (EC 1.2.1.32)	c0	6	0	0	0	0	-	NoPV/-/NoPV/NoPV/NoPV/JOINCCCK_01617, JOINCCCK_00148	-	NoB/-/-/-/NoB/GIHLEBLJ_01385	-	PosPV/-/-/-/PosPV/KIFOIBJG_01041	PosPV/-/-/PosPV/PosPV/BNAPOCOJ_02848, BNAPOCOJ_03621	NoPV/-/-/PosPV/NoPV/OPHKCAJD_00912	-	PosPV/-/-/-/NoPV/JGHDODPO_03764	-
Arginine and proline metabolism	rxn01851_c0	(1) H2O_c0[c0] + (1) NAD_c0[c0] + (1) 4-Aminobutanal_c0[c0] -> (1) NADH_c0[c0] + (2) H+_c0[c0] + (1) GABA_c0[c0]	(1) cpd00001[c0] + (1) cpd00003[c0] + (1) cpd00434[c0] -> (1) cpd00004[c0] + (2) cpd00067[c0] + (1) cpd00281[c0]	-	OK	R02549	AMINOBUTDEHYDROG-RXN.c			Aldehyde dehydrogenase (EC 1.2.1.3)|4-aminobutyraldehyde dehydrogenase (EC 1.2.1.19)|aspartate-semialdehyde dehydrogenase (EC 1.2.1.11)|glycolaldehyde dehydrogenase (EC 1.2.1.21)|aminomuconate-semialdehyde dehydrogenase (EC 1.2.1.32)	c0	6	0	0	0	0	-	NoPV/-/NoPV/NoPV/NoPV/JOINCCCK_01617, JOINCCCK_00148	-	NoB/-/-/-/NoB/GIHLEBLJ_01385	-	NoPV/-/-/-/NoPV/KIFOIBJG_01041	NoPV/-/-/NoPV/PosPV/BNAPOCOJ_03621, BNAPOCOJ_02848	PosPV/-/-/NoPV/PosPV/OPHKCAJD_00912	-	NoPV/-/-/-/PosPV/JGHDODPO_03764	-
Arginine and proline metabolism	rxn00470_c0	(1) Ornithine_c0[c0] + (1) H+_c0[c0] -> (1) CO2_c0[c0] + (1) Putrescine_c0[c0]	(1) cpd00064[c0] + (1) cpd00067[c0] -> (1) cpd00011[c0] + (1) cpd00118[c0]	>	OK	R00670	ORNDECARBOX-RXN.c			Ornithine decarboxylase (EC 4.1.1.17)|diaminopimelate decarboxylase (EC 4.1.1.20)	c0	5	0	0	0	0	-	PosP/-/PosP/PosP/PosPV/G	PosP/-/-/PosP/NoPV/G	NegN/-/-/-/NegNV/G	PosP/-/PosP/PosP/NoPV/G	-	-	-	PosP/-/-/-/NoPV/G	-	-
Arginine and proline metabolism	rxn00114_c0	(1) ATP_c0[c0] + (1) CO2_c0[c0] + (1) NH3_c0[c0] <-> (1) ADP_c0[c0] + (2) H+_c0[c0] + (1) Carbamoylphosphate_c0[c0]	(1) cpd00002[c0] + (1) cpd00011[c0] + (1) cpd00013[c0] <-> (1) cpd00008[c0] + (2) cpd00067[c0] + (1) cpd00146[c0]	<	OK|HB	R00150	CARBAMATE-KINASE-RXN.c			Carbamate kinase (EC 2.7.2.2)|formate kinase (EC 2.7.2.6)	c0	4	0	0	0	0	-	-	PosV/-/-/PosV/PosV/FDEBBACK_00798	-	-	-	NegV/-/-/PosV/PosV/BNAPOCOJ_00093, BNAPOCOJ_01509, BNAPOCOJ_02941	PosP/-/-/PosP/NoPV/OPHKCAJD_02158, OPHKCAJD_01128, OPHKCAJD_01004	-	PosV/-/-/-/PosV/JGHDODPO_03810, JGHDODPO_03710	-
Arginine and proline metabolism	rxn01029_c0	(1) H2O_c0[c0] + (1) Agmatine_c0[c0] -> (1) NH3_c0[c0] + (1) N-Carbamoylputrescine_c0[c0]	(1) cpd00001[c0] + (1) cpd00152[c0] -> (1) cpd00013[c0] + (1) cpd00341[c0]	>	OK	R01416	AGMATINE-DEIMINASE-RXN.c			Agmatine deiminase (EC 3.5.3.12)|methylguanidinase (EC 3.5.3.16)	c0	4	0	0	0	0	NoB/-/-/-/NoB/GIHOKGLK_03742	-	-	NoB/-/-/-/NoB/GIHLEBLJ_01644	-	-	-	-	NoB/-/-/-/NoB/DJGMFOLP_01855	-	NoB/-/-/-/NoB/BLEPDCHD_04845
Arginine and proline metabolism	rxn02275_c0	(1) H2O_c0[c0] + (1) 4-Guanidinobutanamide_c0[c0] -> (1) NH3_c0[c0] + (1) 4-Guanidinobutanoate_c0[c0]	(1) cpd00001[c0] + (1) cpd01973[c0] -> (1) cpd00013[c0] + (1) cpd00762[c0]	>	OK	R03180	GUANIDINOBUTANAMIDE-NH3-RXN.c			Aliphatic amidase amiE (EC 3.5.1.4)|peptidyl-glutaminase (EC 3.5.1.43)	c0	4	0	0	0	0	-	NoB/-/NoB/NoB/NoB/JOINCCCK_03026	-	-	NoB/-/NoB/NoB/NoB/FHPFMLLL_01766, FHPFMLLL_03235	-	-	-	NoB/-/-/-/NoB/DJGMFOLP_01778	-	NoB/-/-/-/NoB/BLEPDCHD_04846
Arginine and proline metabolism	rxn00002_c0	(1) H2O_c0[c0] + (3) H+_c0[c0] + (1) Allophanate_c0[c0] -> (2) CO2_c0[c0] + (2) NH3_c0[c0]	(1) cpd00001[c0] + (3) cpd00067[c0] + (1) cpd00742[c0] -> (2) cpd00011[c0] + (2) cpd00013[c0]	>	OK	R00005	ALLOPHANATE-HYDROLASE-RXN.c		3.5.1.54	Allophanate hydrolase (EC 3.5.1.54)|Allophanate hydrolase 2 subunit 1 (EC 3.5.1.54)|Allophanate hydrolase 2 subunit 2 (EC 3.5.1.54)|N-benzyloxycarbonylglycine hydrolase (EC 3.5.1.58)	c0	3	0	0	0	0	-	NoB/-/NoB/NoB/NoB/JOINCCCK_00582, JOINCCCK_00581	-	-	NoB/-/NoB/NoB/NoB/FHPFMLLL_00539, FHPFMLLL_00540	-	NoB/-/-/NoB/NoB/BNAPOCOJ_01887, BNAPOCOJ_01888	-	-	-	-
Arginine and proline metabolism	rxn00394_c0	(1) H2O_c0[c0] + (1) L-Arginine_c0[c0] -> (1) Ornithine_c0[c0] + (1) Urea_c0[c0]	(1) cpd00001[c0] + (1) cpd00051[c0] -> (1) cpd00064[c0] + (1) cpd00073[c0]	>	OK	R00551	ARGINASE-RXN.c			Arginase (EC 3.5.3.1)|formimidoylglutamate deiminase (EC 3.5.3.13)	c0	3	0	0	0	0	-	-	-	-	-	PosP/-/-/-/PosP/G	NoB/-/-/NoB/NoB/BNAPOCOJ_00260	-	-	-	NoPV/-/-/-/NoPV/BLEPDCHD_04731
Arginine and proline metabolism	rxn00465_c0	(1) H2O_c0[c0] + (2) H+_c0[c0] + (1) Citrulline_c0[c0] <- (1) CO2_c0[c0] + (1) NH3_c0[c0] + (1) Ornithine_c0[c0]	(1) cpd00001[c0] + (2) cpd00067[c0] + (1) cpd00274[c0] <- (1) cpd00011[c0] + (1) cpd00013[c0] + (1) cpd00064[c0]	>	OK	R00665	CITRULLINASE-RXN.c			choloylglycine hydrolase (EC 3.5.1.24)	c0	3	0	0	0	0	NegN/-/-/-/NegNV/G	-	-	NegN/-/-/-/NegNV/G	-	-	-	-	-	-	NegN/-/-/-/NegNV/G
Arginine and proline metabolism	rxn05012_c0	(1) Carbamoylphosphate_c0[c0] + (1) N-Acetylornithine_c0[c0] -> (1) Phosphate_c0[c0] + (1) H+_c0[c0] + (1) N-Acetyl-L-citrulline_c0[c0]	(1) cpd00146[c0] + (1) cpd00342[c0] -> (1) cpd00009[c0] + (1) cpd00067[c0] + (1) cpd11209[c0]	-	OK|HB	R07245	2.1.3.9-RXN.c		2.1.3.9	N-acetylornithine carbamoyltransferase (EC 2.1.3.9)|transketolase (EC 2.2.1.1)	c0	3	0	0	0	0	NoB/-/-/-/NoB/GIHOKGLK_02047	-	-	NoB/-/-/-/NoB/GIHLEBLJ_02636	-	-	-	-	-	-	NoB/-/-/-/NoB/BLEPDCHD_00136
Arginine and proline metabolism	rxn00127_c0	(1) S-Adenosyl-L-methionine_c0[c0] + (1) H+_c0[c0] -> (1) CO2_c0[c0] + (1) S-Adenosylmethioninamine_c0[c0]	(1) cpd00017[c0] + (1) cpd00067[c0] -> (1) cpd00011[c0] + (1) cpd00837[c0]	>	OK	R00178	SAMDECARB-RXN.c			S-adenosylmethionine decarboxylase proenzyme (EC 4.1.1.50), prokaryotic class 1A|S-adenosylmethionine decarboxylase proenzyme (EC 4.1.1.50), eukaryotic|S-adenosylmethionine decarboxylase proenzyme (EC 4.1.1.50), prokaryotic class 1B|dihydroxyfumarate decarboxylase (EC 4.1.1.54)	c0	2	0	0	0	0	-	PosP/-/PosP/PosP/NoPV/JOINCCCK_02503	-	-	PosP/-/PosP/PosP/NoPV/FHPFMLLL_03896	-	-	-	-	-	-
Arginine and proline metabolism	rxn00395_c0	(1) H2O_c0[c0] + (1) L-Arginine_c0[c0] -> (1) NH3_c0[c0] + (1) Citrulline_c0[c0]	(1) cpd00001[c0] + (1) cpd00051[c0] -> (1) cpd00013[c0] + (1) cpd00274[c0]	>	OK	R00552	ARGININE-DEIMINASE-RXN.c			Arginine deiminase (EC 3.5.3.6)|arginine deiminase (EC 3.5.3.6)	c0	2	0	0	0	0	-	NoPV/-/NoPV/NoPV/NoPV/JOINCCCK_00070	NoPV/-/-/NoPV/NoPV/FDEBBACK_00986	-	-	-	-	-	-	-	-
Arginine and proline metabolism	rxn00856_c0	(1) 2-Oxoglutarate_c0[c0] + (1) Putrescine_c0[c0] <-> (1) L-Glutamate_c0[c0] + (1) 4-Aminobutanal_c0[c0]	(1) cpd00024[c0] + (1) cpd00118[c0] <-> (1) cpd00023[c0] + (1) cpd00434[c0]	-	OK	R01155	PUTTRANSAM-RXN.c			Putrescine aminotransferase (EC 2.6.1.82)|valine---3-methyl-2-oxovalerate transaminase (EC 2.6.1.32)|2-amino-4-deoxychorismate synthase (EC 2.6.1.86)	c0	2	0	0	0	0	-	NoPV/-/NoPV/NoPV/NoPV/JOINCCCK_00145	NoB/-/-/NoB/NoB/FDEBBACK_03458	-	-	-	-	-	-	-	-
Arginine and proline metabolism	rxn00858_c0	(1) H2O_c0[c0] + (1) Agmatine_c0[c0] -> (1) Urea_c0[c0] + (1) Putrescine_c0[c0]	(1) cpd00001[c0] + (1) cpd00152[c0] -> (1) cpd00073[c0] + (1) cpd00118[c0]	>	OK	R01157	AGMATIN-RXN.c			Agmatinase (EC 3.5.3.11)|protein-arginine deiminase (EC 3.5.3.15)	c0	2	0	0	0	0	-	NoB/-/NoB/NoB/NoB/JOINCCCK_02498	-	-	NoB/-/NoB/NoB/NoB/FHPFMLLL_03472	-	-	-	-	-	-
Arginine and proline metabolism	rxn00933_c0	(1) L-Proline_c0[c0] <-> (1) D-Proline_c0[c0]	(1) cpd00129[c0] <-> (1) cpd00567[c0]	-	OK	R01255	PROLINE-RACEMASE-RXN.c		5.1.1.4	Proline racemase (EC 5.1.1.4)|4-hydroxyproline epimerase (EC 5.1.1.8)	c0	2	0	0	0	0	-	-	-	-	-	-	NoB/-/-/NoB/NoB/BNAPOCOJ_03283	NoB/-/-/NoB/NoB/OPHKCAJD_00099	-	-	-
Arginine and proline metabolism	rxn01406_c0	(1) Putrescine_c0[c0] + (1) S-Adenosylmethioninamine_c0[c0] -> (1) H+_c0[c0] + (1) 5-Methylthioadenosine_c0[c0] + (1) Spermidine_c0[c0]	(1) cpd00118[c0] + (1) cpd00837[c0] -> (1) cpd00067[c0] + (1) cpd00147[c0] + (1) cpd00264[c0]	-	OK	R01920	SPERMIDINESYN-RXN.c			Spermidine synthase (EC 2.5.1.16)|thiamine pyridinylase (EC 2.5.1.2)	c0	2	0	0	0	0	-	PosP/-/PosP/PosP/NoPV/JOINCCCK_02501	-	-	PosP/-/PosP/PosP/NoPV/FHPFMLLL_03471	-	-	-	-	-	-
Arginine and proline metabolism	rxn02029_c0	(1) 5-Aminopentanoate_c0[c0] + (1) Lipoate_c0[c0] <-> (1) D-Proline_c0[c0] + (1) Dihydrolipoate_c0[c0]	(1) cpd00339[c0] + (1) cpd00541[c0] <-> (1) cpd00567[c0] + (1) cpd01454[c0]	<	OK|HB	R02825				D-proline reductase, 26 kDa subunit (EC 1.21.4.1)|D-proline reductase, 45 kDa subunit (EC 1.21.4.1)|D-proline reductase, 23 kDa subunit (EC 1.21.4.1)|betaine reductase (EC 1.21.4.4)|diaminopimelate dehydrogenase (EC 1.4.1.16)	c0	2	0	0	0	0	-	-	-	-	-	-	NoB/-/-/NoB/NoB/BNAPOCOJ_03290, BNAPOCOJ_03288, BNAPOCOJ_03286, BNAPOCOJ_03181, BNAPOCOJ_03289	NoB/-/-/NoB/NoB/OPHKCAJD_00044, OPHKCAJD_00092, OPHKCAJD_00096, OPHKCAJD_00848, OPHKCAJD_00094, OPHKCAJD_00093	-	-	-
Arginine and proline metabolism	rxn00467_c0	(1) 2-Oxoglutarate_c0[c0] + (1) Ornithine_c0[c0] <- (1) L-Glutamate_c0[c0] + (1) L-Glutamate5-semialdehyde_c0[c0]	(1) cpd00024[c0] + (1) cpd00064[c0] <- (1) cpd00023[c0] + (1) cpd00858[c0]	-	OK	R00667	ORNITHINE-GLU-AMINOTRANSFORASE-RXN.c			Ornithine aminotransferase (EC 2.6.1.13)|succinyldiaminopimelate transaminase (EC 2.6.1.17)	c0	1	0	0	0	0	-	-	-	-	-	-	-	-	-	-	NegN/-/-/-/NegNV/G
Arginine and proline metabolism	rxn00857_c0	(1) H2O_c0[c0] + (1) N-Acetylputrescine_c0[c0] -> (1) Acetate_c0[c0] + (1) Putrescine_c0[c0]	(1) cpd00001[c0] + (1) cpd01758[c0] -> (1) cpd00029[c0] + (1) cpd00118[c0]	-	OK	R01156	ACETYLPUTRESCINE-DEACETYLASE-RXN.c			2-(hydroxymethyl)-3-(acetamidomethylene)succinate hydrolase (EC 3.5.1.66)	c0	1	0	0	0	0	-	-	-	PosP/-/-/-/PosPV/G	-	-	-	-	-	-	-
Arginine and proline metabolism	rxn14077_c0	(1) Pyruvate_c0[c0] + (1) Putrescine_c0[c0] -> (1) L-Alanine_c0[c0] + (1) 4-Aminobutanal_c0[c0]	(1) cpd00020[c0] + (1) cpd00118[c0] -> (1) cpd00035[c0] + (1) cpd00434[c0]	-	OK	R08714	RXN-8.c			acetylornithine transaminase (EC 2.6.1.11)	c0	1	0	0	0	0	-	-	-	-	-	PosP/-/-/-/PosPV/G	-	-	-	-	-
Glycine, serine and threonine metabolism	rxn00165_c0	(1) L-Serine_c0[c0] -> (1) NH3_c0[c0] + (1) Pyruvate_c0[c0]	(1) cpd00054[c0] -> (1) cpd00013[c0] + (1) cpd00020[c0]	>	OK	R00220	4.3.1.17-RXN.c		4.2.1.13	L-serine dehydratase 1 (EC 4.3.1.17)|L-serine dehydratase (EC 4.3.1.17)|L-serine dehydratase, beta subunit (EC 4.3.1.17)|L-serine dehydratase, alpha subunit (EC 4.3.1.17)|erythro-3-hydroxy-L-aspartate ammonia-lyase (EC 4.3.1.20)|3,4-dihydroxyphenylalanine reductive deaminase (EC 4.3.1.22)	c0	11	0	0	0	0	NoPV/-/-/-/NoPV/GIHOKGLK_00011	NoPV/-/NoPV/NoPV/NoPV/JOINCCCK_01487, JOINCCCK_01488	NoPV/-/-/NoPV/NoPV/FDEBBACK_02179, FDEBBACK_02835, FDEBBACK_02178	NoPV/-/-/-/NoPV/GIHLEBLJ_01495	NoPV/-/NoPV/NoPV/NoPV/FHPFMLLL_02184, FHPFMLLL_02183	NoPV/-/-/-/PosPV/KIFOIBJG_00383, KIFOIBJG_00382	NoPV/-/-/NoPV/NoPV/BNAPOCOJ_02472	PosPV/-/-/NoPV/NoPV/OPHKCAJD_00179, OPHKCAJD_00180	NoPV/-/-/-/NoPV/DJGMFOLP_02048	NoPV/-/-/-/NoPV/JGHDODPO_00812, JGHDODPO_00811	NoPV/-/-/-/NoPV/BLEPDCHD_02210
Glycine, serine and threonine metabolism	rxn00337_c0	(1) ATP_c0[c0] + (1) L-Aspartate_c0[c0] <-> (1) ADP_c0[c0] + (1) 4-Phospho-L-aspartate_c0[c0]	(1) cpd00002[c0] + (1) cpd00041[c0] <-> (1) cpd00008[c0] + (1) cpd01977[c0]	-	OK|HB	R00480	ASPARTATEKIN-RXN.c			Aspartokinase (EC 2.7.2.4)|acetylglutamate kinase (EC 2.7.2.8)	c0	11	0	0	0	0	PosPV/-/-/-/PosPV/GIHOKGLK_01564, GIHOKGLK_02746, GIHOKGLK_02131	PosP/-/PosP/PosP/PosP/JOINCCCK_00190, JOINCCCK_00340	PosP/-/-/PosP/PosP/FDEBBACK_03081, FDEBBACK_02141, FDEBBACK_02142	PosP/-/-/-/PosP/GIHLEBLJ_00732, GIHLEBLJ_02143	PosP/-/PosP/PosP/PosP/FHPFMLLL_02570, FHPFMLLL_02822	PosP/-/-/-/PosP/KIFOIBJG_00108, KIFOIBJG_01892	NoPV/-/-/NoPV/PosPV/BNAPOCOJ_00540, BNAPOCOJ_00919	NoPV/-/-/PosPV/NoPV/OPHKCAJD_01305, OPHKCAJD_02354	PosP/-/-/-/PosP/DJGMFOLP_00401	PosP/-/-/-/PosP/JGHDODPO_01927	PosPV/-/-/-/PosPV/BLEPDCHD_02460, BLEPDCHD_00775, BLEPDCHD_04648
Glycine, serine and threonine metabolism	rxn01101_c0	(1) NAD_c0[c0] + (1) 3-Phosphoglycerate_c0[c0] <-> (1) NADH_c0[c0] + (1) H+_c0[c0] + (1) 3-Phosphonooxypyruvate_c0[c0]	(1) cpd00003[c0] + (1) cpd00169[c0] <-> (1) cpd00004[c0] + (1) cpd00067[c0] + (1) cpd02069[c0]	-	OK	R01513	PGLYCDEHYDROG-RXN.c			D-3-phosphoglycerate dehydrogenase (EC 1.1.1.95)|phosphoglycerate dehydrogenase (EC 1.1.1.95)	c0	11	0	0	0	0	PosP/-/-/-/PosPV/GIHOKGLK_01775, GIHOKGLK_03202	PosP/-/PosP/PosP/PosPV/JOINCCCK_02467	PosP/-/-/PosP/NoPV/FDEBBACK_02189, FDEBBACK_00864, FDEBBACK_03659, FDEBBACK_01038, FDEBBACK_02433, FDEBBACK_01112	PosP/-/-/-/NoPV/GIHLEBLJ_01538, GIHLEBLJ_01940, GIHLEBLJ_01652	NoB/-/NoB/NoB/NoB/FHPFMLLL_03012, FHPFMLLL_04670, FHPFMLLL_02788, FHPFMLLL_04513, FHPFMLLL_02337, FHPFMLLL_04658, FHPFMLLL_03962, FHPFMLLL_01261, FHPFMLLL_02784, FHPFMLLL_03165, FHPFMLLL_00961, FHPFMLLL_03013, FHPFMLLL_00304, FHPFMLLL_01549, FHPFMLLL_04429	PosP/-/-/-/NoPV/KIFOIBJG_01106, KIFOIBJG_00919, KIFOIBJG_01495, KIFOIBJG_02091, KIFOIBJG_00922	NoB/-/-/NoB/NoB/BNAPOCOJ_02783, BNAPOCOJ_01154, BNAPOCOJ_01092, BNAPOCOJ_00645, BNAPOCOJ_01163, BNAPOCOJ_03033, BNAPOCOJ_02359, BNAPOCOJ_01266, BNAPOCOJ_01738, BNAPOCOJ_02785	NoB/-/-/NoB/NoB/OPHKCAJD_00875, OPHKCAJD_01426, OPHKCAJD_00648, OPHKCAJD_02280, OPHKCAJD_01691	NoB/-/-/-/NoB/DJGMFOLP_01110	NoB/-/-/-/NoB/JGHDODPO_02658, JGHDODPO_02017, JGHDODPO_01326	PosP/-/-/-/PosPV/BLEPDCHD_00473, BLEPDCHD_00420
Glycine, serine and threonine metabolism	rxn01106_c0	(1) 2-Phospho-D-glycerate_c0[c0] <-> (1) 3-Phosphoglycerate_c0[c0]	(1) cpd00482[c0] <-> (1) cpd00169[c0]	-	OK	R01518	3PGAREARR-RXN.c			Phosphoglycerate mutase (EC 5.4.2.1)|2,3-bisphosphoglycerate-independent phosphoglycerate mutase (EC 5.4.2.1)|2,3-bisphosphoglycerate-independent phosphoglycerate mutase, archaeal type (EC 5.4.2.1)|bisphosphoglycerate mutase (EC 5.4.2.4)	c0	11	0	0	0	0	NegV/-/-/-/NegV/G	NegV/-/NegV/PosP/NegV/G	NegV/-/-/NegV/NegV/G	NegV/-/-/-/NegV/G	NegV/-/PosP/PosV/NegV/G	NegV/-/-/-/NegV/G	NegN/-/-/NegV/NegV/G	NegV/-/-/NegV/NegV/G	NegN/-/-/-/NegV/G	NegV/-/-/-/NegV/G	NegV/-/-/-/NegV/G
Glycine, serine and threonine metabolism	rxn01301_c0	(1) NAD_c0[c0] + (1) L-Homoserine_c0[c0] <-> (1) NADH_c0[c0] + (1) H+_c0[c0] + (1) L-Aspartate4-semialdehyde_c0[c0]	(1) cpd00003[c0] + (1) cpd00227[c0] <-> (1) cpd00004[c0] + (1) cpd00067[c0] + (1) cpd00346[c0]	-	OK	R01773	HOMOSERDEHYDROG-RXN.c.metaexp.NAD_NADH			Homoserine dehydrogenase (EC 1.1.1.3)|homoserine dehydrogenase (EC 1.1.1.3)	c0	11	0	0	0	0	NegV/-/-/-/PosV/GIHOKGLK_02746	NegV/-/NegV/NegV/NoV/JOINCCCK_01897	NegV/-/-/NegV/NoV/FDEBBACK_00780, FDEBBACK_03080	NegV/-/-/-/NoV/GIHLEBLJ_02143	NegN/-/NegN/NegN/NoNV/FHPFMLLL_02823	NegV/-/-/-/NoV/KIFOIBJG_01890	PosV/-/-/PosV/PosV/BNAPOCOJ_00869, BNAPOCOJ_01939, BNAPOCOJ_00921	NoV/-/-/NegV/PosV/OPHKCAJD_02356, OPHKCAJD_00396	NegV/-/-/-/NoV/DJGMFOLP_00402	NegV/-/-/-/NoV/JGHDODPO_01928	NoV/-/-/-/PosV/BLEPDCHD_00775
Glycine, serine and threonine metabolism	rxn01302_c0	(1) NADP_c0[c0] + (1) L-Homoserine_c0[c0] <-> (1) NADPH_c0[c0] + (1) H+_c0[c0] + (1) L-Aspartate4-semialdehyde_c0[c0]	(1) cpd00006[c0] + (1) cpd00227[c0] <-> (1) cpd00005[c0] + (1) cpd00067[c0] + (1) cpd00346[c0]	-	OK	R01775	HOMOSERDEHYDROG-RXN.c.metaexp.NADP_NADPH			Homoserine dehydrogenase (EC 1.1.1.3)|homoserine dehydrogenase (EC 1.1.1.3)	c0	11	0	0	0	0	NoV/-/-/-/NoV/GIHOKGLK_02746	NoV/-/NoV/NoV/NoV/JOINCCCK_01897	NoV/-/-/NoV/NoV/FDEBBACK_03080, FDEBBACK_00780	NoV/-/-/-/NoV/GIHLEBLJ_02143	NoPV/-/NoPV/NoPV/NoPV/FHPFMLLL_02823	NoV/-/-/-/NoV/KIFOIBJG_01890	NoV/-/-/NoV/NoV/BNAPOCOJ_00921, BNAPOCOJ_01939, BNAPOCOJ_00869	NegV/-/-/NoV/NoV/OPHKCAJD_00396, OPHKCAJD_02356	NoV/-/-/-/NoV/DJGMFOLP_00402	NoV/-/-/-/NoV/JGHDODPO_01928	NegV/-/-/-/NegV/BLEPDCHD_00775
Glycine, serine and threonine metabolism	rxn01643_c0	(1) NADP_c0[c0] + (1) Phosphate_c0[c0] + (1) L-Aspartate4-semialdehyde_c0[c0] <- (1) NADPH_c0[c0] + (1) H+_c0[c0] + (1) 4-Phospho-L-aspartate_c0[c0]	(1) cpd00006[c0] + (1) cpd00009[c0] + (1) cpd00346[c0] <- (1) cpd00005[c0] + (1) cpd00067[c0] + (1) cpd01977[c0]	-	OK|HB	R02291	ASPARTATE-SEMIALDEHYDE-DEHYDROGENASE-RXN.c			Aspartate-semialdehyde dehydrogenase (EC 1.2.1.11)|aspartate-semialdehyde dehydrogenase (EC 1.2.1.11)	c0	11	0	0	0	0	NegNV/-/-/-/NegNV/GIHOKGLK_03893	NegN/-/NegN/NegN/NegN/JOINCCCK_01752	NegN/-/-/NegN/NegN/FDEBBACK_02146	NegN/-/-/-/NegN/GIHLEBLJ_00973	NegN/-/NegN/NegN/NegN/FHPFMLLL_00025, FHPFMLLL_01604	NegN/-/-/-/NegN/KIFOIBJG_00111	NoNV/-/-/NoNV/NegNV/BNAPOCOJ_00628	NoNV/-/-/NegNV/NoNV/OPHKCAJD_01922	NegN/-/-/-/NegN/DJGMFOLP_02046	NegN/-/-/-/NegN/JGHDODPO_00089	NegNV/-/-/-/NegNV/BLEPDCHD_00088
Glycine, serine and threonine metabolism	rxn00692_c0	(1) H2O_c0[c0] + (1) Glycine_c0[c0] + (1) 5-10-Methylenetetrahydrofolate_c0[c0] <-> (1) L-Serine_c0[c0] + (1) Tetrahydrofolate_c0[c0]	(1) cpd00001[c0] + (1) cpd00033[c0] + (1) cpd00125[c0] <-> (1) cpd00054[c0] + (1) cpd00087[c0]	-	OK	R00945	GLYOHMETRANS-RXN.c			Serine hydroxymethyltransferase (EC 2.1.2.1)|UDP-4-amino-4-deoxy-L-arabinose formyltransferase (EC 2.1.2.13)	c0	10	0	0	0	0	NegN/-/-/-/NegV/GIHOKGLK_02656	NegN/-/NegN/NegN/NegV/JOINCCCK_01601	NegN/-/-/NegN/NegV/FDEBBACK_02113, FDEBBACK_01883	NegN/-/-/-/PosV/GIHLEBLJ_00154	-	NegN/-/-/-/NegN/KIFOIBJG_01567	PosP/-/-/PosP/NegV/BNAPOCOJ_03115	PosP/-/-/PosP/NegV/OPHKCAJD_00344	PosV/-/-/-/NegV/DJGMFOLP_00172	NegN/-/-/-/NegV/JGHDODPO_01794	NegN/-/-/-/NegV/BLEPDCHD_03773
Glycine, serine and threonine metabolism	rxn00737_c0	(1) L-Threonine_c0[c0] -> (1) NH3_c0[c0] + (1) 2-Oxobutyrate_c0[c0]	(1) cpd00161[c0] -> (1) cpd00013[c0] + (1) cpd00094[c0]	>	OK	R00996	THREDEHYD-RXN.c			Threonine dehydratase, catabolic (EC 4.3.1.19)|Threonine dehydratase biosynthetic (EC 4.3.1.19)|Threonine dehydratase (EC 4.3.1.19)|L-serine dehydratase 1 (EC 4.3.1.17)|3,4-dihydroxyphenylalanine reductive deaminase (EC 4.3.1.22)	c0	10	0	0	0	0	PosP/-/-/-/NoPV/G	PosPV/-/PosPV/PosPV/PosPV/JOINCCCK_01918	NoPV/-/-/NoPV/PosPV/FDEBBACK_00186	PosP/-/-/-/NoPV/G	PosP/-/PosP/PosP/PosPV/FHPFMLLL_03537, FHPFMLLL_02073	PosP/-/-/-/NoPV/G	PosP/-/-/PosP/PosPV/BNAPOCOJ_00246	PosP/-/-/PosP/PosPV/OPHKCAJD_03191	NoPV/-/-/-/PosPV/DJGMFOLP_01556	PosP/-/-/-/PosPV/JGHDODPO_02770	-
Glycine, serine and threonine metabolism	rxn01069_c0	(1) H2O_c0[c0] + (1) O-Phospho-L-homoserine_c0[c0] -> (1) Phosphate_c0[c0] + (1) L-Threonine_c0[c0]	(1) cpd00001[c0] + (1) cpd00809[c0] -> (1) cpd00009[c0] + (1) cpd00161[c0]	-	OK|HB	R01466	THRESYN-RXN.c		4.2.99.2	Threonine synthase (EC 4.2.3.1)|sesquithujene synthase (EC 4.2.3.102)	c0	10	0	0	0	0	NoB/-/-/-/NoB/GIHOKGLK_02748	PosP/-/PosP/PosP/NoPV/JOINCCCK_00682	PosP/-/-/PosP/NoPV/FDEBBACK_03079	NoB/-/-/-/NoB/GIHLEBLJ_02145	NoB/-/NoB/NoB/NoB/FHPFMLLL_04767	PosP/-/-/-/NoPV/KIFOIBJG_00149	NoB/-/-/NoB/NoB/BNAPOCOJ_03535	PosP/-/-/PosP/NoPV/OPHKCAJD_01735	-	PosP/-/-/-/NoPV/JGHDODPO_01647, JGHDODPO_02411	NoB/-/-/-/NoB/BLEPDCHD_00777
Glycine, serine and threonine metabolism	rxn01964_c0	(1) L-Serine_c0[c0] + (1) Indoleglycerol phosphate_c0[c0] -> (1) H2O_c0[c0] + (1) L-Tryptophan_c0[c0] + (1) Glyceraldehyde3-phosphate_c0[c0]	(1) cpd00054[c0] + (1) cpd02210[c0] -> (1) cpd00001[c0] + (1) cpd00065[c0] + (1) cpd00102[c0]	-	OK	R02722	TRYPSYN-RXN.c			Tryptophan synthase beta chain (EC 4.2.1.20)|Tryptophan synthase alpha chain (EC 4.2.1.20)|porphobilinogen synthase (EC 4.2.1.24)	c0	10	0	0	0	0	PosPV/-/-/-/NoPV/GIHOKGLK_03378, GIHOKGLK_00027, GIHOKGLK_03384	PosPV/-/PosPV/PosPV/NoPV/JOINCCCK_00844	PosPV/-/-/PosPV/NoPV/FDEBBACK_01221, FDEBBACK_01222, FDEBBACK_04082	PosPV/-/-/-/NoPV/GIHLEBLJ_02397, GIHLEBLJ_02040, GIHLEBLJ_01351	PosPV/-/PosPV/PosPV/NoPV/FHPFMLLL_02963, FHPFMLLL_02962, FHPFMLLL_01409	-	NoB/-/-/NoB/NoPV/BNAPOCOJ_00976	NoB/-/-/NoB/NoPV/OPHKCAJD_01865	PosPV/-/-/-/NoPV/DJGMFOLP_00305, DJGMFOLP_00052, DJGMFOLP_00304	PosPV/-/-/-/NoPV/JGHDODPO_00260, JGHDODPO_00259	PosPV/-/-/-/PosPV/BLEPDCHD_01048, BLEPDCHD_03197, BLEPDCHD_01042
Glycine, serine and threonine metabolism	rxn02914_c0	(1) 2-Oxoglutarate_c0[c0] + (1) phosphoserine_c0[c0] <-> (1) L-Glutamate_c0[c0] + (1) 3-Phosphonooxypyruvate_c0[c0]	(1) cpd00024[c0] + (1) cpd00738[c0] <-> (1) cpd00023[c0] + (1) cpd02069[c0]	-	OK	R04173	PSERTRANSAM-RXN.c			Phosphoserine aminotransferase (EC 2.6.1.52)|Phosphoserine aminotransferase, putative (EC 2.6.1.52)|1D-1-guanidino-3-amino-1,3-dideoxy-scyllo-inositol transaminase (EC 2.6.1.56)	c0	10	0	0	0	0	NegN/-/-/-/NegNV/GIHOKGLK_03201	NegN/-/NegN/NegN/NegNV/JOINCCCK_02466	NegN/-/-/NegN/NoNV/FDEBBACK_00865	NegN/-/-/-/NoNV/GIHLEBLJ_01939	NoB/-/NoB/NoB/NoB/FHPFMLLL_04430	NegN/-/-/-/NoNV/KIFOIBJG_00918	NoB/-/-/NoB/NoB/BNAPOCOJ_03034	NoB/-/-/NoB/NoB/OPHKCAJD_00647	-	NoB/-/-/-/NoB/JGHDODPO_01327	NegN/-/-/-/NegNV/BLEPDCHD_00472
Glycine, serine and threonine metabolism	rxn01102_c0	(1) ATP_c0[c0] + (1) Glycerate_c0[c0] <-> (1) ADP_c0[c0] + (1) H+_c0[c0] + (1) 3-Phosphoglycerate_c0[c0]	(1) cpd00002[c0] + (1) cpd00223[c0] <-> (1) cpd00008[c0] + (1) cpd00067[c0] + (1) cpd00169[c0]	>	OK|HB	R01514	GLY3KIN-RXN.c			D-glycerate 2-kinase (EC 2.7.1.-)|Glycerate kinase (EC 2.7.1.31)|pyridoxal kinase (EC 2.7.1.35)	c0	9	0	0	0	0	NoB/-/-/-/NoB/GIHOKGLK_03208	NoPV/-/NoPV/NoPV/NoPV/JOINCCCK_00850, JOINCCCK_00900	PosP/-/-/PosP/NoPV/FDEBBACK_00646	NoB/-/-/-/NoB/GIHLEBLJ_00499	NegN/-/NegN/NegN/NegNV/FHPFMLLL_03301, FHPFMLLL_02432	NoV/-/-/-/NoV/KIFOIBJG_00084	NoPV/-/-/NoPV/NoPV/BNAPOCOJ_03305, BNAPOCOJ_01185	NoPV/-/-/NoPV/NoPV/OPHKCAJD_03040, OPHKCAJD_01673	-	-	PosP/-/-/-/PosPV/BLEPDCHD_02330, BLEPDCHD_03347
Glycine, serine and threonine metabolism	rxn06493_c0	(1) NAD_c0[c0] + (1) Dihydrolipolprotein_c0[c0] <-> (1) NADH_c0[c0] + (1) H+_c0[c0] + (1) Lipoylprotein_c0[c0]	(1) cpd00003[c0] + (1) cpd12225[c0] <-> (1) cpd00004[c0] + (1) cpd00067[c0] + (1) cpd12005[c0]	-	OK	R03815				Dihydrolipoamide dehydrogenase (EC 1.8.1.4)|Glycine dehydrogenase [decarboxylating] (glycine cleavage system P protein) (EC 1.4.4.2)|Glycine cleavage system H protein|Glycine dehydrogenase [decarboxylating] (glycine cleavage system P2 protein) (EC 1.4.4.2)|Glycine dehydrogenase [decarboxylating] (glycine cleavage system P1 protein) (EC 1.4.4.2)|protein-disulfide reductase (EC 1.8.1.8)	c0	9	0	0	0	0	NoB/-/-/-/NoB/GIHOKGLK_01402, GIHOKGLK_01050	-	NoB/-/-/NoB/NoB/FDEBBACK_02900, FDEBBACK_01331, FDEBBACK_02899	NoPV/-/-/-/NoPV/GIHLEBLJ_01595, GIHLEBLJ_01597, GIHLEBLJ_01596, GIHLEBLJ_01594	NoB/-/NoB/NoB/NoB/FHPFMLLL_00487, FHPFMLLL_01191, FHPFMLLL_00488	-	NoPV/-/-/NoPV/PosPV/BNAPOCOJ_03461, BNAPOCOJ_01289, BNAPOCOJ_01292, BNAPOCOJ_01293, BNAPOCOJ_01291	NoPV/-/-/NoPV/NoPV/OPHKCAJD_01844, OPHKCAJD_01841, OPHKCAJD_01842, OPHKCAJD_01843	NoB/-/-/-/NoB/DJGMFOLP_00063, DJGMFOLP_01242	PosPV/-/-/-/PosPV/JGHDODPO_01967, JGHDODPO_01970, JGHDODPO_01968, JGHDODPO_01969	NoB/-/-/-/NoB/BLEPDCHD_04155, BLEPDCHD_03667
Glycine, serine and threonine metabolism	rxn00420_c0	(1) H2O_c0[c0] + (1) phosphoserine_c0[c0] -> (1) Phosphate_c0[c0] + (1) L-Serine_c0[c0]	(1) cpd00001[c0] + (1) cpd00738[c0] -> (1) cpd00009[c0] + (1) cpd00054[c0]	-	OK|HB	R00582	PSERPHOSPHA-RXN.c.metaexp.3-P-SERINE_SER;RXN0-5114.c			Phosphoserine phosphatase rsbX (EC 3.1.3.3)|Phosphoserine phosphatase (EC 3.1.3.3)|polynucleotide 5'-phosphatase (EC 3.1.3.33)	c0	8	0	0	0	0	PosP/-/-/-/PosPV/GIHOKGLK_03770	PosP/-/PosP/PosP/PosPV/JOINCCCK_00431, JOINCCCK_02547, JOINCCCK_01400	PosP/-/-/PosP/NoPV/G	PosP/-/-/-/NoPV/GIHLEBLJ_02038	-	PosP/-/-/-/NoPV/G	-	-	NoB/-/-/-/NoB/DJGMFOLP_01230	NoB/-/-/-/NoB/JGHDODPO_03819, JGHDODPO_00711	PosP/-/-/-/PosPV/BLEPDCHD_05154
Glycine, serine and threonine metabolism	rxn06600_c0	(1) Tetrahydrofolate_c0[c0] + (1) S-Aminomethyldihydrolipoylprotein_c0[c0] -> (1) NH3_c0[c0] + (1) 5-10-Methylenetetrahydrofolate_c0[c0] + (1) Dihydrolipolprotein_c0[c0]	(1) cpd00087[c0] + (1) cpd11830[c0] -> (1) cpd00013[c0] + (1) cpd00125[c0] + (1) cpd12225[c0]	>	OK	R04125				Glycine cleavage system H protein|Aminomethyltransferase (glycine cleavage system T protein) (EC 2.1.2.10)|phosphoribosylglycinamide formyltransferase (EC 2.1.2.2)	c0	8	0	0	0	0	NoB/-/-/-/NoB/GIHOKGLK_02461, GIHOKGLK_01402	-	NoB/-/-/NoB/NoB/FDEBBACK_02900, FDEBBACK_01331, FDEBBACK_03725	NoPV/-/-/-/NoPV/GIHLEBLJ_01594, GIHLEBLJ_01593	-	-	NoPV/-/-/NoPV/PosPV/BNAPOCOJ_01293, BNAPOCOJ_01294	NoPV/-/-/NoPV/NoPV/OPHKCAJD_01840, OPHKCAJD_01841	NoB/-/-/-/NoB/DJGMFOLP_01241, DJGMFOLP_01242	PosPV/-/-/-/PosPV/JGHDODPO_01970, JGHDODPO_01971	NoB/-/-/-/NoB/BLEPDCHD_03667, BLEPDCHD_03081
Glycine, serine and threonine metabolism	rxn01068_c0	(1) NAD_c0[c0] + (1) L-Threonine_c0[c0] <-> (1) NADH_c0[c0] + (1) H+_c0[c0] + (1) L-2-Amino-acetoacetate_c0[c0]	(1) cpd00003[c0] + (1) cpd00161[c0] <-> (1) cpd00004[c0] + (1) cpd00067[c0] + (1) cpd02211[c0]	-	OK	R01465	THREODEHYD-RXN.c			L-threonine 3-dehydrogenase (EC 1.1.1.103)|L-threonine 3-dehydrogenase (EC 1.1.1.103)	c0	7	0	0	0	0	NegN/-/-/-/PosV/GIHOKGLK_01560	-	-	NegN/-/-/-/NegV/GIHLEBLJ_02056	NoB/-/NoB/NoB/NoB/FHPFMLLL_00564	-	NegN/-/-/NegN/NegV/BNAPOCOJ_00380, BNAPOCOJ_02568	PosP/-/-/PosP/NegV/OPHKCAJD_01061, OPHKCAJD_00241	NegN/-/-/-/NegV/DJGMFOLP_02495	-	NegN/-/-/-/NegV/BLEPDCHD_04642
Glycine, serine and threonine metabolism	rxn00274_c0	(1) Acetyl-CoA_c0[c0] + (1) Glycine_c0[c0] <-> (1) CoA_c0[c0] + (1) L-2-Amino-acetoacetate_c0[c0]	(1) cpd00022[c0] + (1) cpd00033[c0] <-> (1) cpd00010[c0] + (1) cpd02211[c0]	-	OK	R00371	AKBLIG-RXN.c			2-amino-3-ketobutyrate coenzyme A ligase (EC 2.3.1.29)|lysine N-acetyltransferase (EC 2.3.1.32)	c0	6	0	0	0	0	PosP/-/-/-/NegV/GIHOKGLK_00766, GIHOKGLK_01561	-	-	PosP/-/-/-/PosV/GIHLEBLJ_02057	-	-	PosP/-/-/PosP/PosV/BNAPOCOJ_00381	NegN/-/-/NegN/PosV/OPHKCAJD_01060	PosP/-/-/-/PosV/DJGMFOLP_01335	-	PosP/-/-/-/PosV/BLEPDCHD_04643, BLEPDCHD_01268
Glycine, serine and threonine metabolism	rxn01013_c0	(1) NADP_c0[c0] + (1) Glycerate_c0[c0] <-> (1) NADPH_c0[c0] + (1) H+_c0[c0] + (1) Hydroxypyruvate_c0[c0]	(1) cpd00006[c0] + (1) cpd00223[c0] <-> (1) cpd00005[c0] + (1) cpd00067[c0] + (1) cpd00145[c0]	-	OK	R01392	HYDROXYPYRUVATE-REDUCTASE-RXN.c.metaexp.NADP_NADPH;RXN0-300.c			Hydroxypyruvate reductase, putative (EC 1.1.1.81)|Hydroxypyruvate reductase (EC 1.1.1.81)|glyoxylate reductase (NADP+) (EC 1.1.1.79)|hydroxypyruvate reductase (EC 1.1.1.81)	c0	5	0	0	0	0	-	-	NoV/-/-/NoV/NoV/FDEBBACK_03742	-	PosP/-/PosP/PosP/PosPV/G	PosV/-/-/-/NoV/KIFOIBJG_02152	-	-	-	PosP/-/-/-/NoPV/G	NegV/-/-/-/PosV/BLEPDCHD_01945
Glycine, serine and threonine metabolism	rxn01300_c0	(1) ATP_c0[c0] + (1) L-Homoserine_c0[c0] <-> (1) ADP_c0[c0] + (1) H+_c0[c0] + (1) O-Phospho-L-homoserine_c0[c0]	(1) cpd00002[c0] + (1) cpd00227[c0] <-> (1) cpd00008[c0] + (1) cpd00067[c0] + (1) cpd00809[c0]	>	OK|HB	R01771	HOMOSERKIN-RXN.c			Homoserine kinase (EC 2.7.1.39)|riboflavin phosphotransferase (EC 2.7.1.42)	c0	5	0	0	0	0	-	PosP/-/PosP/PosP/NoPV/JOINCCCK_00683	PosP/-/-/PosP/NoPV/FDEBBACK_03078, FDEBBACK_01015	-	-	PosP/-/-/-/NoPV/KIFOIBJG_01891	-	PosP/-/-/PosP/NoPV/G	-	PosP/-/-/-/NoPV/JGHDODPO_00711	-
Glycine, serine and threonine metabolism	rxn06377_c0	(1) Glycine_c0[c0] + (1) H+_c0[c0] + (1) Lipoylprotein_c0[c0] -> (1) CO2_c0[c0] + (1) S-Aminomethyldihydrolipoylprotein_c0[c0]	(1) cpd00033[c0] + (1) cpd00067[c0] + (1) cpd12005[c0] -> (1) cpd00011[c0] + (1) cpd11830[c0]	-	OK	R03425				Glycine dehydrogenase [decarboxylating] (glycine cleavage system P protein) (EC 1.4.4.2)|Glycine dehydrogenase [decarboxylating] (glycine cleavage system P2 protein) (EC 1.4.4.2)|Glycine dehydrogenase [decarboxylating] (glycine cleavage system P1 protein) (EC 1.4.4.2)|D-amino-acid dehydrogenase (EC 1.4.99.1)	c0	5	0	0	0	0	-	-	-	NoPV/-/-/-/NoPV/GIHLEBLJ_01595, GIHLEBLJ_01596	NoB/-/NoB/NoB/NoB/FHPFMLLL_00487, FHPFMLLL_00488	-	NoPV/-/-/NoPV/PosPV/BNAPOCOJ_01292, BNAPOCOJ_01291	NoPV/-/-/NoPV/NoPV/OPHKCAJD_01842, OPHKCAJD_01843	-	PosPV/-/-/-/PosPV/JGHDODPO_01969, JGHDODPO_01968	-
Glycine, serine and threonine metabolism	rxn01011_c0	(1) NAD_c0[c0] + (1) Glycerate_c0[c0] <-> (1) NADH_c0[c0] + (1) H+_c0[c0] + (1) Hydroxypyruvate_c0[c0]	(1) cpd00003[c0] + (1) cpd00223[c0] <-> (1) cpd00004[c0] + (1) cpd00067[c0] + (1) cpd00145[c0]	-	OK	R01388	GLYCERATE-DEHYDROGENASE-RXN.c;HYDROXYPYRUVATE-REDUCTASE-RXN.c.metaexp.NAD_NADH			Hydroxypyruvate reductase, putative (EC 1.1.1.81)|Hydroxypyruvate reductase (EC 1.1.1.81)|glyoxylate reductase (EC 1.1.1.26)|glycerate dehydrogenase (EC 1.1.1.29)|hydroxypyruvate reductase (EC 1.1.1.81)	c0	3	0	0	0	0	-	-	NegV/-/-/NegV/NoV/FDEBBACK_03742	-	-	NoV/-/-/-/NoV/KIFOIBJG_02152	-	-	-	-	NoV/-/-/-/NegV/BLEPDCHD_01945
Glycine, serine and threonine metabolism	rxn00422_c0	(1) Pyruvate_c0[c0] + (1) L-Serine_c0[c0] <-> (1) L-Alanine_c0[c0] + (1) Hydroxypyruvate_c0[c0]	(1) cpd00020[c0] + (1) cpd00054[c0] <-> (1) cpd00035[c0] + (1) cpd00145[c0]	-	OK	R00585	SERINE--PYRUVATE-AMINOTRANSFERASE-RXN.c			L-alanine:glyoxylate aminotransferase (EC 2.6.1.44)|Serine--pyruvate aminotransferase (EC 2.6.1.51)|taurine---2-oxoglutarate transaminase (EC 2.6.1.55)	c0	2	0	0	0	0	-	-	-	-	NegN/-/NegN/NegN/NegNV/FHPFMLLL_00573	-	-	-	NegN/-/-/-/NegN/DJGMFOLP_01113	-	-
Glycine, serine and threonine metabolism	rxn00599_c0	(1) Glycine_c0[c0] + (1) H+_c0[c0] + (1) Succinyl-CoA_c0[c0] -> (1) CoA_c0[c0] + (1) CO2_c0[c0] + (1) 5-Aminolevulinate_c0[c0]	(1) cpd00033[c0] + (1) cpd00067[c0] + (1) cpd00078[c0] -> (1) cpd00010[c0] + (1) cpd00011[c0] + (1) cpd00338[c0]	>	OK	R00830	5-AMINOLEVULINIC-ACID-SYNTHASE-RXN.c			5-aminolevulinate synthase (EC 2.3.1.37)|acyl-[acyl-carrier-protein]---phospholipid O-acyltransferase (EC 2.3.1.40)	c0	2	0	0	0	0	-	-	-	-	-	-	PosP/-/-/PosP/PosP/G	PosP/-/-/PosP/PosP/G	-	-	-
Glycine, serine and threonine metabolism	rxn00424_c0	(1) Glyoxalate_c0[c0] + (1) L-Serine_c0[c0] <- (1) Glycine_c0[c0] + (1) Hydroxypyruvate_c0[c0]	(1) cpd00040[c0] + (1) cpd00054[c0] <- (1) cpd00033[c0] + (1) cpd00145[c0]	-	OK	R00588	SERINE--GLYOXYLATE-AMINOTRANSFERASE-RXN.c;SERINE-GLYOXYLATE-AMINOTRANSFERASE-RXN.c			dihydroxyphenylalanine transaminase (EC 2.6.1.49)	c0	1	0	0	0	0	-	-	-	-	-	NegN/-/-/-/NoNV/G	-	-	-	-	-
Glycine, serine and threonine metabolism	rxn00433_c0	(1) H2O_c0[c0] + (1) O2_c0[c0] + (1) Sarcosine_c0[c0] -> (1) H2O2_c0[c0] + (1) Glycine_c0[c0] + (1) Formaldehyde_c0[c0]	(1) cpd00001[c0] + (1) cpd00007[c0] + (1) cpd00183[c0] -> (1) cpd00025[c0] + (1) cpd00033[c0] + (1) cpd00055[c0]	>	OK	R00610	SARCOX-RXN.c		1.5.3.1	Sarcosine oxidase beta subunit (EC 1.5.3.1)|Sarcosine oxidase alpha subunit (EC 1.5.3.1)|N1-acetylpolyamine oxidase (EC 1.5.3.13)	c0	1	0	0	0	0	-	NoB/-/NoB/NoB/NoB/JOINCCCK_02789, JOINCCCK_01907	-	-	-	-	-	-	-	-	-
Glycine, serine and threonine metabolism	rxn00541_c0	(1) L-Threonine_c0[c0] <- (1) Glycine_c0[c0] + (1) Acetaldehyde_c0[c0]	(1) cpd00161[c0] <- (1) cpd00033[c0] + (1) cpd00071[c0]	-	OK	R00751	THREONINE-ALDOLASE-RXN.c			Low-specificity L-threonine aldolase (EC 4.1.2.5)|indole-3-glycerol-phosphate lyase (EC 4.1.2.8)	c0	1	0	0	0	0	-	-	-	-	NegN/-/NegN/NegN/NegNV/G	-	-	-	-	-	-
Glycine, serine and threonine metabolism	rxn00742_c0	(1) H2O_c0[c0] + (1) Cystathionine_c0[c0] -> (1) NH3_c0[c0] + (1) L-Cysteine_c0[c0] + (1) 2-Oxobutyrate_c0[c0]	(1) cpd00001[c0] + (1) cpd00424[c0] -> (1) cpd00013[c0] + (1) cpd00084[c0] + (1) cpd00094[c0]	>	OK	R01001	CYSTAGLY-RXN.c			Cystathionine gamma-lyase (EC 4.4.1.1)|cysteine-S-conjugate beta-lyase (EC 4.4.1.13)	c0	1	0	0	0	0	-	PosPV/-/PosPV/PosPV/PosPV/JOINCCCK_02207	-	-	-	-	-	-	-	-	-
Glycine, serine and threonine metabolism	rxn07465_c0	(1) H+_c0[c0] + (1) L-2,4-Diaminobutyrate_c0[c0] <- (1) CO2_c0[c0] + (1) 1,3-Propanediamine_c0[c0]	(1) cpd00067[c0] + (1) cpd02095[c0] <- (1) cpd00011[c0] + (1) cpd00726[c0]	>	OK	R07650	4.1.1.86-RXN.c		4.1.1.86	malonyl-CoA decarboxylase (EC 4.1.1.9)	c0	1	0	0	0	0	-	-	-	-	-	-	-	NegN/-/-/NegN/NegNV/G	-	-	-
Alanine, aspartate and glutamate metabolism	rxn00085_c0	(1) NADP_c0[c0] + (2) L-Glutamate_c0[c0] <-> (1) NADPH_c0[c0] + (1) 2-Oxoglutarate_c0[c0] + (1) L-Glutamine_c0[c0] + (1) H+_c0[c0]	(1) cpd00006[c0] + (2) cpd00023[c0] <-> (1) cpd00005[c0] + (1) cpd00024[c0] + (1) cpd00053[c0] + (1) cpd00067[c0]	-	OK	R00114	GLUTAMATESYN-RXN.c			Glutamate synthase [NADPH] small chain (EC 1.4.1.13)|Glutamate synthase [NADPH] large chain (EC 1.4.1.13)|N-methylalanine dehydrogenase (EC 1.4.1.17)	c0	11	0	0	0	0	PosV/-/-/-/PosV/GIHOKGLK_03898, GIHOKGLK_02893, GIHOKGLK_01483, GIHOKGLK_02892, GIHOKGLK_02716, GIHOKGLK_03465	PosV/-/PosV/PosV/PosV/JOINCCCK_00346, JOINCCCK_02428, JOINCCCK_00345, JOINCCCK_02983	PosV/-/-/PosV/PosV/FDEBBACK_03938, FDEBBACK_03860, FDEBBACK_03030, FDEBBACK_03027, FDEBBACK_00792, FDEBBACK_01899	PosV/-/-/-/PosV/GIHLEBLJ_01782, GIHLEBLJ_02367, GIHLEBLJ_00315	NegV/-/NegN/NegV/NegV/FHPFMLLL_04820, FHPFMLLL_01186, FHPFMLLL_01176	NoV/-/-/-/PosV/KIFOIBJG_02081	PosV/-/-/PosV/PosV/BNAPOCOJ_02590, BNAPOCOJ_01407, BNAPOCOJ_00051, BNAPOCOJ_01503, BNAPOCOJ_00664	PosV/-/-/PosV/PosV/OPHKCAJD_00515, OPHKCAJD_01240, OPHKCAJD_02302, OPHKCAJD_00516, OPHKCAJD_02204, OPHKCAJD_02150	PosV/-/-/-/PosV/DJGMFOLP_01400, DJGMFOLP_01151	PosV/-/-/-/PosV/JGHDODPO_03631, JGHDODPO_01481, JGHDODPO_03679, JGHDODPO_01482	PosV/-/-/-/PosV/BLEPDCHD_01023, BLEPDCHD_00347, BLEPDCHD_01022, BLEPDCHD_03164, BLEPDCHD_00092, BLEPDCHD_01967, BLEPDCHD_04470
Alanine, aspartate and glutamate metabolism	rxn00184_c0	(1) H2O_c0[c0] + (1) NADP_c0[c0] + (1) L-Glutamate_c0[c0] <-> (1) NADPH_c0[c0] + (1) NH3_c0[c0] + (1) 2-Oxoglutarate_c0[c0] + (1) H+_c0[c0]	(1) cpd00001[c0] + (1) cpd00006[c0] + (1) cpd00023[c0] <-> (1) cpd00005[c0] + (1) cpd00013[c0] + (1) cpd00024[c0] + (1) cpd00067[c0]	-	OK	R00248	GLUTAMATE-DEHYDROGENASE-NADP+-RXN.c.metaexp.NADP_NADPH;GLUTDEHYD-RXN.c			NADP-specific glutamate dehydrogenase (EC 1.4.1.4)|serine 2-dehydrogenase (EC 1.4.1.7)|valine dehydrogenase (NADP+) (EC 1.4.1.8)	c0	11	0	0	0	0	NoV/-/-/-/NegV/GIHOKGLK_00249	NegV/-/NegV/NegV/NegV/JOINCCCK_01411	NoV/-/-/NoV/NoV/FDEBBACK_03736	NoV/-/-/-/NegV/GIHLEBLJ_00052	NoPV/-/NoPV/NoPV/NoPV/FHPFMLLL_03564, FHPFMLLL_00804	NegV/-/-/-/NegV/KIFOIBJG_01338	NoV/-/-/NoV/NoV/BNAPOCOJ_02458, BNAPOCOJ_03315	NegV/-/-/NegV/NegV/OPHKCAJD_00454, OPHKCAJD_01153	NegV/-/-/-/NegV/DJGMFOLP_02337	NegV/-/-/-/NegV/JGHDODPO_02006	NegV/-/-/-/PosV/BLEPDCHD_01448
Alanine, aspartate and glutamate metabolism	rxn00187_c0	(1) ATP_c0[c0] + (1) NH3_c0[c0] + (1) L-Glutamate_c0[c0] -> (1) ADP_c0[c0] + (1) Phosphate_c0[c0] + (1) L-Glutamine_c0[c0] + (1) H+_c0[c0]	(1) cpd00002[c0] + (1) cpd00013[c0] + (1) cpd00023[c0] -> (1) cpd00008[c0] + (1) cpd00009[c0] + (1) cpd00053[c0] + (1) cpd00067[c0]	>	OK	R00253	GLUTAMINESYN-RXN.c			Putative glutamine synthetase, Rickettsiales type (EC 6.3.1.2)|Glutamine synthetase (EC 6.3.1.2)|Glutamine synthetase, clostridia type (EC 6.3.1.2)|Glutamine synthetase type III, GlnN (EC 6.3.1.2)|Glutamine synthetase type I (EC 6.3.1.2)|Glutamine synthetase type II, eukaryotic (EC 6.3.1.2)|glutamate---ethylamine ligase (EC 6.3.1.6)	c0	11	0	0	0	0	NoPV/-/-/-/NoPV/GIHOKGLK_00190, GIHOKGLK_01740, GIHOKGLK_03388	NoPV/-/NoPV/NoPV/NoPV/JOINCCCK_00343, JOINCCCK_02874, JOINCCCK_01132	NoPV/-/-/NoPV/NoPV/FDEBBACK_03025, FDEBBACK_03031	NoPV/-/-/-/NoPV/GIHLEBLJ_00788	PosPV/-/PosP/PosPV/NoPV/FHPFMLLL_04765, FHPFMLLL_04057, FHPFMLLL_02888, FHPFMLLL_02049	PosPV/-/-/-/NoPV/KIFOIBJG_01848, KIFOIBJG_01155, KIFOIBJG_01154	NoPV/-/-/NoPV/NoPV/BNAPOCOJ_02828, BNAPOCOJ_02525	NoPV/-/-/NoPV/NoPV/OPHKCAJD_00200, OPHKCAJD_02845	NoPV/-/-/-/NoPV/DJGMFOLP_02041, DJGMFOLP_01152	NoPV/-/-/-/NoPV/JGHDODPO_01477	NoPV/-/-/-/NoPV/BLEPDCHD_01033, BLEPDCHD_02669, BLEPDCHD_04618
Alanine, aspartate and glutamate metabolism	rxn00189_c0	(1) H2O_c0[c0] + (1) L-Glutamine_c0[c0] -> (1) NH3_c0[c0] + (1) L-Glutamate_c0[c0]	(1) cpd00001[c0] + (1) cpd00053[c0] -> (1) cpd00013[c0] + (1) cpd00023[c0]	>	OK	R00256	GLUTAMIN-RXN.c;GLUTAMINASE-ASPARAGIN-ASE-RXN.c			Glutaminase (EC 3.5.1.2)|Glutamine amidotransferase chain of NAD synthetase|ceramidase (EC 3.5.1.23)|chitin deacetylase (EC 3.5.1.41)|asparagine synthase (glutamine-hydrolysing) (EC 6.3.5.4)|hydrogenobyrinic acid a,c-diamide synthase (glutamine-hydrolysing) (EC 6.3.5.9)	c0	11	0	0	0	0	NoPV/-/-/-/NoPV/GIHOKGLK_03125, GIHOKGLK_03295	NoPV/-/NoPV/NoPV/NoPV/JOINCCCK_00456	NoPV/-/-/NoPV/NoPV/FDEBBACK_02547, FDEBBACK_00786	NoPV/-/-/-/NoPV/GIHLEBLJ_02252, GIHLEBLJ_00343	NoPV/-/NoPV/NoPV/NoPV/FHPFMLLL_04524, FHPFMLLL_01941, FHPFMLLL_04308	NoPV/-/-/-/NoPV/KIFOIBJG_01359, KIFOIBJG_01937	NoPV/-/-/NoPV/NoPV/BNAPOCOJ_01959	NoPV/-/-/NoPV/NoPV/OPHKCAJD_00414	NoPV/-/-/-/NoPV/DJGMFOLP_01526, DJGMFOLP_01899, DJGMFOLP_01384	NoPV/-/-/-/NoPV/JGHDODPO_02421	NoPV/-/-/-/NoPV/BLEPDCHD_01243, BLEPDCHD_04089
Alanine, aspartate and glutamate metabolism	rxn00260_c0	(1) 2-Oxoglutarate_c0[c0] + (1) L-Aspartate_c0[c0] <-> (1) L-Glutamate_c0[c0] + (1) Oxaloacetate_c0[c0]	(1) cpd00024[c0] + (1) cpd00041[c0] <-> (1) cpd00023[c0] + (1) cpd00032[c0]	-	OK	R00355	ASPAMINOTRANS-RXN.c			Aspartate aminotransferase (EC 2.6.1.1)|alanine---oxo-acid transaminase (EC 2.6.1.12)	c0	11	0	0	0	0	NegN/-/-/-/NegV/GIHOKGLK_03426, GIHOKGLK_04287, GIHOKGLK_01313	NegN/-/NegN/NegN/NegV/JOINCCCK_01401, JOINCCCK_02277, JOINCCCK_00532, JOINCCCK_00571, JOINCCCK_02206	NegN/-/-/NegN/NegV/FDEBBACK_03169, FDEBBACK_03735, FDEBBACK_02245, FDEBBACK_01251, FDEBBACK_01618	NegN/-/-/-/NegV/GIHLEBLJ_01852, GIHLEBLJ_00724, GIHLEBLJ_02025	NegV/-/PosV/NegV/NegV/FHPFMLLL_00213, FHPFMLLL_03775, FHPFMLLL_04752, FHPFMLLL_01033, FHPFMLLL_02754, FHPFMLLL_02262, FHPFMLLL_04382	NegN/-/-/-/PosV/KIFOIBJG_01361, KIFOIBJG_00313	NegN/-/-/NegN/NegV/BNAPOCOJ_02149, BNAPOCOJ_02440, BNAPOCOJ_00201	NegN/-/-/NegN/NegV/OPHKCAJD_01977, OPHKCAJD_01554, OPHKCAJD_00474, OPHKCAJD_00969	PosV/-/-/-/NegV/DJGMFOLP_00218, DJGMFOLP_02274	NegN/-/-/-/NegV/JGHDODPO_00680, JGHDODPO_00712, JGHDODPO_02671, JGHDODPO_00301, JGHDODPO_02943	NegV/-/-/-/NegV/BLEPDCHD_00763, BLEPDCHD_03835, BLEPDCHD_00503
Alanine, aspartate and glutamate metabolism	rxn00414_c0	(1) H2O_c0[c0] + (2) ATP_c0[c0] + (1) L-Glutamine_c0[c0] + (1) H2CO3_c0[c0] -> (2) ADP_c0[c0] + (1) Phosphate_c0[c0] + (1) L-Glutamate_c0[c0] + (2) H+_c0[c0] + (1) Carbamoylphosphate_c0[c0]	(1) cpd00001[c0] + (2) cpd00002[c0] + (1) cpd00053[c0] + (1) cpd00242[c0] -> (2) cpd00008[c0] + (1) cpd00009[c0] + (1) cpd00023[c0] + (2) cpd00067[c0] + (1) cpd00146[c0]	>	OK|HB	R00575	CARBPSYN-RXN.c			Carbamoyl-phosphate synthase large chain (EC 6.3.5.5)|Carbamoyl-phosphate synthase small chain (EC 6.3.5.5)|hydrogenobyrinic acid a,c-diamide synthase (glutamine-hydrolysing) (EC 6.3.5.9)	c0	11	0	0	0	0	PosP/-/-/-/PosPV/GIHOKGLK_02896, GIHOKGLK_03238, GIHOKGLK_02897, GIHOKGLK_04226	PosP/-/PosP/PosP/NoPV/JOINCCCK_02877, JOINCCCK_02878	NoPV/-/-/NoPV/NoPV/FDEBBACK_02908, FDEBBACK_02907	PosP/-/-/-/PosPV/GIHLEBLJ_00792, GIHLEBLJ_00791	PosP/-/PosP/PosP/NoPV/FHPFMLLL_02772, FHPFMLLL_02773, FHPFMLLL_04089	PosP/-/-/-/PosP/KIFOIBJG_00934, KIFOIBJG_00933	PosPV/-/-/NoPV/NoPV/BNAPOCOJ_03656, BNAPOCOJ_00905, BNAPOCOJ_03657	NoB/-/-/NoB/NoB/OPHKCAJD_00557, OPHKCAJD_00558, OPHKCAJD_02676	PosP/-/-/-/PosP/DJGMFOLP_01153, DJGMFOLP_01530, DJGMFOLP_01154	NoPV/-/-/-/NoPV/JGHDODPO_00332, JGHDODPO_00331	PosP/-/-/-/PosPV/BLEPDCHD_04594, BLEPDCHD_01018, BLEPDCHD_01019
Alanine, aspartate and glutamate metabolism	rxn00790_c0	(1) PPi_c0[c0] + (1) L-Glutamate_c0[c0] + (1) H+_c0[c0] + (1) 5-Phosphoribosylamine_c0[c0] <- (1) H2O_c0[c0] + (1) L-Glutamine_c0[c0] + (1) PRPP_c0[c0]	(1) cpd00012[c0] + (1) cpd00023[c0] + (1) cpd00067[c0] + (1) cpd01982[c0] <- (1) cpd00001[c0] + (1) cpd00053[c0] + (1) cpd00103[c0]	<	OK|HB	R01072	PRPPAMIDOTRANS-RXN.c			Amidophosphoribosyltransferase (EC 2.4.2.14)|anthranilate phosphoribosyltransferase (EC 2.4.2.18)	c0	11	0	0	0	0	NegN/-/-/-/NegN/GIHOKGLK_02895, GIHOKGLK_02463	NegN/-/NegN/NegN/NegN/JOINCCCK_00472	NegN/-/-/NegN/NegN/FDEBBACK_00752, FDEBBACK_03153, FDEBBACK_02218, FDEBBACK_03026	NegN/-/-/-/NegN/GIHLEBLJ_01530, GIHLEBLJ_00786	NegN/-/NegN/NegN/NegN/FHPFMLLL_04058, FHPFMLLL_04732	NegN/-/-/-/NegN/G	NegN/-/-/NegN/NegN/BNAPOCOJ_02292, BNAPOCOJ_02305	NegN/-/-/NegN/NegN/OPHKCAJD_02254, OPHKCAJD_00578	NegN/-/-/-/NegN/DJGMFOLP_01255	NegN/-/-/-/NoNV/JGHDODPO_01476, JGHDODPO_01889	NegN/-/-/-/NegN/BLEPDCHD_03079, BLEPDCHD_01020
Alanine, aspartate and glutamate metabolism	rxn01018_c0	(1) L-Aspartate_c0[c0] + (1) Carbamoylphosphate_c0[c0] -> (1) Phosphate_c0[c0] + (1) H+_c0[c0] + (1) N-Carbamoyl-L-aspartate_c0[c0]	(1) cpd00041[c0] + (1) cpd00146[c0] -> (1) cpd00009[c0] + (1) cpd00067[c0] + (1) cpd00343[c0]	-	OK|HB	R01397	ASPCARBTRANS-RXN.c			Aspartate carbamoyltransferase (EC 2.1.3.2)|Aspartate carbamoyltransferase regulatory chain (PyrI)|putrescine carbamoyltransferase (EC 2.1.3.6)	c0	11	0	0	0	0	PosP/-/-/-/PosPV/GIHOKGLK_02653, GIHOKGLK_02652	PosP/-/PosP/PosP/NoPV/JOINCCCK_00412, JOINCCCK_00413	PosP/-/-/PosP/PosP/FDEBBACK_02602, FDEBBACK_02601	PosP/-/-/-/PosPV/GIHLEBLJ_00157, GIHLEBLJ_00158	PosP/-/PosP/PosP/NoPV/FHPFMLLL_02402, FHPFMLLL_02403	PosP/-/-/-/PosP/KIFOIBJG_00928	PosP/-/-/PosP/NoPV/BNAPOCOJ_00001, BNAPOCOJ_00002	PosP/-/-/PosP/NoPV/OPHKCAJD_00668, OPHKCAJD_00667	PosP/-/-/-/PosP/DJGMFOLP_01844	PosP/-/-/-/PosPV/JGHDODPO_02555	PosP/-/-/-/PosPV/BLEPDCHD_03770, BLEPDCHD_03769
Alanine, aspartate and glutamate metabolism	rxn00555_c0	(1) L-Glutamine_c0[c0] + (1) D-fructose-6-phosphate_c0[c0] -> (1) L-Glutamate_c0[c0] + (1) D-Glucosamine phosphate_c0[c0]	(1) cpd00053[c0] + (1) cpd00072[c0] -> (1) cpd00023[c0] + (1) cpd00288[c0]	-	OK	R00768				Glucosamine--fructose-6-phosphate aminotransferase [isomerizing] (EC 2.6.1.16)|alanine transaminase (EC 2.6.1.2)	c0	10	0	0	0	0	PosP/-/-/-/PosP/G	PosP/-/PosP/NoPV/PosPV/G	PosP/-/-/NoPV/NoPV/G	PosP/-/-/-/PosP/G	PosP/-/PosP/NoPV/NoPV/G	PosP/-/-/-/PosP/G	PosP/-/-/NoPV/PosPV/G	PosP/-/-/NoPV/NoPV/G	-	PosP/-/-/-/PosP/G	PosP/-/-/-/PosP/G
Alanine, aspartate and glutamate metabolism	rxn00800_c0	(1) Adenylosuccinate_c0[c0] <-> (1) AMP_c0[c0] + (1) Fumarate_c0[c0]	(1) cpd02375[c0] <-> (1) cpd00018[c0] + (1) cpd00106[c0]	-	OK	R01083	AMPSYN-RXN.c			Adenylosuccinate lyase (EC 4.3.2.2)|adenylosuccinate lyase (EC 4.3.2.2)	c0	10	0	0	0	0	PosP/-/-/-/PosP/GIHOKGLK_01383	PosP/-/PosP/PosP/PosP/JOINCCCK_00175	PosP/-/-/PosP/PosP/FDEBBACK_03170	PosP/-/-/-/NoPV/GIHLEBLJ_02404	PosP/-/PosP/PosP/PosP/FHPFMLLL_04283	-	PosP/-/-/PosP/PosP/BNAPOCOJ_02291	PosP/-/-/PosP/PosP/OPHKCAJD_00579	PosP/-/-/-/PosP/DJGMFOLP_00431	PosP/-/-/-/PosP/JGHDODPO_00300	PosP/-/-/-/PosPV/BLEPDCHD_04774
Alanine, aspartate and glutamate metabolism	rxn00802_c0	(1) L-Argininosuccinate_c0[c0] <-> (1) L-Arginine_c0[c0] + (1) Fumarate_c0[c0]	(1) cpd02152[c0] <-> (1) cpd00051[c0] + (1) cpd00106[c0]	-	OK	R01086	ARGSUCCINLYA-RXN.c			Argininosuccinate lyase (EC 4.3.2.1)|peptidylamidoglycolate lyase (EC 4.3.2.5)	c0	10	0	0	0	0	PosP/-/-/-/PosPV/GIHOKGLK_02062	PosP/-/PosP/PosP/NoPV/JOINCCCK_01495	PosP/-/-/PosP/NoPV/FDEBBACK_00206	PosP/-/-/-/PosPV/GIHLEBLJ_00247	PosP/-/PosP/PosP/NoPV/FHPFMLLL_04105	-	PosP/-/-/PosP/PosPV/BNAPOCOJ_00629	PosP/-/-/PosP/NoPV/OPHKCAJD_01921	PosP/-/-/-/PosPV/DJGMFOLP_02534	PosP/-/-/-/NoPV/JGHDODPO_01845	PosP/-/-/-/PosPV/BLEPDCHD_00152
Alanine, aspartate and glutamate metabolism	rxn00838_c0	(1) GTP_c0[c0] + (1) L-Aspartate_c0[c0] + (1) IMP_c0[c0] -> (1) Phosphate_c0[c0] + (1) GDP_c0[c0] + (2) H+_c0[c0] + (1) Adenylosuccinate_c0[c0]	(1) cpd00038[c0] + (1) cpd00041[c0] + (1) cpd00114[c0] -> (1) cpd00009[c0] + (1) cpd00031[c0] + (2) cpd00067[c0] + (1) cpd02375[c0]	>	OK	R01135	ADENYLOSUCCINATE-SYNTHASE-RXN.c			Adenylosuccinate synthetase (EC 6.3.4.4)|imidazoleacetate---phosphoribosyldiphosphate ligase (EC 6.3.4.8)	c0	10	0	0	0	0	PosP/-/-/-/PosP/GIHOKGLK_02286	PosP/-/PosP/PosP/PosP/JOINCCCK_03123	PosP/-/-/PosP/PosP/FDEBBACK_02909	PosP/-/-/-/NoPV/GIHLEBLJ_01607	PosP/-/PosP/PosP/PosP/FHPFMLLL_04451	-	PosP/-/-/PosP/PosP/BNAPOCOJ_02430	PosP/-/-/PosP/PosP/OPHKCAJD_00481	PosP/-/-/-/PosP/DJGMFOLP_01770	PosP/-/-/-/PosP/JGHDODPO_00165	PosP/-/-/-/PosPV/BLEPDCHD_01655
Alanine, aspartate and glutamate metabolism	rxn01434_c0	(1) ATP_c0[c0] + (1) L-Aspartate_c0[c0] + (1) Citrulline_c0[c0] <-> (1) PPi_c0[c0] + (1) AMP_c0[c0] + (2) H+_c0[c0] + (1) L-Argininosuccinate_c0[c0]	(1) cpd00002[c0] + (1) cpd00041[c0] + (1) cpd00274[c0] <-> (1) cpd00012[c0] + (1) cpd00018[c0] + (2) cpd00067[c0] + (1) cpd02152[c0]	>	OK|HB	R01954	ARGSUCCINSYN-RXN.c			Argininosuccinate synthase (EC 6.3.4.5)|biotin---[methylmalonyl-CoA-carboxytransferase] ligase (EC 6.3.4.9)	c0	10	0	0	0	0	PosP/-/-/-/PosPV/GIHOKGLK_02072	PosP/-/PosP/PosP/NoPV/JOINCCCK_01494	PosP/-/-/PosP/NoPV/FDEBBACK_00205	PosP/-/-/-/PosPV/GIHLEBLJ_02459	PosP/-/PosP/PosP/NoPV/FHPFMLLL_04104	-	PosP/-/-/PosP/PosPV/BNAPOCOJ_02178	PosP/-/-/PosP/NoPV/OPHKCAJD_00936	PosP/-/-/-/PosPV/DJGMFOLP_01632	PosP/-/-/-/NoPV/JGHDODPO_01846	PosP/-/-/-/PosPV/BLEPDCHD_02387
Alanine, aspartate and glutamate metabolism	rxn00262_c0	(1) H2O_c0[c0] + (1) O2_c0[c0] + (1) L-Aspartate_c0[c0] -> (1) NH3_c0[c0] + (1) H2O2_c0[c0] + (1) Oxaloacetate_c0[c0]	(1) cpd00001[c0] + (1) cpd00007[c0] + (1) cpd00041[c0] -> (1) cpd00013[c0] + (1) cpd00025[c0] + (1) cpd00032[c0]	>	OK	R00357				L-aspartate oxidase (EC 1.4.3.16)|L-amino-acid oxidase (EC 1.4.3.2)|7-chloro-L-tryptophan oxidase (EC 1.4.3.23)	c0	9	0	0	0	0	PosP/-/-/-/PosPV/GIHOKGLK_01038	PosPV/-/PosPV/PosPV/PosPV/JOINCCCK_02965, JOINCCCK_01535	PosP/-/-/PosP/PosP/FDEBBACK_03085	PosPV/-/-/-/PosPV/GIHLEBLJ_00855	PosPV/-/PosPV/PosPV/PosPV/FHPFMLLL_02425	-	NoPV/-/-/PosPV/PosPV/BNAPOCOJ_02727	PosPV/-/-/PosPV/PosPV/OPHKCAJD_01706	PosP/-/-/-/PosP/DJGMFOLP_00798	-	PosP/-/-/-/PosPV/BLEPDCHD_04157
Alanine, aspartate and glutamate metabolism	rxn00340_c0	(1) ATP_c0[c0] + (1) NH3_c0[c0] + (1) L-Aspartate_c0[c0] -> (1) PPi_c0[c0] + (1) AMP_c0[c0] + (2) H+_c0[c0] + (1) L-Asparagine_c0[c0]	(1) cpd00002[c0] + (1) cpd00013[c0] + (1) cpd00041[c0] -> (1) cpd00012[c0] + (1) cpd00018[c0] + (2) cpd00067[c0] + (1) cpd00132[c0]	>	OK|HB	R00483	ASNSYNA-RXN.c			Aspartate--ammonia ligase (EC 6.3.1.1)|L-cysteine:1D-myo-inositol 2-amino-2-deoxy-alpha-D-glucopyranoside ligase (EC 6.3.1.13)|asparagine synthase (glutamine-hydrolysing) (EC 6.3.5.4)	c0	9	0	0	0	0	PosPV/-/-/-/PosPV/GIHOKGLK_00422	PosPV/-/PosPV/PosPV/NoPV/JOINCCCK_00423	-	PosPV/-/-/-/PosPV/GIHLEBLJ_02194	PosPV/-/PosPV/PosPV/NoPV/FHPFMLLL_01190	PosP/-/-/-/NoPV/KIFOIBJG_01718	PosP/-/-/PosP/PosPV/BNAPOCOJ_00536	PosP/-/-/PosP/NoPV/G	-	PosP/-/-/-/NoPV/JGHDODPO_00716	PosPV/-/-/-/NoPV/BLEPDCHD_00276
Alanine, aspartate and glutamate metabolism	rxn00182_c0	(1) H2O_c0[c0] + (1) NAD_c0[c0] + (1) L-Glutamate_c0[c0] <-> (1) NADH_c0[c0] + (1) NH3_c0[c0] + (1) 2-Oxoglutarate_c0[c0] + (1) H+_c0[c0]	(1) cpd00001[c0] + (1) cpd00003[c0] + (1) cpd00023[c0] <-> (1) cpd00004[c0] + (1) cpd00013[c0] + (1) cpd00024[c0] + (1) cpd00067[c0]	-	OK	R00243	GLUTAMATE-DEHYDROGENASE-NADP+-RXN.c.metaexp.NAD_NADH;GLUTAMATE-DEHYDROGENASE-RXN.c			NAD-specific glutamate dehydrogenase (EC 1.4.1.2), large form|NAD-specific glutamate dehydrogenase (EC 1.4.1.2)|NAD-specific glutamate dehydrogenase (EC 1.4.1.2), eukaryotic type|glutamate dehydrogenase [NAD(P)+] (EC 1.4.1.3)|serine 2-dehydrogenase (EC 1.4.1.7)	c0	7	0	0	0	0	NegV/-/-/-/NegV/GIHOKGLK_00279, GIHOKGLK_00249	-	NegV/-/-/NegV/NegV/FDEBBACK_02304, FDEBBACK_03736	NegV/-/-/-/NoV/GIHLEBLJ_01922	PosV/-/PosV/NegV/NegV/FHPFMLLL_01260	-	NegV/-/-/NegV/NegV/BNAPOCOJ_03315	NoV/-/-/NegV/NoV/OPHKCAJD_01153	-	-	NoV/-/-/-/NegV/BLEPDCHD_01437, BLEPDCHD_01448
Alanine, aspartate and glutamate metabolism	rxn00278_c0	(1) H2O_c0[c0] + (1) NAD_c0[c0] + (1) L-Alanine_c0[c0] -> (1) NADH_c0[c0] + (1) NH3_c0[c0] + (1) Pyruvate_c0[c0] + (1) H+_c0[c0]	(1) cpd00001[c0] + (1) cpd00003[c0] + (1) cpd00035[c0] -> (1) cpd00004[c0] + (1) cpd00013[c0] + (1) cpd00020[c0] + (1) cpd00067[c0]	-	OK	R00396	ALANINE-DEHYDROGENASE-RXN.c			Alanine dehydrogenase (EC 1.4.1.1)|glutamate synthase (NADPH) (EC 1.4.1.13)	c0	7	0	0	0	0	NoPV/-/-/-/NoPV/GIHOKGLK_03122	-	-	PosP/-/-/-/PosPV/GIHLEBLJ_02560, GIHLEBLJ_01050	NoPV/-/NoPV/NoPV/NoPV/FHPFMLLL_04153	-	NoPV/-/-/NoPV/NoPV/BNAPOCOJ_00385, BNAPOCOJ_03643	PosPV/-/-/NoPV/NoPV/OPHKCAJD_02116	-	NoPV/-/-/-/NoPV/JGHDODPO_00900	NoPV/-/-/-/NoPV/BLEPDCHD_00878
Alanine, aspartate and glutamate metabolism	rxn00342_c0	(1) H2O_c0[c0] + (1) L-Asparagine_c0[c0] -> (1) NH3_c0[c0] + (1) L-Aspartate_c0[c0]	(1) cpd00001[c0] + (1) cpd00132[c0] -> (1) cpd00013[c0] + (1) cpd00041[c0]	>	OK	R00485	ASPARAGHYD-RXN.c			L-asparaginase (EC 3.5.1.1)|2-amino-5-formylamino-6-ribosylaminopyrimidin-4(3H)-one 5'-monophosphate deformylase (EC 3.5.1.102)|chitin deacetylase (EC 3.5.1.41)	c0	6	0	0	0	0	-	NoPV/-/NoPV/NoPV/NoPV/JOINCCCK_00266	NoPV/-/-/NoPV/NoPV/FDEBBACK_02687	-	NoPV/-/NoPV/NoPV/PosPV/FHPFMLLL_01450	-	-	NoPV/-/-/NoPV/NoPV/OPHKCAJD_00786	PosP/-/-/-/NoPV/G	-	NoPV/-/-/-/NoPV/BLEPDCHD_04690
Alanine, aspartate and glutamate metabolism	rxn00416_c0	(1) H2O_c0[c0] + (1) ATP_c0[c0] + (1) L-Aspartate_c0[c0] + (1) L-Glutamine_c0[c0] -> (1) PPi_c0[c0] + (1) AMP_c0[c0] + (1) L-Glutamate_c0[c0] + (2) H+_c0[c0] + (1) L-Asparagine_c0[c0]	(1) cpd00001[c0] + (1) cpd00002[c0] + (1) cpd00041[c0] + (1) cpd00053[c0] -> (1) cpd00012[c0] + (1) cpd00018[c0] + (1) cpd00023[c0] + (2) cpd00067[c0] + (1) cpd00132[c0]	>	OK|HB	R00578	ASNSYNB-RXN.c			Asparagine synthetase [glutamine-hydrolyzing] (EC 6.3.5.4)|asparagine synthase (glutamine-hydrolysing) (EC 6.3.5.4)	c0	6	0	0	0	0	NoPV/-/-/-/NoPV/GIHOKGLK_02891, GIHOKGLK_03351	NoPV/-/NoPV/NoPV/NoPV/JOINCCCK_01892, JOINCCCK_00445	PosP/-/-/PosP/NoPV/G	NoPV/-/-/-/NoPV/GIHLEBLJ_02523, GIHLEBLJ_00995	NoPV/-/NoPV/NoPV/NoPV/FHPFMLLL_03530	-	-	-	-	-	NoPV/-/-/-/PosPV/BLEPDCHD_01024
Alanine, aspartate and glutamate metabolism	rxn01204_c0	(1) 2-Oxoglutarate_c0[c0] + (1) GABA_c0[c0] <-> (1) L-Glutamate_c0[c0] + (1) 4-Oxobutanoate_c0[c0]	(1) cpd00024[c0] + (1) cpd00281[c0] <-> (1) cpd00023[c0] + (1) cpd00199[c0]	-	OK	R01648	GABATRANSAM-RXN.c			Gamma-aminobutyrate:alpha-ketoglutarate aminotransferase (EC 2.6.1.19)|(S)-3-amino-2-methylpropionate transaminase (EC 2.6.1.22)	c0	6	0	0	0	0	-	NoB/-/NoB/NoB/NoB/JOINCCCK_02294, JOINCCCK_00065	-	PosP/-/-/-/PosP/G	-	PosP/-/-/-/PosP/G	PosP/-/-/PosP/PosP/G	PosP/-/-/PosP/PosP/G	-	PosP/-/-/-/PosP/G	-
Alanine, aspartate and glutamate metabolism	rxn00194_c0	(1) L-Glutamate_c0[c0] + (1) H+_c0[c0] -> (1) CO2_c0[c0] + (1) GABA_c0[c0]	(1) cpd00023[c0] + (1) cpd00067[c0] -> (1) cpd00011[c0] + (1) cpd00281[c0]	>	OK	R00261	GLUTDECARBOX-RXN.c			Glutamate decarboxylase, mammalian 65 kDa isoform (EC 4.1.1.15)|Glutamate decarboxylase (EC 4.1.1.15)|Glutamate decarboxylase, eukaryotic type (EC 4.1.1.15)|arginine decarboxylase (EC 4.1.1.19)	c0	5	0	0	0	0	NoPV/-/-/-/NoPV/GIHOKGLK_03124	-	NoPV/-/-/NoPV/NoPV/FDEBBACK_03612	PosP/-/-/-/NoPV/GIHLEBLJ_02251	-	-	-	-	NoPV/-/-/-/NoPV/DJGMFOLP_01161	-	NoPV/-/-/-/NoPV/BLEPDCHD_01242
Alanine, aspartate and glutamate metabolism	rxn00347_c0	(1) L-Aspartate_c0[c0] <-> (1) NH3_c0[c0] + (1) Fumarate_c0[c0]	(1) cpd00041[c0] <-> (1) cpd00013[c0] + (1) cpd00106[c0]	-	OK	R00490	ASPARTASE-RXN.c			Aspartate ammonia-lyase (EC 4.3.1.1)|chitin deacetylase (EC 3.5.1.41)|carbamoyl-serine ammonia-lyase (EC 4.3.1.13)	c0	5	0	0	0	0	-	NegV/-/NegV/NegV/NegV/JOINCCCK_00468	NegV/-/-/NegV/NegV/FDEBBACK_02445	-	-	NoPV/-/-/-/NoPV/KIFOIBJG_02583	-	-	-	PosV/-/-/-/PosV/JGHDODPO_01149	NoV/-/-/-/PosV/BLEPDCHD_04692
Alanine, aspartate and glutamate metabolism	rxn00191_c0	(1) 2-Oxoglutarate_c0[c0] + (1) L-Alanine_c0[c0] <- (1) Pyruvate_c0[c0] + (1) L-Glutamate_c0[c0]	(1) cpd00024[c0] + (1) cpd00035[c0] <- (1) cpd00020[c0] + (1) cpd00023[c0]	-	OK	R00258	ALANINE-AMINOTRANSFERASE-RXN.c			Glutamate-pyruvate aminotransferase (EC 2.6.1.2)|4-hydroxyglutamate transaminase (EC 2.6.1.23)	c0	2	0	0	0	0	NegN/-/-/-/NegNV/G	-	NegN/-/-/NegN/NegNV/G	-	-	-	-	-	-	-	-
Alanine, aspartate and glutamate metabolism	rxn00272_c0	(1) L-Alanine_c0[c0] + (1) Glyoxalate_c0[c0] <-> (1) Pyruvate_c0[c0] + (1) Glycine_c0[c0]	(1) cpd00035[c0] + (1) cpd00040[c0] <-> (1) cpd00020[c0] + (1) cpd00033[c0]	-	OK	R00369	ALANINE--GLYOXYLATE-AMINOTRANSFERASE-RXN.c			L-alanine:glyoxylate aminotransferase (EC 2.6.1.44)|Serine--pyruvate aminotransferase (EC 2.6.1.51)|5-aminovalerate transaminase (EC 2.6.1.48)	c0	2	0	0	0	0	-	-	-	-	PosP/-/PosP/PosP/PosP/FHPFMLLL_00573	-	-	-	PosP/-/-/-/PosP/DJGMFOLP_01113	-	-
Phenylalanine, tyrosine and tryptophan biosynthesis	rxn00527_c0	(1) 2-Oxoglutarate_c0[c0] + (1) L-Tyrosine_c0[c0] <-> (1) L-Glutamate_c0[c0] + (1) p-hydroxyphenylpyruvate_c0[c0]	(1) cpd00024[c0] + (1) cpd00069[c0] <-> (1) cpd00023[c0] + (1) cpd00868[c0]	-	OK	R00734	2.6.1.57-RXN.c.metaexp.P-HYDROXY-PHENYLPYRUVATE_TYR;TYRAMINOTRANS-RXN.c;TYROSINE-AMINOTRANSFERASE-RXN.c			Aspartate aminotransferase (EC 2.6.1.1)|Biosynthetic Aromatic amino acid aminotransferase alpha (EC 2.6.1.57)|Aromatic amino acid aminotransferase gamma (EC 2.6.1.57)|Biosynthetic Aromatic amino acid aminotransferase beta (EC 2.6.1.57)|Histidinol-phosphate aminotransferase (EC 2.6.1.9)|alanine---oxo-acid transaminase (EC 2.6.1.12)|tyrosine transaminase (EC 2.6.1.5)|aromatic-amino-acid---glyoxylat…	c0	11	0	0	0	0	NegN/-/-/-/NoNV/GIHOKGLK_04287, GIHOKGLK_03426, GIHOKGLK_00090, GIHOKGLK_00920, GIHOKGLK_01313	NegN/-/NegN/NegN/NoNV/JOINCCCK_00695, JOINCCCK_00571, JOINCCCK_02206, JOINCCCK_01041, JOINCCCK_01401, JOINCCCK_00532, JOINCCCK_02277	NegN/-/-/NegN/NoNV/FDEBBACK_03735, FDEBBACK_03169, FDEBBACK_02882, FDEBBACK_01618, FDEBBACK_01251, FDEBBACK_02245	NegN/-/-/-/NoNV/GIHLEBLJ_01852, GIHLEBLJ_02316, GIHLEBLJ_02025, GIHLEBLJ_00724	NegN/-/NegN/NegN/NoNV/FHPFMLLL_00213, FHPFMLLL_03775, FHPFMLLL_04752, FHPFMLLL_01033, FHPFMLLL_02754, FHPFMLLL_02262, FHPFMLLL_04382	NoB/-/-/-/NoB/KIFOIBJG_01361, KIFOIBJG_00313	NegN/-/-/NegN/NoNV/BNAPOCOJ_02440, BNAPOCOJ_00201, BNAPOCOJ_02149, BNAPOCOJ_02148	NegN/-/-/NegN/NoNV/OPHKCAJD_01554, OPHKCAJD_01977, OPHKCAJD_00474, OPHKCAJD_00969, OPHKCAJD_00970	NegN/-/-/-/NegNV/DJGMFOLP_02274, DJGMFOLP_00218, DJGMFOLP_02199	NoB/-/-/-/NoB/JGHDODPO_02943, JGHDODPO_00301, JGHDODPO_01569, JGHDODPO_02671, JGHDODPO_00680, JGHDODPO_00712	NegN/-/-/-/NoNV/BLEPDCHD_04092, BLEPDCHD_00503, BLEPDCHD_03835, BLEPDCHD_00763, BLEPDCHD_03298
Phenylalanine, tyrosine and tryptophan biosynthesis	rxn01000_c0	(1) H+_c0[c0] + (1) Prephenate_c0[c0] -> (1) H2O_c0[c0] + (1) CO2_c0[c0] + (1) Phenylpyruvate_c0[c0]	(1) cpd00067[c0] + (1) cpd00219[c0] -> (1) cpd00001[c0] + (1) cpd00011[c0] + (1) cpd00143[c0]	>	OK	R01373	PREPHENATEDEHYDRAT-RXN.c			Prephenate dehydratase (EC 4.2.1.51)|Cyclohexadienyl dehydratase (EC 4.2.1.51)(EC 4.2.1.91)|3-hydroxybutyryl-CoA dehydratase (EC 4.2.1.55)|kievitone hydratase (EC 4.2.1.95)	c0	11	0	0	0	0	PosP/-/-/-/NoPV/GIHOKGLK_01312	PosP/-/PosP/PosP/NoPV/JOINCCCK_01557	PosP/-/-/PosP/NoPV/FDEBBACK_00999	PosP/-/-/-/NoPV/GIHLEBLJ_02024	PosP/-/PosP/PosP/NoPV/FHPFMLLL_04788	NoB/-/-/-/NoB/KIFOIBJG_02575	PosP/-/-/PosP/NoPV/BNAPOCOJ_00005	PosP/-/-/PosP/NoPV/OPHKCAJD_00671	PosP/-/-/-/PosPV/DJGMFOLP_01422	PosP/-/-/-/NoPV/JGHDODPO_02935	PosP/-/-/-/NoPV/BLEPDCHD_03834
Phenylalanine, tyrosine and tryptophan biosynthesis	rxn01255_c0	(1) 5-O--1-Carboxyvinyl-3-phosphoshikimate_c0[c0] -> (1) Phosphate_c0[c0] + (1) Chorismate_c0[c0]	(1) cpd00932[c0] -> (1) cpd00009[c0] + (1) cpd00216[c0]	>	OK|HB	R01714	CHORISMATE-SYNTHASE-RXN.c			Chorismate synthase (EC 4.2.3.5)|(+)-endo-beta-bergamotene synthase [(2Z,6Z)-farnesyl diphosphate cyclizing] (EC 4.2.3.53)	c0	11	0	0	0	0	PosP/-/-/-/PosP/GIHOKGLK_00399	PosP/-/PosP/PosP/PosP/JOINCCCK_01558	PosP/-/-/PosP/PosP/FDEBBACK_00871	PosP/-/-/-/PosP/GIHLEBLJ_01838	PosP/-/PosP/PosP/PosP/FHPFMLLL_00641	PosP/-/-/-/PosP/KIFOIBJG_01006	PosP/-/-/PosP/PosP/BNAPOCOJ_03047	PosP/-/-/PosP/PosP/OPHKCAJD_00615	PosP/-/-/-/PosP/DJGMFOLP_00469	PosP/-/-/-/PosP/JGHDODPO_02936	PosP/-/-/-/PosP/BLEPDCHD_02537
Phenylalanine, tyrosine and tryptophan biosynthesis	rxn01332_c0	(1) H2O_c0[c0] + (1) Phosphoenolpyruvate_c0[c0] + (1) D-Erythrose4-phosphate_c0[c0] -> (1) Phosphate_c0[c0] + (1) DAHP_c0[c0]	(1) cpd00001[c0] + (1) cpd00061[c0] + (1) cpd00236[c0] -> (1) cpd00009[c0] + (1) cpd02857[c0]	>	OK|HB	R01826	DAHPSYN-RXN.c			2-keto-3-deoxy-D-arabino-heptulosonate-7-phosphate synthase II (EC 2.5.1.54)|2-keto-3-deoxy-D-arabino-heptulosonate-7-phosphate synthase I alpha (EC 2.5.1.54)|2-keto-3-deoxy-D-arabino-heptulosonate-7-phosphate synthase I beta (EC 2.5.1.54)|protein farnesyltransferase (EC 2.5.1.58)	c0	11	0	0	0	0	PosP/-/-/-/PosP/GIHOKGLK_01314	PosP/-/PosP/PosP/PosP/JOINCCCK_01561, JOINCCCK_01545, JOINCCCK_00854	PosP/-/-/PosP/PosP/FDEBBACK_00998, FDEBBACK_01674	PosP/-/-/-/PosP/GIHLEBLJ_02026	PosP/-/PosP/PosP/PosP/FHPFMLLL_02032, FHPFMLLL_02912	PosP/-/-/-/PosP/KIFOIBJG_01010, KIFOIBJG_02576	PosP/-/-/PosP/PosP/BNAPOCOJ_00879, BNAPOCOJ_00676	PosP/-/-/PosP/PosP/OPHKCAJD_01400	PosP/-/-/-/PosP/DJGMFOLP_01062	PosP/-/-/-/PosP/JGHDODPO_02939, JGHDODPO_02605	PosP/-/-/-/PosP/BLEPDCHD_03836
Phenylalanine, tyrosine and tryptophan biosynthesis	rxn01739_c0	(1) ATP_c0[c0] + (1) Shikimate_c0[c0] -> (1) ADP_c0[c0] + (1) H+_c0[c0] + (1) 3-phosphoshikimate_c0[c0]	(1) cpd00002[c0] + (1) cpd00383[c0] -> (1) cpd00008[c0] + (1) cpd00067[c0] + (1) cpd02030[c0]	>	OK|HB	R02412	SHIKIMATE-KINASE-RXN.c		2.7.1.71	Shikimate kinase I (EC 2.7.1.71)|Shikimate kinase II (EC 2.7.1.71)|Shikimate kinase III (EC 2.7.1.71)|shikimate kinase (EC 2.7.1.71)	c0	11	0	0	0	0	PosP/-/-/-/PosP/G	PosP/-/PosP/PosP/PosP/G	PosP/-/-/PosP/PosP/G	PosP/-/-/-/PosP/G	PosP/-/PosP/PosP/PosP/FHPFMLLL_03554	PosP/-/-/-/PosP/G	PosP/-/-/PosP/PosP/BNAPOCOJ_02745	PosP/-/-/PosP/PosP/OPHKCAJD_01566	PosP/-/-/-/PosP/DJGMFOLP_01758	PosP/-/-/-/PosP/JGHDODPO_02318	PosP/-/-/-/PosP/G
Phenylalanine, tyrosine and tryptophan biosynthesis	rxn01740_c0	(1) NADP_c0[c0] + (1) Shikimate_c0[c0] <-> (1) NADPH_c0[c0] + (1) H+_c0[c0] + (1) 3-Dehydroshikimate_c0[c0]	(1) cpd00006[c0] + (1) cpd00383[c0] <-> (1) cpd00005[c0] + (1) cpd00067[c0] + (1) cpd01716[c0]	-	OK	R02413	RXN-7968.c.metaexp.NADP_NADPH;SHIKIMATE-5-DEHYDROGENASE-RXN.c			Shikimate 5-dehydrogenase I alpha (EC 1.1.1.25)|Quinate/shikimate 5-dehydrogenase I delta (EC 1.1.1.25)|Shikimate/quinate 5-dehydrogenase I beta (EC 1.1.1.282)|Shikimate 5-dehydrogenase (EC 1.1.1.25)|Shikimate 5-dehydrogenase I gamma (EC 1.1.1.25)|shikimate dehydrogenase (EC 1.1.1.25)|quinate/shikimate dehydrogenase (EC 1.1.1.282)	c0	11	0	0	0	0	NegN/-/-/-/NegN/GIHOKGLK_00539	NegN/-/NegN/NegN/NegN/JOINCCCK_01550, JOINCCCK_01556	NegN/-/-/NegN/NegN/FDEBBACK_03619	NegN/-/-/-/NegN/GIHLEBLJ_01976	NegN/-/NegN/NegN/NegN/FHPFMLLL_03741, FHPFMLLL_03568	NegN/-/-/-/NegN/KIFOIBJG_01669	NegN/-/-/NegN/NegN/BNAPOCOJ_03635, BNAPOCOJ_01263	NegN/-/-/NegN/NegN/OPHKCAJD_00657	NegN/-/-/-/NegN/DJGMFOLP_00392	NegN/-/-/-/NegN/JGHDODPO_02932	NegN/-/-/-/NegN/BLEPDCHD_04291
Phenylalanine, tyrosine and tryptophan biosynthesis	rxn02212_c0	(1) DAHP_c0[c0] -> (1) Phosphate_c0[c0] + (1) 5-Dehydroquinate_c0[c0]	(1) cpd02857[c0] -> (1) cpd00009[c0] + (1) cpd00699[c0]	>	OK|HB	R03083	3-DEHYDROQUINATE-SYNTHASE-RXN.c		4.2.3.4	3-dehydroquinate synthase (EC 4.2.3.4)|3,7-dideoxy-D-threo-hepto-2, 6-diulosonate synthase (EC 4.2.3.-)|fusicocca-2,10(14)-diene synthase (EC 4.2.3.43)	c0	11	0	0	0	0	PosP/-/-/-/PosP/GIHOKGLK_02359	PosP/-/PosP/PosP/PosP/JOINCCCK_01560	PosP/-/-/PosP/PosP/FDEBBACK_00873	PosP/-/-/-/PosP/GIHLEBLJ_02617	PosP/-/PosP/PosP/PosP/FHPFMLLL_02187	PosP/-/-/-/PosP/KIFOIBJG_01008	PosP/-/-/PosP/PosP/BNAPOCOJ_00878	PosP/-/-/PosP/PosP/OPHKCAJD_01401	PosP/-/-/-/PosP/DJGMFOLP_02146, DJGMFOLP_01452	PosP/-/-/-/PosP/JGHDODPO_02938	PosP/-/-/-/PosP/BLEPDCHD_04407
Phenylalanine, tyrosine and tryptophan biosynthesis	rxn02213_c0	(1) 5-Dehydroquinate_c0[c0] -> (1) H2O_c0[c0] + (1) 3-Dehydroshikimate_c0[c0]	(1) cpd00699[c0] -> (1) cpd00001[c0] + (1) cpd01716[c0]	>	OK	R03084	3-DEHYDROQUINATE-DEHYDRATASE-RXN.c			3-dehydroquinate dehydratase I (EC 4.2.1.10)|3-dehydroquinate dehydratase II (EC 4.2.1.10)|3-dehydroquinate dehydratase (EC 4.2.1.10)|cyclohexyl-isocyanide hydratase (EC 4.2.1.103)	c0	11	0	0	0	0	PosP/-/-/-/PosP/GIHOKGLK_03844	PosP/-/PosP/PosP/PosP/JOINCCCK_01546	PosP/-/-/PosP/PosP/FDEBBACK_00924	PosP/-/-/-/PosP/GIHLEBLJ_01186	PosP/-/PosP/PosP/PosP/FHPFMLLL_02456, FHPFMLLL_03602	PosP/-/-/-/PosP/KIFOIBJG_01390	PosP/-/-/PosP/PosP/BNAPOCOJ_02452	PosP/-/-/PosP/PosP/OPHKCAJD_00660	PosP/-/-/-/PosP/DJGMFOLP_00752	PosP/-/-/-/PosP/JGHDODPO_02933	PosP/-/-/-/PosP/BLEPDCHD_00556
Phenylalanine, tyrosine and tryptophan biosynthesis	rxn02476_c0	(1) Phosphoenolpyruvate_c0[c0] + (1) 3-phosphoshikimate_c0[c0] -> (1) Phosphate_c0[c0] + (1) 5-O--1-Carboxyvinyl-3-phosphoshikimate_c0[c0]	(1) cpd00061[c0] + (1) cpd02030[c0] -> (1) cpd00009[c0] + (1) cpd00932[c0]	<	OK|HB	R03460	2.5.1.19-RXN.c			5-Enolpyruvylshikimate-3-phosphate synthase (EC 2.5.1.19)|spermine synthase (EC 2.5.1.22)	c0	11	0	0	0	0	PosP/-/-/-/PosP/G	PosP/-/PosP/PosP/PosP/G	PosP/-/-/PosP/PosP/G	PosP/-/-/-/PosP/G	PosP/-/PosP/PosP/PosP/G	PosP/-/-/-/PosP/G	PosP/-/-/PosP/PosP/G	PosP/-/-/PosP/PosP/G	PosP/-/-/-/PosP/G	PosP/-/-/-/PosP/G	PosP/-/-/-/PosP/G
Phenylalanine, tyrosine and tryptophan biosynthesis	rxn08333_c0	(1) 1-4-Dihydroxy-2-naphthoate_c0[c0] + (1) Farnesylfarnesylgeraniol_c0[c0] -> (1) CO2_c0[c0] + (1) PPi_c0[c0] + (1) 2-Demethylmenaquinol 8_c0[c0]	(1) cpd02295[c0] + (1) cpd02557[c0] -> (1) cpd00011[c0] + (1) cpd00012[c0] + (1) cpd15353[c0]	-	OK|HB		DMK-RXN.c			1,4-dihydroxy-2-naphthoate octaprenyltransferase (EC 2.5.1.74)	c0	11	0	0	0	0	PosP/-/-/-/PosP/G	PosP/-/PosP/PosP/PosP/G	PosP/-/-/PosP/PosP/G	PosP/-/-/-/PosP/G	PosP/-/PosP/PosP/PosP/G	PosP/-/-/-/PosP/G	PosP/-/-/PosP/PosP/G	PosP/-/-/PosP/PosP/G	PosP/-/-/-/PosP/G	PosP/-/-/-/PosP/G	PosP/-/-/-/PosP/G
Phenylalanine, tyrosine and tryptophan biosynthesis	rxn00474_c0	(1) L-Serine_c0[c0] + (1) indol_c0[c0] -> (1) H2O_c0[c0] + (1) L-Tryptophan_c0[c0]	(1) cpd00054[c0] + (1) cpd00359[c0] -> (1) cpd00001[c0] + (1) cpd00065[c0]	-	OK	R00674	RXN0-2382.c			Tryptophan synthase beta chain (EC 4.2.1.20)|Tryptophan synthase alpha chain (EC 4.2.1.20)|porphobilinogen synthase (EC 4.2.1.24)	c0	10	0	0	0	0	NoPV/-/-/-/PosPV/GIHOKGLK_00027, GIHOKGLK_03384, GIHOKGLK_03378	NoPV/-/NoPV/NoPV/PosPV/JOINCCCK_00844	NoPV/-/-/NoPV/NoPV/FDEBBACK_04082, FDEBBACK_01222, FDEBBACK_01221	NoPV/-/-/-/PosPV/GIHLEBLJ_02040, GIHLEBLJ_01351, GIHLEBLJ_02397	NoPV/-/NoPV/NoPV/PosPV/FHPFMLLL_02962, FHPFMLLL_02963, FHPFMLLL_01409	-	NoB/-/-/NoB/NoPV/BNAPOCOJ_00976	NoB/-/-/NoB/NoPV/OPHKCAJD_01865	NoPV/-/-/-/NoPV/DJGMFOLP_00304, DJGMFOLP_00052, DJGMFOLP_00305	NoPV/-/-/-/NoPV/JGHDODPO_00259, JGHDODPO_00260	NoPV/-/-/-/NoPV/BLEPDCHD_03197, BLEPDCHD_01048, BLEPDCHD_01042
Phenylalanine, tyrosine and tryptophan biosynthesis	rxn00493_c0	(1) 2-Oxoglutarate_c0[c0] + (1) L-Phenylalanine_c0[c0] <-> (1) L-Glutamate_c0[c0] + (1) Phenylpyruvate_c0[c0]	(1) cpd00024[c0] + (1) cpd00066[c0] <-> (1) cpd00023[c0] + (1) cpd00143[c0]	-	OK	R00694	PHEAMINOTRANS-RXN.c;RXN-10814.c			Biosynthetic Aromatic amino acid aminotransferase alpha (EC 2.6.1.57)|Aromatic amino acid aminotransferase gamma (EC 2.6.1.57)|Biosynthetic Aromatic amino acid aminotransferase beta (EC 2.6.1.57)|Histidinol-phosphate aminotransferase (EC 2.6.1.9)|Periplasmic aromatic amino acid aminotransferase beta precursor (EC 2.6.1.57)|Aromatic-amino-acid aminotransferase (EC 2.6.1.57)|alanine---oxo-acid tran…	c0	10	0	0	0	0	NegN/-/-/-/NoNV/GIHOKGLK_00090, GIHOKGLK_00920, GIHOKGLK_01313	NegN/-/NegN/NegN/NoNV/JOINCCCK_00571, JOINCCCK_00695, JOINCCCK_01041	NegN/-/-/NegN/NoNV/FDEBBACK_01251, FDEBBACK_02882	NegN/-/-/-/NoNV/GIHLEBLJ_02025, GIHLEBLJ_02316	NegN/-/NegN/NegN/NoNV/FHPFMLLL_00213	-	NegN/-/-/NegN/NoNV/BNAPOCOJ_02148, BNAPOCOJ_02149	NegN/-/-/NegN/NoNV/OPHKCAJD_00970, OPHKCAJD_00969	NegN/-/-/-/NegNV/DJGMFOLP_02199	NegN/-/-/-/NoNV/JGHDODPO_01569, JGHDODPO_02671	NegN/-/-/-/NoNV/BLEPDCHD_03298, BLEPDCHD_04092, BLEPDCHD_03835
Phenylalanine, tyrosine and tryptophan biosynthesis	rxn01256_c0	(1) Chorismate_c0[c0] -> (1) Prephenate_c0[c0]	(1) cpd00216[c0] -> (1) cpd00219[c0]	>	OK	R01715	CHORISMATEMUT-RXN.c			Chorismate mutase III (EC 5.4.99.5)|Chorismate mutase II (EC 5.4.99.5)|Chorismate mutase (EC 5.4.99.5)|Periplasmic chorismate mutase I precursor (EC 5.4.99.5)|marneral synthase (EC 5.4.99.53)	c0	10	0	0	0	0	PosP/-/-/-/NoPV/G	PosP/-/PosP/PosP/NoPV/G	PosP/-/-/PosP/NoPV/G	PosP/-/-/-/NoPV/G	PosP/-/PosP/PosP/NoPV/G	-	PosP/-/-/PosP/NoPV/G	PosP/-/-/PosP/NoPV/G	PosP/-/-/-/PosP/G	PosP/-/-/-/NoPV/G	PosP/-/-/-/NoPV/G
Phenylalanine, tyrosine and tryptophan biosynthesis	rxn01268_c0	(1) NAD_c0[c0] + (1) Prephenate_c0[c0] -> (1) NADH_c0[c0] + (1) CO2_c0[c0] + (1) p-hydroxyphenylpyruvate_c0[c0]	(1) cpd00003[c0] + (1) cpd00219[c0] -> (1) cpd00004[c0] + (1) cpd00011[c0] + (1) cpd00868[c0]	>	OK	R01728	PREPHENATEDEHYDROG-RXN.c			Cyclohexadienyl dehydrogenase (EC 1.3.1.12)(EC 1.3.1.43)|Prephenate and/or arogenate dehydrogenase (unknown specificity) (EC 1.3.1.12)(EC 1.3.1.43)|Prephenate dehydrogenase (EC 1.3.1.12)|dihydroorotate dehydrogenase (NADP+) (EC 1.3.1.15)	c0	10	0	0	0	0	NoPV/-/-/-/NoPV/GIHOKGLK_01315	NoPV/-/NoPV/NoPV/NoPV/JOINCCCK_01544	PosPV/-/-/PosPV/NoPV/FDEBBACK_01673	NoPV/-/-/-/NoPV/GIHLEBLJ_02027	PosPV/-/PosPV/PosPV/NoPV/FHPFMLLL_02031	NoB/-/-/-/NoB/KIFOIBJG_01009	NoPV/-/-/NoPV/NoPV/BNAPOCOJ_00964	PosPV/-/-/PosPV/NoPV/OPHKCAJD_01806	NoPV/-/-/-/NoPV/DJGMFOLP_01698	-	PosPV/-/-/-/NoPV/BLEPDCHD_03837
Phenylalanine, tyrosine and tryptophan biosynthesis	rxn01269_c0	(1) NADP_c0[c0] + (1) Prephenate_c0[c0] -> (1) NADPH_c0[c0] + (1) CO2_c0[c0] + (1) p-hydroxyphenylpyruvate_c0[c0]	(1) cpd00006[c0] + (1) cpd00219[c0] -> (1) cpd00005[c0] + (1) cpd00011[c0] + (1) cpd00868[c0]	>	OK	R01730	PREPHENATE-DEHYDROGENASE-NADP+-RXN.c			Cyclohexadienyl dehydrogenase (EC 1.3.1.12)(EC 1.3.1.43)|Prephenate and/or arogenate dehydrogenase (unknown specificity) (EC 1.3.1.12)(EC 1.3.1.43)|Prephenate dehydrogenase (EC 1.3.1.12)|beta-nitroacrylate reductase (EC 1.3.1.16)	c0	10	0	0	0	0	PosPV/-/-/-/NoPV/GIHOKGLK_01315	PosPV/-/PosPV/PosPV/NoPV/JOINCCCK_01544	NoPV/-/-/NoPV/NoPV/FDEBBACK_01673	PosPV/-/-/-/NoPV/GIHLEBLJ_02027	NoPV/-/NoPV/NoPV/NoPV/FHPFMLLL_02031	NoB/-/-/-/NoB/KIFOIBJG_01009	PosPV/-/-/PosPV/NoPV/BNAPOCOJ_00964	NoPV/-/-/NoPV/NoPV/OPHKCAJD_01806	PosPV/-/-/-/PosPV/DJGMFOLP_01698	-	NoPV/-/-/-/NoPV/BLEPDCHD_03837
Phenylalanine, tyrosine and tryptophan biosynthesis	rxn01270_c0	(1) Oxaloacetate_c0[c0] + (1) Pretyrosine_c0[c0] <-> (1) L-Aspartate_c0[c0] + (1) Prephenate_c0[c0]	(1) cpd00032[c0] + (1) cpd00616[c0] <-> (1) cpd00041[c0] + (1) cpd00219[c0]	-	OK	R01731	PREPHENATE-ASP-TRANSAMINE-RXN.c		2.6.1.78	Biosynthetic Aromatic amino acid aminotransferase alpha (EC 2.6.1.57)|Aromatic amino acid aminotransferase gamma (EC 2.6.1.57)|Periplasmic aromatic amino acid aminotransferase beta precursor (EC 2.6.1.57)|Biosynthetic Aromatic amino acid aminotransferase beta (EC 2.6.1.57)|aromatic-amino-acid---glyoxylate transaminase (EC 2.6.1.60)|succinylornithine transaminase (EC 2.6.1.81)	c0	10	0	0	0	0	NoB/-/-/-/NoB/GIHOKGLK_00920, GIHOKGLK_01313	NoB/-/NoB/NoB/NoB/JOINCCCK_00571	NoB/-/-/NoB/NoB/FDEBBACK_01251	NoB/-/-/-/NoB/GIHLEBLJ_02025	NoB/-/NoB/NoB/NoB/FHPFMLLL_00213	-	NoB/-/-/NoB/NoB/BNAPOCOJ_02149	NoB/-/-/NoB/NoB/OPHKCAJD_00969	NoB/-/-/-/NoB/DJGMFOLP_02199	NegN/-/-/-/NoNV/JGHDODPO_02671	NoB/-/-/-/NoB/BLEPDCHD_03298, BLEPDCHD_03835
Phenylalanine, tyrosine and tryptophan biosynthesis	rxn01682_c0	(1) Indoleglycerol phosphate_c0[c0] <-> (1) Glyceraldehyde3-phosphate_c0[c0] + (1) indol_c0[c0]	(1) cpd02210[c0] <-> (1) cpd00102[c0] + (1) cpd00359[c0]	-	OK	R02340	RXN0-2381.c			Tryptophan synthase beta chain (EC 4.2.1.20)|Tryptophan synthase alpha chain (EC 4.2.1.20)|indole-3-glycerol-phosphate lyase (EC 4.1.2.8)|porphobilinogen synthase (EC 4.2.1.24)	c0	10	0	0	0	0	NoV/-/-/-/NoV/GIHOKGLK_03384, GIHOKGLK_00027, GIHOKGLK_03378	NoPV/-/NoPV/NoPV/NoV/JOINCCCK_00844	NoPV/-/-/NoPV/NoV/FDEBBACK_04082, FDEBBACK_01221, FDEBBACK_01222	NoPV/-/-/-/NoV/GIHLEBLJ_01351, GIHLEBLJ_02040, GIHLEBLJ_02397	NoPV/-/NoPV/NoPV/NoV/FHPFMLLL_01409, FHPFMLLL_02963, FHPFMLLL_02962	-	NoB/-/-/NoB/NoNV/BNAPOCOJ_00976	NoB/-/-/NoB/NoNV/OPHKCAJD_01865	NoV/-/-/-/NoV/DJGMFOLP_00305, DJGMFOLP_00052, DJGMFOLP_00304	NoPV/-/-/-/NoV/JGHDODPO_00259, JGHDODPO_00260	NoV/-/-/-/NegV/BLEPDCHD_01048, BLEPDCHD_03197, BLEPDCHD_01042
Phenylalanine, tyrosine and tryptophan biosynthesis	rxn01964_c0	(1) L-Serine_c0[c0] + (1) Indoleglycerol phosphate_c0[c0] -> (1) H2O_c0[c0] + (1) L-Tryptophan_c0[c0] + (1) Glyceraldehyde3-phosphate_c0[c0]	(1) cpd00054[c0] + (1) cpd02210[c0] -> (1) cpd00001[c0] + (1) cpd00065[c0] + (1) cpd00102[c0]	-	OK	R02722	TRYPSYN-RXN.c			Tryptophan synthase beta chain (EC 4.2.1.20)|Tryptophan synthase alpha chain (EC 4.2.1.20)|porphobilinogen synthase (EC 4.2.1.24)	c0	10	0	0	0	0	PosPV/-/-/-/NoPV/GIHOKGLK_03378, GIHOKGLK_00027, GIHOKGLK_03384	PosPV/-/PosPV/PosPV/NoPV/JOINCCCK_00844	PosPV/-/-/PosPV/NoPV/FDEBBACK_01221, FDEBBACK_01222, FDEBBACK_04082	PosPV/-/-/-/NoPV/GIHLEBLJ_02397, GIHLEBLJ_02040, GIHLEBLJ_01351	PosPV/-/PosPV/PosPV/NoPV/FHPFMLLL_02963, FHPFMLLL_02962, FHPFMLLL_01409	-	NoB/-/-/NoB/NoPV/BNAPOCOJ_00976	NoB/-/-/NoB/NoPV/OPHKCAJD_01865	PosPV/-/-/-/NoPV/DJGMFOLP_00305, DJGMFOLP_00052, DJGMFOLP_00304	PosPV/-/-/-/NoPV/JGHDODPO_00260, JGHDODPO_00259	PosPV/-/-/-/PosPV/BLEPDCHD_01048, BLEPDCHD_03197, BLEPDCHD_01042
Phenylalanine, tyrosine and tryptophan biosynthesis	rxn02508_c0	(1) N-5-phosphoribosyl-anthranilate_c0[c0] <-> (1) 1-(2-carboxyphenylamino)-1-deoxyribulose 5-phosphate_c0[c0]	(1) cpd02642[c0] <-> (1) cpd00956[c0]	-	OK	R03509	PRAISOM-RXN.c			Phosphoribosylanthranilate isomerase (EC 5.3.1.24)|D-sedoheptulose 7-phosphate isomerase (EC 5.3.1.28)	c0	9	0	0	0	0	PosP/-/-/-/NoPV/GIHOKGLK_03379	PosP/-/PosP/PosP/NoPV/JOINCCCK_00843	PosP/-/-/PosP/NoPV/FDEBBACK_01220	PosP/-/-/-/NoPV/GIHLEBLJ_02402	PosP/-/PosP/PosP/NoPV/FHPFMLLL_02961	NoB/-/-/-/NoB/KIFOIBJG_01149	-	-	PosP/-/-/-/NoPV/DJGMFOLP_00306	PosP/-/-/-/NoPV/JGHDODPO_00258	PosP/-/-/-/NoPV/BLEPDCHD_01047
Phenylalanine, tyrosine and tryptophan biosynthesis	rxn00299_c0	(1) H2O_c0[c0] + (1) GTP_c0[c0] -> (1) Formate_c0[c0] + (1) H+_c0[c0] + (1) 7,8-Dihydroneopterin 3'-triphosphate_c0[c0]	(1) cpd00001[c0] + (1) cpd00038[c0] -> (1) cpd00047[c0] + (1) cpd00067[c0] + (1) cpd02978[c0]	>	OK	R00424	GTP-CYCLOHYDRO-I-RXN.c			GTP cyclohydrolase I (EC 3.5.4.16) type 1|GTP cyclohydrolase I (EC 3.5.4.16) type 2|adenine deaminase (EC 3.5.4.2)	c0	8	0	0	0	0	PosPV/-/-/-/NoPV/GIHOKGLK_01318	PosPV/-/PosPV/PosPV/NoPV/JOINCCCK_00008	PosPV/-/-/PosPV/NoPV/FDEBBACK_03399	PosPV/-/-/-/NoPV/GIHLEBLJ_01902	PosP/-/PosP/PosP/NoPV/G	-	-	PosPV/-/-/PosPV/NoPV/OPHKCAJD_00393	PosPV/-/-/-/NoPV/DJGMFOLP_01312	-	PosPV/-/-/-/NoPV/BLEPDCHD_03839
Phenylalanine, tyrosine and tryptophan biosynthesis	rxn00726_c0	(1) NH3_c0[c0] + (1) Chorismate_c0[c0] -> (1) H2O_c0[c0] + (1) Pyruvate_c0[c0] + (1) H+_c0[c0] + (1) Anthranilate_c0[c0]	(1) cpd00013[c0] + (1) cpd00216[c0] -> (1) cpd00001[c0] + (1) cpd00020[c0] + (1) cpd00067[c0] + (1) cpd00093[c0]	>	OK	R00985				Anthranilate synthase, aminase component (EC 4.1.3.27)|Anthranilate synthase, amidotransferase component (EC 4.1.3.27)|methylisocitrate lyase (EC 4.1.3.30)	c0	8	0	0	0	0	PosPV/-/-/-/NoPV/GIHOKGLK_03383, GIHOKGLK_03382	PosPV/-/PosPV/PosPV/NoPV/JOINCCCK_00839, JOINCCCK_00840	PosPV/-/-/PosPV/NoPV/FDEBBACK_01216, FDEBBACK_01217	PosPV/-/-/-/NoPV/GIHLEBLJ_02399, GIHLEBLJ_02398	PosPV/-/PosPV/PosPV/NoPV/FHPFMLLL_02957, FHPFMLLL_02958	-	-	-	PosPV/-/-/-/NoPV/DJGMFOLP_00308, DJGMFOLP_00309	PosPV/-/-/-/NoPV/JGHDODPO_00254, JGHDODPO_00255	PosPV/-/-/-/NoPV/BLEPDCHD_01044, BLEPDCHD_01043
Phenylalanine, tyrosine and tryptophan biosynthesis	rxn00727_c0	(1) L-Glutamine_c0[c0] + (1) Chorismate_c0[c0] -> (1) Pyruvate_c0[c0] + (1) L-Glutamate_c0[c0] + (1) H+_c0[c0] + (1) Anthranilate_c0[c0]	(1) cpd00053[c0] + (1) cpd00216[c0] -> (1) cpd00020[c0] + (1) cpd00023[c0] + (1) cpd00067[c0] + (1) cpd00093[c0]	>	OK	R00986	ANTHRANSYN-RXN.c			Anthranilate synthase, aminase component (EC 4.1.3.27)|Anthranilate synthase, amidotransferase component (EC 4.1.3.27)|methylisocitrate lyase (EC 4.1.3.30)	c0	8	0	0	0	0	NoPV/-/-/-/NoPV/GIHOKGLK_03382, GIHOKGLK_03383	NoPV/-/NoPV/NoPV/NoPV/JOINCCCK_00839, JOINCCCK_00840	NoPV/-/-/NoPV/NoPV/FDEBBACK_01217, FDEBBACK_01216	NoPV/-/-/-/NoPV/GIHLEBLJ_02398, GIHLEBLJ_02399	NoPV/-/NoPV/NoPV/NoPV/FHPFMLLL_02958, FHPFMLLL_02957	-	-	-	NoPV/-/-/-/NoPV/DJGMFOLP_00308, DJGMFOLP_00309	NoPV/-/-/-/NoPV/JGHDODPO_00254, JGHDODPO_00255	NoPV/-/-/-/NoPV/BLEPDCHD_01043, BLEPDCHD_01044
Phenylalanine, tyrosine and tryptophan biosynthesis	rxn00791_c0	(1) PPi_c0[c0] + (1) H+_c0[c0] + (1) N-5-phosphoribosyl-anthranilate_c0[c0] <- (1) Anthranilate_c0[c0] + (1) PRPP_c0[c0]	(1) cpd00012[c0] + (1) cpd00067[c0] + (1) cpd02642[c0] <- (1) cpd00093[c0] + (1) cpd00103[c0]	<	OK|HB	R01073	PRTRANS-RXN.c			Anthranilate phosphoribosyltransferase (EC 2.4.2.18)|nicotinate-nucleotide---dimethylbenzimidazole phosphoribosyltransferase (EC 2.4.2.21)	c0	8	0	0	0	0	NegN/-/-/-/NoNV/GIHOKGLK_03381	NegN/-/NegN/NegN/NoNV/JOINCCCK_00841	NegN/-/-/NegN/NoNV/FDEBBACK_01218	NegN/-/-/-/NoNV/GIHLEBLJ_02400	NegN/-/NegN/NegN/NoNV/FHPFMLLL_02959	-	-	-	NegN/-/-/-/NoNV/DJGMFOLP_00308	NegN/-/-/-/NoNV/JGHDODPO_00256	NegN/-/-/-/NoNV/BLEPDCHD_01045
Phenylalanine, tyrosine and tryptophan biosynthesis	rxn02507_c0	(1) H+_c0[c0] + (1) 1-(2-carboxyphenylamino)-1-deoxyribulose 5-phosphate_c0[c0] -> (1) H2O_c0[c0] + (1) CO2_c0[c0] + (1) Indoleglycerol phosphate_c0[c0]	(1) cpd00067[c0] + (1) cpd00956[c0] -> (1) cpd00001[c0] + (1) cpd00011[c0] + (1) cpd02210[c0]	>	OK	R03508	IGPSYN-RXN.c			Indole-3-glycerol phosphate synthase (EC 4.1.1.48)|3-hydroxy-2-methylpyridine-4,5-dicarboxylate 4-decarboxylase (EC 4.1.1.51)	c0	8	0	0	0	0	PosP/-/-/-/NoPV/GIHOKGLK_03380	PosP/-/PosP/PosP/NoPV/JOINCCCK_00842	PosP/-/-/PosP/NoPV/FDEBBACK_01219	PosP/-/-/-/NoPV/GIHLEBLJ_02401	PosP/-/PosP/PosP/NoPV/FHPFMLLL_02960	-	-	-	PosP/-/-/-/NoPV/DJGMFOLP_01623, DJGMFOLP_00307	PosP/-/-/-/NoPV/JGHDODPO_00257	PosP/-/-/-/NoPV/BLEPDCHD_01046
Phenylalanine, tyrosine and tryptophan biosynthesis	rxn08130_c0	(1) S-Adenosyl-L-methionine_c0[c0] + (1) 2-Demethylmenaquinol 8_c0[c0] -> (1) S-Adenosyl-homocysteine_c0[c0] + (1) H+_c0[c0] + (1) Menaquinol 8_c0[c0]	(1) cpd00017[c0] + (1) cpd15353[c0] -> (1) cpd00019[c0] + (1) cpd00067[c0] + (1) cpd15499[c0]	>	OK		ADOMET-DMK-METHYLTRANSFER-RXN.c				c0	3	0	0	0	0	PosP/-/-/-/PosP/G	-	PosP/-/-/PosP/PosP/G	-	-	-	-	-	PosP/-/-/-/PosP/G	-	-
Phenylalanine, tyrosine and tryptophan biosynthesis	rxn00526_c0	(1) NADP_c0[c0] + (1) Pretyrosine_c0[c0] -> (1) NADPH_c0[c0] + (1) CO2_c0[c0] + (1) L-Tyrosine_c0[c0]	(1) cpd00006[c0] + (1) cpd00616[c0] -> (1) cpd00005[c0] + (1) cpd00011[c0] + (1) cpd00069[c0]	>	OK	R00733	RXN-5682.c			Arogenate dehydrogenase (EC 1.3.1.43)|red chlorophyll catabolite reductase (EC 1.3.1.80)|(+)-pulegone reductase (EC 1.3.1.81)	c0	1	0	0	0	0	-	-	-	-	-	-	-	-	-	PosP/-/-/-/NoPV/G	-
Phenylalanine, tyrosine and tryptophan biosynthesis	rxn01315_c0	(1) O2_c0[c0] + (1) L-Phenylalanine_c0[c0] + (1) Tetrahydrobiopterin_c0[c0] -> (1) H2O_c0[c0] + (1) L-Tyrosine_c0[c0] + (1) Dihydrobiopterin_c0[c0]	(1) cpd00007[c0] + (1) cpd00066[c0] + (1) cpd00233[c0] -> (1) cpd00001[c0] + (1) cpd00069[c0] + (1) cpd00231[c0]	>	OK	R01795				Phenylalanine-4-hydroxylase (EC 1.14.16.1)|tryptophan 5-monooxygenase (EC 1.14.16.4)	c0	1	0	0	0	0	-	-	-	-	-	PosP/-/-/-/NoPV/G	-	-	-	-	-
Valine, leucine and isoleucine biosynthesis	rxn00806_c0	(1) 2-Oxoglutarate_c0[c0] + (1) L-Leucine_c0[c0] <-> (1) L-Glutamate_c0[c0] + (1) 4MOP_c0[c0]	(1) cpd00024[c0] + (1) cpd00107[c0] <-> (1) cpd00023[c0] + (1) cpd00200[c0]	-	OK	R01090	BRANCHED-CHAINAMINOTRANSFERLEU-RXN.c;LEUCINE-AMINOTRANSFERASE-RXN.c			Branched-chain amino acid aminotransferase (EC 2.6.1.42)|diaminobutyrate---pyruvate transaminase (EC 2.6.1.46)|kynurenine---glyoxylate transaminase (EC 2.6.1.63)|aspartate---phenylpyruvate transaminase (EC 2.6.1.70)	c0	11	0	0	0	0	NegN/-/-/-/PosV/GIHOKGLK_01361	NegN/-/NegN/NegN/NegNV/JOINCCCK_00455, JOINCCCK_01399	NoV/-/-/NoV/NoV/FDEBBACK_03717	NegN/-/-/-/PosV/GIHLEBLJ_00060	NegN/-/NegN/NegN/NegNV/FHPFMLLL_01577	PosP/-/-/-/PosP/KIFOIBJG_01337	NegN/-/-/NegN/NegV/BNAPOCOJ_01952	NegN/-/-/NegN/NegV/OPHKCAJD_00407	NegN/-/-/-/NegV/DJGMFOLP_01082	NegN/-/-/-/NegV/JGHDODPO_02132	NegN/-/-/-/PosV/BLEPDCHD_03869
Valine, leucine and isoleucine biosynthesis	rxn00902_c0	(1) CoA_c0[c0] + (1) H+_c0[c0] + (1) 2-Isopropylmalate_c0[c0] <- (1) H2O_c0[c0] + (1) Acetyl-CoA_c0[c0] + (1) 3-Methyl-2-oxobutanoate_c0[c0]	(1) cpd00010[c0] + (1) cpd00067[c0] + (1) cpd01646[c0] <- (1) cpd00001[c0] + (1) cpd00022[c0] + (1) cpd00123[c0]	<	OK	R01213	2-ISOPROPYLMALATESYN-RXN.c		4.1.3.12	2-isopropylmalate synthase (EC 2.3.3.13)|citrate (Re)-synthase (EC 2.3.3.3)	c0	11	0	0	0	0	NegN/-/-/-/NoNV/GIHOKGLK_02296, GIHOKGLK_02299	NegN/-/NegN/NegN/NegNV/JOINCCCK_02923, JOINCCCK_01042	NegN/-/-/NegN/NegNV/FDEBBACK_03561	NegN/-/-/-/NoNV/GIHLEBLJ_01590, GIHLEBLJ_01587	NegN/-/NegN/NegN/NegNV/FHPFMLLL_00557, FHPFMLLL_02077	NoB/-/-/-/NoB/KIFOIBJG_02615	NegN/-/-/NegN/NegNV/BNAPOCOJ_00618	NegN/-/-/NegN/NegNV/OPHKCAJD_01929	NegN/-/-/-/NegNV/DJGMFOLP_01368, DJGMFOLP_01354	NegN/-/-/-/NegNV/JGHDODPO_00352	NegN/-/-/-/NoNV/BLEPDCHD_01644, BLEPDCHD_01641
Valine, leucine and isoleucine biosynthesis	rxn00903_c0	(1) 2-Oxoglutarate_c0[c0] + (1) L-Valine_c0[c0] <-> (1) L-Glutamate_c0[c0] + (1) 3-Methyl-2-oxobutanoate_c0[c0]	(1) cpd00024[c0] + (1) cpd00156[c0] <-> (1) cpd00023[c0] + (1) cpd00123[c0]	-	OK	R01214	BRANCHED-CHAINAMINOTRANSFERVAL-RXN.c			Branched-chain amino acid aminotransferase (EC 2.6.1.42)|diaminobutyrate---pyruvate transaminase (EC 2.6.1.46)|kynurenine---glyoxylate transaminase (EC 2.6.1.63)	c0	11	0	0	0	0	NegN/-/-/-/NoV/GIHOKGLK_01361	NegN/-/NegN/NegN/NegV/JOINCCCK_01399, JOINCCCK_00455	NoV/-/-/NoV/NoV/FDEBBACK_03717	NegN/-/-/-/PosV/GIHLEBLJ_00060	NegN/-/NegN/NegN/PosV/FHPFMLLL_01577	NegN/-/-/-/NoNV/KIFOIBJG_01337	NegN/-/-/NegN/NegV/BNAPOCOJ_01952	NegN/-/-/NegN/NegV/OPHKCAJD_00407	NegN/-/-/-/NegV/DJGMFOLP_01082	NegN/-/-/-/NegV/JGHDODPO_02132	NegN/-/-/-/NegV/BLEPDCHD_03869
Valine, leucine and isoleucine biosynthesis	rxn01575_c0	(1) 2-Oxoglutarate_c0[c0] + (1) L-Isoleucine_c0[c0] <-> (1) L-Glutamate_c0[c0] + (1) 3MOP_c0[c0]	(1) cpd00024[c0] + (1) cpd00322[c0] <-> (1) cpd00023[c0] + (1) cpd00508[c0]	-	OK	R02199	BRANCHED-CHAINAMINOTRANSFERILEU-RXN.c			Branched-chain amino acid aminotransferase (EC 2.6.1.42)|diaminobutyrate---pyruvate transaminase (EC 2.6.1.46)	c0	11	0	0	0	0	NegN/-/-/-/PosV/GIHOKGLK_01361	NegN/-/NegN/NegN/NegV/JOINCCCK_01399, JOINCCCK_00455	NoV/-/-/NoV/NoV/FDEBBACK_03717	NegN/-/-/-/PosV/GIHLEBLJ_00060	NegN/-/NegN/NegN/NegV/FHPFMLLL_01577	NegN/-/-/-/NoNV/KIFOIBJG_01337	NegN/-/-/NegN/NegV/BNAPOCOJ_01952	NegN/-/-/NegN/NegV/OPHKCAJD_00407	NegN/-/-/-/NegV/DJGMFOLP_01082	NegN/-/-/-/NegV/JGHDODPO_02132	NegN/-/-/-/NegV/BLEPDCHD_03869
Valine, leucine and isoleucine biosynthesis	rxn03437_c0	(1) 2,3-Dihydroxy-3-methylvalerate_c0[c0] -> (1) H2O_c0[c0] + (1) 3MOP_c0[c0]	(1) cpd02535[c0] -> (1) cpd00001[c0] + (1) cpd00508[c0]	>	OK	R05070				Dihydroxy-acid dehydratase (EC 4.2.1.9)|ATP-dependent NAD(P)H-hydrate dehydratase (EC 4.2.1.93)	c0	11	0	0	0	0	PosP/-/-/-/NoPV/GIHOKGLK_00395	PosP/-/PosP/PosP/PosPV/JOINCCCK_01947	PosP/-/-/PosP/PosPV/FDEBBACK_00550	PosP/-/-/-/NoPV/GIHLEBLJ_01739	PosP/-/PosP/PosP/PosPV/FHPFMLLL_01537, FHPFMLLL_04432	PosP/-/-/-/NoPV/KIFOIBJG_02088	PosP/-/-/PosP/PosPV/BNAPOCOJ_02268, BNAPOCOJ_03036	PosP/-/-/PosP/PosPV/OPHKCAJD_00645	PosP/-/-/-/PosPV/DJGMFOLP_02373	PosP/-/-/-/PosPV/JGHDODPO_02018, JGHDODPO_02758	PosP/-/-/-/PosPV/BLEPDCHD_02543
Valine, leucine and isoleucine biosynthesis	rxn00011_c0	(1) CO2_c0[c0] + (1) 2-Hydroxyethyl-ThPP_c0[c0] <- (1) Pyruvate_c0[c0] + (1) TPP_c0[c0] + (1) H+_c0[c0]	(1) cpd00011[c0] + (1) cpd03049[c0] <- (1) cpd00020[c0] + (1) cpd00056[c0] + (1) cpd00067[c0]	>	OK	R00014	RXN-12583.c			Pyruvate decarboxylase (EC 4.1.1.1)|Acetolactate synthase small subunit (EC 2.2.1.6), predicted, Archaeal type|Acetolactate synthase small subunit (EC 2.2.1.6)|Acetolactate synthase large subunit (EC 2.2.1.6)|Acetolactate synthase small subunit (EC 2.2.1.6), Xanthomonadales type|Acetolactate synthase small subunit (EC 2.2.1.6), predicted|Acetolactate synthase small subunit (EC 2.2.1.6), predicted…	c0	10	0	0	0	0	NegN/-/-/-/NoNV/GIHOKGLK_00393, GIHOKGLK_00394	NegN/-/NegN/NegN/NegNV/JOINCCCK_01948, JOINCCCK_01942, JOINCCCK_01760, JOINCCCK_01761	NegN/-/-/NegN/NegNV/FDEBBACK_02235, FDEBBACK_00551, FDEBBACK_02234, FDEBBACK_02093, FDEBBACK_02094	NegN/-/-/-/NoNV/GIHLEBLJ_01741, GIHLEBLJ_01740	NegN/-/NegN/NegN/NegNV/FHPFMLLL_04431, FHPFMLLL_03479, FHPFMLLL_04244, FHPFMLLL_02450, FHPFMLLL_03582, FHPFMLLL_04799, FHPFMLLL_03581	-	NegN/-/-/NegN/NegNV/BNAPOCOJ_03035, BNAPOCOJ_00108, BNAPOCOJ_01950, BNAPOCOJ_01951	NegN/-/-/NegN/NegNV/OPHKCAJD_00406, OPHKCAJD_01389, OPHKCAJD_00405, OPHKCAJD_00646	NegN/-/-/-/NegNV/DJGMFOLP_00151, DJGMFOLP_00986	NegN/-/-/-/NegNV/JGHDODPO_02302, JGHDODPO_02303	NegN/-/-/-/NegNV/BLEPDCHD_02544, BLEPDCHD_02545
Valine, leucine and isoleucine biosynthesis	rxn00737_c0	(1) L-Threonine_c0[c0] -> (1) NH3_c0[c0] + (1) 2-Oxobutyrate_c0[c0]	(1) cpd00161[c0] -> (1) cpd00013[c0] + (1) cpd00094[c0]	>	OK	R00996	THREDEHYD-RXN.c			Threonine dehydratase, catabolic (EC 4.3.1.19)|Threonine dehydratase biosynthetic (EC 4.3.1.19)|Threonine dehydratase (EC 4.3.1.19)|L-serine dehydratase 1 (EC 4.3.1.17)|3,4-dihydroxyphenylalanine reductive deaminase (EC 4.3.1.22)	c0	10	0	0	0	0	PosP/-/-/-/NoPV/G	PosPV/-/PosPV/PosPV/PosPV/JOINCCCK_01918	NoPV/-/-/NoPV/PosPV/FDEBBACK_00186	PosP/-/-/-/NoPV/G	PosP/-/PosP/PosP/PosPV/FHPFMLLL_03537, FHPFMLLL_02073	PosP/-/-/-/NoPV/G	PosP/-/-/PosP/PosPV/BNAPOCOJ_00246	PosP/-/-/PosP/PosPV/OPHKCAJD_03191	NoPV/-/-/-/PosPV/DJGMFOLP_01556	PosP/-/-/-/PosPV/JGHDODPO_02770	-
Valine, leucine and isoleucine biosynthesis	rxn02789_c0	(1) 2-Isopropylmalate_c0[c0] <-> (1) H2O_c0[c0] + (1) 2-Isopropylmaleate_c0[c0]	(1) cpd01646[c0] <-> (1) cpd00001[c0] + (1) cpd01710[c0]	-	OK	R03968	3-ISOPROPYLMALISOM-RXN.c			3-isopropylmalate dehydratase small subunit (EC 4.2.1.33)|3-isopropylmalate dehydratase large subunit (EC 4.2.1.33)|3-isopropylmalate dehydratase (EC 4.2.1.33)	c0	10	0	0	0	0	NoB/-/-/-/NoB/GIHOKGLK_02298, GIHOKGLK_02297	NoB/-/NoB/NoB/NoB/JOINCCCK_01945, JOINCCCK_01944	NoB/-/-/NoB/NoB/FDEBBACK_00548, FDEBBACK_00547	NoB/-/-/-/NoB/GIHLEBLJ_01589, GIHLEBLJ_01588	NoB/-/NoB/NoB/NoB/FHPFMLLL_03487, FHPFMLLL_03488	-	NoB/-/-/NoB/NoB/BNAPOCOJ_01320, BNAPOCOJ_01319, BNAPOCOJ_03533, BNAPOCOJ_03532	NoB/-/-/NoB/NoB/OPHKCAJD_01733, OPHKCAJD_01732	NoB/-/-/-/NoB/DJGMFOLP_01456, DJGMFOLP_01457	NoB/-/-/-/NoB/JGHDODPO_01698, JGHDODPO_01699	PosP/-/-/-/NoPV/BLEPDCHD_01642, BLEPDCHD_01643
Valine, leucine and isoleucine biosynthesis	rxn02811_c0	(1) 3-Isopropylmalate_c0[c0] <-> (1) H2O_c0[c0] + (1) 2-Isopropylmaleate_c0[c0]	(1) cpd02693[c0] <-> (1) cpd00001[c0] + (1) cpd01710[c0]	-	OK	R04001	RXN-8991.c			3-isopropylmalate dehydratase small subunit (EC 4.2.1.33)|3-isopropylmalate dehydratase large subunit (EC 4.2.1.33)|3-isopropylmalate dehydratase (EC 4.2.1.33)	c0	10	0	0	0	0	NoB/-/-/-/NoB/GIHOKGLK_02297, GIHOKGLK_02298	NoB/-/NoB/NoB/NoB/JOINCCCK_01944, JOINCCCK_01945	NoB/-/-/NoB/NoB/FDEBBACK_00548, FDEBBACK_00547	NoB/-/-/-/NoB/GIHLEBLJ_01588, GIHLEBLJ_01589	NoB/-/NoB/NoB/NoB/FHPFMLLL_03488, FHPFMLLL_03487	-	NoB/-/-/NoB/NoB/BNAPOCOJ_01319, BNAPOCOJ_01320, BNAPOCOJ_03532, BNAPOCOJ_03533	NoB/-/-/NoB/NoB/OPHKCAJD_01732, OPHKCAJD_01733	NoB/-/-/-/NoB/DJGMFOLP_01456, DJGMFOLP_01457	NoB/-/-/-/NoB/JGHDODPO_01698, JGHDODPO_01699	NegN/-/-/-/NoNV/BLEPDCHD_01642, BLEPDCHD_01643
Valine, leucine and isoleucine biosynthesis	rxn03062_c0	(1) NAD_c0[c0] + (1) 3-Isopropylmalate_c0[c0] <-> (1) NADH_c0[c0] + (1) H+_c0[c0] + (1) 2-isopropyl-3-oxosuccinate_c0[c0]	(1) cpd00003[c0] + (1) cpd02693[c0] <-> (1) cpd00004[c0] + (1) cpd00067[c0] + (1) cpd02605[c0]	-	OK	R04426	3-ISOPROPYLMALDEHYDROG-RXN.c			3-isopropylmalate dehydrogenase (EC 1.1.1.85)|3-isopropylmalate dehydrogenase (EC 1.1.1.85)	c0	10	0	0	0	0	NoB/-/-/-/NoB/GIHOKGLK_02294	NoB/-/NoB/NoB/NoB/JOINCCCK_01946	NoB/-/-/NoB/NoB/FDEBBACK_00549	NoB/-/-/-/NoB/GIHLEBLJ_01591	NoB/-/NoB/NoB/NoB/FHPFMLLL_04433	-	NoB/-/-/NoB/NoB/BNAPOCOJ_03037	NoB/-/-/NoB/NoB/OPHKCAJD_00644	NoB/-/-/-/NoB/DJGMFOLP_01010	NoB/-/-/-/NoB/JGHDODPO_01700	PosP/-/-/-/NoPV/BLEPDCHD_01645
Valine, leucine and isoleucine biosynthesis	rxn03194_c0	(1) 2-Oxobutyrate_c0[c0] + (1) 2-Hydroxyethyl-ThPP_c0[c0] <-> (1) TPP_c0[c0] + (1) 2-Aceto-2-hydroxybutanoate_c0[c0]	(1) cpd00094[c0] + (1) cpd03049[c0] <-> (1) cpd00056[c0] + (1) cpd00498[c0]	-	OK	R04673				Acetolactate synthase small subunit (EC 2.2.1.6), predicted, Archaeal type|Acetolactate synthase small subunit (EC 2.2.1.6)|Acetolactate synthase large subunit (EC 2.2.1.6)|Acetolactate synthase small subunit (EC 2.2.1.6), Xanthomonadales type|Acetolactate synthase small subunit (EC 2.2.1.6), predicted|Acetolactate synthase small subunit (EC 2.2.1.6), predicted, Archaeal type 2|acetolactate synth…	c0	10	0	0	0	0	PosP/-/-/-/NoPV/GIHOKGLK_00394, GIHOKGLK_00393	PosP/-/PosP/PosP/PosPV/JOINCCCK_01948, JOINCCCK_01942, JOINCCCK_01760, JOINCCCK_01761	PosP/-/-/PosP/PosPV/FDEBBACK_02093, FDEBBACK_02094, FDEBBACK_00551	PosP/-/-/-/NoPV/GIHLEBLJ_01741, GIHLEBLJ_01740	PosP/-/PosP/PosP/PosPV/FHPFMLLL_04244, FHPFMLLL_03479, FHPFMLLL_04431, FHPFMLLL_03581, FHPFMLLL_04799, FHPFMLLL_03582, FHPFMLLL_02450	-	PosP/-/-/PosP/PosPV/BNAPOCOJ_00108, BNAPOCOJ_03035, BNAPOCOJ_01951, BNAPOCOJ_01950	PosP/-/-/PosP/PosPV/OPHKCAJD_00646, OPHKCAJD_00405, OPHKCAJD_01389, OPHKCAJD_00406	PosP/-/-/-/PosPV/DJGMFOLP_00986, DJGMFOLP_00151	PosP/-/-/-/PosPV/JGHDODPO_02302, JGHDODPO_02303	PosP/-/-/-/PosPV/BLEPDCHD_02544, BLEPDCHD_02545
Valine, leucine and isoleucine biosynthesis	rxn00904_c0	(1) Pyruvate_c0[c0] + (1) L-Valine_c0[c0] <-> (1) L-Alanine_c0[c0] + (1) 3-Methyl-2-oxobutanoate_c0[c0]	(1) cpd00020[c0] + (1) cpd00156[c0] <-> (1) cpd00035[c0] + (1) cpd00123[c0]	-	OK	R01215	VALINE-PYRUVATE-AMINOTRANSFER-RXN.c			Valine--pyruvate aminotransferase (EC 2.6.1.66)|kynurenine---oxoglutarate transaminase (EC 2.6.1.7)	c0	2	0	0	0	0	-	-	-	-	-	-	-	-	PosP/-/-/-/PosV/DJGMFOLP_00741	-	PosP/-/-/-/PosV/BLEPDCHD_00139
Valine, leucine and isoleucine biosynthesis	rxn00804_c0	(1) H2O_c0[c0] + (1) NAD_c0[c0] + (1) L-Leucine_c0[c0] <-> (1) NADH_c0[c0] + (1) NH3_c0[c0] + (1) H+_c0[c0] + (1) 4MOP_c0[c0]	(1) cpd00001[c0] + (1) cpd00003[c0] + (1) cpd00107[c0] <-> (1) cpd00004[c0] + (1) cpd00013[c0] + (1) cpd00067[c0] + (1) cpd00200[c0]	-	OK	R01088	LEUCINE-DEHYDROGENASE-RXN.c			Leucine dehydrogenase (EC 1.4.1.9)|D-aspartate oxidase (EC 1.4.3.1)	c0	1	0	0	0	0	-	-	NegV/-/-/NegV/NegV/FDEBBACK_03270	-	-	-	-	-	-	-	-
Valine, leucine and isoleucine biosynthesis	rxn01045_c0	(1) H2O_c0[c0] + (1) NAD_c0[c0] + (1) L-Valine_c0[c0] <-> (1) NADH_c0[c0] + (1) NH3_c0[c0] + (1) H+_c0[c0] + (1) 3-Methyl-2-oxobutanoate_c0[c0]	(1) cpd00001[c0] + (1) cpd00003[c0] + (1) cpd00156[c0] <-> (1) cpd00004[c0] + (1) cpd00013[c0] + (1) cpd00067[c0] + (1) cpd00123[c0]	-	OK	R01434	RXN-13184.c			Leucine dehydrogenase (EC 1.4.1.9)|D-aspartate oxidase (EC 1.4.3.1)	c0	1	0	0	0	0	-	-	NegV/-/-/NegV/NegV/FDEBBACK_03270	-	-	-	-	-	-	-	-
Valine, leucine and isoleucine biosynthesis	rxn01208_c0	(1) CO2_c0[c0] + (1) 4MOP_c0[c0] <- (1) H+_c0[c0] + (1) 2-isopropyl-3-oxosuccinate_c0[c0]	(1) cpd00011[c0] + (1) cpd00200[c0] <- (1) cpd00067[c0] + (1) cpd02605[c0]	<	OK	R01652	RXN-7800.c			3-isopropylmalate dehydrogenase (EC 1.1.1.85)	c0	1	0	0	0	0	-	-	-	-	-	-	-	-	-	-	NegN/-/-/-/NoNV/G
Valine, leucine and isoleucine biosynthesis	rxn01573_c0	(1) H2O_c0[c0] + (1) NAD_c0[c0] + (1) L-Isoleucine_c0[c0] <-> (1) NADH_c0[c0] + (1) NH3_c0[c0] + (1) H+_c0[c0] + (1) 3MOP_c0[c0]	(1) cpd00001[c0] + (1) cpd00003[c0] + (1) cpd00322[c0] <-> (1) cpd00004[c0] + (1) cpd00013[c0] + (1) cpd00067[c0] + (1) cpd00508[c0]	-	OK	R02196				Leucine dehydrogenase (EC 1.4.1.9)|D-aspartate oxidase (EC 1.4.3.1)	c0	1	0	0	0	0	-	-	NegV/-/-/NegV/NegV/FDEBBACK_03270	-	-	-	-	-	-	-	-
Histidine metabolism	rxn00863_c0	(1) H2O_c0[c0] + (1) NAD_c0[c0] + (1) L-Histidinal_c0[c0] -> (1) NADH_c0[c0] + (2) H+_c0[c0] + (1) L-Histidine_c0[c0]	(1) cpd00001[c0] + (1) cpd00003[c0] + (1) cpd01324[c0] -> (1) cpd00004[c0] + (2) cpd00067[c0] + (1) cpd00119[c0]	-	OK	R01163	HISTALDEHYD-RXN.c			Histidinol dehydrogenase (EC 1.1.1.23)|histidinol dehydrogenase (EC 1.1.1.23)	c0	10	0	0	0	0	PosP/-/-/-/NoPV/GIHOKGLK_00091	PosP/-/PosP/PosP/NoPV/JOINCCCK_00694	PosP/-/-/PosP/NoPV/FDEBBACK_02883	PosP/-/-/-/NoPV/GIHLEBLJ_02317	NoB/-/NoB/NoB/NoB/FHPFMLLL_02981	-	PosP/-/-/PosP/NoPV/BNAPOCOJ_00553	PosP/-/-/PosP/NoPV/OPHKCAJD_01315	PosP/-/-/-/NoPV/DJGMFOLP_00012	PosP/-/-/-/NoPV/JGHDODPO_01619	PosP/-/-/-/NoPV/BLEPDCHD_04093
Histidine metabolism	rxn02159_c0	(1) NAD_c0[c0] + (1) L-Histidinol_c0[c0] <-> (1) NADH_c0[c0] + (1) H+_c0[c0] + (1) L-Histidinal_c0[c0]	(1) cpd00003[c0] + (1) cpd00641[c0] <-> (1) cpd00004[c0] + (1) cpd00067[c0] + (1) cpd01324[c0]	-	OK	R03012	HISTOLDEHYD-RXN.c			Histidinol dehydrogenase (EC 1.1.1.23)|histidinol dehydrogenase (EC 1.1.1.23)	c0	10	0	0	0	0	PosP/-/-/-/NoPV/GIHOKGLK_00091	PosP/-/PosP/PosP/NoPV/JOINCCCK_00694	PosP/-/-/PosP/NoPV/FDEBBACK_02883	PosP/-/-/-/NoPV/GIHLEBLJ_02317	NoB/-/NoB/NoB/NoB/FHPFMLLL_02981	-	PosP/-/-/PosP/NoPV/BNAPOCOJ_00553	PosP/-/-/PosP/NoPV/OPHKCAJD_01315	PosP/-/-/-/NoPV/DJGMFOLP_00012	PosP/-/-/-/NoPV/JGHDODPO_01619	PosP/-/-/-/NoPV/BLEPDCHD_04093
Histidine metabolism	rxn02160_c0	(1) H2O_c0[c0] + (1) L-histidinol-phosphate_c0[c0] -> (1) Phosphate_c0[c0] + (1) L-Histidinol_c0[c0]	(1) cpd00001[c0] + (1) cpd00807[c0] -> (1) cpd00009[c0] + (1) cpd00641[c0]	-	OK|HB	R03013	HISTIDPHOS-RXN.c			Histidinol-phosphatase [alternative form] (EC 3.1.3.15)|Histidinol-phosphatase (EC 3.1.3.15)|glycerol-2-phosphatase (EC 3.1.3.19)	c0	10	0	0	0	0	PosP/-/-/-/NoPV/GIHOKGLK_03337, GIHOKGLK_00089	PosP/-/PosP/PosP/NoPV/JOINCCCK_01216, JOINCCCK_01507, JOINCCCK_01214	PosP/-/-/PosP/NoPV/FDEBBACK_03669, FDEBBACK_01258	PosP/-/-/-/NoPV/GIHLEBLJ_02315, GIHLEBLJ_01952	NoB/-/NoB/NoB/NoB/FHPFMLLL_02516	-	PosP/-/-/PosP/NoPV/BNAPOCOJ_00209	PosP/-/-/PosP/NoPV/OPHKCAJD_03163	PosP/-/-/-/NoPV/G	PosP/-/-/-/NoPV/JGHDODPO_03303	PosP/-/-/-/NoPV/BLEPDCHD_00797, BLEPDCHD_02726, BLEPDCHD_04091
Histidine metabolism	rxn00789_c0	(1) PPi_c0[c0] + (1) H+_c0[c0] + (1) Phosphoribosyl-ATP_c0[c0] <- (1) ATP_c0[c0] + (1) PRPP_c0[c0]	(1) cpd00012[c0] + (1) cpd00067[c0] + (1) cpd01775[c0] <- (1) cpd00002[c0] + (1) cpd00103[c0]	<	OK|HB	R01071	ATPPHOSPHORIBOSYLTRANS-RXN.c			ATP phosphoribosyltransferase (EC 2.4.2.17)|ATP phosphoribosyltransferase regulatory subunit (EC 2.4.2.17)|ATP phosphoribosyltransferase catalytic subunit (EC 2.4.2.17)|dioxotetrahydropyrimidine phosphoribosyltransferase (EC 2.4.2.20)	c0	9	0	0	0	0	NegN/-/-/-/NoNV/GIHOKGLK_00092	NegN/-/NegN/NegN/NoNV/JOINCCCK_00693, JOINCCCK_00692	NegN/-/-/NegN/NoNV/FDEBBACK_02885, FDEBBACK_02884	NegN/-/-/-/NoNV/GIHLEBLJ_02318	-	-	NegN/-/-/NegN/NoNV/BNAPOCOJ_00555, BNAPOCOJ_00554	NegN/-/-/NegN/NoNV/OPHKCAJD_01317, OPHKCAJD_01316	NegN/-/-/-/NoNV/DJGMFOLP_02381	NegN/-/-/-/NoNV/JGHDODPO_01617, JGHDODPO_01618	NegN/-/-/-/NoNV/BLEPDCHD_04094
Histidine metabolism	rxn02320_c0	(1) 2-Oxoglutarate_c0[c0] + (1) L-histidinol-phosphate_c0[c0] <-> (1) L-Glutamate_c0[c0] + (1) imidazole acetol-phosphate_c0[c0]	(1) cpd00024[c0] + (1) cpd00807[c0] <-> (1) cpd00023[c0] + (1) cpd00930[c0]	-	OK	R03243	HISTAMINOTRANS-RXN.c			Biosynthetic Aromatic amino acid aminotransferase beta (EC 2.6.1.57)|Histidinol-phosphate aminotransferase (EC 2.6.1.9)|oximinotransferase (EC 2.6.3.1)	c0	9	0	0	0	0	NegN/-/-/-/NoNV/GIHOKGLK_00090, GIHOKGLK_00920	NegN/-/NegN/NegN/NoNV/JOINCCCK_01041, JOINCCCK_00695	NegN/-/-/NegN/NoNV/FDEBBACK_02882	NegN/-/-/-/NoNV/GIHLEBLJ_02316	-	-	NegN/-/-/NegN/NoNV/BNAPOCOJ_02148	NegN/-/-/NegN/NoNV/OPHKCAJD_00970	NegN/-/-/-/NoNV/DJGMFOLP_02199	NegN/-/-/-/NoNV/JGHDODPO_01569	NegN/-/-/-/NoNV/BLEPDCHD_03298, BLEPDCHD_04092
Histidine metabolism	rxn02473_c0	(1) D-erythro-imidazol-glycerol-phosphate_c0[c0] -> (1) H2O_c0[c0] + (1) imidazole acetol-phosphate_c0[c0]	(1) cpd02843[c0] -> (1) cpd00001[c0] + (1) cpd00930[c0]	>	OK	R03457	IMIDPHOSDEHYD-RXN.c			Imidazoleglycerol-phosphate dehydratase (EC 4.2.1.19)|cystathionine beta-synthase (EC 4.2.1.22)	c0	9	0	0	0	0	PosP/-/-/-/NoPV/GIHOKGLK_00089	PosP/-/PosP/PosP/NoPV/JOINCCCK_00696	PosP/-/-/PosP/NoPV/FDEBBACK_02881	PosP/-/-/-/NoPV/GIHLEBLJ_02315	-	-	PosP/-/-/PosP/NoPV/BNAPOCOJ_00552	PosP/-/-/PosP/NoPV/OPHKCAJD_01314	PosP/-/-/-/NoPV/DJGMFOLP_00726	PosP/-/-/-/NoPV/JGHDODPO_01620	PosP/-/-/-/NoPV/BLEPDCHD_04091
Histidine metabolism	rxn02834_c0	(1) H2O_c0[c0] + (1) Phosphoribosyl-ATP_c0[c0] -> (1) PPi_c0[c0] + (2) H+_c0[c0] + (1) Phosphoribosyl-AMP_c0[c0]	(1) cpd00001[c0] + (1) cpd01775[c0] -> (1) cpd00012[c0] + (2) cpd00067[c0] + (1) cpd01777[c0]	>	OK|HB	R04035	HISTPRATPHYD-RXN.c			Phosphoribosyl-ATP pyrophosphatase (EC 3.6.1.31)|Phosphoribosyl-AMP cyclohydrolase (EC 3.5.4.19)|phosphoribosyl-ATP diphosphatase (EC 3.6.1.31)	c0	9	0	0	0	0	PosP/-/-/-/NoPV/GIHOKGLK_01566	PosP/-/PosP/PosP/NoPV/JOINCCCK_00701, JOINCCCK_00700	PosP/-/-/PosP/NoPV/FDEBBACK_02877	PosP/-/-/-/NoPV/GIHLEBLJ_00734	-	-	PosP/-/-/PosP/NoPV/BNAPOCOJ_00551	PosP/-/-/PosP/NoPV/OPHKCAJD_01313	PosP/-/-/-/NoPV/DJGMFOLP_01535	PosP/-/-/-/NoPV/JGHDODPO_01626, JGHDODPO_01625	PosP/-/-/-/NoPV/BLEPDCHD_04650
Histidine metabolism	rxn02835_c0	(1) H2O_c0[c0] + (1) Phosphoribosyl-AMP_c0[c0] <-> (1) phosphoribosylformiminoaicar-phosphate_c0[c0]	(1) cpd00001[c0] + (1) cpd01777[c0] <-> (1) cpd02979[c0]	-	OK	R04037	HISTCYCLOHYD-RXN.c			Phosphoribosyl-ATP pyrophosphatase (EC 3.6.1.31)|Phosphoribosyl-AMP cyclohydrolase (EC 3.5.4.19)|1-pyrroline-4-hydroxy-2-carboxylate deaminase (EC 3.5.4.22)	c0	9	0	0	0	0	PosP/-/-/-/NoPV/GIHOKGLK_01566	PosP/-/PosP/PosP/NoPV/JOINCCCK_00700, JOINCCCK_00701	PosP/-/-/PosP/NoPV/FDEBBACK_02877	PosP/-/-/-/NoPV/GIHLEBLJ_00734	-	-	PosP/-/-/PosP/NoPV/BNAPOCOJ_00551	PosP/-/-/PosP/NoPV/OPHKCAJD_01313	PosP/-/-/-/NoPV/DJGMFOLP_01535	PosP/-/-/-/NoPV/JGHDODPO_01626, JGHDODPO_01625	PosP/-/-/-/NoPV/BLEPDCHD_04650
Histidine metabolism	rxn03135_c0	(1) L-Glutamate_c0[c0] + (2) H+_c0[c0] + (1) D-erythro-imidazol-glycerol-phosphate_c0[c0] + (1) AICAR_c0[c0] <- (1) L-Glutamine_c0[c0] + (1) phosphoribulosylformimino-AICAR-phosphate_c0[c0]	(1) cpd00023[c0] + (2) cpd00067[c0] + (1) cpd02843[c0] + (1) cpd02851[c0] <- (1) cpd00053[c0] + (1) cpd02991[c0]	>	OK|HB	R04558	GLUTAMIDOTRANS-RXN.c			Imidazole glycerol phosphate synthase amidotransferase subunit (EC 2.4.2.-)|Imidazole glycerol phosphate synthase cyclase subunit (EC 4.1.3.-)|nicotinamide phosphoribosyltransferase (EC 2.4.2.12)	c0	9	0	0	0	0	NegN/-/-/-/NoNV/GIHOKGLK_01569	NegN/-/NegN/NegN/NoNV/JOINCCCK_00697	NegN/-/-/NegN/NoNV/FDEBBACK_02880	NegN/-/-/-/NoNV/GIHLEBLJ_00737	-	-	NegN/-/-/NegN/NoNV/BNAPOCOJ_03329, BNAPOCOJ_03588	NegN/-/-/NegN/NoNV/OPHKCAJD_02077	NegN/-/-/-/NoNV/DJGMFOLP_00727	NegN/-/-/-/NoNV/JGHDODPO_01621	NegN/-/-/-/NoNV/BLEPDCHD_04653
Histidine metabolism	rxn03175_c0	(1) H+_c0[c0] + (1) phosphoribosylformiminoaicar-phosphate_c0[c0] -> (1) phosphoribulosylformimino-AICAR-phosphate_c0[c0]	(1) cpd00067[c0] + (1) cpd02979[c0] -> (1) cpd02991[c0]	<	OK|HB	R04640	PRIBFAICARPISOM-RXN.c			Phosphoribosylformimino-5-aminoimidazole carboxamide ribotide isomerase (EC 5.3.1.16)|1-(5-phosphoribosyl)-5-[(5-phosphoribosylamino)methylideneamino]imidazole-4-carboxamide isomerase (EC 5.3.1.16)	c0	9	0	0	0	0	PosP/-/-/-/NoPV/G	PosP/-/PosP/PosP/NoPV/JOINCCCK_00698	PosP/-/-/PosP/NoPV/G	PosP/-/-/-/NoPV/G	-	-	PosP/-/-/PosP/NoPV/G	PosP/-/-/PosP/NoPV/G	PosP/-/-/-/NoPV/DJGMFOLP_00709	PosP/-/-/-/NoPV/G	PosP/-/-/-/NoPV/G
Histidine metabolism	rxn02853_c0	(1) H2O_c0[c0] + (1) NAD_c0[c0] + (1) Imidazole acetaldehyde_c0[c0] -> (1) NADH_c0[c0] + (2) H+_c0[c0] + (1) 4-Imidazoleacetate_c0[c0]	(1) cpd00001[c0] + (1) cpd00003[c0] + (1) cpd03052[c0] -> (1) cpd00004[c0] + (2) cpd00067[c0] + (1) cpd01831[c0]	-	OK	R04065	RXN-10089.c			Aldehyde dehydrogenase (EC 1.2.1.3)|aminomuconate-semialdehyde dehydrogenase (EC 1.2.1.32)	c0	6	0	0	0	0	-	NoB/-/NoB/NoB/NoB/JOINCCCK_01617, JOINCCCK_00148	-	NoB/-/-/-/NoB/GIHLEBLJ_01385	-	NoB/-/-/-/NoB/KIFOIBJG_01041	NoB/-/-/NoB/NoB/BNAPOCOJ_02848, BNAPOCOJ_03621	NoB/-/-/NoB/NoB/OPHKCAJD_00912	-	NoB/-/-/-/NoB/JGHDODPO_03764	-
Histidine metabolism	rxn01642_c0	(1) H2O_c0[c0] + (1) H+_c0[c0] + (1) 4-Imidazolone-5-propanoate_c0[c0] -> (1) N-Formimino-L-glutamate_c0[c0]	(1) cpd00001[c0] + (1) cpd00067[c0] + (1) cpd02311[c0] -> (1) cpd00344[c0]	>	OK|HB	R02288	IMIDAZOLONEPROPIONASE-RXN.c		3.5.2.7	Imidazolonepropionase (EC 3.5.2.7)|arginase (EC 3.5.3.1)	c0	5	0	0	0	0	NoB/-/-/-/NoB/GIHOKGLK_04082	-	-	-	PosP/-/PosP/PosP/NoPV/FHPFMLLL_03101, FHPFMLLL_03309	NoB/-/-/-/NoB/KIFOIBJG_01092, KIFOIBJG_01858	-	-	-	NoB/-/-/-/NoB/JGHDODPO_03933	NoB/-/-/-/NoB/BLEPDCHD_02853
Histidine metabolism	rxn00867_c0	(1) L-Histidine_c0[c0] -> (1) NH3_c0[c0] + (1) Urocanate_c0[c0]	(1) cpd00119[c0] -> (1) cpd00013[c0] + (1) cpd00581[c0]	>	OK	R01168	HISTIDINE-AMMONIA-LYASE-RXN.c			Histidine ammonia-lyase (EC 4.3.1.3)|ethanolamine ammonia-lyase (EC 4.3.1.7)	c0	3	0	0	0	0	NoB/-/-/-/NoB/GIHOKGLK_04080	-	-	-	PosP/-/PosP/PosP/NoPV/FHPFMLLL_03681, FHPFMLLL_02387, FHPFMLLL_03685, FHPFMLLL_03302, FHPFMLLL_03098	-	-	-	-	-	NoB/-/-/-/NoB/BLEPDCHD_02855, BLEPDCHD_03896
Histidine metabolism	rxn01641_c0	(1) L-Glutamate_c0[c0] + (1) 5-Formiminotetrahydrofolate_c0[c0] <-> (1) Tetrahydrofolate_c0[c0] + (1) N-Formimino-L-glutamate_c0[c0]	(1) cpd00023[c0] + (1) cpd00502[c0] <-> (1) cpd00087[c0] + (1) cpd00344[c0]	-	OK	R02287	GLUTAMATE-FORMIMINOTRANSFERASE-RXN.c			Glutamate formiminotransferase (EC 2.1.2.5)|methionyl-tRNA formyltransferase (EC 2.1.2.9)	c0	3	0	0	0	0	NoB/-/-/-/NoB/GIHOKGLK_04083	-	-	-	NoPV/-/NoPV/NoPV/NoPV/FHPFMLLL_02421, FHPFMLLL_03307, FHPFMLLL_00979	-	-	-	-	-	NoB/-/-/-/NoB/BLEPDCHD_02852
Histidine metabolism	rxn02085_c0	(1) H+_c0[c0] + (1) 4-Imidazolone-5-propanoate_c0[c0] <-> (1) H2O_c0[c0] + (1) Urocanate_c0[c0]	(1) cpd00067[c0] + (1) cpd02311[c0] <-> (1) cpd00001[c0] + (1) cpd00581[c0]	<	OK|HB	R02914	UROCANATE-HYDRATASE-RXN.c		4.2.1.49	Urocanate hydratase (EC 4.2.1.49)|dihydrodipicolinate synthase (EC 4.2.1.52)	c0	3	0	0	0	0	NoB/-/-/-/NoB/GIHOKGLK_04084	-	-	-	NegN/-/NegN/NegN/NoNV/FHPFMLLL_02067, FHPFMLLL_03310, FHPFMLLL_03100	-	-	-	-	-	NoB/-/-/-/NoB/BLEPDCHD_02851
Histidine metabolism	rxn01640_c0	(1) H2O_c0[c0] + (1) N-Formimino-L-glutamate_c0[c0] -> (1) NH3_c0[c0] + (1) N-Formyl-L-glutamate_c0[c0]	(1) cpd00001[c0] + (1) cpd00344[c0] -> (1) cpd00013[c0] + (1) cpd00770[c0]	-	OK	R02286				Formiminoglutamic iminohydrolase (EC 3.5.3.13)|guanidinopropionase (EC 3.5.3.17)	c0	1	0	0	0	0	-	-	-	-	PosP/-/PosP/PosP/NoPV/G	-	-	-	-	-	-
Lysine biosynthesis	rxn00313_c0	(1) H+_c0[c0] + (1) meso-2,6-Diaminopimelate_c0[c0] -> (1) CO2_c0[c0] + (1) L-Lysine_c0[c0]	(1) cpd00067[c0] + (1) cpd00516[c0] -> (1) cpd00011[c0] + (1) cpd00039[c0]	>	OK	R00451	DIAMINOPIMDECARB-RXN.c			Diaminopimelate decarboxylase (EC 4.1.1.20)|aminobenzoate decarboxylase (EC 4.1.1.24)	c0	11	0	0	0	0	PosP/-/-/-/NoPV/GIHOKGLK_01563	PosP/-/PosP/PosP/PosPV/JOINCCCK_03078	PosP/-/-/PosP/NoPV/FDEBBACK_00740	PosP/-/-/-/NoPV/GIHLEBLJ_00731	PosP/-/PosP/PosP/NoPV/FHPFMLLL_03265, FHPFMLLL_04706	PosP/-/-/-/NoPV/KIFOIBJG_00141	PosP/-/-/PosP/PosPV/BNAPOCOJ_00218	PosP/-/-/PosP/PosPV/OPHKCAJD_03211, OPHKCAJD_02322	PosP/-/-/-/NoPV/DJGMFOLP_01091	PosP/-/-/-/PosPV/JGHDODPO_01277, JGHDODPO_02665	PosP/-/-/-/NoPV/BLEPDCHD_04647
Lysine biosynthesis	rxn00337_c0	(1) ATP_c0[c0] + (1) L-Aspartate_c0[c0] <-> (1) ADP_c0[c0] + (1) 4-Phospho-L-aspartate_c0[c0]	(1) cpd00002[c0] + (1) cpd00041[c0] <-> (1) cpd00008[c0] + (1) cpd01977[c0]	-	OK|HB	R00480	ASPARTATEKIN-RXN.c			Aspartokinase (EC 2.7.2.4)|acetylglutamate kinase (EC 2.7.2.8)	c0	11	0	0	0	0	PosPV/-/-/-/PosPV/GIHOKGLK_01564, GIHOKGLK_02746, GIHOKGLK_02131	PosP/-/PosP/PosP/PosP/JOINCCCK_00190, JOINCCCK_00340	PosP/-/-/PosP/PosP/FDEBBACK_03081, FDEBBACK_02141, FDEBBACK_02142	PosP/-/-/-/PosP/GIHLEBLJ_00732, GIHLEBLJ_02143	PosP/-/PosP/PosP/PosP/FHPFMLLL_02570, FHPFMLLL_02822	PosP/-/-/-/PosP/KIFOIBJG_00108, KIFOIBJG_01892	NoPV/-/-/NoPV/PosPV/BNAPOCOJ_00540, BNAPOCOJ_00919	NoPV/-/-/PosPV/NoPV/OPHKCAJD_01305, OPHKCAJD_02354	PosP/-/-/-/PosP/DJGMFOLP_00401	PosP/-/-/-/PosP/JGHDODPO_01927	PosPV/-/-/-/PosPV/BLEPDCHD_02460, BLEPDCHD_00775, BLEPDCHD_04648
Lysine biosynthesis	rxn01301_c0	(1) NAD_c0[c0] + (1) L-Homoserine_c0[c0] <-> (1) NADH_c0[c0] + (1) H+_c0[c0] + (1) L-Aspartate4-semialdehyde_c0[c0]	(1) cpd00003[c0] + (1) cpd00227[c0] <-> (1) cpd00004[c0] + (1) cpd00067[c0] + (1) cpd00346[c0]	-	OK	R01773	HOMOSERDEHYDROG-RXN.c.metaexp.NAD_NADH			Homoserine dehydrogenase (EC 1.1.1.3)|homoserine dehydrogenase (EC 1.1.1.3)	c0	11	0	0	0	0	NegV/-/-/-/PosV/GIHOKGLK_02746	NegV/-/NegV/NegV/NoV/JOINCCCK_01897	NegV/-/-/NegV/NoV/FDEBBACK_00780, FDEBBACK_03080	NegV/-/-/-/NoV/GIHLEBLJ_02143	NegN/-/NegN/NegN/NoNV/FHPFMLLL_02823	NegV/-/-/-/NoV/KIFOIBJG_01890	PosV/-/-/PosV/PosV/BNAPOCOJ_00869, BNAPOCOJ_01939, BNAPOCOJ_00921	NoV/-/-/NegV/PosV/OPHKCAJD_02356, OPHKCAJD_00396	NegV/-/-/-/NoV/DJGMFOLP_00402	NegV/-/-/-/NoV/JGHDODPO_01928	NoV/-/-/-/PosV/BLEPDCHD_00775
Lysine biosynthesis	rxn01302_c0	(1) NADP_c0[c0] + (1) L-Homoserine_c0[c0] <-> (1) NADPH_c0[c0] + (1) H+_c0[c0] + (1) L-Aspartate4-semialdehyde_c0[c0]	(1) cpd00006[c0] + (1) cpd00227[c0] <-> (1) cpd00005[c0] + (1) cpd00067[c0] + (1) cpd00346[c0]	-	OK	R01775	HOMOSERDEHYDROG-RXN.c.metaexp.NADP_NADPH			Homoserine dehydrogenase (EC 1.1.1.3)|homoserine dehydrogenase (EC 1.1.1.3)	c0	11	0	0	0	0	NoV/-/-/-/NoV/GIHOKGLK_02746	NoV/-/NoV/NoV/NoV/JOINCCCK_01897	NoV/-/-/NoV/NoV/FDEBBACK_03080, FDEBBACK_00780	NoV/-/-/-/NoV/GIHLEBLJ_02143	NoPV/-/NoPV/NoPV/NoPV/FHPFMLLL_02823	NoV/-/-/-/NoV/KIFOIBJG_01890	NoV/-/-/NoV/NoV/BNAPOCOJ_00921, BNAPOCOJ_01939, BNAPOCOJ_00869	NegV/-/-/NoV/NoV/OPHKCAJD_00396, OPHKCAJD_02356	NoV/-/-/-/NoV/DJGMFOLP_00402	NoV/-/-/-/NoV/JGHDODPO_01928	NegV/-/-/-/NegV/BLEPDCHD_00775
Lysine biosynthesis	rxn01643_c0	(1) NADP_c0[c0] + (1) Phosphate_c0[c0] + (1) L-Aspartate4-semialdehyde_c0[c0] <- (1) NADPH_c0[c0] + (1) H+_c0[c0] + (1) 4-Phospho-L-aspartate_c0[c0]	(1) cpd00006[c0] + (1) cpd00009[c0] + (1) cpd00346[c0] <- (1) cpd00005[c0] + (1) cpd00067[c0] + (1) cpd01977[c0]	-	OK|HB	R02291	ASPARTATE-SEMIALDEHYDE-DEHYDROGENASE-RXN.c			Aspartate-semialdehyde dehydrogenase (EC 1.2.1.11)|aspartate-semialdehyde dehydrogenase (EC 1.2.1.11)	c0	11	0	0	0	0	NegNV/-/-/-/NegNV/GIHOKGLK_03893	NegN/-/NegN/NegN/NegN/JOINCCCK_01752	NegN/-/-/NegN/NegN/FDEBBACK_02146	NegN/-/-/-/NegN/GIHLEBLJ_00973	NegN/-/NegN/NegN/NegN/FHPFMLLL_00025, FHPFMLLL_01604	NegN/-/-/-/NegN/KIFOIBJG_00111	NoNV/-/-/NoNV/NegNV/BNAPOCOJ_00628	NoNV/-/-/NegNV/NoNV/OPHKCAJD_01922	NegN/-/-/-/NegN/DJGMFOLP_02046	NegN/-/-/-/NegN/JGHDODPO_00089	NegNV/-/-/-/NegNV/BLEPDCHD_00088
Lysine biosynthesis	rxn01644_c0	(1) Pyruvate_c0[c0] + (1) L-Aspartate4-semialdehyde_c0[c0] -> (2) H2O_c0[c0] + (1) H+_c0[c0] + (1) Dihydrodipicolinate_c0[c0]	(1) cpd00020[c0] + (1) cpd00346[c0] -> (2) cpd00001[c0] + (1) cpd00067[c0] + (1) cpd02120[c0]	>	OK	R02292	DIHYDRODIPICSYN-RXN.c			Dihydrodipicolinate synthase (EC 4.2.1.52)|itaconyl-CoA hydratase (EC 4.2.1.56)	c0	11	0	0	0	0	PosP/-/-/-/PosP/G	PosP/-/PosP/PosP/PosP/G	PosP/-/-/PosP/PosP/G	PosP/-/-/-/PosP/G	PosP/-/PosP/PosP/PosP/G	PosP/-/-/-/PosP/G	PosP/-/-/PosP/PosP/G	PosP/-/-/PosP/PosP/G	PosP/-/-/-/PosP/G	PosP/-/-/-/PosP/G	PosP/-/-/-/PosP/G
Lysine biosynthesis	rxn01974_c0	(1) LL-2,6-Diaminopimelate_c0[c0] <-> (1) meso-2,6-Diaminopimelate_c0[c0]	(1) cpd00504[c0] <-> (1) cpd00516[c0]	-	OK	R02735	DIAMINOPIMEPIM-RXN.c		5.1.1.7	Diaminopimelate epimerase alternative form predicted for S.aureus (EC 5.1.1.7)|Diaminopimelate epimerase (EC 5.1.1.7)|lactate racemase (EC 5.1.2.1)	c0	11	0	0	0	0	NoNV/-/-/-/NoNV/GIHOKGLK_03393	PosP/-/PosP/PosP/PosP/JOINCCCK_01659	PosP/-/-/PosP/PosP/FDEBBACK_02070	NoNV/-/-/-/NoNV/GIHLEBLJ_00790	PosP/-/PosP/PosP/PosP/FHPFMLLL_02889, FHPFMLLL_02886	NoNV/-/-/-/NoNV/KIFOIBJG_01157	NoNV/-/-/NoNV/NoNV/BNAPOCOJ_02830, BNAPOCOJ_03356	NoNV/-/-/NoNV/NoNV/OPHKCAJD_02087, OPHKCAJD_02847	NoNV/-/-/-/NoNV/DJGMFOLP_01377	NoNV/-/-/-/NoNV/JGHDODPO_01479	NoNV/-/-/-/NegNV/BLEPDCHD_01028
Lysine biosynthesis	rxn02011_c0	(1) ATP_c0[c0] + (1) meso-2,6-Diaminopimelate_c0[c0] + (1) UDP-N-acetylmuramoyl-L-alanyl-D-glutamate_c0[c0] -> (1) ADP_c0[c0] + (1) Phosphate_c0[c0] + (1) H+_c0[c0] + (1) UDP-N-acetylmuramoyl-L-alanyl-D-gamma-glutamyl-meso-2-6-diaminopimelate_c0[c0]	(1) cpd00002[c0] + (1) cpd00516[c0] + (1) cpd00525[c0] -> (1) cpd00008[c0] + (1) cpd00009[c0] + (1) cpd00067[c0] + (1) cpd02964[c0]	>	OK	R02788	UDP-NACMURALGLDAPLIG-RXN.c		6.3.2.13	UDP-N-acetylmuramoylalanyl-D-glutamate--2,6-diaminopimelate ligase (EC 6.3.2.13)|tetrahydrofolate synthase (EC 6.3.2.17)	c0	11	0	0	0	0	PosP/-/-/-/PosP/GIHOKGLK_01455	PosP/-/PosP/PosP/PosP/JOINCCCK_01641	PosP/-/-/PosP/PosP/FDEBBACK_01064	PosP/-/-/-/PosP/GIHLEBLJ_01063	PosP/-/PosP/PosP/PosP/FHPFMLLL_00930	PosP/-/-/-/PosP/KIFOIBJG_01247	PosP/-/-/PosP/PosP/BNAPOCOJ_02366	PosP/-/-/PosP/PosP/OPHKCAJD_02422	PosP/-/-/-/PosP/DJGMFOLP_01470	PosP/-/-/-/PosP/JGHDODPO_03957, JGHDODPO_02029	PosP/-/-/-/PosP/BLEPDCHD_01168
Lysine biosynthesis	rxn02929_c0	(1) NADP_c0[c0] + (1) tetrahydrodipicolinate_c0[c0] <- (1) NADPH_c0[c0] + (1) H+_c0[c0] + (1) Dihydrodipicolinate_c0[c0]	(1) cpd00006[c0] + (1) cpd02465[c0] <- (1) cpd00005[c0] + (1) cpd00067[c0] + (1) cpd02120[c0]	-	OK	R04199	DIHYDROPICRED-RXN.c.metaexp.NADP_NADPH			Dihydrodipicolinate reductase (EC 1.3.1.26)|cis-1,2-dihydro-1,2-dihydroxynaphthalene dehydrogenase (EC 1.3.1.29)	c0	11	0	0	0	0	NegN/-/-/-/NegN/G	NegN/-/NegN/NegN/NegN/G	NegN/-/-/NegN/NegN/G	NegN/-/-/-/NegN/G	NegN/-/NegN/NegN/NegN/G	NegN/-/-/-/NegN/G	NegN/-/-/NegN/NegN/G	NegN/-/-/NegN/NegN/G	NegN/-/-/-/NegN/G	NegN/-/-/-/NegN/G	NegN/-/-/-/NegN/G
Lysine biosynthesis	rxn03012_c0	(1) L-2-Amino-6-oxopimelate_c0[c0] -> (1) H2O_c0[c0] + (1) H+_c0[c0] + (1) tetrahydrodipicolinate_c0[c0]	(1) cpd02414[c0] -> (1) cpd00001[c0] + (1) cpd00067[c0] + (1) cpd02465[c0]	>	OK	R04336	RXN-4821.c				c0	11	0	0	0	0	NoPV/-/-/-/NoPV/G	NoB/-/NoB/NoB/NoB/G	NoB/-/-/NoB/NoB/G	NoPV/-/-/-/NoPV/G	NoPV/-/NoPV/NoPV/NoPV/G	NoPV/-/-/-/NoPV/G	NoPV/-/-/NoPV/NoPV/G	NoPV/-/-/NoPV/NoPV/G	NoPV/-/-/-/NoPV/G	NoB/-/-/-/NoB/G	NoPV/-/-/-/NoPV/G
Lysine biosynthesis	rxn03164_c0	(1) ATP_c0[c0] + (1) Ala-Ala_c0[c0] + (1) UDP-N-acetylmuramoyl-L-alanyl-D-gamma-glutamyl-meso-2-6-diaminopimelate_c0[c0] -> (1) ADP_c0[c0] + (1) Phosphate_c0[c0] + (1) H+_c0[c0] + (1) UDP-N-acetylmuramoyl-L-alanyl-D-glutamyl-6-carboxy-L-lysyl-D-alanyl- D-alanine_c0[c0]	(1) cpd00002[c0] + (1) cpd00731[c0] + (1) cpd02964[c0] -> (1) cpd00008[c0] + (1) cpd00009[c0] + (1) cpd00067[c0] + (1) cpd02968[c0]	>	OK	R04617	UDP-NACMURALGLDAPAALIG-RXN.c		6.3.2.15	UDP-N-acetylmuramoylalanyl-D-glutamyl-2,6-diaminopimelate--D-alanyl-D-alanine ligase (EC 6.3.2.10)|2,3-dihydroxybenzoate---serine ligase (EC 6.3.2.14)	c0	11	0	0	0	0	PosP/-/-/-/PosP/G	PosP/-/PosP/PosP/PosP/G	PosP/-/-/PosP/PosP/G	PosP/-/-/-/PosP/G	PosP/-/PosP/PosP/PosP/G	PosP/-/-/-/PosP/G	PosP/-/-/PosP/PosP/G	PosP/-/-/PosP/PosP/G	PosP/-/-/-/PosP/G	PosP/-/-/-/PosP/G	PosP/-/-/-/PosP/G
Lysine biosynthesis	rxn07441_c0	(1) 2-Oxoglutarate_c0[c0] + (1) LL-2,6-Diaminopimelate_c0[c0] -> (1) H2O_c0[c0] + (1) L-Glutamate_c0[c0] + (1) H+_c0[c0] + (1) tetrahydrodipicolinate_c0[c0]	(1) cpd00024[c0] + (1) cpd00504[c0] -> (1) cpd00001[c0] + (1) cpd00023[c0] + (1) cpd00067[c0] + (1) cpd02465[c0]	>	OK	R07613	RXN-7737.c			L,L-diaminopimelate aminotransferase (EC 2.6.1.83)|LL-diaminopimelate aminotransferase (EC 2.6.1.83), predicted alternative|UDP-4-amino-4-deoxy-L-arabinose aminotransferase (EC 2.6.1.87)	c0	10	0	0	0	0	NoPV/-/-/-/NoPV/GIHOKGLK_03392	NoPV/-/NoPV/NoPV/NoPV/JOINCCCK_02220	-	NoPV/-/-/-/NoPV/GIHLEBLJ_00789	PosPV/-/NoPV/PosPV/PosPV/FHPFMLLL_02775	NoPV/-/-/-/NoPV/KIFOIBJG_01159	NoPV/-/-/NoPV/NoPV/BNAPOCOJ_02831	NoPV/-/-/NoPV/NoPV/OPHKCAJD_02848	NoPV/-/-/-/NoPV/DJGMFOLP_02109	NoPV/-/-/-/NoPV/JGHDODPO_01480	NoPV/-/-/-/PosPV/BLEPDCHD_01029
Lysine biosynthesis	rxn01991_c0	(1) H2O_c0[c0] + (1) NADP_c0[c0] + (1) meso-2,6-Diaminopimelate_c0[c0] <-> (1) NADPH_c0[c0] + (1) NH3_c0[c0] + (1) H+_c0[c0] + (1) L-2-Amino-6-oxopimelate_c0[c0]	(1) cpd00001[c0] + (1) cpd00006[c0] + (1) cpd00516[c0] <-> (1) cpd00005[c0] + (1) cpd00013[c0] + (1) cpd00067[c0] + (1) cpd02414[c0]	-	OK	R02755	DIAMINOPIMELATE-DEHYDROGENASE-RXN.c		1.4.1.16	Meso-diaminopimelate D-dehydrogenase (EC 1.4.1.16)|glutamate dehydrogenase (EC 1.4.1.2)	c0	8	0	0	0	0	NoPV/-/-/-/NoPV/GIHOKGLK_00275	-	-	NoPV/-/-/-/NoPV/GIHLEBLJ_02270	NoPV/-/NoPV/NoPV/NoPV/FHPFMLLL_03808	NoPV/-/-/-/NoPV/KIFOIBJG_00275	NoPV/-/-/NoPV/NoPV/BNAPOCOJ_01894	NoPV/-/-/NoPV/NoPV/OPHKCAJD_03064	NoPV/-/-/-/NoPV/DJGMFOLP_01658	-	NoPV/-/-/-/NoPV/BLEPDCHD_02596
Lysine biosynthesis	rxn01972_c0	(1) H2O_c0[c0] + (1) N-acetyl-LL-2,6-diaminopimelate_c0[c0] <-> (1) Acetate_c0[c0] + (1) LL-2,6-Diaminopimelate_c0[c0]	(1) cpd00001[c0] + (1) cpd02685[c0] <-> (1) cpd00029[c0] + (1) cpd00504[c0]	-	OK	R02733	N-ACETYLDIAMINOPIMELATE-DEACETYLASE-RXN.c		3.5.1.47	N-acetyl-L,L-diaminopimelate deacetylase (EC 3.5.1.47)|pentanamidase (EC 3.5.1.50)	c0	6	0	0	0	0	-	PosP/-/PosP/PosP/PosP/JOINCCCK_01607, JOINCCCK_00724	PosP/-/-/PosP/PosP/FDEBBACK_02149	NoB/-/-/-/NoB/GIHLEBLJ_00295	NoB/-/NoB/NoB/NoB/FHPFMLLL_02604, FHPFMLLL_01055, FHPFMLLL_02973, FHPFMLLL_03311	NoB/-/-/-/NoB/KIFOIBJG_01013, KIFOIBJG_01331, KIFOIBJG_01014, KIFOIBJG_01015	-	-	NoB/-/-/-/NoB/DJGMFOLP_01451	-	-
Lysine biosynthesis	rxn03030_c0	(1) H2O_c0[c0] + (1) Acetyl-CoA_c0[c0] + (1) tetrahydrodipicolinate_c0[c0] <-> (1) CoA_c0[c0] + (1) L-2-Acetamido-6-oxopimelate_c0[c0]	(1) cpd00001[c0] + (1) cpd00022[c0] + (1) cpd02465[c0] <-> (1) cpd00010[c0] + (1) cpd03289[c0]	<	OK	R04364	2.3.1.89-RXN.c		2.3.1.89	2,3,4,5-tetrahydropyridine-2,6-dicarboxylate N-acetyltransferase (EC 2.3.1.89)|sinapoylglucose---malate O-sinapoyltransferase (EC 2.3.1.92)	c0	2	0	0	0	0	-	PosP/-/PosP/PosP/PosP/JOINCCCK_00091	PosP/-/-/PosP/PosP/FDEBBACK_02143	-	-	-	-	-	-	-	-
Lysine biosynthesis	rxn03086_c0	(1) 2-Oxoglutarate_c0[c0] + (1) N-acetyl-LL-2,6-diaminopimelate_c0[c0] <-> (1) L-Glutamate_c0[c0] + (1) L-2-Acetamido-6-oxopimelate_c0[c0]	(1) cpd00024[c0] + (1) cpd02685[c0] <-> (1) cpd00023[c0] + (1) cpd03289[c0]	-	OK	R04467	RXN-4822.c			N-acetyl-L,L-diaminopimelate aminotransferase (EC 2.6.1.-)|acetylornithine transaminase (EC 2.6.1.11)	c0	2	0	0	0	0	-	NegN/-/NegN/NegN/NegN/JOINCCCK_00090	NegN/-/-/NegN/NegN/G	-	-	-	-	-	-	-	-
Lysine biosynthesis	rxn04660_c0	(1) H2O_c0[c0] + (1) N2-Acetyl-L-lysine_c0[c0] <-> (1) Acetate_c0[c0] + (1) L-Lysine_c0[c0]	(1) cpd00001[c0] + (1) cpd09352[c0] <-> (1) cpd00029[c0] + (1) cpd00039[c0]	-	OK	R06845	RXN-5185.c			N-acetyl-lysine deacetylase (EC 3.5.1.-)|L-proline amide hydrolase (EC 3.5.1.101)	c0	2	0	0	0	0	NoB/-/-/-/NoB/GIHOKGLK_00779, GIHOKGLK_00674	-	-	-	-	-	-	-	-	-	NoB/-/-/-/NoB/BLEPDCHD_00748, BLEPDCHD_01357
Lysine biosynthesis	rxn01973_c0	(1) H2O_c0[c0] + (1) N-Succinyl-L-2,6-diaminopimelate_c0[c0] -> (1) Succinate_c0[c0] + (1) LL-2,6-Diaminopimelate_c0[c0]	(1) cpd00001[c0] + (1) cpd02698[c0] -> (1) cpd00036[c0] + (1) cpd00504[c0]	-	OK	R02734	SUCCDIAMINOPIMDESUCC-RXN.c		3.5.1.18	N-succinyl-L,L-diaminopimelate desuccinylase (EC 3.5.1.18)|N-acetyl-beta-alanine deacetylase (EC 3.5.1.21)	c0	1	0	0	0	0	-	-	-	-	PosP/-/PosP/PosP/PosP/G	-	-	-	-	-	-
Lysine biosynthesis	rxn03031_c0	(1) H2O_c0[c0] + (1) Succinyl-CoA_c0[c0] + (1) tetrahydrodipicolinate_c0[c0] -> (1) CoA_c0[c0] + (1) N-Succinyl-L-2-amino-6-oxopimelate_c0[c0]	(1) cpd00001[c0] + (1) cpd00078[c0] + (1) cpd02465[c0] -> (1) cpd00010[c0] + (1) cpd02724[c0]	<	OK	R04365	TETHYDPICSUCC-RXN.c		2.3.1.117	2,3,4,5-tetrahydropyridine-2,6-dicarboxylate N-succinyltransferase (EC 2.3.1.117)|2,3,4,5-tetrahydropyridine-2,6-dicarboxylate N-succinyltransferase (EC 2.3.1.117)	c0	1	0	0	0	0	-	-	-	-	PosP/-/PosP/PosP/PosP/G	-	-	-	-	-	-
Lysine biosynthesis	rxn03087_c0	(1) 2-Oxoglutarate_c0[c0] + (1) N-Succinyl-L-2,6-diaminopimelate_c0[c0] <- (1) L-Glutamate_c0[c0] + (1) N-Succinyl-L-2-amino-6-oxopimelate_c0[c0]	(1) cpd00024[c0] + (1) cpd02698[c0] <- (1) cpd00023[c0] + (1) cpd02724[c0]	-	OK	R04475	SUCCINYLDIAMINOPIMTRANS-RXN.c		2.6.1.17	N-succinyl-L,L-diaminopimelate aminotransferase alternative (EC 2.6.1.17)|N-succinyl-L,L-diaminopimelate aminotransferase (EC 2.6.1.17)|N-succinyldiaminopimelate aminotransferase (EC 2.6.1.17)|succinyldiaminopimelate transaminase (EC 2.6.1.17)	c0	1	0	0	0	0	-	-	-	-	NegN/-/NegN/NegN/NegN/G	-	-	-	-	-	-
Cysteine and methionine metabolism	rxn00126_c0	(1) H2O_c0[c0] + (1) ATP_c0[c0] + (1) L-Methionine_c0[c0] -> (1) Phosphate_c0[c0] + (1) PPi_c0[c0] + (1) S-Adenosyl-L-methionine_c0[c0] + (1) H+_c0[c0]	(1) cpd00001[c0] + (1) cpd00002[c0] + (1) cpd00060[c0] -> (1) cpd00009[c0] + (1) cpd00012[c0] + (1) cpd00017[c0] + (1) cpd00067[c0]	<	OK|HB	R00177	S-ADENMETSYN-RXN.c			Archaeal S-adenosylmethionine synthetase (EC 2.5.1.6)|S-adenosylmethionine synthetase (EC 2.5.1.6)|adenosyl-fluoride synthase (EC 2.5.1.63)	c0	11	0	0	0	0	PosP/-/-/-/PosPV/GIHOKGLK_01069	PosP/-/PosP/PosP/NoPV/JOINCCCK_03098	PosP/-/-/PosP/NoPV/FDEBBACK_03115	PosP/-/-/-/NoPV/GIHLEBLJ_00915	PosP/-/PosP/PosP/NoPV/FHPFMLLL_03700	PosP/-/-/-/NoPV/KIFOIBJG_01301	PosP/-/-/PosP/NoPV/BNAPOCOJ_02748	PosP/-/-/PosP/NoPV/OPHKCAJD_01569	PosP/-/-/-/NoPV/DJGMFOLP_00810	PosP/-/-/-/NoPV/JGHDODPO_02527, JGHDODPO_01377	PosP/-/-/-/PosPV/BLEPDCHD_04129
Cysteine and methionine metabolism	rxn00141_c0	(1) H2O_c0[c0] + (1) S-Adenosyl-homocysteine_c0[c0] -> (1) Homocysteine_c0[c0] + (1) Adenosine_c0[c0]	(1) cpd00001[c0] + (1) cpd00019[c0] -> (1) cpd00135[c0] + (1) cpd00182[c0]	-	OK	R00192	ADENOSYLHOMOCYSTEINASE-RXN.c			Adenosylhomocysteinase (EC 3.3.1.1)|isochorismatase (EC 3.3.2.1)	c0	11	0	0	0	0	PosP/-/-/-/PosP/G	PosP/-/PosP/PosP/PosP/JOINCCCK_01103	PosP/-/-/PosP/PosP/FDEBBACK_01587	PosP/-/-/-/PosP/GIHLEBLJ_01177	PosP/-/PosP/PosP/PosP/G	PosP/-/-/-/PosP/KIFOIBJG_02047, KIFOIBJG_01650	PosP/-/-/PosP/PosP/G	PosP/-/-/PosP/PosP/G	PosP/-/-/-/PosP/DJGMFOLP_00977, DJGMFOLP_00809	PosP/-/-/-/PosP/JGHDODPO_01916	PosP/-/-/-/PosP/BLEPDCHD_04659
Cysteine and methionine metabolism	rxn00337_c0	(1) ATP_c0[c0] + (1) L-Aspartate_c0[c0] <-> (1) ADP_c0[c0] + (1) 4-Phospho-L-aspartate_c0[c0]	(1) cpd00002[c0] + (1) cpd00041[c0] <-> (1) cpd00008[c0] + (1) cpd01977[c0]	-	OK|HB	R00480	ASPARTATEKIN-RXN.c			Aspartokinase (EC 2.7.2.4)|acetylglutamate kinase (EC 2.7.2.8)	c0	11	0	0	0	0	PosPV/-/-/-/PosPV/GIHOKGLK_01564, GIHOKGLK_02746, GIHOKGLK_02131	PosP/-/PosP/PosP/PosP/JOINCCCK_00190, JOINCCCK_00340	PosP/-/-/PosP/PosP/FDEBBACK_03081, FDEBBACK_02141, FDEBBACK_02142	PosP/-/-/-/PosP/GIHLEBLJ_00732, GIHLEBLJ_02143	PosP/-/PosP/PosP/PosP/FHPFMLLL_02570, FHPFMLLL_02822	PosP/-/-/-/PosP/KIFOIBJG_00108, KIFOIBJG_01892	NoPV/-/-/NoPV/PosPV/BNAPOCOJ_00540, BNAPOCOJ_00919	NoPV/-/-/PosPV/NoPV/OPHKCAJD_01305, OPHKCAJD_02354	PosP/-/-/-/PosP/DJGMFOLP_00401	PosP/-/-/-/PosP/JGHDODPO_01927	PosPV/-/-/-/PosPV/BLEPDCHD_02460, BLEPDCHD_00775, BLEPDCHD_04648
Cysteine and methionine metabolism	rxn00423_c0	(1) Acetyl-CoA_c0[c0] + (1) L-Serine_c0[c0] -> (1) CoA_c0[c0] + (1) O-Acetyl-L-serine_c0[c0]	(1) cpd00022[c0] + (1) cpd00054[c0] -> (1) cpd00010[c0] + (1) cpd00722[c0]	>	OK	R00586	SERINE-O-ACETTRAN-RXN.c			Serine acetyltransferase (EC 2.3.1.30)|D-tryptophan N-acetyltransferase (EC 2.3.1.34)	c0	11	0	0	0	0	PosP/-/-/-/NoPV/GIHOKGLK_01132, GIHOKGLK_03471	NoPV/-/NoPV/NoPV/NoPV/JOINCCCK_02112, JOINCCCK_01877	PosP/-/-/PosP/PosPV/FDEBBACK_00686	PosP/-/-/-/NoPV/GIHLEBLJ_01399, GIHLEBLJ_00862	PosP/-/PosP/PosP/PosPV/FHPFMLLL_02564	PosP/-/-/-/NoPV/KIFOIBJG_01394	PosP/-/-/PosP/NoPV/BNAPOCOJ_02448	PosP/-/-/PosP/NoPV/OPHKCAJD_00465	PosP/-/-/-/NoPV/DJGMFOLP_01585	PosP/-/-/-/NoPV/JGHDODPO_00417	PosP/-/-/-/PosP/BLEPDCHD_01893, BLEPDCHD_01741
Cysteine and methionine metabolism	rxn00649_c0	(1) H2S_c0[c0] + (1) O-Acetyl-L-serine_c0[c0] -> (1) Acetate_c0[c0] + (1) L-Cysteine_c0[c0]	(1) cpd00239[c0] + (1) cpd00722[c0] -> (1) cpd00029[c0] + (1) cpd00084[c0]	-	OK|HB	R00897	ACSERLY-RXN.c			Cysteine synthase (EC 2.5.1.47)|Cysteine synthase B (EC 2.5.1.47)|zeatin 9-aminocarboxyethyltransferase (EC 2.5.1.50)|lavandulyl diphosphate synthase (EC 2.5.1.69)	c0	11	0	0	0	0	PosP/-/-/-/NoPV/GIHOKGLK_02293, GIHOKGLK_01133	NoPV/-/NoPV/NoPV/NoPV/JOINCCCK_02111	PosP/-/-/PosP/PosPV/FDEBBACK_01424, FDEBBACK_00887, FDEBBACK_01678	PosP/-/-/-/NoPV/GIHLEBLJ_02077	PosP/-/PosP/PosP/PosPV/FHPFMLLL_03556, FHPFMLLL_01906	PosP/-/-/-/NoPV/KIFOIBJG_02319	PosP/-/-/PosP/NoPV/BNAPOCOJ_00398, BNAPOCOJ_02103	PosP/-/-/PosP/NoPV/OPHKCAJD_01713, OPHKCAJD_02188	PosP/-/-/-/NoPV/DJGMFOLP_00355	PosP/-/-/-/NoPV/JGHDODPO_02412, JGHDODPO_00828	PosP/-/-/-/PosP/BLEPDCHD_01648, BLEPDCHD_01001
Cysteine and methionine metabolism	rxn00693_c0	(1) Homocysteine_c0[c0] + (1) 5-Methyltetrahydrofolate_c0[c0] <-> (1) L-Methionine_c0[c0] + (1) Tetrahydrofolate_c0[c0]	(1) cpd00135[c0] + (1) cpd00345[c0] <-> (1) cpd00060[c0] + (1) cpd00087[c0]	-	OK	R00946	HOMOCYSMETB12-RXN.c			5-methyltetrahydrofolate--homocysteine methyltransferase (EC 2.1.1.13)|Methionine synthase activation domain (EC 2.1.1.13)|precorrin-4 C11-methyltransferase (EC 2.1.1.133)	c0	11	0	0	0	0	PosP/-/-/-/PosP/GIHOKGLK_00101, GIHOKGLK_03326	PosP/-/PosP/PosP/NegV/JOINCCCK_00746, JOINCCCK_00745	PosP/-/-/PosP/PosP/FDEBBACK_01430, FDEBBACK_00030	PosP/-/-/-/PosP/GIHLEBLJ_00522, GIHLEBLJ_00598	PosP/-/PosP/PosP/PosP/FHPFMLLL_04121, FHPFMLLL_04120	PosP/-/-/-/PosP/KIFOIBJG_00051, KIFOIBJG_00052	PosP/-/-/PosP/PosP/BNAPOCOJ_00169, BNAPOCOJ_00168	PosP/-/-/PosP/PosP/OPHKCAJD_01343, OPHKCAJD_01342	PosP/-/-/-/PosP/DJGMFOLP_00406	PosP/-/-/-/PosP/JGHDODPO_01165, JGHDODPO_01166, JGHDODPO_03820	PosP/-/-/-/PosP/BLEPDCHD_01781, BLEPDCHD_04368, BLEPDCHD_04114
Cysteine and methionine metabolism	rxn00952_c0	(1) H2S_c0[c0] + (1) O-Acetyl-L-homoserine_c0[c0] -> (1) Acetate_c0[c0] + (1) Homocysteine_c0[c0]	(1) cpd00239[c0] + (1) cpd00790[c0] -> (1) cpd00029[c0] + (1) cpd00135[c0]	-	OK|HB	R01287	ACETYLHOMOSER-CYS-RXN.c			O-acetylhomoserine sulfhydrylase (EC 2.5.1.49)|L-mimosine synthase (EC 2.5.1.52)	c0	11	0	0	0	0	PosP/-/-/-/NoPV/GIHOKGLK_02528, GIHOKGLK_00246	PosP/-/PosP/PosP/NoPV/JOINCCCK_02135, JOINCCCK_01984	PosPV/-/-/PosPV/NoPV/FDEBBACK_01677	PosP/-/-/-/NoPV/GIHLEBLJ_02079	PosP/-/PosP/PosP/NoPV/FHPFMLLL_00900, FHPFMLLL_00757	PosP/-/-/-/NoPV/KIFOIBJG_01777	PosP/-/-/PosP/NoPV/BNAPOCOJ_02582, BNAPOCOJ_02104	PosP/-/-/PosP/NoPV/OPHKCAJD_02189, OPHKCAJD_01234	PosP/-/-/-/NoPV/DJGMFOLP_01005, DJGMFOLP_00356	NoB/-/-/-/NoB/JGHDODPO_01163, JGHDODPO_02594	NoB/-/-/-/NoB/BLEPDCHD_04559, BLEPDCHD_03280
Cysteine and methionine metabolism	rxn01301_c0	(1) NAD_c0[c0] + (1) L-Homoserine_c0[c0] <-> (1) NADH_c0[c0] + (1) H+_c0[c0] + (1) L-Aspartate4-semialdehyde_c0[c0]	(1) cpd00003[c0] + (1) cpd00227[c0] <-> (1) cpd00004[c0] + (1) cpd00067[c0] + (1) cpd00346[c0]	-	OK	R01773	HOMOSERDEHYDROG-RXN.c.metaexp.NAD_NADH			Homoserine dehydrogenase (EC 1.1.1.3)|homoserine dehydrogenase (EC 1.1.1.3)	c0	11	0	0	0	0	NegV/-/-/-/PosV/GIHOKGLK_02746	NegV/-/NegV/NegV/NoV/JOINCCCK_01897	NegV/-/-/NegV/NoV/FDEBBACK_00780, FDEBBACK_03080	NegV/-/-/-/NoV/GIHLEBLJ_02143	NegN/-/NegN/NegN/NoNV/FHPFMLLL_02823	NegV/-/-/-/NoV/KIFOIBJG_01890	PosV/-/-/PosV/PosV/BNAPOCOJ_00869, BNAPOCOJ_01939, BNAPOCOJ_00921	NoV/-/-/NegV/PosV/OPHKCAJD_02356, OPHKCAJD_00396	NegV/-/-/-/NoV/DJGMFOLP_00402	NegV/-/-/-/NoV/JGHDODPO_01928	NoV/-/-/-/PosV/BLEPDCHD_00775
Cysteine and methionine metabolism	rxn01302_c0	(1) NADP_c0[c0] + (1) L-Homoserine_c0[c0] <-> (1) NADPH_c0[c0] + (1) H+_c0[c0] + (1) L-Aspartate4-semialdehyde_c0[c0]	(1) cpd00006[c0] + (1) cpd00227[c0] <-> (1) cpd00005[c0] + (1) cpd00067[c0] + (1) cpd00346[c0]	-	OK	R01775	HOMOSERDEHYDROG-RXN.c.metaexp.NADP_NADPH			Homoserine dehydrogenase (EC 1.1.1.3)|homoserine dehydrogenase (EC 1.1.1.3)	c0	11	0	0	0	0	NoV/-/-/-/NoV/GIHOKGLK_02746	NoV/-/NoV/NoV/NoV/JOINCCCK_01897	NoV/-/-/NoV/NoV/FDEBBACK_03080, FDEBBACK_00780	NoV/-/-/-/NoV/GIHLEBLJ_02143	NoPV/-/NoPV/NoPV/NoPV/FHPFMLLL_02823	NoV/-/-/-/NoV/KIFOIBJG_01890	NoV/-/-/NoV/NoV/BNAPOCOJ_00921, BNAPOCOJ_01939, BNAPOCOJ_00869	NegV/-/-/NoV/NoV/OPHKCAJD_00396, OPHKCAJD_02356	NoV/-/-/-/NoV/DJGMFOLP_00402	NoV/-/-/-/NoV/JGHDODPO_01928	NegV/-/-/-/NegV/BLEPDCHD_00775
Cysteine and methionine metabolism	rxn01643_c0	(1) NADP_c0[c0] + (1) Phosphate_c0[c0] + (1) L-Aspartate4-semialdehyde_c0[c0] <- (1) NADPH_c0[c0] + (1) H+_c0[c0] + (1) 4-Phospho-L-aspartate_c0[c0]	(1) cpd00006[c0] + (1) cpd00009[c0] + (1) cpd00346[c0] <- (1) cpd00005[c0] + (1) cpd00067[c0] + (1) cpd01977[c0]	-	OK|HB	R02291	ASPARTATE-SEMIALDEHYDE-DEHYDROGENASE-RXN.c			Aspartate-semialdehyde dehydrogenase (EC 1.2.1.11)|aspartate-semialdehyde dehydrogenase (EC 1.2.1.11)	c0	11	0	0	0	0	NegNV/-/-/-/NegNV/GIHOKGLK_03893	NegN/-/NegN/NegN/NegN/JOINCCCK_01752	NegN/-/-/NegN/NegN/FDEBBACK_02146	NegN/-/-/-/NegN/GIHLEBLJ_00973	NegN/-/NegN/NegN/NegN/FHPFMLLL_00025, FHPFMLLL_01604	NegN/-/-/-/NegN/KIFOIBJG_00111	NoNV/-/-/NoNV/NegNV/BNAPOCOJ_00628	NoNV/-/-/NegNV/NoNV/OPHKCAJD_01922	NegN/-/-/-/NegN/DJGMFOLP_02046	NegN/-/-/-/NegN/JGHDODPO_00089	NegNV/-/-/-/NegNV/BLEPDCHD_00088
Cysteine and methionine metabolism	rxn05733_c0	(1) H2S2O3_c0[c0] + (1) O-Acetyl-L-serine_c0[c0] + (1) trdrd_c0[c0] -> (1) Acetate_c0[c0] + (1) H+_c0[c0] + (1) Sulfite_c0[c0] + (1) L-Cysteine_c0[c0] + (1) trdox_c0[c0]	(1) cpd00268[c0] + (1) cpd00722[c0] + (1) cpd11421[c0] -> (1) cpd00029[c0] + (1) cpd00067[c0] + (1) cpd00081[c0] + (1) cpd00084[c0] + (1) cpd11420[c0]	?	OK|HB	R04859				Cysteine synthase (EC 2.5.1.47)|zeatin 9-aminocarboxyethyltransferase (EC 2.5.1.50)|L-mimosine synthase (EC 2.5.1.52)	c0	11	0	0	0	0	NoB/-/-/-/NoB/GIHOKGLK_01133, GIHOKGLK_02293	NoB/-/NoB/NoB/NoPV/JOINCCCK_02111	NoB/-/-/NoB/NoB/FDEBBACK_01678, FDEBBACK_00887, FDEBBACK_01424	NoB/-/-/-/NoB/GIHLEBLJ_02077	NoB/-/NoB/NoB/NoB/FHPFMLLL_03556, FHPFMLLL_01906	NoB/-/-/-/NoB/KIFOIBJG_02319	NoB/-/-/NoB/NoB/BNAPOCOJ_00398, BNAPOCOJ_02103	NoB/-/-/NoB/NoB/OPHKCAJD_02188, OPHKCAJD_01713	NoB/-/-/-/NoB/DJGMFOLP_00355	NoB/-/-/-/NoB/JGHDODPO_02412, JGHDODPO_00828	NoB/-/-/-/NoB/BLEPDCHD_01001, BLEPDCHD_01648
Cysteine and methionine metabolism	rxn06078_c0	(1) H2S2O3_c0[c0] + (1) O-Acetyl-L-homoserine_c0[c0] + (1) trdrd_c0[c0] -> (1) Acetate_c0[c0] + (1) H+_c0[c0] + (1) Sulfite_c0[c0] + (1) Homocysteine_c0[c0] + (1) trdox_c0[c0]	(1) cpd00268[c0] + (1) cpd00790[c0] + (1) cpd11421[c0] -> (1) cpd00029[c0] + (1) cpd00067[c0] + (1) cpd00081[c0] + (1) cpd00135[c0] + (1) cpd11420[c0]	?	OK|HB	R02026				O-acetylhomoserine sulfhydrylase (EC 2.5.1.49)	c0	11	0	0	0	0	NoB/-/-/-/NoB/GIHOKGLK_02528, GIHOKGLK_00246	NoB/-/NoB/NoB/NoPV/JOINCCCK_02135, JOINCCCK_01984	NoB/-/-/NoB/NoB/FDEBBACK_01677	NoB/-/-/-/NoB/GIHLEBLJ_02079	NoB/-/NoB/NoB/NoB/FHPFMLLL_00757, FHPFMLLL_00900	NoB/-/-/-/NoB/KIFOIBJG_01777	NoB/-/-/NoB/NoB/BNAPOCOJ_02582, BNAPOCOJ_02104	NoB/-/-/NoB/NoB/OPHKCAJD_01234, OPHKCAJD_02189	NoB/-/-/-/NoB/DJGMFOLP_01005, DJGMFOLP_00356	NoB/-/-/-/NoB/JGHDODPO_02594, JGHDODPO_01163	NoB/-/-/-/NoB/BLEPDCHD_04559, BLEPDCHD_03280
Cysteine and methionine metabolism	rxn01304_c0	(1) Succinyl-CoA_c0[c0] + (1) L-Homoserine_c0[c0] -> (1) CoA_c0[c0] + (1) O-Succinyl-L-homoserine_c0[c0]	(1) cpd00078[c0] + (1) cpd00227[c0] -> (1) cpd00010[c0] + (1) cpd00822[c0]	>	OK	R01777	HOMSUCTRAN-RXN.c			Homoserine O-succinyltransferase (EC 2.3.1.46)|arylamine N-acetyltransferase (EC 2.3.1.5)	c0	10	0	0	0	0	NoB/-/-/-/NoB/GIHOKGLK_02734	NoB/-/NoB/NoB/NoB/JOINCCCK_00665	PosP/-/-/PosP/NoPV/FDEBBACK_01679	NoB/-/-/-/NoB/GIHLEBLJ_01881	NoB/-/NoB/NoB/NoB/FHPFMLLL_04135	NoB/-/-/-/NoB/KIFOIBJG_01210	NoB/-/-/NoB/NoB/BNAPOCOJ_02395	NoB/-/-/NoB/NoB/OPHKCAJD_01839	-	PosP/-/-/-/NoPV/JGHDODPO_03181	PosP/-/-/-/NoPV/BLEPDCHD_00765
Cysteine and methionine metabolism	rxn00566_c0	(1) H2O_c0[c0] + (1) L-Cysteine_c0[c0] -> (1) NH3_c0[c0] + (1) Pyruvate_c0[c0] + (1) H+_c0[c0] + (1) H2S_c0[c0]	(1) cpd00001[c0] + (1) cpd00084[c0] -> (1) cpd00013[c0] + (1) cpd00020[c0] + (1) cpd00067[c0] + (1) cpd00239[c0]	>	OK|HB	R00782	LCYSDESULF-RXN.c			Cystathionine gamma-lyase (EC 4.4.1.1)|Cystathionine beta-lyase (EC 4.4.1.8)|cysteine-S-conjugate beta-lyase (EC 4.4.1.13)|3-chloro-D-alanine dehydrochlorinase (EC 4.5.1.2)	c0	9	0	0	0	0	NoPV/-/-/-/NoPV/GIHOKGLK_03434, GIHOKGLK_00493	NoPV/-/NoPV/NoPV/NoPV/JOINCCCK_02207	NoPV/-/-/NoPV/NoPV/FDEBBACK_01426	NoPV/-/-/-/NoPV/GIHLEBLJ_00560	NoPV/-/NoPV/NoPV/NoPV/FHPFMLLL_01520, FHPFMLLL_00807, FHPFMLLL_04572	NoPV/-/-/-/NoPV/KIFOIBJG_01131	-	-	NoPV/-/-/-/NoPV/DJGMFOLP_02238, DJGMFOLP_01794	NoPV/-/-/-/NoPV/JGHDODPO_00953	NoPV/-/-/-/PosPV/BLEPDCHD_05022, BLEPDCHD_04066
Cysteine and methionine metabolism	rxn00143_c0	(1) H2O_c0[c0] + (1) S-Adenosyl-homocysteine_c0[c0] <-> (1) Adenine_c0[c0] + (1) S-Ribosylhomocysteine_c0[c0]	(1) cpd00001[c0] + (1) cpd00019[c0] <-> (1) cpd00128[c0] + (1) cpd02227[c0]	-	OK	R00194	ADENOSYLHOMOCYSTEINE-NUCLEOSIDASE-RXN.c			S-adenosylhomocysteine nucleosidase (EC 3.2.2.9)|5'-methylthioadenosine nucleosidase (EC 3.2.2.16)|adenosylhomocysteine nucleosidase (EC 3.2.2.9)	c0	8	0	0	0	0	NoB/-/-/-/NoB/GIHOKGLK_02163, GIHOKGLK_03850	NoB/-/NoB/NoB/NoB/JOINCCCK_03286	NoB/-/-/NoB/NoB/FDEBBACK_02556	-	NoB/-/NoB/NoB/NoB/FHPFMLLL_00802, FHPFMLLL_03934	NoB/-/-/-/NoB/KIFOIBJG_00521, KIFOIBJG_02601	NoB/-/-/NoB/NoB/BNAPOCOJ_00748	NoB/-/-/NoB/NoB/OPHKCAJD_01481, OPHKCAJD_00254	-	-	NoB/-/-/-/NoB/BLEPDCHD_03799
Cysteine and methionine metabolism	rxn01021_c0	(1) H2O_c0[c0] + (1) 5-Methylthioadenosine_c0[c0] <-> (1) Adenine_c0[c0] + (1) 5-Methylthio-D-ribose_c0[c0]	(1) cpd00001[c0] + (1) cpd00147[c0] <-> (1) cpd00128[c0] + (1) cpd01981[c0]	-	OK	R01401	METHYLTHIOADENOSINE-NUCLEOSIDASE-RXN.c		3.2.2.16	S-adenosylhomocysteine nucleosidase (EC 3.2.2.9)|5'-methylthioadenosine nucleosidase (EC 3.2.2.16)|inosine nucleosidase (EC 3.2.2.2)|adenosylhomocysteine nucleosidase (EC 3.2.2.9)	c0	8	0	0	0	0	NoB/-/-/-/NoB/GIHOKGLK_02163, GIHOKGLK_03850	NoB/-/NoB/NoB/NoB/JOINCCCK_03286	NoPV/-/-/NoPV/NoPV/FDEBBACK_02556	-	NoB/-/NoB/NoB/NoB/FHPFMLLL_03934, FHPFMLLL_00802	NoB/-/-/-/NoB/KIFOIBJG_00521, KIFOIBJG_02601	NoB/-/-/NoB/NoB/BNAPOCOJ_00748	NoB/-/-/NoB/NoB/OPHKCAJD_01481, OPHKCAJD_00254	-	-	NoB/-/-/-/NoB/BLEPDCHD_03799
Cysteine and methionine metabolism	rxn01303_c0	(1) Acetyl-CoA_c0[c0] + (1) L-Homoserine_c0[c0] -> (1) CoA_c0[c0] + (1) O-Acetyl-L-homoserine_c0[c0]	(1) cpd00022[c0] + (1) cpd00227[c0] -> (1) cpd00010[c0] + (1) cpd00790[c0]	>	OK	R01776	HOMOSERINE-O-ACETYLTRANSFERASE-RXN.c		2.3.1.31	Homoserine O-acetyltransferase (EC 2.3.1.31)|glutamate N-acetyltransferase (EC 2.3.1.35)	c0	8	0	0	0	0	PosP/-/-/-/NoPV/G	PosP/-/PosP/PosP/NoPV/G	-	PosP/-/-/-/NoPV/G	PosP/-/PosP/PosP/NoPV/G	PosP/-/-/-/NoPV/G	PosP/-/-/PosP/NoPV/G	PosP/-/-/PosP/NoPV/G	PosP/-/-/-/NoPV/DJGMFOLP_00298	-	-
Cysteine and methionine metabolism	rxn03057_c0	(1) methylthioribose-1-phosphate_c0[c0] <-> (1) methylthioribulose-1-phosphate_c0[c0]	(1) cpd02574[c0] <-> (1) cpd02791[c0]	-	OK	R04420	5.3.1.23-RXN.c			Methylthioribose-1-phosphate isomerase (EC 5.3.1.23)|6-phospho-3-hexuloisomerase (EC 5.3.1.27)	c0	4	0	0	0	0	-	-	NoB/-/-/NoB/NoB/FDEBBACK_01998	-	-	-	NoB/-/-/NoB/NoB/BNAPOCOJ_03419	NoB/-/-/NoB/NoB/OPHKCAJD_00874	-	NoB/-/-/-/NoB/JGHDODPO_00269	-
Cysteine and methionine metabolism	rxn00127_c0	(1) S-Adenosyl-L-methionine_c0[c0] + (1) H+_c0[c0] -> (1) CO2_c0[c0] + (1) S-Adenosylmethioninamine_c0[c0]	(1) cpd00017[c0] + (1) cpd00067[c0] -> (1) cpd00011[c0] + (1) cpd00837[c0]	>	OK	R00178	SAMDECARB-RXN.c			S-adenosylmethionine decarboxylase proenzyme (EC 4.1.1.50), prokaryotic class 1A|S-adenosylmethionine decarboxylase proenzyme (EC 4.1.1.50), eukaryotic|S-adenosylmethionine decarboxylase proenzyme (EC 4.1.1.50), prokaryotic class 1B|dihydroxyfumarate decarboxylase (EC 4.1.1.54)	c0	2	0	0	0	0	-	PosP/-/PosP/PosP/NoPV/JOINCCCK_02503	-	-	PosP/-/PosP/PosP/NoPV/FHPFMLLL_03896	-	-	-	-	-	-
Cysteine and methionine metabolism	rxn01406_c0	(1) Putrescine_c0[c0] + (1) S-Adenosylmethioninamine_c0[c0] -> (1) H+_c0[c0] + (1) 5-Methylthioadenosine_c0[c0] + (1) Spermidine_c0[c0]	(1) cpd00118[c0] + (1) cpd00837[c0] -> (1) cpd00067[c0] + (1) cpd00147[c0] + (1) cpd00264[c0]	-	OK	R01920	SPERMIDINESYN-RXN.c			Spermidine synthase (EC 2.5.1.16)|thiamine pyridinylase (EC 2.5.1.2)	c0	2	0	0	0	0	-	PosP/-/PosP/PosP/NoPV/JOINCCCK_02501	-	-	PosP/-/PosP/PosP/NoPV/FHPFMLLL_03471	-	-	-	-	-	-
Cysteine and methionine metabolism	rxn02894_c0	(1) ATP_c0[c0] + (1) 5-Methylthio-D-ribose_c0[c0] -> (1) ADP_c0[c0] + (1) H+_c0[c0] + (1) methylthioribose-1-phosphate_c0[c0]	(1) cpd00002[c0] + (1) cpd01981[c0] -> (1) cpd00008[c0] + (1) cpd00067[c0] + (1) cpd02574[c0]	>	OK|HB	R04143	5-METHYLTHIORIBOSE-KINASE-RXN.c			5-methylthioribose kinase (EC 2.7.1.100)|S-methyl-5-thioribose kinase (EC 2.7.1.100)	c0	2	0	0	0	0	-	-	NoPV/-/-/NoPV/NoPV/FDEBBACK_01758	-	-	-	-	NoB/-/-/NoB/NoB/OPHKCAJD_00873	-	-	-
Cysteine and methionine metabolism	rxn00740_c0	(1) H2O_c0[c0] + (1) O-Succinyl-L-homoserine_c0[c0] -> (1) NH3_c0[c0] + (1) Succinate_c0[c0] + (1) H+_c0[c0] + (1) 2-Oxobutyrate_c0[c0]	(1) cpd00001[c0] + (1) cpd00822[c0] -> (1) cpd00013[c0] + (1) cpd00036[c0] + (1) cpd00067[c0] + (1) cpd00094[c0]	>	OK	R00999	METBALT-RXN.c			Cystathionine gamma-synthase (EC 2.5.1.48)|beta-pyrazolylalanine synthase (EC 2.5.1.51)	c0	1	0	0	0	0	-	-	PosPV/-/-/PosPV/NoPV/FDEBBACK_01425	-	-	-	-	-	-	-	-
Cysteine and methionine metabolism	rxn00742_c0	(1) H2O_c0[c0] + (1) Cystathionine_c0[c0] -> (1) NH3_c0[c0] + (1) L-Cysteine_c0[c0] + (1) 2-Oxobutyrate_c0[c0]	(1) cpd00001[c0] + (1) cpd00424[c0] -> (1) cpd00013[c0] + (1) cpd00084[c0] + (1) cpd00094[c0]	>	OK	R01001	CYSTAGLY-RXN.c			Cystathionine gamma-lyase (EC 4.4.1.1)|cysteine-S-conjugate beta-lyase (EC 4.4.1.13)	c0	1	0	0	0	0	-	PosPV/-/PosPV/PosPV/PosPV/JOINCCCK_02207	-	-	-	-	-	-	-	-	-
Cysteine and methionine metabolism	rxn01022_c0	(1) Phosphate_c0[c0] + (1) 5-Methylthioadenosine_c0[c0] <-> (1) Adenine_c0[c0] + (1) methylthioribose-1-phosphate_c0[c0]	(1) cpd00009[c0] + (1) cpd00147[c0] <-> (1) cpd00128[c0] + (1) cpd02574[c0]	-	OK|HB	R01402	5-METHYLTHIOADENOSINE-PHOSPHORYLASE-RXN.c		2.4.2.28	5'-methylthioadenosine phosphorylase (EC 2.4.2.28)|NAD+---protein-arginine ADP-ribosyltransferase (EC 2.4.2.31)	c0	1	0	0	0	0	-	-	NoNV/-/-/NoNV/NoNV/FDEBBACK_01999	-	-	-	-	-	-	-	-
Cysteine and methionine metabolism	rxn02302_c0	(1) L-Cysteine_c0[c0] + (1) O-Acetyl-L-homoserine_c0[c0] <-> (1) Acetate_c0[c0] + (1) H+_c0[c0] + (1) Cystathionine_c0[c0]	(1) cpd00084[c0] + (1) cpd00790[c0] <-> (1) cpd00029[c0] + (1) cpd00067[c0] + (1) cpd00424[c0]	-	OK|HB	R03217	RXN-721.c			Cystathionine gamma-synthase (EC 2.5.1.48)|beta-pyrazolylalanine synthase (EC 2.5.1.51)	c0	1	0	0	0	0	-	-	NegNV/-/-/NegNV/NoNV/FDEBBACK_01425	-	-	-	-	-	-	-	-
Cysteine and methionine metabolism	rxn05957_c0	(1) H2S_c0[c0] + (1) O-Succinyl-L-homoserine_c0[c0] -> (1) Succinate_c0[c0] + (1) Homocysteine_c0[c0]	(1) cpd00239[c0] + (1) cpd00822[c0] -> (1) cpd00036[c0] + (1) cpd00135[c0]	-	OK|HB	R01288	RXN-9384.c			O-succinylhomoserine sulfhydrylase (EC 4.2.99.9)|4-hydroxyphenylpyruvate 3-dimethylallyltransferase (EC 2.5.1.111)|beta-pyrazolylalanine synthase (EC 2.5.1.51)	c0	1	0	0	0	0	-	-	-	-	-	-	-	-	-	PosP/-/-/-/NoPV/G	-
Cysteine and methionine metabolism	rxn06077_c0	(1) H2O_c0[c0] + (1) L-Methionine_c0[c0] + (1) trdox_c0[c0] <-> (1) L-Methionine S-oxide_c0[c0] + (1) trdrd_c0[c0]	(1) cpd00001[c0] + (1) cpd00060[c0] + (1) cpd11420[c0] <-> (1) cpd01914[c0] + (1) cpd11421[c0]	?	OK	R02025				Peptide methionine sulfoxide reductase MsrA (EC 1.8.4.11)|glutathione---cystine transhydrogenase (EC 1.8.4.4)|L-methionine (R)-S-oxide reductase (EC 1.8.4.14)	c0	1	0	0	0	0	NoB/-/-/-/NoB/GIHOKGLK_00420	-	-	-	-	-	-	-	-	-	-
Folate biosynthesis	rxn00686_c0	(1) NADP_c0[c0] + (1) Tetrahydrofolate_c0[c0] <-> (1) NADPH_c0[c0] + (1) H+_c0[c0] + (1) Dihydrofolate_c0[c0]	(1) cpd00006[c0] + (1) cpd00087[c0] <-> (1) cpd00005[c0] + (1) cpd00067[c0] + (1) cpd00330[c0]	-	OK	R00939	DIHYDROFOLATEREDUCT-RXN.c			FolM Alternative dihydrofolate reductase 1|Dihydrofolate reductase (EC 1.5.1.3)|Alternative dihydrofolate reductase 2|pteridine reductase (EC 1.5.1.33)	c0	11	0	0	0	0	NegN/-/-/-/NegN/GIHOKGLK_00368, GIHOKGLK_03033	NegN/-/NegN/NegN/NegN/JOINCCCK_02456	NegN/-/-/NegN/NegN/FDEBBACK_00062	NegN/-/-/-/NegN/GIHLEBLJ_02644	NegN/-/NegN/NegN/NegN/FHPFMLLL_01178	NegN/-/-/-/NegN/KIFOIBJG_00354	NegN/-/-/NegN/NegN/BNAPOCOJ_01948	NegN/-/-/NegN/NegN/OPHKCAJD_03061, OPHKCAJD_00403	NegN/-/-/-/NegN/DJGMFOLP_00332	NegN/-/-/-/NegN/JGHDODPO_02274, JGHDODPO_03725	NegN/-/-/-/NegN/BLEPDCHD_04186, BLEPDCHD_02574
Folate biosynthesis	rxn01602_c0	(1) NADP_c0[c0] + (1) Dihydrofolate_c0[c0] <-> (1) NADPH_c0[c0] + (1) H+_c0[c0] + (1) Folate_c0[c0]	(1) cpd00006[c0] + (1) cpd00330[c0] <-> (1) cpd00005[c0] + (1) cpd00067[c0] + (1) cpd00393[c0]	-	OK	R02236				FolM Alternative dihydrofolate reductase 1|Dihydrofolate reductase (EC 1.5.1.3)|Alternative dihydrofolate reductase 2|pteridine reductase (EC 1.5.1.33)	c0	11	0	0	0	0	NoPV/-/-/-/NegV/GIHOKGLK_00368, GIHOKGLK_03033	NoPV/-/NoPV/NoPV/NegV/JOINCCCK_02456	NoPV/-/-/NoPV/NegV/FDEBBACK_00062	NoPV/-/-/-/NegV/GIHLEBLJ_02644	NoPV/-/NoPV/NoPV/NegV/FHPFMLLL_01178	NegN/-/-/-/NegN/KIFOIBJG_00354	NegN/-/-/NegN/NegN/BNAPOCOJ_01948	NoPV/-/-/NoPV/NegV/OPHKCAJD_03061, OPHKCAJD_00403	NoPV/-/-/-/NegV/DJGMFOLP_00332	NegN/-/-/-/NegN/JGHDODPO_02274, JGHDODPO_03725	NoPV/-/-/-/NoV/BLEPDCHD_04186, BLEPDCHD_02574
Folate biosynthesis	rxn00689_c0	(1) ATP_c0[c0] + (1) L-Glutamate_c0[c0] + (1) Tetrahydrofolate_c0[c0] -> (1) ADP_c0[c0] + (1) Phosphate_c0[c0] + (1) H+_c0[c0] + (1) THF-L-glutamate_c0[c0]	(1) cpd00002[c0] + (1) cpd00023[c0] + (1) cpd00087[c0] -> (1) cpd00008[c0] + (1) cpd00009[c0] + (1) cpd00067[c0] + (1) cpd06227[c0]	>	OK	R00942				Alternative Folylglutamate Synthase|Folylpolyglutamate synthase (EC 6.3.2.17)|Dihydrofolate synthase (EC 6.3.2.12)|indoleacetate---lysine synthetase (EC 6.3.2.20)	c0	10	0	0	0	0	NoB/-/-/-/NoB/GIHOKGLK_01547	NoB/-/NoB/NoB/NoB/JOINCCCK_00099	NoB/-/-/NoB/NoB/FDEBBACK_00858	NoB/-/-/-/NoB/GIHLEBLJ_01583	NoB/-/NoB/NoB/NoB/FHPFMLLL_04642, FHPFMLLL_04737	NoB/-/-/-/NoB/KIFOIBJG_01217	NoB/-/-/NoB/NoB/BNAPOCOJ_03004	NoB/-/-/NoB/NoB/OPHKCAJD_00133, OPHKCAJD_00394	NoB/-/-/-/NoB/DJGMFOLP_00971	-	NoB/-/-/-/NoB/BLEPDCHD_03955
Folate biosynthesis	rxn01603_c0	(1) ATP_c0[c0] + (1) L-Glutamate_c0[c0] + (1) Dihydropteroate_c0[c0] -> (1) ADP_c0[c0] + (1) Phosphate_c0[c0] + (1) H+_c0[c0] + (1) Dihydrofolate_c0[c0]	(1) cpd00002[c0] + (1) cpd00023[c0] + (1) cpd00683[c0] -> (1) cpd00008[c0] + (1) cpd00009[c0] + (1) cpd00067[c0] + (1) cpd00330[c0]	>	OK	R02237	DIHYDROFOLATESYNTH-RXN.c			Folylpolyglutamate synthase (EC 6.3.2.17)|Dihydrofolate synthase (EC 6.3.2.12)|D-alanine---alanyl-poly(glycerolphosphate) ligase (EC 6.3.2.16)|indoleacetate---lysine synthetase (EC 6.3.2.20)	c0	10	0	0	0	0	PosP/-/-/-/NoPV/GIHOKGLK_01547	PosP/-/PosP/PosP/NoPV/JOINCCCK_00099	PosP/-/-/PosP/NoPV/FDEBBACK_00858	PosP/-/-/-/NoPV/GIHLEBLJ_01583	PosP/-/PosP/PosP/NoPV/FHPFMLLL_04642, FHPFMLLL_04737	NoB/-/-/-/NoB/KIFOIBJG_01217	NoB/-/-/NoB/NoB/BNAPOCOJ_03004	PosP/-/-/PosP/NoPV/OPHKCAJD_00394, OPHKCAJD_00133	PosP/-/-/-/NoPV/DJGMFOLP_00971	-	PosP/-/-/-/PosPV/BLEPDCHD_03955
Folate biosynthesis	rxn03167_c0	(3) H2O_c0[c0] + (1) 7,8-Dihydroneopterin 3'-triphosphate_c0[c0] -> (3) Phosphate_c0[c0] + (3) H+_c0[c0] + (1) Dihydroneopterin_c0[c0]	(3) cpd00001[c0] + (1) cpd02978[c0] -> (3) cpd00009[c0] + (3) cpd00067[c0] + (1) cpd02961[c0]	>	OK	R04620				Alkaline phosphatase (EC 3.1.3.1)|Putative DHNTP pyrophosphatase|bisphosphoglycerate phosphatase (EC 3.1.3.13)	c0	9	0	0	0	0	PosP/-/-/-/NoPV/GIHOKGLK_00164, GIHOKGLK_01300, GIHOKGLK_02032	PosP/-/PosP/PosP/NoPV/JOINCCCK_02518, JOINCCCK_03091	PosP/-/-/PosP/NoPV/FDEBBACK_01021	PosP/-/-/-/NoPV/GIHLEBLJ_00011, GIHLEBLJ_01134	PosP/-/PosP/PosP/NoPV/G	-	-	PosP/-/-/PosP/NoPV/OPHKCAJD_00852, OPHKCAJD_00392	PosP/-/-/-/NoPV/DJGMFOLP_01946	NoB/-/-/-/NoB/JGHDODPO_00647	PosP/-/-/-/PosPV/BLEPDCHD_03054, BLEPDCHD_00126, BLEPDCHD_00924
Folate biosynthesis	rxn00299_c0	(1) H2O_c0[c0] + (1) GTP_c0[c0] -> (1) Formate_c0[c0] + (1) H+_c0[c0] + (1) 7,8-Dihydroneopterin 3'-triphosphate_c0[c0]	(1) cpd00001[c0] + (1) cpd00038[c0] -> (1) cpd00047[c0] + (1) cpd00067[c0] + (1) cpd02978[c0]	>	OK	R00424	GTP-CYCLOHYDRO-I-RXN.c			GTP cyclohydrolase I (EC 3.5.4.16) type 1|GTP cyclohydrolase I (EC 3.5.4.16) type 2|adenine deaminase (EC 3.5.4.2)	c0	8	0	0	0	0	PosPV/-/-/-/NoPV/GIHOKGLK_01318	PosPV/-/PosPV/PosPV/NoPV/JOINCCCK_00008	PosPV/-/-/PosPV/NoPV/FDEBBACK_03399	PosPV/-/-/-/NoPV/GIHLEBLJ_01902	PosP/-/PosP/PosP/NoPV/G	-	-	PosPV/-/-/PosPV/NoPV/OPHKCAJD_00393	PosPV/-/-/-/NoPV/DJGMFOLP_01312	-	PosPV/-/-/-/NoPV/BLEPDCHD_03839
Folate biosynthesis	rxn01257_c0	(1) L-Glutamine_c0[c0] + (1) Chorismate_c0[c0] <-> (1) L-Glutamate_c0[c0] + (1) ADC_c0[c0]	(1) cpd00053[c0] + (1) cpd00216[c0] <-> (1) cpd00023[c0] + (1) cpd08210[c0]	-	OK	R01716	PABASYN-RXN.c			Para-aminobenzoate synthase, amidotransferase component (EC 2.6.1.85)|Anthranilate synthase, amidotransferase component (EC 4.1.3.27)|Para-aminobenzoate synthase, aminase component (EC 2.6.1.85)|histidinol-phosphate transaminase (EC 2.6.1.9)	c0	8	0	0	0	0	PosP/-/-/-/NoPV/GIHOKGLK_00895, GIHOKGLK_02346, GIHOKGLK_03382	PosP/-/PosP/PosP/NoPV/JOINCCCK_00840, JOINCCCK_00364, JOINCCCK_00365	PosP/-/-/PosP/NoPV/FDEBBACK_02264, FDEBBACK_02263, FDEBBACK_01217	PosP/-/-/-/NoPV/GIHLEBLJ_02399	PosP/-/PosP/PosP/NoPV/FHPFMLLL_02958	-	-	-	PosP/-/-/-/NoPV/DJGMFOLP_00420, DJGMFOLP_00419, DJGMFOLP_00308	NoB/-/-/-/NoB/JGHDODPO_00255	PosP/-/-/-/PosPV/BLEPDCHD_01044, BLEPDCHD_05085
Folate biosynthesis	rxn02200_c0	(1) ABEE_c0[c0] + (1) 6-hydroxymethyl dihydropterin_c0[c0] <-> (1) H2O_c0[c0] + (1) Dihydropteroate_c0[c0]	(1) cpd00443[c0] + (1) cpd00954[c0] <-> (1) cpd00001[c0] + (1) cpd00683[c0]	>	OK	R03066				Dihydropteroate synthase (EC 2.5.1.15)|3-phosphoshikimate 1-carboxyvinyltransferase (EC 2.5.1.19)	c0	8	0	0	0	0	PosV/-/-/-/NoV/GIHOKGLK_03902	PosV/-/PosV/PosV/NoV/JOINCCCK_03092	PosV/-/-/PosV/NoV/FDEBBACK_03397	PosV/-/-/-/NoV/GIHLEBLJ_02482	PosP/-/PosP/PosP/NoPV/G	-	-	PosV/-/-/PosV/NoV/OPHKCAJD_00391	PosV/-/-/-/NoV/DJGMFOLP_00588	-	PosV/-/-/-/PosV/BLEPDCHD_00097
Folate biosynthesis	rxn02504_c0	(1) Dihydroneopterin_c0[c0] <-> (1) Glycolaldehyde_c0[c0] + (1) 6-hydroxymethyl dihydropterin_c0[c0]	(1) cpd02961[c0] <-> (1) cpd00229[c0] + (1) cpd00954[c0]	<	OK	R03504	H2NEOPTERINALDOL-RXN.c			Dihydroneopterin aldolase (EC 4.1.2.25)|5-dehydro-2-deoxyphosphogluconate aldolase (EC 4.1.2.29)	c0	8	0	0	0	0	PosP/-/-/-/NoPV/GIHOKGLK_01228	PosP/-/PosP/PosP/NoPV/JOINCCCK_03093	PosP/-/-/PosP/NoPV/FDEBBACK_03396	PosP/-/-/-/NoPV/GIHLEBLJ_02447	PosP/-/PosP/PosP/NoPV/G	-	-	PosP/-/-/PosP/NoPV/OPHKCAJD_00390	PosP/-/-/-/NoPV/G	-	PosP/-/-/-/PosPV/BLEPDCHD_00253
Folate biosynthesis	rxn00302_c0	(1) H2O_c0[c0] + (1) GTP_c0[c0] -> (1) Formamidopyrimidine nucleoside triphosphate_c0[c0]	(1) cpd00001[c0] + (1) cpd00038[c0] -> (1) cpd03518[c0]	>	OK	R00428				GTP cyclohydrolase I (EC 3.5.4.16) type 1|GTP cyclohydrolase I (EC 3.5.4.16) type 2|adenine deaminase (EC 3.5.4.2)	c0	7	0	0	0	0	NoPV/-/-/-/NoPV/GIHOKGLK_01318	NoPV/-/NoPV/NoPV/NoPV/JOINCCCK_00008	NoPV/-/-/NoPV/NoPV/FDEBBACK_03399	NoPV/-/-/-/NoPV/GIHLEBLJ_01902	-	-	-	NoPV/-/-/NoPV/NoPV/OPHKCAJD_00393	NoPV/-/-/-/NoPV/DJGMFOLP_01312	-	NoPV/-/-/-/PosPV/BLEPDCHD_03839
Folate biosynthesis	rxn02201_c0	(1) ABEE_c0[c0] + (1) 2-Amino-4-hydroxy-6-hydroxymethyl-7-8-dihydropteridinediphosphate_c0[c0] -> (1) PPi_c0[c0] + (1) H+_c0[c0] + (1) Dihydropteroate_c0[c0]	(1) cpd00443[c0] + (1) cpd02920[c0] -> (1) cpd00012[c0] + (1) cpd00067[c0] + (1) cpd00683[c0]	>	OK|HB	R03067	H2PTEROATESYNTH-RXN.c			Dihydropteroate synthase (EC 2.5.1.15)|3-phosphoshikimate 1-carboxyvinyltransferase (EC 2.5.1.19)	c0	7	0	0	0	0	NoPV/-/-/-/NoPV/GIHOKGLK_03902	NoPV/-/NoPV/NoPV/NoPV/JOINCCCK_03092	NoPV/-/-/NoPV/NoPV/FDEBBACK_03397	NoPV/-/-/-/NoPV/GIHLEBLJ_02482	-	-	-	NoPV/-/-/NoPV/NoPV/OPHKCAJD_00391	NoPV/-/-/-/NoPV/DJGMFOLP_00588	-	NoPV/-/-/-/NoPV/BLEPDCHD_00097
Folate biosynthesis	rxn02503_c0	(1) ATP_c0[c0] + (1) 6-hydroxymethyl dihydropterin_c0[c0] <-> (1) AMP_c0[c0] + (1) H+_c0[c0] + (1) 2-Amino-4-hydroxy-6-hydroxymethyl-7-8-dihydropteridinediphosphate_c0[c0]	(1) cpd00002[c0] + (1) cpd00954[c0] <-> (1) cpd00018[c0] + (1) cpd00067[c0] + (1) cpd02920[c0]	>	OK|HB	R03503	H2PTERIDINEPYROPHOSPHOKIN-RXN.c			2-amino-4-hydroxy-6-hydroxymethyldihydropteridine pyrophosphokinase (EC 2.7.6.3)|nicotinamide-nucleotide adenylyltransferase (EC 2.7.7.1)	c0	7	0	0	0	0	NoPV/-/-/-/NoPV/GIHOKGLK_01068, GIHOKGLK_02649	NoPV/-/NoPV/NoPV/NoPV/JOINCCCK_03093	NoPV/-/-/NoPV/NoPV/FDEBBACK_03396	NoPV/-/-/-/NoPV/GIHLEBLJ_01814, GIHLEBLJ_00914	-	-	-	NoPV/-/-/NoPV/NoPV/OPHKCAJD_00390	NoPV/-/-/-/NoPV/DJGMFOLP_02506	-	NoPV/-/-/-/NoPV/BLEPDCHD_03739, BLEPDCHD_04131
Folate biosynthesis	rxn03174_c0	(1) H2O_c0[c0] + (1) 7,8-Dihydroneopterin 3'-triphosphate_c0[c0] <- (1) 2,5-Diamino-6-(5'-triphosphoryl-3',4'-trihydroxy-2'-oxopentyl)- amino-4-oxopyrimidine_c0[c0]	(1) cpd00001[c0] + (1) cpd02978[c0] <- (1) cpd03666[c0]	<	OK	R04639				GTP cyclohydrolase I (EC 3.5.4.16) type 1|GTP cyclohydrolase I (EC 3.5.4.16) type 2|adenine deaminase (EC 3.5.4.2)	c0	7	0	0	0	0	NoNV/-/-/-/NoNV/GIHOKGLK_01318	NoNV/-/NoNV/NoNV/NoNV/JOINCCCK_00008	NoNV/-/-/NoNV/NoNV/FDEBBACK_03399	NoNV/-/-/-/NoNV/GIHLEBLJ_01902	-	-	-	NoNV/-/-/NoNV/NoNV/OPHKCAJD_00393	NoNV/-/-/-/NoNV/DJGMFOLP_01312	-	NoNV/-/-/-/NegNV/BLEPDCHD_03839
Folate biosynthesis	rxn03419_c0	(1) H2O_c0[c0] + (1) Formamidopyrimidine nucleoside triphosphate_c0[c0] <-> (1) Formate_c0[c0] + (1) H+_c0[c0] + (1) 2,5-Diaminopyrimidine nucleoside triphosphate_c0[c0]	(1) cpd00001[c0] + (1) cpd03518[c0] <-> (1) cpd00047[c0] + (1) cpd00067[c0] + (1) cpd03519[c0]	-	OK	R05046				GTP cyclohydrolase I (EC 3.5.4.16) type 1|GTP cyclohydrolase I (EC 3.5.4.16) type 2|adenine deaminase (EC 3.5.4.2)	c0	7	0	0	0	0	NoPV/-/-/-/NoPV/GIHOKGLK_01318	NoPV/-/NoPV/NoPV/NoPV/JOINCCCK_00008	NoPV/-/-/NoPV/NoPV/FDEBBACK_03399	NoPV/-/-/-/NoPV/GIHLEBLJ_01902	-	-	-	NoPV/-/-/NoPV/NoPV/OPHKCAJD_00393	NoPV/-/-/-/NoPV/DJGMFOLP_01312	-	NoPV/-/-/-/PosPV/BLEPDCHD_03839
Folate biosynthesis	rxn03421_c0	(1) 2,5-Diaminopyrimidine nucleoside triphosphate_c0[c0] <-> (1) 2,5-Diamino-6-(5'-triphosphoryl-3',4'-trihydroxy-2'-oxopentyl)- amino-4-oxopyrimidine_c0[c0]	(1) cpd03519[c0] <-> (1) cpd03666[c0]	-	OK	R05048				GTP cyclohydrolase I (EC 3.5.4.16) type 1|GTP cyclohydrolase I (EC 3.5.4.16) type 2|adenine deaminase (EC 3.5.4.2)	c0	7	0	0	0	0	NoPV/-/-/-/NoPV/GIHOKGLK_01318	NoPV/-/NoPV/NoPV/NoPV/JOINCCCK_00008	NoPV/-/-/NoPV/NoPV/FDEBBACK_03399	NoPV/-/-/-/NoPV/GIHLEBLJ_01902	-	-	-	NoPV/-/-/NoPV/NoPV/OPHKCAJD_00393	NoPV/-/-/-/NoPV/DJGMFOLP_01312	-	NoPV/-/-/-/PosPV/BLEPDCHD_03839
Folate biosynthesis	rxn03841_c0	(1) ADC_c0[c0] -> (1) Pyruvate_c0[c0] + (1) H+_c0[c0] + (1) ABEE_c0[c0]	(1) cpd08210[c0] -> (1) cpd00020[c0] + (1) cpd00067[c0] + (1) cpd00443[c0]	>	OK	R05553	ADCLY-RXN.c			Aminodeoxychorismate lyase (EC 4.1.3.38)|3-hydroxy-D-aspartate aldolase (EC 4.1.3.41)	c0	7	0	0	0	0	PosP/-/-/-/NoPV/GIHOKGLK_02345	PosP/-/PosP/PosP/NoPV/JOINCCCK_00366	PosP/-/-/PosP/NoPV/FDEBBACK_02262	PosP/-/-/-/NoPV/G	PosP/-/PosP/PosP/NoPV/G	-	-	-	PosP/-/-/-/NoPV/DJGMFOLP_00421	-	PosP/-/-/-/PosPV/BLEPDCHD_05084
Folate biosynthesis	rxn01313_c0	(1) NADH_c0[c0] + (1) H+_c0[c0] + (1) Dihydrobiopterin_c0[c0] -> (1) NAD_c0[c0] + (1) Tetrahydrobiopterin_c0[c0]	(1) cpd00004[c0] + (1) cpd00067[c0] + (1) cpd00231[c0] -> (1) cpd00003[c0] + (1) cpd00233[c0]	-	OK	R01793			1.6.99.7	Dihydropteridine reductase (EC 1.5.1.34)|6,7-dihydropteridine reductase (EC 1.5.1.34)	c0	2	0	0	0	0	-	-	-	-	-	PosP/-/-/-/NoPV/G	-	-	NoV/-/-/-/NoV/DJGMFOLP_02200, DJGMFOLP_00661	-	-
Folate biosynthesis	rxn01314_c0	(1) NADPH_c0[c0] + (1) H+_c0[c0] + (1) Dihydrobiopterin_c0[c0] <-> (1) NADP_c0[c0] + (1) Tetrahydrobiopterin_c0[c0]	(1) cpd00005[c0] + (1) cpd00067[c0] + (1) cpd00231[c0] <-> (1) cpd00006[c0] + (1) cpd00233[c0]	-	OK	R01794				Dihydropteridine reductase (EC 1.5.1.34)|6,7-dihydropteridine reductase (EC 1.5.1.34)	c0	1	0	0	0	0	-	-	-	-	-	-	-	-	NoV/-/-/-/NoV/DJGMFOLP_02200, DJGMFOLP_00661	-	-
Pantothenate and CoA biosynthesis	rxn00100_c0	(1) ATP_c0[c0] + (1) Dephospho-CoA_c0[c0] -> (1) ADP_c0[c0] + (1) CoA_c0[c0] + (1) H+_c0[c0]	(1) cpd00002[c0] + (1) cpd00655[c0] -> (1) cpd00008[c0] + (1) cpd00010[c0] + (1) cpd00067[c0]	>	OK|HB	R00130	DEPHOSPHOCOAKIN-RXN.c			Dephospho-CoA kinase (EC 2.7.1.24)|Dephospho-CoA kinase archaeal, predicted (EC 2.7.1.24)|triokinase (EC 2.7.1.28)	c0	11	0	0	0	0	PosP/-/-/-/PosP/GIHOKGLK_00078	PosP/-/PosP/PosP/PosP/JOINCCCK_00356	PosP/-/-/PosP/PosP/FDEBBACK_01833	PosP/-/-/-/PosP/GIHLEBLJ_01989	PosP/-/PosP/PosP/PosP/FHPFMLLL_01626	PosP/-/-/-/PosP/KIFOIBJG_02591	PosP/-/-/PosP/PosP/BNAPOCOJ_00225	PosP/-/-/PosP/PosP/OPHKCAJD_03206	PosP/-/-/-/PosP/DJGMFOLP_02392	PosP/-/-/-/PosP/JGHDODPO_00263	PosP/-/-/-/PosP/BLEPDCHD_03092
Pantothenate and CoA biosynthesis	rxn00898_c0	(1) 2,3-Dihydroxy-isovalerate_c0[c0] -> (1) H2O_c0[c0] + (1) 3-Methyl-2-oxobutanoate_c0[c0]	(1) cpd02498[c0] -> (1) cpd00001[c0] + (1) cpd00123[c0]	>	OK	R01209				Dihydroxy-acid dehydratase (EC 4.2.1.9)|ATP-dependent NAD(P)H-hydrate dehydratase (EC 4.2.1.93)	c0	11	0	0	0	0	PosP/-/-/-/NoPV/GIHOKGLK_00395	PosP/-/PosP/PosP/PosPV/JOINCCCK_01947	PosP/-/-/PosP/PosPV/FDEBBACK_00550	PosP/-/-/-/NoPV/GIHLEBLJ_01739	NoB/-/NoB/NoB/NoB/FHPFMLLL_04432, FHPFMLLL_01537	PosP/-/-/-/NoPV/KIFOIBJG_02088	PosP/-/-/PosP/PosPV/BNAPOCOJ_03036, BNAPOCOJ_02268	PosP/-/-/PosP/PosPV/OPHKCAJD_00645	PosP/-/-/-/NoPV/DJGMFOLP_02373	PosP/-/-/-/PosPV/JGHDODPO_02018, JGHDODPO_02758	PosP/-/-/-/NoPV/BLEPDCHD_02543
Pantothenate and CoA biosynthesis	rxn00903_c0	(1) 2-Oxoglutarate_c0[c0] + (1) L-Valine_c0[c0] <-> (1) L-Glutamate_c0[c0] + (1) 3-Methyl-2-oxobutanoate_c0[c0]	(1) cpd00024[c0] + (1) cpd00156[c0] <-> (1) cpd00023[c0] + (1) cpd00123[c0]	-	OK	R01214	BRANCHED-CHAINAMINOTRANSFERVAL-RXN.c			Branched-chain amino acid aminotransferase (EC 2.6.1.42)|diaminobutyrate---pyruvate transaminase (EC 2.6.1.46)|kynurenine---glyoxylate transaminase (EC 2.6.1.63)	c0	11	0	0	0	0	NegN/-/-/-/NoV/GIHOKGLK_01361	NegN/-/NegN/NegN/NegV/JOINCCCK_01399, JOINCCCK_00455	NoV/-/-/NoV/NoV/FDEBBACK_03717	NegN/-/-/-/PosV/GIHLEBLJ_00060	NegN/-/NegN/NegN/PosV/FHPFMLLL_01577	NegN/-/-/-/NoNV/KIFOIBJG_01337	NegN/-/-/NegN/NegV/BNAPOCOJ_01952	NegN/-/-/NegN/NegV/OPHKCAJD_00407	NegN/-/-/-/NegV/DJGMFOLP_01082	NegN/-/-/-/NegV/JGHDODPO_02132	NegN/-/-/-/NegV/BLEPDCHD_03869
Pantothenate and CoA biosynthesis	rxn02175_c0	(1) ATP_c0[c0] + (1) Phosphopantetheine_c0[c0] <-> (1) PPi_c0[c0] + (1) Dephospho-CoA_c0[c0]	(1) cpd00002[c0] + (1) cpd00834[c0] <-> (1) cpd00012[c0] + (1) cpd00655[c0]	-	OK	R03035	PANTEPADENYLYLTRAN-RXN.c			Phosphopantetheine adenylyltransferase, type II eukaryotic (EC 2.7.7.3)|Phosphopantetheine adenylyltransferase (EC 2.7.7.3)|glucose-1-phosphate cytidylyltransferase (EC 2.7.7.33)	c0	11	0	0	0	0	PosP/-/-/-/PosP/GIHOKGLK_01155	PosP/-/PosP/PosP/PosP/JOINCCCK_00243	PosP/-/-/PosP/PosP/FDEBBACK_02089	PosP/-/-/-/PosP/GIHLEBLJ_00952	PosP/-/PosP/PosP/PosP/FHPFMLLL_02318	PosP/-/-/-/PosP/KIFOIBJG_01253	PosP/-/-/PosP/PosP/BNAPOCOJ_00568	PosP/-/-/PosP/PosP/OPHKCAJD_01330	PosP/-/-/-/PosP/DJGMFOLP_02306	PosP/-/-/-/PosP/JGHDODPO_02035	PosP/-/-/-/PosP/BLEPDCHD_02744
Pantothenate and CoA biosynthesis	rxn02341_c0	(1) H+_c0[c0] + (1) (R)-4'-Phosphopantothenoyl-L-cysteine_c0[c0] -> (1) CO2_c0[c0] + (1) Phosphopantetheine_c0[c0]	(1) cpd00067[c0] + (1) cpd02666[c0] -> (1) cpd00011[c0] + (1) cpd00834[c0]	>	OK	R03269	P-PANTOCYSDECARB-RXN.c		4.1.1.36	Phosphopantothenoylcysteine synthetase (EC 6.3.2.5)|Phosphopantothenoylcysteine decarboxylase (EC 4.1.1.36)|acetoacetate decarboxylase (EC 4.1.1.4)	c0	11	0	0	0	0	PosP/-/-/-/PosP/GIHOKGLK_01552	PosP/-/PosP/PosP/PosP/JOINCCCK_00260	PosP/-/-/PosP/PosP/FDEBBACK_02950, FDEBBACK_00133	PosP/-/-/-/PosP/GIHLEBLJ_00615, GIHLEBLJ_02725	PosP/-/PosP/PosP/PosP/G	PosP/-/-/-/PosP/KIFOIBJG_00250	PosP/-/-/PosP/PosP/BNAPOCOJ_03688	PosP/-/-/PosP/PosP/OPHKCAJD_00867	PosP/-/-/-/PosP/DJGMFOLP_01260, DJGMFOLP_01269	PosP/-/-/-/PosP/JGHDODPO_01367	PosP/-/-/-/PosP/BLEPDCHD_03709, BLEPDCHD_04633
Pantothenate and CoA biosynthesis	rxn12510_c0	(1) ATP_c0[c0] + (1) PAN_c0[c0] <-> (1) ADP_c0[c0] + (1) H+_c0[c0] + (1) 4-phosphopantothenate_c0[c0]	(1) cpd00002[c0] + (1) cpd00644[c0] <-> (1) cpd00008[c0] + (1) cpd00067[c0] + (1) cpd02201[c0]	>	OK|HB	R03018	PANTOTHENATE-KIN-RXN.c			Pantothenate kinase type III, CoaX-like (EC 2.7.1.33)|Pantoate kinase, archaeal (EC 2.7.1.-)|Pantothenate kinase type II, eukaryotic (EC 2.7.1.33)|Pantothenate kinase (EC 2.7.1.33)|pantothenate kinase (EC 2.7.1.33)	c0	11	0	0	0	0	PosP/-/-/-/PosP/GIHOKGLK_00162, GIHOKGLK_00188	PosP/-/PosP/PosP/PosP/JOINCCCK_03147	PosP/-/-/PosP/PosP/FDEBBACK_01556	PosP/-/-/-/PosP/GIHLEBLJ_01221	PosP/-/PosP/PosP/PosP/FHPFMLLL_04486, FHPFMLLL_03750	PosP/-/-/-/PosP/KIFOIBJG_00356	PosP/-/-/PosP/PosP/BNAPOCOJ_02759	PosP/-/-/PosP/PosP/OPHKCAJD_01580	PosP/-/-/-/PosP/DJGMFOLP_00907	PosP/-/-/-/PosP/JGHDODPO_01701, JGHDODPO_01799, JGHDODPO_01369	PosP/-/-/-/PosP/BLEPDCHD_03052
Pantothenate and CoA biosynthesis	rxn12512_c0	(1) ATP_c0[c0] + (1) L-Cysteine_c0[c0] + (1) 4-phosphopantothenate_c0[c0] -> (1) PPi_c0[c0] + (1) AMP_c0[c0] + (2) H+_c0[c0] + (1) (R)-4'-Phosphopantothenoyl-L-cysteine_c0[c0]	(1) cpd00002[c0] + (1) cpd00084[c0] + (1) cpd02201[c0] -> (1) cpd00012[c0] + (1) cpd00018[c0] + (2) cpd00067[c0] + (1) cpd02666[c0]	>	OK|HB	R04230				Phosphopantothenoylcysteine synthetase (EC 6.3.2.5)|UDP-N-acetylmuramoyl-L-alanine---D-glutamate ligase (EC 6.3.2.9)	c0	11	0	0	0	0	PosPV/-/-/-/PosPV/GIHOKGLK_01552	PosPV/-/PosPV/PosPV/PosPV/JOINCCCK_00260	NoPV/-/-/NoPV/NoPV/FDEBBACK_00133	PosPV/-/-/-/PosPV/GIHLEBLJ_00615, GIHLEBLJ_02725	PosP/-/PosP/PosP/PosP/G	PosPV/-/-/-/PosPV/KIFOIBJG_00250	PosPV/-/-/PosPV/PosPV/BNAPOCOJ_03688	PosPV/-/-/PosPV/PosPV/OPHKCAJD_00867	PosPV/-/-/-/PosPV/DJGMFOLP_01269	PosPV/-/-/-/PosPV/JGHDODPO_01367	PosPV/-/-/-/PosPV/BLEPDCHD_03709, BLEPDCHD_04633
Pantothenate and CoA biosynthesis	rxn02186_c0	(1) NADPH_c0[c0] + (1) H+_c0[c0] + (1) ALCTT_c0[c0] -> (1) NADP_c0[c0] + (1) 2,3-Dihydroxy-isovalerate_c0[c0]	(1) cpd00005[c0] + (1) cpd00067[c0] + (1) cpd00668[c0] -> (1) cpd00006[c0] + (1) cpd02498[c0]	-	OK	R03051				Ketol-acid reductoisomerase (EC 1.1.1.86)|ketol-acid reductoisomerase (EC 1.1.1.86)	c0	10	0	0	0	0	PosP/-/-/-/NoPV/G	PosP/-/PosP/PosP/PosPV/G	PosP/-/-/PosP/PosPV/G	PosP/-/-/-/NoPV/G	-	PosP/-/-/-/NoPV/G	PosP/-/-/PosP/PosPV/G	PosP/-/-/PosP/PosPV/G	PosP/-/-/-/NoPV/G	PosP/-/-/-/PosPV/G	PosP/-/-/-/NoPV/G
Pantothenate and CoA biosynthesis	rxn09177_c0	(1) CTP_c0[c0] + (1) L-Cysteine_c0[c0] + (1) 4-phosphopantothenate_c0[c0] -> (1) PPi_c0[c0] + (1) CMP_c0[c0] + (2) H+_c0[c0] + (1) (R)-4'-Phosphopantothenoyl-L-cysteine_c0[c0]	(1) cpd00052[c0] + (1) cpd00084[c0] + (1) cpd02201[c0] -> (1) cpd00012[c0] + (1) cpd00046[c0] + (2) cpd00067[c0] + (1) cpd02666[c0]	>	OK|HB	R04231	P-PANTOCYSLIG-RXN.c			Phosphopantothenoylcysteine synthetase (EC 6.3.2.5)|UDP-N-acetylmuramoyl-L-alanine---D-glutamate ligase (EC 6.3.2.9)	c0	10	0	0	0	0	NoPV/-/-/-/NoPV/GIHOKGLK_01552	NoPV/-/NoPV/NoPV/NoPV/JOINCCCK_00260	PosPV/-/-/PosPV/PosPV/FDEBBACK_00133	NoPV/-/-/-/NoPV/GIHLEBLJ_00615, GIHLEBLJ_02725	-	NoPV/-/-/-/NoPV/KIFOIBJG_00250	NoPV/-/-/NoPV/NoPV/BNAPOCOJ_03688	NoPV/-/-/NoPV/NoPV/OPHKCAJD_00867	NoPV/-/-/-/NoPV/DJGMFOLP_01269	NoPV/-/-/-/NoPV/JGHDODPO_01367	NoPV/-/-/-/NoPV/BLEPDCHD_04633, BLEPDCHD_03709
Pantothenate and CoA biosynthesis	rxn00912_c0	(1) H2O_c0[c0] + (1) 3-Methyl-2-oxobutanoate_c0[c0] + (1) 5-10-Methylenetetrahydrofolate_c0[c0] <-> (1) Tetrahydrofolate_c0[c0] + (1) 2-Dehydropantoate_c0[c0]	(1) cpd00001[c0] + (1) cpd00123[c0] + (1) cpd00125[c0] <-> (1) cpd00087[c0] + (1) cpd00712[c0]	-	OK	R01226	3-CH3-2-OXOBUTANOATE-OH-CH3-XFER-RXN.c			3-methyl-2-oxobutanoate hydroxymethyltransferase (EC 2.1.2.11)|phosphoribosylaminoimidazolecarboxamide formyltransferase (EC 2.1.2.3)	c0	9	0	0	0	0	PosP/-/-/-/NoPV/GIHOKGLK_02928	PosP/-/PosP/PosP/PosPV/JOINCCCK_00868	PosP/-/-/PosP/NoPV/FDEBBACK_01468	PosP/-/-/-/PosPV/GIHLEBLJ_01031	NegN/-/NegN/NegN/NoNV/FHPFMLLL_02789	-	PosP/-/-/PosP/PosP/G	-	PosP/-/-/-/NoPV/DJGMFOLP_02507	PosP/-/-/-/PosPV/G	PosP/-/-/-/NoPV/BLEPDCHD_02910
Pantothenate and CoA biosynthesis	rxn01790_c0	(1) NADP_c0[c0] + (1) Pantoate_c0[c0] <-> (1) NADPH_c0[c0] + (1) H+_c0[c0] + (1) 2-Dehydropantoate_c0[c0]	(1) cpd00006[c0] + (1) cpd00408[c0] <-> (1) cpd00005[c0] + (1) cpd00067[c0] + (1) cpd00712[c0]	-	OK	R02472	2-DEHYDROPANTOATE-REDUCT-RXN.c		1.1.1.169	Ketol-acid reductoisomerase (EC 1.1.1.86)|2-dehydropantoate 2-reductase (EC 1.1.1.169)|2-dehydropantoate 2-reductase (EC 1.1.1.169)	c0	9	0	0	0	0	NegN/-/-/-/NoNV/GIHOKGLK_04048	NegN/-/NegN/NegN/NegNV/G	NegN/-/-/NegN/NoNV/FDEBBACK_00108	NegN/-/-/-/NegNV/G	PosP/-/PosP/PosP/NoPV/G	-	NegN/-/-/NegN/NegN/BNAPOCOJ_00134, BNAPOCOJ_03153	-	NegN/-/-/-/NoNV/DJGMFOLP_00519	NegN/-/-/-/NegNV/JGHDODPO_02070, JGHDODPO_01147, JGHDODPO_03613	NegN/-/-/-/NoNV/BLEPDCHD_00934
Pantothenate and CoA biosynthesis	rxn01791_c0	(1) ATP_c0[c0] + (1) beta-Alanine_c0[c0] + (1) Pantoate_c0[c0] -> (1) PPi_c0[c0] + (1) AMP_c0[c0] + (2) H+_c0[c0] + (1) PAN_c0[c0]	(1) cpd00002[c0] + (1) cpd00085[c0] + (1) cpd00408[c0] -> (1) cpd00012[c0] + (1) cpd00018[c0] + (2) cpd00067[c0] + (1) cpd00644[c0]	>	OK|HB	R02473	PANTOATE-BETA-ALANINE-LIG-RXN.c		6.3.2.1	Pantoate--beta-alanine ligase (EC 6.3.2.1)|UDP-N-acetylmuramoyl-L-alanyl-D-glutamate---2,6-diaminopimelate ligase (EC 6.3.2.13)	c0	8	0	0	0	0	PosP/-/-/-/NoPV/GIHOKGLK_00602	PosP/-/PosP/PosP/PosPV/JOINCCCK_00869	PosP/-/-/PosP/NoPV/G	PosP/-/-/-/PosPV/GIHLEBLJ_00322	-	-	PosP/-/-/PosP/PosP/G	-	PosP/-/-/-/NoPV/DJGMFOLP_01199	PosP/-/-/-/PosPV/G	PosP/-/-/-/NoPV/BLEPDCHD_02709
Pantothenate and CoA biosynthesis	rxn00346_c0	(1) L-Aspartate_c0[c0] + (1) H+_c0[c0] -> (1) CO2_c0[c0] + (1) beta-Alanine_c0[c0]	(1) cpd00041[c0] + (1) cpd00067[c0] -> (1) cpd00011[c0] + (1) cpd00085[c0]	>	OK	R00489	ASPDECARBOX-RXN.c		4.1.1.11	Aspartate 1-decarboxylase (EC 4.1.1.11)|glutamate decarboxylase (EC 4.1.1.15)|arginine decarboxylase (EC 4.1.1.19)	c0	7	0	0	0	0	PosP/-/-/-/NoPV/GIHOKGLK_00603	PosP/-/PosP/PosP/PosPV/JOINCCCK_00870	PosP/-/-/PosP/NoPV/G	NoPV/-/-/-/NoPV/GIHLEBLJ_00321	NegN/-/NegN/NegN/NoNV/G	-	-	-	PosP/-/-/-/NoPV/DJGMFOLP_01059	-	PosP/-/-/-/NoPV/BLEPDCHD_02708
Pantothenate and CoA biosynthesis	rxn06022_c0	(1) H2O_c0[c0] + (1) ACP_c0[c0] -> (2) H+_c0[c0] + (1) Phosphopantetheine_c0[c0] + (1) apo-ACP_c0[c0]	(1) cpd00001[c0] + (1) cpd11493[c0] -> (2) cpd00067[c0] + (1) cpd00834[c0] + (1) cpd12370[c0]	?	HB|CI:2	R01623	3.1.4.14-RXN.c		3.1.4.14	Acyl carrier protein phosphodiesterase (EC 3.1.4.14)	c0	6	0	0	0	0	NoPV/-/-/-/NoPV/GIHOKGLK_03228	-	NegN/-/-/NegN/NegN/G	NegN/-/-/-/NegN/G	-	-	NegN/-/-/NegN/NegN/G	NegN/-/-/NegN/NegN/G	-	NegN/-/-/-/NegN/G	-
Pantothenate and CoA biosynthesis	rxn06023_c0	(1) CoA_c0[c0] + (1) apo-ACP_c0[c0] -> (1) Adenosine 3-5-bisphosphate_c0[c0] + (1) ACP_c0[c0]	(1) cpd00010[c0] + (1) cpd12370[c0] -> (1) cpd00045[c0] + (1) cpd11493[c0]	?	CI:-2	R01625	HOLO-ACP-SYNTH-RXN.c			Holo-[acyl-carrier protein] synthase (EC 2.7.8.7)|Holo-[acyl-carrier protein] synthase, alternative (EC 2.7.8.7)|CDP-glycerol glycerophosphotransferase (EC 2.7.8.12)|pyruvate, phosphate dikinase (EC 2.7.9.1)	c0	6	0	0	0	0	PosP/-/-/-/PosP/G	PosP/-/PosP/PosP/PosP/JOINCCCK_02584	-	-	PosP/-/PosP/PosP/PosP/FHPFMLLL_04365	PosP/-/-/-/PosP/KIFOIBJG_01273	-	-	PosP/-/-/-/PosP/DJGMFOLP_02134	-	PosP/-/-/-/PosP/G
Pantothenate and CoA biosynthesis	rxn01626_c0	(1) H2O_c0[c0] + (1) Hydrouracil_c0[c0] -> (1) H+_c0[c0] + (1) 3-Ureidopropanoate_c0[c0]	(1) cpd00001[c0] + (1) cpd00337[c0] -> (1) cpd00067[c0] + (1) cpd01720[c0]	>	OK	R02269	DIHYDROPYRIMIDINASE-RXN.c			Dihydropyrimidinase (EC 3.5.2.2)|beta-lactamase (EC 3.5.2.6)	c0	5	0	0	0	0	-	-	NoB/-/-/NoB/NoB/FDEBBACK_00791	-	NoB/-/NoB/NoB/NoB/FHPFMLLL_00790	-	NoB/-/-/NoB/NoB/BNAPOCOJ_01502, BNAPOCOJ_02407	NoB/-/-/NoB/NoB/OPHKCAJD_02149	-	NoB/-/-/-/NoB/JGHDODPO_02409	-
Pantothenate and CoA biosynthesis	rxn00003_c0	(1) CO2_c0[c0] + (1) ALCTT_c0[c0] <- (2) Pyruvate_c0[c0] + (1) H+_c0[c0]	(1) cpd00011[c0] + (1) cpd00668[c0] <- (2) cpd00020[c0] + (1) cpd00067[c0]	<	OK	R00006				acetolactate synthase (EC 2.2.1.6)	c0	1	0	0	0	0	-	-	-	-	-	NegN/-/-/-/NoNV/G	-	-	-	-	-
Pantothenate and CoA biosynthesis	rxn01792_c0	(1) H2O_c0[c0] + (1) PAN_c0[c0] -> (1) beta-Alanine_c0[c0] + (1) Pantoate_c0[c0]	(1) cpd00001[c0] + (1) cpd00644[c0] -> (1) cpd00085[c0] + (1) cpd00408[c0]	-	OK	R02474	PANTOTHENASE-RXN.c		3.5.1.22	N4-(beta-N-acetylglucosaminyl)-L-asparaginase (EC 3.5.1.26)	c0	1	0	0	0	0	-	-	-	-	PosP/-/PosP/PosP/NoPV/G	-	-	-	-	-	-
Nicotinate and nicotinamide metabolism	rxn00077_c0	(1) ATP_c0[c0] + (1) NAD_c0[c0] <-> (1) NADP_c0[c0] + (1) ADP_c0[c0] + (1) H+_c0[c0]	(1) cpd00002[c0] + (1) cpd00003[c0] <-> (1) cpd00006[c0] + (1) cpd00008[c0] + (1) cpd00067[c0]	>	OK|HB	R00104	NAD-KIN-RXN.c			NAD kinase (EC 2.7.1.23)|erythritol kinase (EC 2.7.1.27)	c0	11	0	0	0	0	PosV/-/-/-/PosV/GIHOKGLK_01331	PosV/-/PosV/PosV/PosV/JOINCCCK_01688	PosP/-/-/PosP/PosP/FDEBBACK_03317	PosV/-/-/-/PosV/GIHLEBLJ_02422	PosP/-/PosP/PosP/PosP/FHPFMLLL_01961	PosV/-/-/-/PosV/KIFOIBJG_00102	PosP/-/-/PosP/PosP/BNAPOCOJ_00161	PosP/-/-/PosP/PosP/OPHKCAJD_01350	PosV/-/-/-/PosV/DJGMFOLP_00963	PosV/-/-/-/PosV/JGHDODPO_00098	PosV/-/-/-/NegV/BLEPDCHD_03853
Nicotinate and nicotinamide metabolism	rxn00138_c0	(1) ATP_c0[c0] + (1) NH3_c0[c0] + (1) Deamido-NAD_c0[c0] -> (1) NAD_c0[c0] + (1) PPi_c0[c0] + (1) AMP_c0[c0] + (2) H+_c0[c0]	(1) cpd00002[c0] + (1) cpd00013[c0] + (1) cpd00638[c0] -> (1) cpd00003[c0] + (1) cpd00012[c0] + (1) cpd00018[c0] + (2) cpd00067[c0]	>	OK|HB	R00189	NAD-SYNTH-NH3-RXN.c			NAD synthetase (EC 6.3.1.5)|trypanothione synthase (EC 6.3.1.9)|phosphoribosylformylglycinamidine synthase (EC 6.3.5.3)	c0	11	0	0	0	0	PosPV/-/-/-/PosPV/GIHOKGLK_03295	PosPV/-/PosPV/PosPV/PosPV/JOINCCCK_00456	PosPV/-/-/PosPV/PosPV/FDEBBACK_02547	PosPV/-/-/-/PosPV/GIHLEBLJ_00343	PosPV/-/PosPV/PosPV/PosPV/FHPFMLLL_01941	NoPV/-/-/-/PosPV/KIFOIBJG_01359, KIFOIBJG_01937	PosPV/-/-/PosPV/NoPV/BNAPOCOJ_01959	PosPV/-/-/PosPV/NoPV/OPHKCAJD_00414	PosPV/-/-/-/PosPV/DJGMFOLP_01526, DJGMFOLP_01899	PosPV/-/-/-/PosPV/JGHDODPO_02421	PosPV/-/-/-/NoPV/BLEPDCHD_04089
Nicotinate and nicotinamide metabolism	rxn00190_c0	(1) H2O_c0[c0] + (1) ATP_c0[c0] + (1) L-Glutamine_c0[c0] + (1) Deamido-NAD_c0[c0] -> (1) NAD_c0[c0] + (1) PPi_c0[c0] + (1) AMP_c0[c0] + (1) L-Glutamate_c0[c0] + (2) H+_c0[c0]	(1) cpd00001[c0] + (1) cpd00002[c0] + (1) cpd00053[c0] + (1) cpd00638[c0] -> (1) cpd00003[c0] + (1) cpd00012[c0] + (1) cpd00018[c0] + (1) cpd00023[c0] + (2) cpd00067[c0]	>	OK|HB	R00257	NAD-SYNTH-GLN-RXN.c			Glutamine amidotransferase chain of NAD synthetase|phosphoribosylformylglycinamidine synthase (EC 6.3.5.3)	c0	11	0	0	0	0	NoPV/-/-/-/NoPV/GIHOKGLK_03295	NoPV/-/NoPV/NoPV/NoPV/JOINCCCK_00456	NoPV/-/-/NoPV/NoPV/FDEBBACK_02547	NoPV/-/-/-/NoPV/GIHLEBLJ_00343	NoPV/-/NoPV/NoPV/NoPV/FHPFMLLL_01941	PosPV/-/-/-/NoPV/KIFOIBJG_01937, KIFOIBJG_01359	NoPV/-/-/NoPV/NoPV/BNAPOCOJ_01959	NoPV/-/-/NoPV/NoPV/OPHKCAJD_00414	NoPV/-/-/-/NoPV/DJGMFOLP_01526, DJGMFOLP_01899	NoPV/-/-/-/NoPV/JGHDODPO_02421	NoPV/-/-/-/PosPV/BLEPDCHD_04089
Nicotinate and nicotinamide metabolism	rxn02155_c0	(1) ATP_c0[c0] + (1) Nicotinate ribonucleotide_c0[c0] <-> (1) PPi_c0[c0] + (1) Deamido-NAD_c0[c0]	(1) cpd00002[c0] + (1) cpd00873[c0] <-> (1) cpd00012[c0] + (1) cpd00638[c0]	-	OK	R03005	NICONUCADENYLYLTRAN-RXN.c			Nicotinate-nucleotide adenylyltransferase (EC 2.7.7.18)|mannose-1-phosphate guanylyltransferase (EC 2.7.7.13)|nicotinate-nucleotide adenylyltransferase (EC 2.7.7.18)	c0	11	0	0	0	0	PosP/-/-/-/PosP/GIHOKGLK_00264	PosP/-/PosP/PosP/PosP/JOINCCCK_02080	PosP/-/-/PosP/PosP/FDEBBACK_01238	PosP/-/-/-/PosP/GIHLEBLJ_01626	PosP/-/PosP/PosP/PosP/FHPFMLLL_04612, FHPFMLLL_02163	PosP/-/-/-/PosP/KIFOIBJG_01382	PosP/-/-/PosP/NoPV/BNAPOCOJ_00527	PosP/-/-/PosP/NoPV/OPHKCAJD_01296	PosP/-/-/-/PosP/DJGMFOLP_01185	PosP/-/-/-/PosP/JGHDODPO_00422	PosP/-/-/-/PosP/BLEPDCHD_01506
Nicotinate and nicotinamide metabolism	rxn08333_c0	(1) 1-4-Dihydroxy-2-naphthoate_c0[c0] + (1) Farnesylfarnesylgeraniol_c0[c0] -> (1) CO2_c0[c0] + (1) PPi_c0[c0] + (1) 2-Demethylmenaquinol 8_c0[c0]	(1) cpd02295[c0] + (1) cpd02557[c0] -> (1) cpd00011[c0] + (1) cpd00012[c0] + (1) cpd15353[c0]	-	OK|HB		DMK-RXN.c			1,4-dihydroxy-2-naphthoate octaprenyltransferase (EC 2.5.1.74)	c0	11	0	0	0	0	PosP/-/-/-/PosP/G	PosP/-/PosP/PosP/PosP/G	PosP/-/-/PosP/PosP/G	PosP/-/-/-/PosP/G	PosP/-/PosP/PosP/PosP/G	PosP/-/-/-/PosP/G	PosP/-/-/PosP/PosP/G	PosP/-/-/PosP/PosP/G	PosP/-/-/-/PosP/G	PosP/-/-/-/PosP/G	PosP/-/-/-/PosP/G
Nicotinate and nicotinamide metabolism	rxn01670_c0	(1) H2O_c0[c0] + (1) Nicotinamide ribonucleotide_c0[c0] -> (1) Phosphate_c0[c0] + (1) N-Ribosylnicotinamide_c0[c0]	(1) cpd00001[c0] + (1) cpd00355[c0] -> (1) cpd00009[c0] + (1) cpd02016[c0]	-	OK|HB	R02323	RXN-5841.c			5'-nucleotidase (EC 3.1.3.5)|NMN phosphatase (EC 3.1.3.5)|[myosin-light-chain] phosphatase (EC 3.1.3.53)	c0	10	0	0	0	0	NoB/-/-/-/NoB/GIHOKGLK_03604, GIHOKGLK_02095, GIHOKGLK_02094	NoB/-/NoB/NoB/NoB/JOINCCCK_01130	NoB/-/-/NoB/NoB/FDEBBACK_03258, FDEBBACK_00272, FDEBBACK_00890, FDEBBACK_01910, FDEBBACK_01415, FDEBBACK_02211	NoB/-/-/-/NoB/GIHLEBLJ_02369, GIHLEBLJ_02370	NoB/-/NoB/NoB/NoB/FHPFMLLL_02253	NoB/-/-/-/NoB/KIFOIBJG_00799, KIFOIBJG_01026	NoPV/-/-/NoPV/NoPV/BNAPOCOJ_02151	-	NoB/-/-/-/NoB/DJGMFOLP_00965, DJGMFOLP_00714	NoB/-/-/-/NoB/JGHDODPO_03315, JGHDODPO_01475, JGHDODPO_03314	NoB/-/-/-/NoB/BLEPDCHD_02468, BLEPDCHD_03717, BLEPDCHD_02469
Nicotinate and nicotinamide metabolism	rxn02400_c0	(1) H2O_c0[c0] + (1) Nicotinate ribonucleotide_c0[c0] -> (1) Phosphate_c0[c0] + (1) Nicotinate D-ribonucleoside_c0[c0]	(1) cpd00001[c0] + (1) cpd00873[c0] -> (1) cpd00009[c0] + (1) cpd03471[c0]	-	OK|HB	R03346				5'-nucleotidase (EC 3.1.3.5)|[myosin-light-chain] phosphatase (EC 3.1.3.53)	c0	10	0	0	0	0	NoPV/-/-/-/NoPV/GIHOKGLK_02094, GIHOKGLK_02095, GIHOKGLK_03604	NoPV/-/NoPV/NoPV/NoPV/JOINCCCK_01130	NoB/-/-/NoB/NoB/FDEBBACK_01910, FDEBBACK_01415, FDEBBACK_00890, FDEBBACK_03258, FDEBBACK_00272, FDEBBACK_02211	NoPV/-/-/-/NoPV/GIHLEBLJ_02370, GIHLEBLJ_02369	NoPV/-/NoPV/NoPV/NoPV/FHPFMLLL_02253	NoPV/-/-/-/NoPV/KIFOIBJG_00799, KIFOIBJG_01026	NoPV/-/-/NoPV/NoPV/BNAPOCOJ_02151	-	NoB/-/-/-/NoB/DJGMFOLP_00965, DJGMFOLP_00714	NoPV/-/-/-/NoPV/JGHDODPO_03314, JGHDODPO_01475, JGHDODPO_03315	NoPV/-/-/-/NoPV/BLEPDCHD_02469, BLEPDCHD_03717, BLEPDCHD_02468
Nicotinate and nicotinamide metabolism	rxn00338_c0	(1) O2_c0[c0] + (1) L-Aspartate_c0[c0] -> (1) H2O2_c0[c0] + (1) H+_c0[c0] + (1) Iminoaspartate_c0[c0]	(1) cpd00007[c0] + (1) cpd00041[c0] -> (1) cpd00025[c0] + (1) cpd00067[c0] + (1) cpd03470[c0]	>	OK	R00481	L-ASPARTATE-OXID-RXN.c			L-aspartate oxidase (EC 1.4.3.16)|L-amino-acid oxidase (EC 1.4.3.2)	c0	9	0	0	0	0	PosP/-/-/-/PosP/GIHOKGLK_01038	PosP/-/PosP/PosP/PosP/JOINCCCK_02965, JOINCCCK_01535	PosP/-/-/PosP/PosP/FDEBBACK_03085	PosP/-/-/-/PosP/GIHLEBLJ_00855	NoPV/-/NoPV/PosPV/PosPV/FHPFMLLL_02425	-	NoB/-/-/NoB/NoB/BNAPOCOJ_02727	PosP/-/-/PosP/PosP/OPHKCAJD_01706	PosP/-/-/-/PosP/DJGMFOLP_00798	-	PosPV/-/-/-/PosPV/BLEPDCHD_04157
Nicotinate and nicotinamide metabolism	rxn01646_c0	(1) Phosphate_c0[c0] + (1) N-Ribosylnicotinamide_c0[c0] <-> (1) H+_c0[c0] + (1) Nicotinamide_c0[c0] + (1) Ribose 1-phosphate_c0[c0]	(1) cpd00009[c0] + (1) cpd02016[c0] <-> (1) cpd00067[c0] + (1) cpd00133[c0] + (1) cpd00475[c0]	>	OK|HB	R02294				Purine nucleoside phosphorylase (EC 2.4.2.1)|N-Ribosylnicotinamide phosphorylase (EC 2.4.2.1)|purine-nucleoside phosphorylase (EC 2.4.2.1)	c0	9	0	0	0	0	NoB/-/-/-/NoB/GIHOKGLK_02490, GIHOKGLK_00794	NoB/-/NoB/NoB/NoB/JOINCCCK_00631, JOINCCCK_00638, JOINCCCK_00539	-	NoB/-/-/-/NoB/GIHLEBLJ_01551, GIHLEBLJ_02488	NoB/-/NoB/NoB/NoB/FHPFMLLL_01596	NoB/-/-/-/NoB/KIFOIBJG_01709, KIFOIBJG_00912, KIFOIBJG_00017, KIFOIBJG_00911	NoPV/-/-/NoPV/NoPV/BNAPOCOJ_03418	NoB/-/-/NoB/NoB/OPHKCAJD_00641	-	NoB/-/-/-/NoB/JGHDODPO_01359	NoB/-/-/-/NoB/BLEPDCHD_02418, BLEPDCHD_04043
Nicotinate and nicotinamide metabolism	rxn01647_c0	(1) Phosphate_c0[c0] + (1) Nicotinate D-ribonucleoside_c0[c0] <-> (1) H+_c0[c0] + (1) Niacin_c0[c0] + (1) Ribose 1-phosphate_c0[c0]	(1) cpd00009[c0] + (1) cpd03471[c0] <-> (1) cpd00067[c0] + (1) cpd00218[c0] + (1) cpd00475[c0]	>	OK|HB	R02295				Purine nucleoside phosphorylase (EC 2.4.2.1)|purine-nucleoside phosphorylase (EC 2.4.2.1)	c0	9	0	0	0	0	NoPV/-/-/-/NoPV/GIHOKGLK_00794, GIHOKGLK_02490	NoPV/-/NoPV/NoPV/NoPV/JOINCCCK_00631, JOINCCCK_00638, JOINCCCK_00539	-	NoPV/-/-/-/NoPV/GIHLEBLJ_01551, GIHLEBLJ_02488	NoPV/-/NoPV/NoPV/NoPV/FHPFMLLL_01596	NoPV/-/-/-/NoPV/KIFOIBJG_00912, KIFOIBJG_01709, KIFOIBJG_00911, KIFOIBJG_00017	NoPV/-/-/NoPV/NoPV/BNAPOCOJ_03418	NoB/-/-/NoB/NoB/OPHKCAJD_00641	-	NoPV/-/-/-/NoPV/JGHDODPO_01359	NoPV/-/-/-/NoPV/BLEPDCHD_04043, BLEPDCHD_02418
Nicotinate and nicotinamide metabolism	rxn02402_c0	(1) CO2_c0[c0] + (1) PPi_c0[c0] + (1) Nicotinate ribonucleotide_c0[c0] <- (1) H+_c0[c0] + (1) PRPP_c0[c0] + (1) Quinolinate_c0[c0]	(1) cpd00011[c0] + (1) cpd00012[c0] + (1) cpd00873[c0] <- (1) cpd00067[c0] + (1) cpd00103[c0] + (1) cpd02333[c0]	<	OK|HB	R03348	QUINOPRIBOTRANS-RXN.c			Quinolinate phosphoribosyltransferase [decarboxylating] (EC 2.4.2.19)|xanthine phosphoribosyltransferase (EC 2.4.2.22)	c0	9	0	0	0	0	NegN/-/-/-/NegN/GIHOKGLK_03135	NegN/-/NegN/NegN/NegN/JOINCCCK_02964	NegN/-/-/NegN/NegN/FDEBBACK_03086	NegN/-/-/-/NegN/GIHLEBLJ_01512	NegN/-/NegN/NegN/NegN/FHPFMLLL_02426	-	NegN/-/-/NegN/NegN/BNAPOCOJ_02726	NegN/-/-/NegN/NegN/OPHKCAJD_01707	NegN/-/-/-/NegN/DJGMFOLP_02044	-	NegN/-/-/-/NegN/BLEPDCHD_00884
Nicotinate and nicotinamide metabolism	rxn00299_c0	(1) H2O_c0[c0] + (1) GTP_c0[c0] -> (1) Formate_c0[c0] + (1) H+_c0[c0] + (1) 7,8-Dihydroneopterin 3'-triphosphate_c0[c0]	(1) cpd00001[c0] + (1) cpd00038[c0] -> (1) cpd00047[c0] + (1) cpd00067[c0] + (1) cpd02978[c0]	>	OK	R00424	GTP-CYCLOHYDRO-I-RXN.c			GTP cyclohydrolase I (EC 3.5.4.16) type 1|GTP cyclohydrolase I (EC 3.5.4.16) type 2|adenine deaminase (EC 3.5.4.2)	c0	8	0	0	0	0	PosPV/-/-/-/NoPV/GIHOKGLK_01318	PosPV/-/PosPV/PosPV/NoPV/JOINCCCK_00008	PosPV/-/-/PosPV/NoPV/FDEBBACK_03399	PosPV/-/-/-/NoPV/GIHLEBLJ_01902	PosP/-/PosP/PosP/NoPV/G	-	-	PosPV/-/-/PosPV/NoPV/OPHKCAJD_00393	PosPV/-/-/-/NoPV/DJGMFOLP_01312	-	PosPV/-/-/-/NoPV/BLEPDCHD_03839
Nicotinate and nicotinamide metabolism	rxn02988_c0	(2) H2O_c0[c0] + (1) Phosphate_c0[c0] + (1) Quinolinate_c0[c0] <- (1) Glycerone-phosphate_c0[c0] + (1) Iminoaspartate_c0[c0]	(2) cpd00001[c0] + (1) cpd00009[c0] + (1) cpd02333[c0] <- (1) cpd00095[c0] + (1) cpd03470[c0]	-	OK|HB	R04292	QUINOLINATE-SYNTHA-RXN.c			Quinolinate synthetase (EC 4.1.99.-)|cysteate synthase (EC 2.5.1.76)	c0	8	0	0	0	0	NegN/-/-/-/NegN/G	NegN/-/NegN/NegN/NegN/G	NegN/-/-/NegN/NegN/G	NegN/-/-/-/NegN/G	NegN/-/NegN/NegN/NegN/G	-	-	NegN/-/-/NegN/NegN/G	NegN/-/-/-/NegN/G	-	NegN/-/-/-/NegN/G
Nicotinate and nicotinamide metabolism	rxn00938_c0	(1) H2O_c0[c0] + (1) Nicotinamide_c0[c0] -> (1) NH3_c0[c0] + (1) Niacin_c0[c0]	(1) cpd00001[c0] + (1) cpd00133[c0] -> (1) cpd00013[c0] + (1) cpd00218[c0]	>	OK	R01268	NICOTINAMID-RXN.c			Nicotinamidase (EC 3.5.1.19)|pantothenase (EC 3.5.1.22)	c0	6	0	0	0	0	-	NoB/-/NoB/NoB/NoB/JOINCCCK_01736	NoB/-/-/NoB/NoB/FDEBBACK_02000	-	NoB/-/NoB/NoB/NoB/FHPFMLLL_02028	NoB/-/-/-/NoB/KIFOIBJG_02430	NoPV/-/-/NoPV/NoPV/BNAPOCOJ_03432	NoB/-/-/NoB/NoB/OPHKCAJD_01866	-	-	-
Nicotinate and nicotinamide metabolism	rxn08975_c0	(1) NADH_c0[c0] + (1) H+_c0[c0] + (1) Ubiquinone-8_c0[c0] -> (1) NAD_c0[c0] + (1) Ubiquinol-8_c0[c0]	(1) cpd00004[c0] + (1) cpd00067[c0] + (1) cpd15560[c0] -> (1) cpd00003[c0] + (1) cpd15561[c0]	>	OK		NADH-DEHYDROG-A-RXN.c.metaexp.CPD-9956_UBIQUINONE-8;NQOR-RXN.c.metaexp.CPD-9956_NAD_NADH_UBIQUINONE-8;RXN0-5330.c.metaexp.CPD-9956_UBIQUINONE-8			NADH dehydrogenase (EC 1.6.99.3)|NADH dehydrogenase, subunit 5	c0	5	0	0	0	0	NoPV/-/-/-/NoPV/GIHOKGLK_02583, GIHOKGLK_03140	-	-	NoPV/-/-/-/NoPV/GIHLEBLJ_01912, GIHLEBLJ_02159, GIHLEBLJ_01575	-	-	-	NoPV/-/-/NoPV/NoPV/OPHKCAJD_01014	-	NoPV/-/-/-/PosPV/JGHDODPO_00940	NoPV/-/-/-/NoPV/BLEPDCHD_00859, BLEPDCHD_02463
Nicotinate and nicotinamide metabolism	rxn08130_c0	(1) S-Adenosyl-L-methionine_c0[c0] + (1) 2-Demethylmenaquinol 8_c0[c0] -> (1) S-Adenosyl-homocysteine_c0[c0] + (1) H+_c0[c0] + (1) Menaquinol 8_c0[c0]	(1) cpd00017[c0] + (1) cpd15353[c0] -> (1) cpd00019[c0] + (1) cpd00067[c0] + (1) cpd15499[c0]	>	OK		ADOMET-DMK-METHYLTRANSFER-RXN.c				c0	3	0	0	0	0	PosP/-/-/-/PosP/G	-	PosP/-/-/PosP/PosP/G	-	-	-	-	-	PosP/-/-/-/PosP/G	-	-
Nicotinate and nicotinamide metabolism	rxn00083_c0	(1) NAD_c0[c0] + (1) NADPH_c0[c0] -> (1) NADH_c0[c0] + (1) NADP_c0[c0]	(1) cpd00003[c0] + (1) cpd00005[c0] -> (1) cpd00004[c0] + (1) cpd00006[c0]	-	OK	R00112	1.6.1.2-RXN.c;PYRNUTRANSHYDROGEN-RXN.c			Soluble pyridine nucleotide transhydrogenase (EC 1.6.1.1)|NAD(P) transhydrogenase alpha subunit (EC 1.6.1.2)|NAD(P) transhydrogenase subunit beta (EC 1.6.1.2)|NAD(P)+ transhydrogenase (B-specific) (EC 1.6.1.1)|NADPH---hemoprotein reductase (EC 1.6.2.4)	c0	2	0	0	0	0	-	-	-	-	-	-	-	PosPV/-/-/NoPV/PosPV/OPHKCAJD_03103	-	-	PosPV/-/-/-/PosPV/BLEPDCHD_03816, BLEPDCHD_03807
Nicotinate and nicotinamide metabolism	rxn00105_c0	(1) ATP_c0[c0] + (1) Nicotinamide ribonucleotide_c0[c0] <-> (1) NAD_c0[c0] + (1) PPi_c0[c0]	(1) cpd00002[c0] + (1) cpd00355[c0] <-> (1) cpd00003[c0] + (1) cpd00012[c0]	-	OK	R00137	2.7.7.1-RXN.c			Nicotinamide-nucleotide adenylyltransferase, NadM family (EC 2.7.7.1)|Nicotinamide-nucleotide adenylyltransferase, NadR family (EC 2.7.7.1)|Nicotinamide-nucleotide adenylyltransferase (EC 2.7.7.1)|mannose-1-phosphate guanylyltransferase (EC 2.7.7.13)|nicotinate-nucleotide adenylyltransferase (EC 2.7.7.18)	c0	2	0	0	0	0	-	-	-	-	-	-	NoNV/-/-/NoNV/PosV/BNAPOCOJ_03697	NoNV/-/-/NoNV/PosV/OPHKCAJD_01135	-	-	-
Nicotinate and nicotinamide metabolism	rxn01265_c0	(1) PPi_c0[c0] + (1) Nicotinate ribonucleotide_c0[c0] <- (1) PRPP_c0[c0] + (1) Niacin_c0[c0]	(1) cpd00012[c0] + (1) cpd00873[c0] <- (1) cpd00103[c0] + (1) cpd00218[c0]	<	OK|HB	R01724	NICOTINATEPRIBOSYLTRANS-RXN.c			Nicotinate phosphoribosyltransferase (EC 2.4.2.11)|guanosine phosphorylase (EC 2.4.2.15)	c0	2	0	0	0	0	-	-	-	-	-	NegN/-/-/-/NegN/G	-	-	-	NegN/-/-/-/NegN/G	-
Nicotinate and nicotinamide metabolism	rxn05005_c0	(1) S-Adenosyl-L-methionine_c0[c0] + (1) UroporphyrinogenIII_c0[c0] <-> (1) S-Adenosyl-homocysteine_c0[c0] + (1) H+_c0[c0] + (1) Precorrin 1_c0[c0]	(1) cpd00017[c0] + (1) cpd00774[c0] <-> (1) cpd00019[c0] + (1) cpd00067[c0] + (1) cpd11206[c0]	?	OK	R07237	UROPORIIIMETHYLTRANSA-RXN.c			Uroporphyrinogen-III methyltransferase (EC 2.1.1.107)|sterigmatocystin 8-O-methyltransferase (EC 2.1.1.110)	c0	2	0	0	0	0	-	-	PosP/-/-/PosP/PosP/FDEBBACK_01979	-	-	-	PosP/-/-/PosP/PosP/BNAPOCOJ_01058	-	-	-	-
Nicotinate and nicotinamide metabolism	rxn05006_c0	(1) S-Adenosyl-L-methionine_c0[c0] + (1) Precorrin 1_c0[c0] <-> (1) S-Adenosyl-homocysteine_c0[c0] + (1) Precorrin 2_c0[c0]	(1) cpd00017[c0] + (1) cpd11206[c0] <-> (1) cpd00019[c0] + (1) cpd01620[c0]	?	OK|HB	R07238	RXN-8675.c			Uroporphyrinogen-III methyltransferase (EC 2.1.1.107)|sterigmatocystin 8-O-methyltransferase (EC 2.1.1.110)	c0	2	0	0	0	0	-	-	PosP/-/-/PosP/PosP/FDEBBACK_01979	-	-	-	PosP/-/-/PosP/PosP/BNAPOCOJ_01058	-	-	-	-
Nicotinate and nicotinamide metabolism	rxn05117_c0	(1) NADP_c0[c0] + (1) L-Aspartate_c0[c0] -> (1) NADPH_c0[c0] + (2) H+_c0[c0] + (1) Iminoaspartate_c0[c0]	(1) cpd00006[c0] + (1) cpd00041[c0] -> (1) cpd00005[c0] + (2) cpd00067[c0] + (1) cpd03470[c0]	>	OK	R07407				L-Aspartate dehydrogenase (EC 1.4.1.21)|L-amino-acid dehydrogenase (EC 1.4.1.5)	c0	2	0	0	0	0	-	-	-	-	NoPV/-/NoPV/NoPV/NoPV/FHPFMLLL_04751	-	-	-	-	-	NoPV/-/-/-/NoPV/BLEPDCHD_01946
Nicotinate and nicotinamide metabolism	rxn05119_c0	(1) NAD_c0[c0] + (1) L-Aspartate_c0[c0] -> (1) NADH_c0[c0] + (2) H+_c0[c0] + (1) Iminoaspartate_c0[c0]	(1) cpd00003[c0] + (1) cpd00041[c0] -> (1) cpd00004[c0] + (2) cpd00067[c0] + (1) cpd03470[c0]	>	OK	R07410				L-Aspartate dehydrogenase (EC 1.4.1.21)|L-amino-acid dehydrogenase (EC 1.4.1.5)	c0	2	0	0	0	0	-	-	-	-	PosPV/-/PosPV/NoPV/NoPV/FHPFMLLL_04751	-	-	-	-	-	NoPV/-/-/-/NoPV/BLEPDCHD_01946
Nicotinate and nicotinamide metabolism	rxn04046_c0	(1) S-Adenosyl-L-methionine_c0[c0] + (2) H+_c0[c0] + (1) Cobalt-precorrin 2_c0[c0] <-> (1) S-Adenosyl-homocysteine_c0[c0] + (1) Cobalt-precorrin 3_c0[c0]	(1) cpd00017[c0] + (2) cpd00067[c0] + (1) cpd08368[c0] <-> (1) cpd00019[c0] + (1) cpd08369[c0]	?	HB|CI:-2		RXN-8760.c			Cobalt-precorrin-2 C20-methyltransferase (EC 2.1.1.130)	c0	1	0	0	0	0	-	-	-	-	NoB/-/NoB/NoB/NoB/FHPFMLLL_04531	-	-	-	-	-	-
Vitamin B6 metabolism	rxn01331_c0	(1) H2O_c0[c0] + (1) NAD_c0[c0] + (1) D-Erythrose4-phosphate_c0[c0] -> (1) NADH_c0[c0] + (2) H+_c0[c0] + (1) 4-Phosphoerythronate_c0[c0]	(1) cpd00001[c0] + (1) cpd00003[c0] + (1) cpd00236[c0] -> (1) cpd00004[c0] + (2) cpd00067[c0] + (1) cpd02147[c0]	-	OK	R01825	ERYTH4PDEHYDROG-RXN.c		1.2.1.72	NAD-dependent glyceraldehyde-3-phosphate dehydrogenase (EC 1.2.1.12)|D-erythrose-4-phosphate dehydrogenase (EC 1.2.1.72)|malonyl CoA reductase (malonate semialdehyde-forming) (EC 1.2.1.75)	c0	11	0	0	0	0	NoB/-/-/-/NoB/GIHOKGLK_00588	NoB/-/NoB/NoB/NoB/JOINCCCK_02125	NoB/-/-/NoB/NoB/FDEBBACK_00919	NoB/-/-/-/NoB/GIHLEBLJ_01033	NoB/-/NoB/NoB/NoB/FHPFMLLL_02901	NoB/-/-/-/NoB/KIFOIBJG_02540	NoB/-/-/NoB/NoB/BNAPOCOJ_00210	NoB/-/-/NoB/NoB/OPHKCAJD_00379, OPHKCAJD_03164	NoB/-/-/-/NoB/DJGMFOLP_00633	NoB/-/-/-/NoB/JGHDODPO_01323	NoB/-/-/-/NoB/BLEPDCHD_02720
Vitamin B6 metabolism	rxn03445_c0	(1) 2-Oxoglutarate_c0[c0] + (1) 4-(Phosphonooxy)-threonine_c0[c0] <-> (1) L-Glutamate_c0[c0] + (1) 2-Oxo-3-hydroxy-4-phosphobutanoate_c0[c0]	(1) cpd00024[c0] + (1) cpd03607[c0] <-> (1) cpd00023[c0] + (1) cpd03606[c0]	-	OK	R05085				Phosphoserine aminotransferase (EC 2.6.1.52)|1D-1-guanidino-3-amino-1,3-dideoxy-scyllo-inositol transaminase (EC 2.6.1.56)	c0	10	0	0	0	0	NoB/-/-/-/NoB/GIHOKGLK_03201	NoB/-/NoB/NoB/NoB/JOINCCCK_02466	NoB/-/-/NoB/NoB/FDEBBACK_00865	NoB/-/-/-/NoB/GIHLEBLJ_01939	NoB/-/NoB/NoB/NoB/FHPFMLLL_04430	NoB/-/-/-/NoB/KIFOIBJG_00918	NoB/-/-/NoB/NoB/BNAPOCOJ_03034	NoB/-/-/NoB/NoB/OPHKCAJD_00647	-	NoB/-/-/-/NoB/JGHDODPO_01327	NoB/-/-/-/NoB/BLEPDCHD_00472
Vitamin B6 metabolism	rxn03446_c0	(1) H2O_c0[c0] + (1) 4-(Phosphonooxy)-threonine_c0[c0] -> (1) Phosphate_c0[c0] + (1) 4-Hydroxy-L-threonine_c0[c0]	(1) cpd00001[c0] + (1) cpd03607[c0] -> (1) cpd00009[c0] + (1) cpd03608[c0]	-	OK|HB	R05086				Threonine synthase (EC 4.2.3.1)|sesquithujene synthase (EC 4.2.3.102)	c0	10	0	0	0	0	NoB/-/-/-/NoB/GIHOKGLK_02748	NoB/-/NoB/NoB/NoB/JOINCCCK_00682	NoB/-/-/NoB/NoB/FDEBBACK_03079	NoB/-/-/-/NoB/GIHLEBLJ_02145	NoB/-/NoB/NoB/NoB/FHPFMLLL_04767	NoB/-/-/-/NoB/KIFOIBJG_00149	NoB/-/-/NoB/NoB/BNAPOCOJ_03535	NoB/-/-/NoB/NoB/OPHKCAJD_01735	-	NoB/-/-/-/NoB/JGHDODPO_01647, JGHDODPO_02411	NoB/-/-/-/NoB/BLEPDCHD_00777
Vitamin B6 metabolism	rxn00124_c0	(1) ATP_c0[c0] + (1) Pyridoxal_c0[c0] <-> (1) ADP_c0[c0] + (1) Pyridoxal phosphate_c0[c0] + (1) H+_c0[c0]	(1) cpd00002[c0] + (1) cpd00215[c0] <-> (1) cpd00008[c0] + (1) cpd00016[c0] + (1) cpd00067[c0]	>	OK|HB	R00174	PYRIDOXKIN-RXN.c			Pyridoxal kinase (EC 2.7.1.35)|homoserine kinase (EC 2.7.1.39)	c0	9	0	0	0	0	NoNV/-/-/-/PosV/GIHOKGLK_02161	NoNV/-/NoNV/NoNV/PosV/JOINCCCK_03058	NoNV/-/-/NoNV/PosV/FDEBBACK_00068	-	NoNV/-/NoNV/NoNV/PosV/FHPFMLLL_02069, FHPFMLLL_00943	NoNV/-/-/-/PosV/KIFOIBJG_00962	NoNV/-/-/NoNV/PosV/BNAPOCOJ_00295	NoNV/-/-/NoNV/PosV/OPHKCAJD_01167	-	NoNV/-/-/-/PosV/JGHDODPO_03002	NoNV/-/-/-/PosV/BLEPDCHD_03792
Vitamin B6 metabolism	rxn01396_c0	(1) ATP_c0[c0] + (1) Pyridoxol_c0[c0] <-> (1) ADP_c0[c0] + (1) H+_c0[c0] + (1) Pyridoxine phosphate_c0[c0]	(1) cpd00002[c0] + (1) cpd00263[c0] <-> (1) cpd00008[c0] + (1) cpd00067[c0] + (1) cpd00478[c0]	>	OK|HB	R01909	PNKIN-RXN.c			Pyridoxal kinase (EC 2.7.1.35)|homoserine kinase (EC 2.7.1.39)	c0	9	0	0	0	0	NoB/-/-/-/NoB/GIHOKGLK_02161	NoB/-/NoB/NoB/NoB/JOINCCCK_03058	NoB/-/-/NoB/NoB/FDEBBACK_00068	-	NoB/-/NoB/NoB/NoB/FHPFMLLL_00943, FHPFMLLL_02069	NoB/-/-/-/NoB/KIFOIBJG_00962	NoB/-/-/NoB/NoB/BNAPOCOJ_00295	NoB/-/-/NoB/NoB/OPHKCAJD_01167	-	NoB/-/-/-/NoB/JGHDODPO_03002	NoB/-/-/-/NoB/BLEPDCHD_03792
Vitamin B6 metabolism	rxn01807_c0	(1) ATP_c0[c0] + (1) PM_c0[c0] <-> (1) ADP_c0[c0] + (1) H+_c0[c0] + (1) Pyridoxamine phosphate_c0[c0]	(1) cpd00002[c0] + (1) cpd00419[c0] <-> (1) cpd00008[c0] + (1) cpd00067[c0] + (1) cpd00493[c0]	>	OK|HB	R02493	PYRAMKIN-RXN.c			Pyridoxal kinase (EC 2.7.1.35)|homoserine kinase (EC 2.7.1.39)	c0	9	0	0	0	0	NoB/-/-/-/NoB/GIHOKGLK_02161	NoB/-/NoB/NoB/NoB/JOINCCCK_03058	NoB/-/-/NoB/NoB/FDEBBACK_00068	-	NoB/-/NoB/NoB/NoB/FHPFMLLL_00943, FHPFMLLL_02069	NoB/-/-/-/NoB/KIFOIBJG_00962	NoB/-/-/NoB/NoB/BNAPOCOJ_00295	NoB/-/-/NoB/NoB/OPHKCAJD_01167	-	NoB/-/-/-/NoB/JGHDODPO_03002	NoB/-/-/-/NoB/BLEPDCHD_03792
Vitamin B6 metabolism	rxn00299_c0	(1) H2O_c0[c0] + (1) GTP_c0[c0] -> (1) Formate_c0[c0] + (1) H+_c0[c0] + (1) 7,8-Dihydroneopterin 3'-triphosphate_c0[c0]	(1) cpd00001[c0] + (1) cpd00038[c0] -> (1) cpd00047[c0] + (1) cpd00067[c0] + (1) cpd02978[c0]	>	OK	R00424	GTP-CYCLOHYDRO-I-RXN.c			GTP cyclohydrolase I (EC 3.5.4.16) type 1|GTP cyclohydrolase I (EC 3.5.4.16) type 2|adenine deaminase (EC 3.5.4.2)	c0	8	0	0	0	0	PosPV/-/-/-/NoPV/GIHOKGLK_01318	PosPV/-/PosPV/PosPV/NoPV/JOINCCCK_00008	PosPV/-/-/PosPV/NoPV/FDEBBACK_03399	PosPV/-/-/-/NoPV/GIHLEBLJ_01902	PosP/-/PosP/PosP/NoPV/G	-	-	PosPV/-/-/PosPV/NoPV/OPHKCAJD_00393	PosPV/-/-/-/NoPV/DJGMFOLP_01312	-	PosPV/-/-/-/NoPV/BLEPDCHD_03839
Vitamin B6 metabolism	rxn03951_c0	(1) NAD_c0[c0] + (1) 4-(Phosphonooxy)-threonine_c0[c0] <-> (1) NADH_c0[c0] + (1) H+_c0[c0] + (1) 2-Amino-3-oxo-4-phosphonooxybutyrate_c0[c0]	(1) cpd00003[c0] + (1) cpd03607[c0] <-> (1) cpd00004[c0] + (1) cpd00067[c0] + (1) cpd04539[c0]	-	OK	R05681				4-hydroxythreonine-4-phosphate dehydrogenase (EC 1.1.1.262)|4-hydroxythreonine-4-phosphate dehydrogenase (EC 1.1.1.262)	c0	8	0	0	0	0	NoB/-/-/-/NoB/GIHOKGLK_00154	-	NoB/-/-/NoB/NoB/FDEBBACK_03858, FDEBBACK_00330, FDEBBACK_03446	NoB/-/-/-/NoB/GIHLEBLJ_01227	NoB/-/NoB/NoB/NoB/FHPFMLLL_03991	-	NoB/-/-/NoB/NoB/BNAPOCOJ_03454	NoB/-/-/NoB/NoB/OPHKCAJD_01884	NoB/-/-/-/NoB/DJGMFOLP_00731	-	NoB/-/-/-/NoB/BLEPDCHD_03043
Vitamin B6 metabolism	rxn00208_c0	(1) H2O_c0[c0] + (1) O2_c0[c0] + (1) Pyridoxamine phosphate_c0[c0] -> (1) NH3_c0[c0] + (1) Pyridoxal phosphate_c0[c0] + (1) H2O2_c0[c0]	(1) cpd00001[c0] + (1) cpd00007[c0] + (1) cpd00493[c0] -> (1) cpd00013[c0] + (1) cpd00016[c0] + (1) cpd00025[c0]	>	OK	R00277	PMPOXI-RXN.c			Pyridoxamine 5'-phosphate oxidase (EC 1.4.3.5)|pyridoxal 5'-phosphate synthase (EC 1.4.3.5)	c0	7	0	0	0	0	NoB/-/-/-/NoB/GIHOKGLK_03692	NoB/-/NoB/NoB/NoB/JOINCCCK_03070	-	-	NoB/-/NoB/NoB/NoB/FHPFMLLL_02553	-	NoB/-/-/NoB/NoB/BNAPOCOJ_02127	NoB/-/-/NoB/NoB/OPHKCAJD_01016	NoB/-/-/-/NoB/DJGMFOLP_02043	-	NoB/-/-/-/NoB/BLEPDCHD_00900
Vitamin B6 metabolism	rxn00209_c0	(1) O2_c0[c0] + (1) Pyridoxine phosphate_c0[c0] -> (1) Pyridoxal phosphate_c0[c0] + (1) H2O2_c0[c0]	(1) cpd00007[c0] + (1) cpd00478[c0] -> (1) cpd00016[c0] + (1) cpd00025[c0]	>	OK	R00278	PNPOXI-RXN.c			Pyridoxamine 5'-phosphate oxidase (EC 1.4.3.5)|pyridoxal 5'-phosphate synthase (EC 1.4.3.5)	c0	7	0	0	0	0	NoB/-/-/-/NoB/GIHOKGLK_03692	NoB/-/NoB/NoB/NoB/JOINCCCK_03070	-	-	NoB/-/NoB/NoB/NoB/FHPFMLLL_02553	-	NoB/-/-/NoB/NoB/BNAPOCOJ_02127	NoB/-/-/NoB/NoB/OPHKCAJD_01016	NoB/-/-/-/NoB/DJGMFOLP_02043	-	NoB/-/-/-/NoB/BLEPDCHD_00900
Vitamin B6 metabolism	rxn04070_c0	(1) 1-deoxy-D-xylulose5-phosphate_c0[c0] + (1) 3-Amino-2-oxopropyl phosphate_c0[c0] -> (2) H2O_c0[c0] + (1) Phosphate_c0[c0] + (1) H+_c0[c0] + (1) Pyridoxine phosphate_c0[c0]	(1) cpd08289[c0] + (1) cpd08449[c0] -> (2) cpd00001[c0] + (1) cpd00009[c0] + (1) cpd00067[c0] + (1) cpd00478[c0]	>	OK|HB	R05838	PDXJ-RXN.c		2.6.99.2	Pyridoxine 5'-phosphate synthase (EC 2.6.99.2)|phosphoglucokinase (EC 2.7.1.10)	c0	4	0	0	0	0	NoB/-/-/-/NoB/GIHOKGLK_01330	-	-	NoB/-/-/-/NoB/GIHLEBLJ_02420	-	-	-	-	NoB/-/-/-/NoB/DJGMFOLP_02133	-	NoB/-/-/-/NoB/BLEPDCHD_03852
Vitamin B6 metabolism	rxn02939_c0	(1) NAD_c0[c0] + (1) 4-Phosphoerythronate_c0[c0] <-> (1) NADH_c0[c0] + (1) H+_c0[c0] + (1) 2-Oxo-3-hydroxy-4-phosphobutanoate_c0[c0]	(1) cpd00003[c0] + (1) cpd02147[c0] <-> (1) cpd00004[c0] + (1) cpd00067[c0] + (1) cpd03606[c0]	-	OK	R04210	ERYTHRON4PDEHYDROG-RXN.c		1.1.1.290	Erythronate-4-phosphate dehydrogenase (EC 1.1.1.290)|4-phosphoerythronate dehydrogenase (EC 1.1.1.290)	c0	3	0	0	0	0	NoB/-/-/-/NoB/GIHOKGLK_00916	-	-	NoB/-/-/-/NoB/GIHLEBLJ_01115	-	-	-	-	-	-	NoB/-/-/-/NoB/BLEPDCHD_03308
Vitamin B6 metabolism	rxn05005_c0	(1) S-Adenosyl-L-methionine_c0[c0] + (1) UroporphyrinogenIII_c0[c0] <-> (1) S-Adenosyl-homocysteine_c0[c0] + (1) H+_c0[c0] + (1) Precorrin 1_c0[c0]	(1) cpd00017[c0] + (1) cpd00774[c0] <-> (1) cpd00019[c0] + (1) cpd00067[c0] + (1) cpd11206[c0]	?	OK	R07237	UROPORIIIMETHYLTRANSA-RXN.c			Uroporphyrinogen-III methyltransferase (EC 2.1.1.107)|sterigmatocystin 8-O-methyltransferase (EC 2.1.1.110)	c0	2	0	0	0	0	-	-	PosP/-/-/PosP/PosP/FDEBBACK_01979	-	-	-	PosP/-/-/PosP/PosP/BNAPOCOJ_01058	-	-	-	-
Vitamin B6 metabolism	rxn05006_c0	(1) S-Adenosyl-L-methionine_c0[c0] + (1) Precorrin 1_c0[c0] <-> (1) S-Adenosyl-homocysteine_c0[c0] + (1) Precorrin 2_c0[c0]	(1) cpd00017[c0] + (1) cpd11206[c0] <-> (1) cpd00019[c0] + (1) cpd01620[c0]	?	OK|HB	R07238	RXN-8675.c			Uroporphyrinogen-III methyltransferase (EC 2.1.1.107)|sterigmatocystin 8-O-methyltransferase (EC 2.1.1.110)	c0	2	0	0	0	0	-	-	PosP/-/-/PosP/PosP/FDEBBACK_01979	-	-	-	PosP/-/-/PosP/PosP/BNAPOCOJ_01058	-	-	-	-
Vitamin B6 metabolism	rxn01205_c0	(2) H2O_c0[c0] + (1) H+_c0[c0] + (1) 2-(Acetamidomethylene)succinate_c0[c0] -> (1) CO2_c0[c0] + (1) NH3_c0[c0] + (1) Acetate_c0[c0] + (1) 4-Oxobutanoate_c0[c0]	(2) cpd00001[c0] + (1) cpd00067[c0] + (1) cpd00893[c0] -> (1) cpd00011[c0] + (1) cpd00013[c0] + (1) cpd00029[c0] + (1) cpd00199[c0]	>	OK	R01649	3.5.1.29-RXN.c			2-(acetamidomethylene)succinate hydrolase (EC 3.5.1.29)|hippurate hydrolase (EC 3.5.1.32)	c0	1	0	0	0	0	-	-	-	-	-	-	-	NoB/-/-/NoB/NoB/OPHKCAJD_00781	-	-	-
Vitamin B6 metabolism	rxn04046_c0	(1) S-Adenosyl-L-methionine_c0[c0] + (2) H+_c0[c0] + (1) Cobalt-precorrin 2_c0[c0] <-> (1) S-Adenosyl-homocysteine_c0[c0] + (1) Cobalt-precorrin 3_c0[c0]	(1) cpd00017[c0] + (2) cpd00067[c0] + (1) cpd08368[c0] <-> (1) cpd00019[c0] + (1) cpd08369[c0]	?	HB|CI:-2		RXN-8760.c			Cobalt-precorrin-2 C20-methyltransferase (EC 2.1.1.130)	c0	1	0	0	0	0	-	-	-	-	NoB/-/NoB/NoB/NoB/FHPFMLLL_04531	-	-	-	-	-	-
Porphyrin and chlorophyll metabolism	rxn00224_c0	(1) Protoporphyrin_c0[c0] + (1) Fe2+_c0[c0] <- (1) Heme_c0[c0] + (2) H+_c0[c0]	(1) cpd01476[c0] + (1) cpd10515[c0] <- (1) cpd00028[c0] + (2) cpd00067[c0]	?	OK	R00310	PROTOHEMEFERROCHELAT-RXN.c;RXN0-6258.c			Ferrochelatase, protoheme ferro-lyase (EC 4.99.1.1)|aliphatic aldoxime dehydratase (EC 4.99.1.5)	c0	11	0	0	0	0	NegN/-/-/-/NegN/G	PosP/-/PosP/PosP/NoPV/G	PosP/-/-/PosP/NoPV/G	NegN/-/-/-/NegN/G	NegN/-/NegN/NegN/NegN/G	PosP/-/-/-/NoPV/G	PosP/-/-/PosP/NoPV/G	PosP/-/-/PosP/NoPV/G	PosP/-/-/-/NoPV/G	PosP/-/-/-/NoPV/G	NegN/-/-/-/NegN/G
Porphyrin and chlorophyll metabolism	rxn02056_c0	(2) H+_c0[c0] + (1) Siroheme_c0[c0] <- (1) Sirohydrochlorin_c0[c0] + (1) Fe2+_c0[c0]	(2) cpd00067[c0] + (1) cpd00557[c0] <- (1) cpd03426[c0] + (1) cpd10515[c0]	?	OK	R02864	SIROHEME-FERROCHELAT-RXN.c			Sirohydrochlorin ferrochelatase (EC 4.99.1.4)|heme ligase (EC 4.99.1.8)	c0	11	0	0	0	0	NegN/-/-/-/NegN/G	NegN/-/NegN/NegN/NegN/JOINCCCK_00672	NegN/-/-/NegN/NegN/G	NegN/-/-/-/NegN/G	NegN/-/NegN/NegN/NegN/G	NegN/-/-/-/NegN/G	NegN/-/-/NegN/NegN/G	NegN/-/-/NegN/NegN/G	NegN/-/-/-/NegN/G	NegN/-/-/-/NegN/G	NegN/-/-/-/NegN/G
Porphyrin and chlorophyll metabolism	rxn02288_c0	(4) H+_c0[c0] + (1) UroporphyrinogenIII_c0[c0] <- (4) CO2_c0[c0] + (1) CoproporphyrinogenIII_c0[c0]	(4) cpd00067[c0] + (1) cpd00774[c0] <- (4) cpd00011[c0] + (1) cpd02083[c0]	>	OK	R03197	UROGENDECARBOX-RXN.c			Uroporphyrinogen III decarboxylase (EC 4.1.1.37)|hydroxypyruvate decarboxylase (EC 4.1.1.40)	c0	11	0	0	0	0	NegN/-/-/-/NegN/G	PosP/-/PosP/PosP/NoPV/G	PosP/-/-/PosP/NoPV/G	NegN/-/-/-/NegN/G	NegN/-/NegN/NegN/NegN/G	PosP/-/-/-/NoPV/G	PosP/-/-/PosP/NoPV/G	PosP/-/-/PosP/NoPV/G	PosP/-/-/-/NoPV/G	PosP/-/-/-/NoPV/G	NegN/-/-/-/NegN/G
Porphyrin and chlorophyll metabolism	rxn02303_c0	(1) O2_c0[c0] + (2) H+_c0[c0] + (1) CoproporphyrinogenIII_c0[c0] <- (2) H2O_c0[c0] + (2) CO2_c0[c0] + (1) ProtoporphyrinogenIX_c0[c0]	(1) cpd00007[c0] + (2) cpd00067[c0] + (1) cpd02083[c0] <- (2) cpd00001[c0] + (2) cpd00011[c0] + (1) cpd00791[c0]	>	OK	R03220	RXN0-1461.c			Hypothetical radical SAM family enzyme in heat shock gene cluster, similarity with CPO of BS HemN-type|Coproporphyrinogen III oxidase, aerobic (EC 1.3.3.3)|acyl-CoA oxidase (EC 1.3.3.6)	c0	11	0	0	0	0	NegN/-/-/-/NegN/G	PosP/-/PosP/PosP/NoPV/JOINCCCK_01310	PosP/-/-/PosP/NoPV/FDEBBACK_03523	NegN/-/-/-/NegN/G	NegN/-/NegN/NegN/NegN/FHPFMLLL_02708	PosP/-/-/-/NoPV/KIFOIBJG_00510	PosP/-/-/PosP/NoPV/BNAPOCOJ_02160	PosP/-/-/PosP/NoPV/OPHKCAJD_00956	PosP/-/-/-/NoPV/DJGMFOLP_01784	PosP/-/-/-/NoPV/JGHDODPO_00732	NegN/-/-/-/NegN/G
Porphyrin and chlorophyll metabolism	rxn02774_c0	(1) NAD_c0[c0] + (1) Precorrin 2_c0[c0] -> (1) NADH_c0[c0] + (2) H+_c0[c0] + (1) Sirohydrochlorin_c0[c0]	(1) cpd00003[c0] + (1) cpd01620[c0] -> (1) cpd00004[c0] + (2) cpd00067[c0] + (1) cpd03426[c0]	?	OK|HB	R03947	DIMETHUROPORDEHYDROG-RXN.c		1.3.1.76	arogenate dehydrogenase [NAD(P)+] (EC 1.3.1.79)	c0	11	0	0	0	0	PosP/-/-/-/PosP/G	PosP/-/PosP/PosP/PosP/G	PosP/-/-/PosP/PosP/G	PosP/-/-/-/PosP/G	PosP/-/PosP/PosP/PosP/G	PosP/-/-/-/PosP/G	PosP/-/-/PosP/PosP/G	PosP/-/-/PosP/PosP/G	PosP/-/-/-/PosP/G	PosP/-/-/-/PosP/G	PosP/-/-/-/PosP/G
Porphyrin and chlorophyll metabolism	rxn02897_c0	(1) Nicotinate ribonucleotide_c0[c0] + (1) Dimethylbenzimidazole_c0[c0] <-> (1) H+_c0[c0] + (1) Niacin_c0[c0] + (1) alpha-Ribazole 5'-phosphate_c0[c0]	(1) cpd00873[c0] + (1) cpd01997[c0] <-> (1) cpd00067[c0] + (1) cpd00218[c0] + (1) cpd02904[c0]	-	OK	R04148	DMBPPRIBOSYLTRANS-RXN.c		2.4.2.21	Nicotinate-nucleotide--dimethylbenzimidazole phosphoribosyltransferase (EC 2.4.2.21)|flavone apiosyltransferase (EC 2.4.2.25)	c0	11	0	0	0	0	PosP/-/-/-/PosP/GIHOKGLK_02842	PosP/-/PosP/PosP/PosP/JOINCCCK_02412	PosP/-/-/PosP/PosP/FDEBBACK_03617, FDEBBACK_03014	PosP/-/-/-/PosP/G	PosP/-/PosP/PosP/PosP/FHPFMLLL_02137	PosP/-/-/-/PosP/G	PosP/-/-/PosP/PosP/BNAPOCOJ_01065	PosP/-/-/PosP/PosP/OPHKCAJD_01766	PosP/-/-/-/PosP/DJGMFOLP_00071	PosP/-/-/-/PosP/JGHDODPO_01578	PosP/-/-/-/PosP/G
Porphyrin and chlorophyll metabolism	rxn03150_c0	(1) H2O_c0[c0] + (1) alpha-Ribazole 5'-phosphate_c0[c0] -> (1) Phosphate_c0[c0] + (1) alpha-Ribazole_c0[c0]	(1) cpd00001[c0] + (1) cpd02904[c0] -> (1) cpd00009[c0] + (1) cpd03423[c0]	-	OK|HB	R04594	RIBAZOLEPHOSPHAT-RXN.c			Alpha-ribazole-5'-phosphate phosphatase (EC 3.1.3.73)|acireductone synthase (EC 3.1.3.77)	c0	11	0	0	0	0	PosP/-/-/-/PosP/GIHOKGLK_02840	PosP/-/PosP/PosP/PosP/JOINCCCK_02416	PosP/-/-/PosP/PosP/G	PosP/-/-/-/PosP/G	PosP/-/PosP/PosP/PosP/G	PosP/-/-/-/PosP/G	PosP/-/-/PosP/PosP/BNAPOCOJ_01063	PosP/-/-/PosP/PosP/OPHKCAJD_01770	PosP/-/-/-/PosP/G	PosP/-/-/-/PosP/JGHDODPO_01582	PosP/-/-/-/PosP/G
Porphyrin and chlorophyll metabolism	rxn03536_c0	(1) ATP_c0[c0] + (1) Adenosyl cobinamide_c0[c0] <-> (1) ADP_c0[c0] + (1) H+_c0[c0] + (1) Adenosyl cobinamide phosphate_c0[c0]	(1) cpd00002[c0] + (1) cpd03918[c0] <-> (1) cpd00008[c0] + (1) cpd00067[c0] + (1) cpd03919[c0]	>	OK	R05221	COBINAMIDEKIN-RXN.c			Adenosylcobinamide-phosphate guanylyltransferase (EC 2.7.7.62)|ribulokinase (EC 2.7.1.16)	c0	11	0	0	0	0	PosV/-/-/-/NoV/GIHOKGLK_02843	PosV/-/PosV/PosV/PosV/JOINCCCK_02415, JOINCCCK_02413	PosP/-/-/PosP/PosP/FDEBBACK_01968	PosP/-/-/-/PosP/G	PosV/-/PosV/PosV/PosV/FHPFMLLL_02138	PosP/-/-/-/PosP/G	PosV/-/-/PosV/PosV/BNAPOCOJ_01053	PosV/-/-/PosV/PosV/OPHKCAJD_01767	PosV/-/-/-/PosV/DJGMFOLP_00074	PosV/-/-/-/PosV/JGHDODPO_01579, JGHDODPO_01581	PosP/-/-/-/PosP/G
Porphyrin and chlorophyll metabolism	rxn03537_c0	(1) GTP_c0[c0] + (1) Adenosyl cobinamide phosphate_c0[c0] <-> (1) PPi_c0[c0] + (1) H+_c0[c0] + (1) Adenosylcobinamide-GDP_c0[c0]	(1) cpd00038[c0] + (1) cpd03919[c0] <-> (1) cpd00012[c0] + (1) cpd00067[c0] + (1) cpd03920[c0]	?	OK|HB	R05222	COBINPGUANYLYLTRANS-RXN.c		2.7.7.62	Adenosylcobinamide-phosphate guanylyltransferase (EC 2.7.7.62)|malonate decarboxylase holo-[acyl-carrier protein] synthase (EC 2.7.7.66)	c0	11	0	0	0	0	PosP/-/-/-/PosP/GIHOKGLK_02843	PosP/-/PosP/PosP/PosP/JOINCCCK_02415, JOINCCCK_02413	PosP/-/-/PosP/PosP/FDEBBACK_01968	PosP/-/-/-/PosP/G	PosP/-/PosP/PosP/PosP/FHPFMLLL_02138	PosP/-/-/-/PosP/G	PosP/-/-/PosP/PosP/BNAPOCOJ_01053	PosP/-/-/PosP/PosP/OPHKCAJD_01767	PosP/-/-/-/PosP/DJGMFOLP_00074	PosP/-/-/-/PosP/JGHDODPO_01581, JGHDODPO_01579	PosP/-/-/-/PosP/G
Porphyrin and chlorophyll metabolism	rxn03538_c0	(1) alpha-Ribazole_c0[c0] + (1) Adenosylcobinamide-GDP_c0[c0] -> (1) H+_c0[c0] + (1) GMP_c0[c0] + (1) Calomide_c0[c0]	(1) cpd03423[c0] + (1) cpd03920[c0] -> (1) cpd00067[c0] + (1) cpd00126[c0] + (1) cpd00166[c0]	<	OK|HB	R05223	COBALAMINSYN-RXN.c			Cobalamin synthase|ceramide cholinephosphotransferase (EC 2.7.8.3)	c0	11	0	0	0	0	PosP/-/-/-/PosP/G	PosP/-/PosP/PosP/PosP/G	PosP/-/-/PosP/PosP/G	PosP/-/-/-/PosP/G	PosP/-/PosP/PosP/PosP/G	PosP/-/-/-/PosP/G	PosP/-/-/PosP/PosP/G	PosP/-/-/PosP/PosP/G	PosP/-/-/-/PosP/G	PosP/-/-/-/PosP/G	PosP/-/-/-/PosP/G
Porphyrin and chlorophyll metabolism	rxn05029_c0	(1) ATP_c0[c0] + (1) H+_c0[c0] + (1) Cobinamide_c0[c0] -> (1) Triphosphate_c0[c0] + (1) Adenosyl cobinamide_c0[c0]	(1) cpd00002[c0] + (1) cpd00067[c0] + (1) cpd03422[c0] -> (1) cpd00421[c0] + (1) cpd03918[c0]	?	OK|HB	R07268	BTUR2-RXN.c			Cob(I)alamin adenosyltransferase PduO (EC 2.5.1.17)|Cob(I)alamin adenosyltransferase (EC 2.5.1.17)|rubber cis-polyprenylcistransferase (EC 2.5.1.20)	c0	11	0	0	0	0	PosP/-/-/-/PosP/G	PosP/-/PosP/PosP/PosP/G	PosP/-/-/PosP/PosP/G	PosP/-/-/-/PosP/GIHLEBLJ_02365	PosP/-/PosP/PosP/PosP/FHPFMLLL_04276, FHPFMLLL_03028	PosP/-/-/-/PosP/KIFOIBJG_02544	PosP/-/-/PosP/PosP/BNAPOCOJ_03592	PosP/-/-/PosP/PosP/OPHKCAJD_00113	PosP/-/-/-/PosP/DJGMFOLP_02155	PosP/-/-/-/PosP/JGHDODPO_02165	PosP/-/-/-/PosP/G
Porphyrin and chlorophyll metabolism	rxn06937_c0	(1) ATP_c0[c0] + (1) L-Glutamate_c0[c0] + (1) tRNA-Glu_c0[c0] -> (1) PPi_c0[c0] + (1) AMP_c0[c0] + (1) H+_c0[c0] + (1) L-Glutamyl-tRNA-Glu_c0[c0]	(1) cpd00002[c0] + (1) cpd00023[c0] + (1) cpd11912[c0] -> (1) cpd00012[c0] + (1) cpd00018[c0] + (1) cpd00067[c0] + (1) cpd12227[c0]	?	OK|HB	R05578				Glutamyl-tRNA synthetase (EC 6.1.1.17)|phenylalanine---tRNA ligase (EC 6.1.1.20)|threonine---tRNA ligase (EC 6.1.1.3)	c0	11	0	0	0	0	NoB/-/-/-/NoB/GIHOKGLK_04272	PosP/-/PosP/PosP/PosP/JOINCCCK_00433	PosP/-/-/PosP/PosP/FDEBBACK_03498	NoB/-/-/-/NoB/GIHLEBLJ_02394	NoB/-/NoB/NoB/NoB/FHPFMLLL_03026	PosP/-/-/-/PosP/KIFOIBJG_02552	NoB/-/-/NoB/NoB/BNAPOCOJ_02276	NoB/-/-/NoB/NoB/OPHKCAJD_00594	PosP/-/-/-/PosP/DJGMFOLP_00484	PosP/-/-/-/PosP/JGHDODPO_01808	NoB/-/-/-/NoB/BLEPDCHD_02791
Porphyrin and chlorophyll metabolism	rxn02264_c0	(1) Hydroxymethylbilane_c0[c0] <-> (1) H2O_c0[c0] + (1) UroporphyrinogenIII_c0[c0]	(1) cpd00755[c0] <-> (1) cpd00001[c0] + (1) cpd00774[c0]	?	OK	R03165	UROGENIIISYN-RXN.c			Uroporphyrinogen-III synthase (EC 4.2.1.75)|2-methylcitrate dehydratase (EC 4.2.1.79)	c0	10	0	0	0	0	NoB/-/-/-/NoB/GIHOKGLK_01095	PosP/-/PosP/PosP/PosP/G	PosP/-/-/PosP/PosP/FDEBBACK_01979	NoB/-/-/-/NoB/GIHLEBLJ_00890	-	PosP/-/-/-/PosP/G	PosP/-/-/PosP/PosP/BNAPOCOJ_01058	PosP/-/-/PosP/PosP/G	PosP/-/-/-/PosP/G	PosP/-/-/-/PosP/G	NoB/-/-/-/NoB/BLEPDCHD_04124
Porphyrin and chlorophyll metabolism	rxn02287_c0	(2) S-Adenosyl-L-methionine_c0[c0] + (1) UroporphyrinogenIII_c0[c0] -> (2) S-Adenosyl-homocysteine_c0[c0] + (1) H+_c0[c0] + (1) Precorrin 2_c0[c0]	(2) cpd00017[c0] + (1) cpd00774[c0] -> (2) cpd00019[c0] + (1) cpd00067[c0] + (1) cpd01620[c0]	?	OK|HB	R03194	RXN-13403.c			sterigmatocystin 8-O-methyltransferase (EC 2.1.1.110)	c0	9	0	0	0	0	PosP/-/-/-/PosP/G	PosP/-/PosP/PosP/PosP/G	-	PosP/-/-/-/PosP/G	PosP/-/PosP/PosP/PosP/G	PosP/-/-/-/PosP/G	-	PosP/-/-/PosP/PosP/G	PosP/-/-/-/PosP/G	PosP/-/-/-/PosP/G	PosP/-/-/-/PosP/G
Porphyrin and chlorophyll metabolism	rxn00060_c0	(1) H2O_c0[c0] + (4) Porphobilinogen_c0[c0] -> (4) NH3_c0[c0] + (1) Hydroxymethylbilane_c0[c0]	(1) cpd00001[c0] + (4) cpd00689[c0] -> (4) cpd00013[c0] + (1) cpd00755[c0]	>	OK	R00084	OHMETHYLBILANESYN-RXN.c			Porphobilinogen deaminase (EC 2.5.1.61)|O-phosphoserine sulfhydrylase (EC 2.5.1.65)	c0	8	0	0	0	0	-	PosP/-/PosP/PosP/PosP/JOINCCCK_00673	PosP/-/-/PosP/PosP/FDEBBACK_01979	-	NoB/-/NoB/NoB/NoB/FHPFMLLL_02152	PosP/-/-/-/PosP/KIFOIBJG_02190	PosP/-/-/PosP/PosP/BNAPOCOJ_01059	PosP/-/-/PosP/PosP/OPHKCAJD_01784	PosP/-/-/-/PosP/DJGMFOLP_01315	PosP/-/-/-/PosP/JGHDODPO_01595	-
Porphyrin and chlorophyll metabolism	rxn04045_c0	(1) Co2+_c0[c0] + (1) Sirohydrochlorin_c0[c0] <-> (2) H+_c0[c0] + (1) Cobalt-precorrin 2_c0[c0]	(1) cpd00149[c0] + (1) cpd03426[c0] <-> (2) cpd00067[c0] + (1) cpd08368[c0]	?	OK|HB	R05807	4.99.1.3-RXN.c			Sirohydrochlorin cobaltochelatase (EC 4.99.1.3)|Sirohydrochlorin cobaltochelatase CbiK (EC 4.99.1.3)|phenylacetaldoxime dehydratase (EC 4.99.1.7)	c0	8	0	0	0	0	NoB/-/-/-/NoB/GIHOKGLK_02816, GIHOKGLK_02808	NoB/-/NoB/NoB/NoB/JOINCCCK_00640	NoB/-/-/NoB/NoB/FDEBBACK_01976	-	NoB/-/NoB/NoB/NoB/FHPFMLLL_04893	NoB/-/-/-/NoB/KIFOIBJG_02331	NoB/-/-/NoB/NoB/BNAPOCOJ_01072	NoB/-/-/NoB/NoB/OPHKCAJD_01781	-	NoB/-/-/-/NoB/JGHDODPO_01587	-
Porphyrin and chlorophyll metabolism	rxn04385_c0	(1) H+_c0[c0] + (1) L-Threonine phosphate_c0[c0] -> (1) CO2_c0[c0] + (1) (R)-1-Aminopropan-2-yl phosphate_c0[c0]	(1) cpd00067[c0] + (1) cpd08928[c0] -> (1) cpd00011[c0] + (1) cpd02547[c0]	>	OK	R06530	4.1.1.81-RXN.c		4.1.1.81	L-threonine 3-O-phosphate decarboxylase (EC 4.1.1.81)|3-dehydro-L-gulonate-6-phosphate decarboxylase (EC 4.1.1.85)	c0	8	0	0	0	0	NoB/-/-/-/NoB/GIHOKGLK_02836	NoB/-/NoB/NoB/NoB/JOINCCCK_00653	NoB/-/-/NoB/NoB/FDEBBACK_01969	-	NoB/-/NoB/NoB/NoB/FHPFMLLL_02143	-	NoB/-/-/NoB/NoB/BNAPOCOJ_01061	NoB/-/-/NoB/NoB/OPHKCAJD_01772	NoB/-/-/-/NoB/DJGMFOLP_00069	NoB/-/-/-/NoB/JGHDODPO_01584	-
Porphyrin and chlorophyll metabolism	rxn04413_c0	(1) GTP_c0[c0] + (1) Adenosyl cobinamide_c0[c0] <-> (1) GDP_c0[c0] + (1) H+_c0[c0] + (1) Adenosyl cobinamide phosphate_c0[c0]	(1) cpd00038[c0] + (1) cpd03918[c0] <-> (1) cpd00031[c0] + (1) cpd00067[c0] + (1) cpd03919[c0]	>	OK	R06558				Adenosylcobinamide-phosphate guanylyltransferase (EC 2.7.7.62)|ribulokinase (EC 2.7.1.16)	c0	8	0	0	0	0	NoV/-/-/-/PosV/GIHOKGLK_02843	NoV/-/NoV/NoV/NoV/JOINCCCK_02413, JOINCCCK_02415	NegN/-/-/NegN/NegN/FDEBBACK_01968	-	NoV/-/NoV/NegV/NegV/FHPFMLLL_02138	-	NegV/-/-/NegV/NegV/BNAPOCOJ_01053	NegV/-/-/NegV/NegV/OPHKCAJD_01767	NoV/-/-/-/NoV/DJGMFOLP_00074	NoV/-/-/-/NoV/JGHDODPO_01579, JGHDODPO_01581	-
Porphyrin and chlorophyll metabolism	rxn00029_c0	(2) 5-Aminolevulinate_c0[c0] -> (2) H2O_c0[c0] + (1) H+_c0[c0] + (1) Porphobilinogen_c0[c0]	(2) cpd00338[c0] -> (2) cpd00001[c0] + (1) cpd00067[c0] + (1) cpd00689[c0]	>	OK	R00036	PORPHOBILSYNTH-RXN.c		4.2.1.24	Porphobilinogen synthase (EC 4.2.1.24)|propanediol dehydratase (EC 4.2.1.28)	c0	7	0	0	0	0	-	PosP/-/PosP/PosP/PosP/JOINCCCK_00675	PosP/-/-/PosP/PosP/FDEBBACK_01978	-	-	PosP/-/-/-/PosP/KIFOIBJG_01599	PosP/-/-/PosP/PosP/G	PosP/-/-/PosP/PosP/OPHKCAJD_01785	PosP/-/-/-/PosP/DJGMFOLP_02314	PosP/-/-/-/PosP/JGHDODPO_01597	-
Porphyrin and chlorophyll metabolism	rxn02304_c0	(3) O2_c0[c0] + (2) ProtoporphyrinogenIX_c0[c0] <- (6) H2O_c0[c0] + (2) Protoporphyrin_c0[c0]	(3) cpd00007[c0] + (2) cpd00791[c0] <- (6) cpd00001[c0] + (2) cpd01476[c0]	?	OK	R03222	PROTOPORGENOXI-RXN.c			Protoporphyrinogen IX oxidase, aerobic, HemY (EC 1.3.3.4)|dihydrouracil oxidase (EC 1.3.3.7)	c0	7	0	0	0	0	NegN/-/-/-/NegN/G	-	PosP/-/-/PosP/NoPV/G	-	NegN/-/NegN/NegN/NegN/G	PosP/-/-/-/NoPV/G	NegN/-/-/NegN/NegN/G	-	PosP/-/-/-/NoPV/G	PosP/-/-/-/NoPV/G	-
Porphyrin and chlorophyll metabolism	rxn03535_c0	(1) ATP_c0[c0] + (1) H+_c0[c0] + (1) Cob(I)yrinate diamide_c0[c0] <-> (1) Triphosphate_c0[c0] + (1) Adenosyl cobyrinate diamide_c0[c0]	(1) cpd00002[c0] + (1) cpd00067[c0] + (1) cpd03915[c0] <-> (1) cpd00421[c0] + (1) cpd03916[c0]	?	OK|HB	R05220	R344-RXN.c			Cob(I)alamin adenosyltransferase PduO (EC 2.5.1.17)|Cob(I)alamin adenosyltransferase (EC 2.5.1.17)|rubber cis-polyprenylcistransferase (EC 2.5.1.20)	c0	7	0	0	0	0	-	-	-	NoB/-/-/-/NoB/GIHLEBLJ_02365	NoB/-/NoB/NoB/NoB/FHPFMLLL_03028, FHPFMLLL_04276	NoB/-/-/-/NoB/KIFOIBJG_02544	NoB/-/-/NoB/NoB/BNAPOCOJ_03592	NoB/-/-/NoB/NoB/OPHKCAJD_00113	NoB/-/-/-/NoB/DJGMFOLP_02155	NoB/-/-/-/NoB/JGHDODPO_02165	-
Porphyrin and chlorophyll metabolism	rxn01629_c0	(1) 5-Aminolevulinate_c0[c0] <- (1) L-Glutamate1-semialdehyde_c0[c0]	(1) cpd00338[c0] <- (1) cpd02345[c0]	-	OK	R02272	GSAAMINOTRANS-RXN.c			Glutamate-1-semialdehyde aminotransferase (EC 5.4.3.8)|3-(hydroxyamino)phenol mutase (EC 5.4.4.3)	c0	5	0	0	0	0	-	NegN/-/NegN/NegN/NegN/G	NegN/-/-/NegN/NegN/G	-	-	NegN/-/-/-/NegN/G	-	-	NegN/-/-/-/NegN/G	NegN/-/-/-/NegN/G	-
Porphyrin and chlorophyll metabolism	rxn06591_c0	(1) NADPH_c0[c0] + (1) H+_c0[c0] + (1) L-Glutamyl-tRNA-Glu_c0[c0] <-> (1) NADP_c0[c0] + (1) L-Glutamate1-semialdehyde_c0[c0] + (1) tRNA-Glu_c0[c0]	(1) cpd00005[c0] + (1) cpd00067[c0] + (1) cpd12227[c0] <-> (1) cpd00006[c0] + (1) cpd02345[c0] + (1) cpd11912[c0]	?	OK	R04109				Glutamyl-tRNA reductase (EC 1.2.1.70)|sulfoacetaldehyde dehydrogenase (EC 1.2.1.73)	c0	5	0	0	0	0	-	PosP/-/PosP/PosP/PosP/JOINCCCK_00671	PosP/-/-/PosP/PosP/FDEBBACK_01981	-	-	PosP/-/-/-/PosP/KIFOIBJG_01598	-	-	PosP/-/-/-/PosP/DJGMFOLP_01314	PosP/-/-/-/PosP/JGHDODPO_01593	-
Porphyrin and chlorophyll metabolism	rxn00074_c0	(1) NAD_c0[c0] + (1) H+_c0[c0] + (2) Cbl_c0[c0] <-> (1) NADH_c0[c0] + (2) Vitamin B12r_c0[c0]	(1) cpd00003[c0] + (1) cpd00067[c0] + (2) cpd00635[c0] <-> (1) cpd00004[c0] + (2) cpd00423[c0]	<	OK	R00099	COBIIALAMIN-REDUCTASE-RXN.c		1.16.1.4	Cob(II)alamin reductase|ferric-chelate reductase (EC 1.16.1.7)	c0	4	0	0	0	0	-	-	NoB/-/-/NoB/NoB/FDEBBACK_02520	-	NoB/-/NoB/NoB/NoB/FHPFMLLL_00654	-	NoB/-/-/NoB/NoB/BNAPOCOJ_01423	-	-	NoB/-/-/-/NoB/JGHDODPO_03654	-
Porphyrin and chlorophyll metabolism	rxn03540_c0	(4) H2O_c0[c0] + (4) ATP_c0[c0] + (4) L-Glutamine_c0[c0] + (1) Adenosyl cobyrinate diamide_c0[c0] <-> (4) ADP_c0[c0] + (4) Phosphate_c0[c0] + (4) L-Glutamate_c0[c0] + (4) H+_c0[c0] + (1) Adenosylcobyric acid_c0[c0]	(4) cpd00001[c0] + (4) cpd00002[c0] + (4) cpd00053[c0] + (1) cpd03916[c0] <-> (4) cpd00008[c0] + (4) cpd00009[c0] + (4) cpd00023[c0] + (4) cpd00067[c0] + (1) cpd03917[c0]	>	OK	R05225	R345-RXN.c		6.3.5.10	Cobyric acid synthase|asparagine synthase (glutamine-hydrolysing) (EC 6.3.5.4)	c0	3	0	0	0	0	-	NoB/-/NoB/NoB/NoB/JOINCCCK_00382	-	-	-	-	NoB/-/-/NoB/NoB/BNAPOCOJ_02139	NoB/-/-/NoB/NoB/OPHKCAJD_00974	-	-	-
Porphyrin and chlorophyll metabolism	rxn00599_c0	(1) Glycine_c0[c0] + (1) H+_c0[c0] + (1) Succinyl-CoA_c0[c0] -> (1) CoA_c0[c0] + (1) CO2_c0[c0] + (1) 5-Aminolevulinate_c0[c0]	(1) cpd00033[c0] + (1) cpd00067[c0] + (1) cpd00078[c0] -> (1) cpd00010[c0] + (1) cpd00011[c0] + (1) cpd00338[c0]	>	OK	R00830	5-AMINOLEVULINIC-ACID-SYNTHASE-RXN.c			5-aminolevulinate synthase (EC 2.3.1.37)|acyl-[acyl-carrier-protein]---phospholipid O-acyltransferase (EC 2.3.1.40)	c0	2	0	0	0	0	-	-	-	-	-	-	PosP/-/-/PosP/PosP/G	PosP/-/-/PosP/PosP/G	-	-	-
Porphyrin and chlorophyll metabolism	rxn05005_c0	(1) S-Adenosyl-L-methionine_c0[c0] + (1) UroporphyrinogenIII_c0[c0] <-> (1) S-Adenosyl-homocysteine_c0[c0] + (1) H+_c0[c0] + (1) Precorrin 1_c0[c0]	(1) cpd00017[c0] + (1) cpd00774[c0] <-> (1) cpd00019[c0] + (1) cpd00067[c0] + (1) cpd11206[c0]	?	OK	R07237	UROPORIIIMETHYLTRANSA-RXN.c			Uroporphyrinogen-III methyltransferase (EC 2.1.1.107)|sterigmatocystin 8-O-methyltransferase (EC 2.1.1.110)	c0	2	0	0	0	0	-	-	PosP/-/-/PosP/PosP/FDEBBACK_01979	-	-	-	PosP/-/-/PosP/PosP/BNAPOCOJ_01058	-	-	-	-
Porphyrin and chlorophyll metabolism	rxn05006_c0	(1) S-Adenosyl-L-methionine_c0[c0] + (1) Precorrin 1_c0[c0] <-> (1) S-Adenosyl-homocysteine_c0[c0] + (1) Precorrin 2_c0[c0]	(1) cpd00017[c0] + (1) cpd11206[c0] <-> (1) cpd00019[c0] + (1) cpd01620[c0]	?	OK|HB	R07238	RXN-8675.c			Uroporphyrinogen-III methyltransferase (EC 2.1.1.107)|sterigmatocystin 8-O-methyltransferase (EC 2.1.1.110)	c0	2	0	0	0	0	-	-	PosP/-/-/PosP/PosP/FDEBBACK_01979	-	-	-	PosP/-/-/PosP/PosP/BNAPOCOJ_01058	-	-	-	-
Porphyrin and chlorophyll metabolism	rxn02775_c0	(1) S-Adenosyl-L-methionine_c0[c0] + (1) Precorrin 2_c0[c0] <-> (1) S-Adenosyl-homocysteine_c0[c0] + (1) H+_c0[c0] + (1) Precorrin 3A_c0[c0]	(1) cpd00017[c0] + (1) cpd01620[c0] <-> (1) cpd00019[c0] + (1) cpd00067[c0] + (1) cpd03420[c0]	?	OK|HB	R03948	2.1.1.130-RXN.c		2.1.1.130	Cobalt-precorrin-2 C20-methyltransferase (EC 2.1.1.130)|precorrin-2 C20-methyltransferase (EC 2.1.1.130)	c0	1	0	0	0	0	-	-	-	-	NoB/-/NoB/NoB/NoB/FHPFMLLL_04531	-	-	-	-	-	-
Porphyrin and chlorophyll metabolism	rxn03491_c0	(2) S-Adenosyl-L-methionine_c0[c0] + (1) Precorrin 6B_c0[c0] <-> (1) CO2_c0[c0] + (2) S-Adenosyl-homocysteine_c0[c0] + (2) H+_c0[c0] + (1) Precorrin 8_c0[c0]	(2) cpd00017[c0] + (1) cpd03760[c0] <-> (1) cpd00011[c0] + (2) cpd00019[c0] + (2) cpd00067[c0] + (1) cpd03835[c0]	?	OK	R05149	2.1.1.132-RXN.c			Cobalt-precorrin-6y C15-methyltransferase [decarboxylating] (EC 2.1.1.-)|Cobalt-precorrin-6y C5-methyltransferase (EC 2.1.1.-)|chlorophenol O-methyltransferase (EC 2.1.1.136)	c0	1	0	0	0	0	-	-	-	-	-	-	NoB/-/-/NoB/NoB/BNAPOCOJ_01067	-	-	-	-
Porphyrin and chlorophyll metabolism	rxn03492_c0	(1) NADP_c0[c0] + (1) Precorrin 6B_c0[c0] <-> (1) NADPH_c0[c0] + (1) H+_c0[c0] + (1) Precorrin 6A_c0[c0]	(1) cpd00006[c0] + (1) cpd03760[c0] <-> (1) cpd00005[c0] + (1) cpd00067[c0] + (1) cpd03761[c0]	?	OK	R05150	1.3.1.54-RXN.c			Cobalt-precorrin-6x reductase (EC 1.3.1.54)|phloroglucinol reductase (EC 1.3.1.57)	c0	1	0	0	0	0	-	-	-	-	-	-	-	-	-	NoB/-/-/-/NoB/JGHDODPO_01575	-
Porphyrin and chlorophyll metabolism	rxn04046_c0	(1) S-Adenosyl-L-methionine_c0[c0] + (2) H+_c0[c0] + (1) Cobalt-precorrin 2_c0[c0] <-> (1) S-Adenosyl-homocysteine_c0[c0] + (1) Cobalt-precorrin 3_c0[c0]	(1) cpd00017[c0] + (2) cpd00067[c0] + (1) cpd08368[c0] <-> (1) cpd00019[c0] + (1) cpd08369[c0]	?	HB|CI:-2		RXN-8760.c			Cobalt-precorrin-2 C20-methyltransferase (EC 2.1.1.130)	c0	1	0	0	0	0	-	-	-	-	NoB/-/NoB/NoB/NoB/FHPFMLLL_04531	-	-	-	-	-	-
Porphyrin and chlorophyll metabolism	rxn04050_c0	(1) NADPH_c0[c0] + (1) H+_c0[c0] + (1) Cobalt-precorrin 6_c0[c0] <-> (1) NADP_c0[c0] + (1) Cobalt-precorrin 6B_c0[c0]	(1) cpd00005[c0] + (1) cpd00067[c0] + (1) cpd08372[c0] <-> (1) cpd00006[c0] + (1) cpd08373[c0]	?	OK	R05812	RXN-8765.c			Cobalt-precorrin-6x reductase (EC 1.3.1.54)|phloroglucinol reductase (EC 1.3.1.57)	c0	1	0	0	0	0	-	-	-	-	-	-	-	-	-	NoB/-/-/-/NoB/JGHDODPO_01575	-
Porphyrin and chlorophyll metabolism	rxn07588_c0	(1) S-Adenosyl-L-methionine_c0[c0] + (1) Cobalt-precorrin 6B_c0[c0] <-> (1) S-Adenosyl-homocysteine_c0[c0] + (1) H+_c0[c0] + (1) Cobalt-precorrin 7_c0[c0]	(1) cpd00017[c0] + (1) cpd08373[c0] <-> (1) cpd00019[c0] + (1) cpd00067[c0] + (1) cpd14961[c0]	?	OK	R07774	RXN-8766.c			Cobalt-precorrin-6y C5-methyltransferase (EC 2.1.1.-)|chlorophenol O-methyltransferase (EC 2.1.1.136)	c0	1	0	0	0	0	-	-	-	-	-	-	NoB/-/-/NoB/NoB/BNAPOCOJ_01067	-	-	-	-
Porphyrin and chlorophyll metabolism	rxn07589_c0	(1) S-Adenosyl-L-methionine_c0[c0] + (1) Cobalt-precorrin 7_c0[c0] <-> (1) CO2_c0[c0] + (1) S-Adenosyl-homocysteine_c0[c0] + (1) Cobalt-precorrin 8_c0[c0]	(1) cpd00017[c0] + (1) cpd14961[c0] <-> (1) cpd00011[c0] + (1) cpd00019[c0] + (1) cpd08375[c0]	?	OK	R07775				Cobalt-precorrin-6y C15-methyltransferase [decarboxylating] (EC 2.1.1.-)|tRNA (guanine-N1-)-methyltransferase (EC 2.1.1.31)	c0	1	0	0	0	0	-	-	-	-	-	-	NoB/-/-/NoB/NoB/BNAPOCOJ_01067	-	-	-	-
Riboflavin metabolism	rxn00122_c0	(1) ATP_c0[c0] + (1) FMN_c0[c0] -> (1) PPi_c0[c0] + (1) FAD_c0[c0]	(1) cpd00002[c0] + (1) cpd00050[c0] -> (1) cpd00012[c0] + (1) cpd00015[c0]	-	OK	R00161	FADSYN-RXN.c		2.7.7.2	Riboflavin kinase (EC 2.7.1.26)|FMN adenylyltransferase (EC 2.7.7.2)|UDP-N-acetylglucosamine diphosphorylase (EC 2.7.7.23)	c0	11	0	0	0	0	PosP/-/-/-/PosP/GIHOKGLK_01413	PosP/-/PosP/PosP/PosP/JOINCCCK_00195	PosP/-/-/PosP/PosP/FDEBBACK_00771	PosP/-/-/-/PosP/GIHLEBLJ_01167	PosP/-/PosP/PosP/PosP/FHPFMLLL_04087	PosP/-/-/-/PosP/KIFOIBJG_00550	PosP/-/-/PosP/PosP/BNAPOCOJ_00125	PosP/-/-/PosP/PosP/OPHKCAJD_01371, OPHKCAJD_00906	PosP/-/-/-/PosP/DJGMFOLP_01058	PosP/-/-/-/PosP/JGHDODPO_03740	PosP/-/-/-/PosP/BLEPDCHD_03679
Riboflavin metabolism	rxn00392_c0	(1) ATP_c0[c0] + (1) Riboflavin_c0[c0] <-> (1) ADP_c0[c0] + (1) FMN_c0[c0] + (1) H+_c0[c0]	(1) cpd00002[c0] + (1) cpd00220[c0] <-> (1) cpd00008[c0] + (1) cpd00050[c0] + (1) cpd00067[c0]	>	OK|HB	R00549	RIBOFLAVINKIN-RXN.c			Riboflavin kinase (EC 2.7.1.26)|FMN adenylyltransferase (EC 2.7.7.2)|ketohexokinase (EC 2.7.1.3)	c0	11	0	0	0	0	PosP/-/-/-/PosP/GIHOKGLK_01413	PosP/-/PosP/PosP/PosP/JOINCCCK_00195	PosP/-/-/PosP/PosP/FDEBBACK_00771	PosP/-/-/-/PosP/GIHLEBLJ_01167	PosP/-/PosP/PosP/PosP/FHPFMLLL_04087	PosP/-/-/-/PosP/KIFOIBJG_00550	PosP/-/-/PosP/PosP/BNAPOCOJ_00125	PosP/-/-/PosP/PosP/OPHKCAJD_00906, OPHKCAJD_01371	PosP/-/-/-/PosP/DJGMFOLP_01058	PosP/-/-/-/PosP/JGHDODPO_03740	PosP/-/-/-/PosP/BLEPDCHD_03679
Riboflavin metabolism	rxn00048_c0	(1) H+_c0[c0] + (2) 6-7-Dimethyl-8--1-D-ribityllumazine_c0[c0] -> (1) Riboflavin_c0[c0] + (1) 4--1-D-Ribitylamino-5-aminouracil_c0[c0]	(1) cpd00067[c0] + (2) cpd02656[c0] -> (1) cpd00220[c0] + (1) cpd02882[c0]	>	OK|HB	R00066	RIBOFLAVIN-SYN-RXN.c			Riboflavin synthase eubacterial/eukaryotic (EC 2.5.1.9)|Riboflavin synthase archaeal (EC 2.5.1.9)|4-hydroxybenzoate geranyltransferase (EC 2.5.1.93)	c0	7	0	0	0	0	PosP/-/-/-/NoPV/GIHOKGLK_03150	PosP/-/PosP/PosP/NoPV/JOINCCCK_00171	PosP/-/-/PosP/NoPV/FDEBBACK_00099	PosP/-/-/-/NoPV/GIHLEBLJ_02522	PosP/-/PosP/PosP/NoPV/FHPFMLLL_02858	-	-	-	PosP/-/-/-/NoPV/DJGMFOLP_00186	-	PosP/-/-/-/NoPV/BLEPDCHD_03971
Riboflavin metabolism	rxn00300_c0	(3) H2O_c0[c0] + (1) GTP_c0[c0] -> (1) PPi_c0[c0] + (1) Formate_c0[c0] + (3) H+_c0[c0] + (1) 2,5-Diamino-6-(5'-phosphoribosylamino)-4-pyrimidineone_c0[c0]	(3) cpd00001[c0] + (1) cpd00038[c0] -> (1) cpd00012[c0] + (1) cpd00047[c0] + (3) cpd00067[c0] + (1) cpd00957[c0]	>	OK|HB	R00425	GTP-CYCLOHYDRO-II-RXN.c		3.5.4.25	GTP cyclohydrolase II (EC 3.5.4.25)|GTP cyclohydrolase IIa (EC 3.5.4.29)	c0	7	0	0	0	0	PosP/-/-/-/NoPV/GIHOKGLK_01517, GIHOKGLK_04288	PosP/-/PosP/PosP/NoPV/JOINCCCK_00170, JOINCCCK_01101	PosP/-/-/PosP/NoPV/FDEBBACK_00100	PosP/-/-/-/NoPV/GIHLEBLJ_00209	PosP/-/PosP/PosP/NoPV/FHPFMLLL_02857	-	-	-	PosP/-/-/-/NoPV/DJGMFOLP_01217	-	PosP/-/-/-/NoPV/BLEPDCHD_00762
Riboflavin metabolism	rxn02474_c0	(1) NADP_c0[c0] + (1) 5-Amino-6--5-phosphoribitylaminouracil_c0[c0] <-> (1) NADPH_c0[c0] + (1) H+_c0[c0] + (1) 5-Amino-6--5-phosphoribosylaminouracil_c0[c0]	(1) cpd00006[c0] + (1) cpd02720[c0] <-> (1) cpd00005[c0] + (1) cpd00067[c0] + (1) cpd00931[c0]	-	OK	R03458	RIBOFLAVINSYNREDUC-RXN.c		1.1.1.193	5-amino-6-(5-phosphoribosylamino)uracil reductase (EC 1.1.1.193)|5-amino-6-(5-phosphoribosylamino)uracil reductase (EC 1.1.1.193)	c0	7	0	0	0	0	NegN/-/-/-/NoNV/GIHOKGLK_02057	NegN/-/NegN/NegN/NoNV/JOINCCCK_00172	NegN/-/-/NegN/NoNV/FDEBBACK_00098	NegN/-/-/-/NoNV/GIHLEBLJ_00253	NegN/-/NegN/NegN/NoNV/FHPFMLLL_02859	-	-	-	NegN/-/-/-/NoNV/DJGMFOLP_00982	-	NegN/-/-/-/NoNV/BLEPDCHD_00147
Riboflavin metabolism	rxn02475_c0	(1) H2O_c0[c0] + (1) H+_c0[c0] + (1) 2,5-Diamino-6-(5'-phosphoribosylamino)-4-pyrimidineone_c0[c0] -> (1) NH3_c0[c0] + (1) 5-Amino-6--5-phosphoribosylaminouracil_c0[c0]	(1) cpd00001[c0] + (1) cpd00067[c0] + (1) cpd00957[c0] -> (1) cpd00013[c0] + (1) cpd00931[c0]	>	OK	R03459	RIBOFLAVINSYNDEAM-RXN.c			Diaminohydroxyphosphoribosylaminopyrimidine deaminase (EC 3.5.4.26)|5-amino-6-(5-phosphoribosylamino)uracil reductase (EC 1.1.1.193)|2,5-diamino-6-ribitylamino-pyrimidinone 5-phosphate deaminase, fungal (EC 3.5.4.-)|Pyrimidine deaminase archaeal predicted (EC 3.5.4.26)|guanine deaminase (EC 3.5.4.3)	c0	7	0	0	0	0	PosP/-/-/-/NoPV/GIHOKGLK_02057	PosP/-/PosP/PosP/NoPV/JOINCCCK_00172	PosP/-/-/PosP/NoPV/FDEBBACK_00098	PosP/-/-/-/NoPV/GIHLEBLJ_00253	PosP/-/PosP/PosP/NoPV/FHPFMLLL_02859	-	-	-	PosP/-/-/-/NoPV/DJGMFOLP_00982	-	PosP/-/-/-/NoPV/BLEPDCHD_00147
Riboflavin metabolism	rxn03080_c0	(1) 4--1-D-Ribitylamino-5-aminouracil_c0[c0] + (1) 3-4-dihydroxy-2-butanone4-phosphate_c0[c0] <-> (2) H2O_c0[c0] + (1) Phosphate_c0[c0] + (1) H+_c0[c0] + (1) 6-7-Dimethyl-8--1-D-ribityllumazine_c0[c0]	(1) cpd02882[c0] + (1) cpd11225[c0] <-> (2) cpd00001[c0] + (1) cpd00009[c0] + (1) cpd00067[c0] + (1) cpd02656[c0]	-	OK	R04457	LUMAZINESYN-RXN.c		2.5.1.78	6,7-dimethyl-8-ribityllumazine synthase (EC 2.5.1.78)|geranylfarnesyl diphosphate synthase (EC 2.5.1.81)	c0	7	0	0	0	0	PosP/-/-/-/NoPV/GIHOKGLK_00578	PosP/-/PosP/PosP/NoPV/JOINCCCK_00169	PosP/-/-/PosP/NoPV/FDEBBACK_00101	PosP/-/-/-/NoPV/GIHLEBLJ_01153	PosP/-/PosP/PosP/NoPV/FHPFMLLL_02856	-	-	-	PosP/-/-/-/NoPV/DJGMFOLP_01218	-	PosP/-/-/-/NoPV/BLEPDCHD_02730
Riboflavin metabolism	rxn05039_c0	(1) H2O_c0[c0] + (1) 5-Amino-6--5-phosphoribitylaminouracil_c0[c0] -> (1) Phosphate_c0[c0] + (1) 4--1-D-Ribitylamino-5-aminouracil_c0[c0]	(1) cpd00001[c0] + (1) cpd02720[c0] -> (1) cpd00009[c0] + (1) cpd02882[c0]	-	OK|HB	R07280	RIBOPHOSPHAT-RXN.c			trehalose-phosphatase (EC 3.1.3.12)	c0	7	0	0	0	0	PosP/-/-/-/NoPV/G	PosP/-/PosP/PosP/NoPV/G	PosP/-/-/PosP/NoPV/G	PosP/-/-/-/NoPV/G	PosP/-/PosP/PosP/NoPV/G	-	-	-	PosP/-/-/-/NoPV/G	-	PosP/-/-/-/NoPV/G
Riboflavin metabolism	rxn05040_c0	(1) D-Ribulose5-phosphate_c0[c0] -> (1) Formate_c0[c0] + (1) H+_c0[c0] + (1) 3-4-dihydroxy-2-butanone4-phosphate_c0[c0]	(1) cpd00171[c0] -> (1) cpd00047[c0] + (1) cpd00067[c0] + (1) cpd11225[c0]	>	OK	R07281	DIOHBUTANONEPSYN-RXN.c		4.1.99.12	3,4-dihydroxy-2-butanone 4-phosphate synthase (EC 4.1.99.12)|GTP cyclohydrolase II (EC 3.5.4.25)|geosmin synthase (EC 4.1.99.16)	c0	7	0	0	0	0	PosP/-/-/-/NoPV/GIHOKGLK_04288, GIHOKGLK_01517	PosP/-/PosP/PosP/NoPV/JOINCCCK_01101, JOINCCCK_00170	PosP/-/-/PosP/NoPV/FDEBBACK_00100	PosP/-/-/-/NoPV/GIHLEBLJ_00209	PosP/-/PosP/PosP/NoPV/FHPFMLLL_02857	-	-	-	PosP/-/-/-/NoPV/DJGMFOLP_01217	-	PosP/-/-/-/NoPV/BLEPDCHD_00762
Thiamine metabolism	rxn02305_c0	(1) 4-Methyl-5--2-phosphoethyl-thiazole_c0[c0] + (1) 4-Amino-2-methyl-5-diphosphomethylpyrimidine_c0[c0] <-> (1) PPi_c0[c0] + (1) Thiamine phosphate_c0[c0]	(1) cpd02654[c0] + (1) cpd02894[c0] <-> (1) cpd00012[c0] + (1) cpd00793[c0]	>	OK|HB	R03223	THI-P-SYN-RXN.c			Thiamin-phosphate synthase ThiN (EC 2.5.1.3)|Thiamin-phosphate pyrophosphorylase (EC 2.5.1.3)|thiamine-phosphate diphosphorylase (EC 2.5.1.3)	c0	10	0	0	0	0	PosP/-/-/-/PosP/GIHOKGLK_02603	PosP/-/PosP/PosP/PosP/JOINCCCK_01469	PosP/-/-/PosP/PosP/FDEBBACK_02052	PosP/-/-/-/PosP/GIHLEBLJ_01615	PosP/-/PosP/PosP/PosP/FHPFMLLL_01436	NoB/-/-/-/NoB/KIFOIBJG_01644	PosP/-/-/PosP/PosP/BNAPOCOJ_00471	PosP/-/-/PosP/PosP/OPHKCAJD_02031	PosP/-/-/-/PosP/DJGMFOLP_00354, DJGMFOLP_01166	-	PosP/-/-/-/PosP/BLEPDCHD_02873
Thiamine metabolism	rxn00440_c0	(1) ATP_c0[c0] + (1) Thiamin_c0[c0] <-> (1) AMP_c0[c0] + (1) TPP_c0[c0] + (1) H+_c0[c0]	(1) cpd00002[c0] + (1) cpd00305[c0] <-> (1) cpd00018[c0] + (1) cpd00056[c0] + (1) cpd00067[c0]	>	OK|HB	R00619	THIAMIN-PYROPHOSPHOKINASE-RXN.c			Thiamin pyrophosphokinase (EC 2.7.6.2)|thiamine diphosphokinase (EC 2.7.6.2)	c0	9	0	0	0	0	NoB/-/-/-/NoB/GIHOKGLK_02752	NoB/-/NoB/NoB/NoB/JOINCCCK_00250	NoB/-/-/NoB/NoB/FDEBBACK_02083	-	PosP/-/PosP/PosP/PosP/FHPFMLLL_00942	PosP/-/-/-/PosP/KIFOIBJG_00240	NoB/-/-/NoB/NoB/BNAPOCOJ_02377	NoB/-/-/NoB/NoB/OPHKCAJD_02433	-	PosP/-/-/-/PosP/JGHDODPO_00956	NoB/-/-/-/NoB/BLEPDCHD_03286
Thiamine metabolism	rxn02484_c0	(1) ATP_c0[c0] + (1) Toxopyrimidine_c0[c0] <-> (1) ADP_c0[c0] + (1) H+_c0[c0] + (1) 4-Amino-5-phosphomethyl-2-methylpyrimidine_c0[c0]	(1) cpd00002[c0] + (1) cpd00939[c0] <-> (1) cpd00008[c0] + (1) cpd00067[c0] + (1) cpd02775[c0]	>	OK|HB	R03471	OHMETPYRKIN-RXN.c			Hydroxymethylpyrimidine phosphate kinase ThiD (EC 2.7.4.7)|fucokinase (EC 2.7.1.52)	c0	9	0	0	0	0	NoB/-/-/-/NoB/GIHOKGLK_02609	NoB/-/NoB/NoB/NoB/JOINCCCK_01472	NoB/-/-/NoB/NoB/FDEBBACK_02053	PosP/-/-/-/PosP/GIHLEBLJ_01612	PosP/-/PosP/PosP/PosP/FHPFMLLL_01439	-	NoB/-/-/NoB/NoB/BNAPOCOJ_00473	NoB/-/-/NoB/NoB/OPHKCAJD_02033	PosP/-/-/-/PosP/DJGMFOLP_02444	-	NoB/-/-/-/NoB/BLEPDCHD_04624
Thiamine metabolism	rxn03108_c0	(1) ATP_c0[c0] + (1) H+_c0[c0] + (1) 4-Amino-5-phosphomethyl-2-methylpyrimidine_c0[c0] <-> (1) ADP_c0[c0] + (1) 4-Amino-2-methyl-5-diphosphomethylpyrimidine_c0[c0]	(1) cpd00002[c0] + (1) cpd00067[c0] + (1) cpd02775[c0] <-> (1) cpd00008[c0] + (1) cpd02894[c0]	-	OK|HB	R04509	PYRIMSYN3-RXN.c			Hydroxymethylpyrimidine phosphate kinase ThiD (EC 2.7.4.7)|phosphomethylpyrimidine kinase (EC 2.7.4.7)	c0	9	0	0	0	0	PosP/-/-/-/PosP/GIHOKGLK_02609	PosP/-/PosP/PosP/PosP/JOINCCCK_01472	PosP/-/-/PosP/PosP/FDEBBACK_02053	PosP/-/-/-/PosP/GIHLEBLJ_01612	PosP/-/PosP/PosP/PosP/FHPFMLLL_01439	-	PosP/-/-/PosP/PosP/BNAPOCOJ_00473	PosP/-/-/PosP/PosP/OPHKCAJD_02033	PosP/-/-/-/PosP/DJGMFOLP_02444	-	PosP/-/-/-/PosP/BLEPDCHD_04624
Thiamine metabolism	rxn00438_c0	(1) ATP_c0[c0] + (1) H+_c0[c0] + (1) Thiamine phosphate_c0[c0] <-> (1) ADP_c0[c0] + (1) TPP_c0[c0]	(1) cpd00002[c0] + (1) cpd00067[c0] + (1) cpd00793[c0] <-> (1) cpd00008[c0] + (1) cpd00056[c0]	-	OK|HB	R00617	THI-P-KIN-RXN.c		2.7.4.16	Thiamine-monophosphate kinase (EC 2.7.4.16)|phosphomevalonate kinase (EC 2.7.4.2)	c0	8	0	0	0	0	PosP/-/-/-/PosP/GIHOKGLK_00793	PosP/-/PosP/PosP/PosP/G	PosP/-/-/PosP/PosP/G	PosP/-/-/-/PosP/GIHLEBLJ_01552	-	-	PosP/-/-/PosP/PosP/BNAPOCOJ_00893	PosP/-/-/PosP/PosP/OPHKCAJD_01552	PosP/-/-/-/PosP/DJGMFOLP_01548	-	PosP/-/-/-/PosP/BLEPDCHD_02419
Thiamine metabolism	rxn03075_c0	(1) ATP_c0[c0] + (1) 4-Methyl-5--2-hydroxyethyl-thiazole_c0[c0] <-> (1) ADP_c0[c0] + (1) H+_c0[c0] + (1) 4-Methyl-5--2-phosphoethyl-thiazole_c0[c0]	(1) cpd00002[c0] + (1) cpd02636[c0] <-> (1) cpd00008[c0] + (1) cpd00067[c0] + (1) cpd02654[c0]	>	OK|HB	R04448	THIAZOLSYN3-RXN.c			Hydroxyethylthiazole kinase (EC 2.7.1.50)|D-arabinokinase (EC 2.7.1.54)	c0	7	0	0	0	0	-	NoB/-/NoB/NoB/NoB/JOINCCCK_01470	NoB/-/-/NoB/NoB/FDEBBACK_02051	-	NoB/-/NoB/NoB/NoB/FHPFMLLL_01435	NegN/-/-/-/NegN/KIFOIBJG_01643	NoB/-/-/NoB/NoB/BNAPOCOJ_00470	NoB/-/-/NoB/NoB/OPHKCAJD_02030	NoB/-/-/-/NoB/DJGMFOLP_00353	-	-
Thiamine metabolism	rxn01537_c0	(1) H2O_c0[c0] + (1) Thiamin_c0[c0] <- (1) H+_c0[c0] + (1) Toxopyrimidine_c0[c0] + (1) 4-Methyl-5--2-hydroxyethyl-thiazole_c0[c0]	(1) cpd00001[c0] + (1) cpd00305[c0] <- (1) cpd00067[c0] + (1) cpd00939[c0] + (1) cpd02636[c0]	>	OK	R02133	THIAMINASE-RXN.c			Thiaminase II (EC 3.5.99.2) involved in salvage of thiamin pyrimidine moiety|glucosamine-6-phosphate deaminase (EC 3.5.99.6)	c0	1	0	0	0	0	-	-	-	-	-	NegN/-/-/-/NegN/G	-	-	-	-	-
Thiamine metabolism	rxn01538_c0	(1) ATP_c0[c0] + (1) Thiamin_c0[c0] <- (1) ADP_c0[c0] + (1) H+_c0[c0] + (1) Thiamine phosphate_c0[c0]	(1) cpd00002[c0] + (1) cpd00305[c0] <- (1) cpd00008[c0] + (1) cpd00067[c0] + (1) cpd00793[c0]	>	OK|HB	R02134	THIKIN-RXN.c		2.7.1.89	Thiamine kinase (EC 2.7.1.89)|5-dehydro-2-deoxygluconokinase (EC 2.7.1.92)	c0	1	0	0	0	0	-	-	-	-	NegN/-/NegN/NegN/NegN/G	-	-	-	-	-	-
Biotin metabolism	rxn02277_c0	(1) ATP_c0[c0] + (1) CO2_c0[c0] + (1) 7-8-Diaminononanoate_c0[c0] -> (1) ADP_c0[c0] + (1) Phosphate_c0[c0] + (3) H+_c0[c0] + (1) Dethiobiotin_c0[c0]	(1) cpd00002[c0] + (1) cpd00011[c0] + (1) cpd00764[c0] -> (1) cpd00008[c0] + (1) cpd00009[c0] + (3) cpd00067[c0] + (1) cpd01311[c0]	>	OK	R03182	DETHIOBIOTIN-SYN-RXN.c		6.3.3.3	Dethiobiotin synthetase (EC 6.3.3.3)|biotin---[propionyl-CoA-carboxylase (ATP-hydrolysing)] ligase (EC 6.3.4.10)	c0	7	0	0	0	0	NoB/-/-/-/NoB/GIHOKGLK_03090	NoB/-/NoB/NoB/NoB/JOINCCCK_02443	NoB/-/-/NoB/NoB/FDEBBACK_00129	NoB/-/-/-/NoB/GIHLEBLJ_00660, GIHLEBLJ_02500	NoB/-/NoB/NoB/NoB/FHPFMLLL_04159	-	-	-	NoB/-/-/-/NoB/DJGMFOLP_01193	-	NoB/-/-/-/NoB/BLEPDCHD_03567, BLEPDCHD_03568
Biotin metabolism	rxn02312_c0	(1) S-Adenosyl-L-methionine_c0[c0] + (1) 8-Amino-7-oxononanoate_c0[c0] <-> (1) 7-8-Diaminononanoate_c0[c0] + (1) S-Adenosyl-4-methylthio-2-oxobutanoate_c0[c0]	(1) cpd00017[c0] + (1) cpd00800[c0] <-> (1) cpd00764[c0] + (1) cpd02701[c0]	-	OK	R03231	DAPASYN-RXN.c		2.6.1.62	Adenosylmethionine-8-amino-7-oxononanoate aminotransferase (EC 2.6.1.62)|valine---pyruvate transaminase (EC 2.6.1.66)	c0	6	0	0	0	0	NoB/-/-/-/NoB/GIHOKGLK_03086	NoB/-/NoB/NoB/NoB/JOINCCCK_02442	-	NoB/-/-/-/NoB/GIHLEBLJ_00663	NoB/-/NoB/NoB/NoB/FHPFMLLL_04160	-	-	-	NoB/-/-/-/NoB/DJGMFOLP_01291	-	NoB/-/-/-/NoB/BLEPDCHD_03564
Biotin metabolism	rxn02297_c0	(1) L-Alanine_c0[c0] + (1) H+_c0[c0] + (1) Pimeloyl-CoA_c0[c0] -> (1) CoA_c0[c0] + (1) CO2_c0[c0] + (1) 8-Amino-7-oxononanoate_c0[c0]	(1) cpd00035[c0] + (1) cpd00067[c0] + (1) cpd00782[c0] -> (1) cpd00010[c0] + (1) cpd00011[c0] + (1) cpd00800[c0]	>	OK	R03210	7KAPSYN-RXN.c			8-amino-7-oxononanoate synthase (EC 2.3.1.47)|serine C-palmitoyltransferase (EC 2.3.1.50)	c0	4	0	0	0	0	NoB/-/-/-/NoB/GIHOKGLK_03087	-	-	NoB/-/-/-/NoB/GIHLEBLJ_00662	-	-	-	-	NoB/-/-/-/NoB/DJGMFOLP_00599	-	NoB/-/-/-/NoB/BLEPDCHD_03565
Propanoate metabolism	rxn00670_c0	(1) Phosphate_c0[c0] + (1) Propionyl-CoA_c0[c0] <-> (1) CoA_c0[c0] + (1) Propionyl phosphate_c0[c0]	(1) cpd00009[c0] + (1) cpd00086[c0] <-> (1) cpd00010[c0] + (1) cpd01844[c0]	-	OK|HB	R00921	PTAALT-RXN.c			Phosphate acetyltransferase (EC 2.3.1.8)|phosphatidylcholine---dolichol O-acyltransferase (EC 2.3.1.83)	c0	8	0	0	0	0	NoPV/-/-/-/NoV/GIHOKGLK_03911	NoPV/-/NoPV/NoPV/NoV/JOINCCCK_00239	-	NoV/-/-/-/NoV/GIHLEBLJ_00212	NoPV/-/NoPV/NoPV/NoV/FHPFMLLL_03549	-	PosPV/-/-/NoPV/NoV/BNAPOCOJ_00232	NoPV/-/-/NoPV/NoV/OPHKCAJD_03200	PosPV/-/-/-/NoV/DJGMFOLP_00644	-	NoV/-/-/-/NegV/BLEPDCHD_00111
Propanoate metabolism	rxn00672_c0	(1) H+_c0[c0] + (1) D-methylmalonyl-CoA_c0[c0] -> (1) CO2_c0[c0] + (1) Propionyl-CoA_c0[c0]	(1) cpd00067[c0] + (1) cpd00519[c0] -> (1) cpd00011[c0] + (1) cpd00086[c0]	>	OK	R00923	METHYLMALONYL-COA-DECARBOXYLASE-RXN.c			Methylmalonyl-CoA decarboxylase, beta chain (EC 4.1.1.41)|Methylmalonyl-CoA decarboxylase (EC 4.1.1.41)|Methylmalonyl-CoA decarboxylase, alpha chain (EC 4.1.1.41)|aminocarboxymuconate-semialdehyde decarboxylase (EC 4.1.1.45)	c0	8	0	0	0	0	NoB/-/-/-/NoB/GIHOKGLK_02451, GIHOKGLK_02821	-	-	NoB/-/-/-/NoB/GIHLEBLJ_01300, GIHLEBLJ_01297	NoB/-/NoB/NoB/NoB/FHPFMLLL_01209, FHPFMLLL_01206, FHPFMLLL_01210, FHPFMLLL_00838, FHPFMLLL_01207	NoB/-/-/-/NoB/KIFOIBJG_00255	NoB/-/-/NoB/NoB/BNAPOCOJ_00604, BNAPOCOJ_00608, BNAPOCOJ_00605, BNAPOCOJ_00607	NoB/-/-/NoB/NoB/OPHKCAJD_01933, OPHKCAJD_01932, OPHKCAJD_01935, OPHKCAJD_01936	PosPV/-/-/-/NoPV/DJGMFOLP_02478, DJGMFOLP_02475	-	PosP/-/-/-/PosPV/BLEPDCHD_03822, BLEPDCHD_04270, BLEPDCHD_04267
Propanoate metabolism	rxn00985_c0	(1) ATP_c0[c0] + (1) Propionate[c0] <-> (1) ADP_c0[c0] + (1) Propionyl phosphate_c0[c0]	(1) cpd00002[c0] + (1) cpd00141[c0] <-> (1) cpd00008[c0] + (1) cpd01844[c0]	-	OK|HB	R01353	PROPKIN-RXN.c;RXN-7958.c			Acetate kinase (EC 2.7.2.1)|Propionate kinase (EC 2.7.2.15)|Propionate kinase, propanediol utilization (EC 2.7.2.1)|glutamate 1-kinase (EC 2.7.2.13)|propionate kinase (EC 2.7.2.15)	c0	8	0	0	0	0	NoNV/-/-/-/NoV/GIHOKGLK_03912	NoNV/-/NoNV/NoNV/NoV/JOINCCCK_00238	-	NoV/-/-/-/NoV/GIHLEBLJ_00213	NoNV/-/NoNV/NoNV/NoV/FHPFMLLL_03548	-	NegNV/-/-/NoNV/NoV/BNAPOCOJ_00233	NoNV/-/-/NoNV/NoV/OPHKCAJD_03199	NegNV/-/-/-/NoV/DJGMFOLP_00643	-	NoV/-/-/-/PosV/BLEPDCHD_00112
Propanoate metabolism	rxn04794_c0	(1) CoA_c0[c0] + (1) 2-Oxobutyrate_c0[c0] <-> (1) Formate_c0[c0] + (1) Propionyl-CoA_c0[c0]	(1) cpd00010[c0] + (1) cpd00094[c0] <-> (1) cpd00047[c0] + (1) cpd00086[c0]	-	OK	R06987	KETOBUTFORMLY-RXN.c			Pyruvate formate-lyase (EC 2.3.1.54)|2-ketobutyrate formate-lyase (EC 2.3.1.-)|2,3-diaminopropionate N-oxalyltransferase (EC 2.3.1.58)	c0	8	0	0	0	0	NoPV/-/-/-/NoV/GIHOKGLK_01746	NoPV/-/NoPV/NoPV/NoV/JOINCCCK_00419	-	NoPV/-/-/-/NoV/GIHLEBLJ_01273	NoPV/-/NoPV/NoPV/NoV/FHPFMLLL_02271, FHPFMLLL_02636, FHPFMLLL_03024, FHPFMLLL_02819	-	PosPV/-/-/NoPV/NoV/BNAPOCOJ_02850, BNAPOCOJ_01168, BNAPOCOJ_02880, BNAPOCOJ_02564, BNAPOCOJ_01169, BNAPOCOJ_02959, BNAPOCOJ_03107	NoPV/-/-/NoPV/NoV/OPHKCAJD_00238, OPHKCAJD_00350, OPHKCAJD_00629, OPHKCAJD_01115	NegV/-/-/-/NoV/DJGMFOLP_00293	-	NegN/-/-/-/NegNV/BLEPDCHD_02262
Propanoate metabolism	rxn11040_c0	(1) NAD_c0[c0] + (1) 6-Phospho-D-gluconate_c0[c0] <-> (1) NADH_c0[c0] + (1) CO2_c0[c0] + (1) D-Ribulose5-phosphate_c0[c0]	(1) cpd00003[c0] + (1) cpd00284[c0] <-> (1) cpd00004[c0] + (1) cpd00011[c0] + (1) cpd00171[c0]	>	OK		6PGLUCONDEHYDROG-RXN.c.metaexp.NAD_NADH;RXN-3341.c			6-phosphogluconate dehydrogenase, decarboxylating (EC 1.1.1.44)	c0	6	0	0	0	0	NoV/-/-/-/NoV/GIHOKGLK_03696	-	-	NoV/-/-/-/NoV/GIHLEBLJ_01377	PosV/-/NoV/PosV/PosV/FHPFMLLL_01553, FHPFMLLL_02546	-	NoV/-/-/NoV/NoV/BNAPOCOJ_00199	NoNV/-/-/NoNV/NoNV/OPHKCAJD_01690	-	-	NoV/-/-/-/NoV/BLEPDCHD_03735
Propanoate metabolism	rxn00533_c0	(1) ATP_c0[c0] + (1) Acetyl-CoA_c0[c0] + (1) H2CO3_c0[c0] <-> (1) ADP_c0[c0] + (1) Phosphate_c0[c0] + (1) H+_c0[c0] + (1) Malonyl-CoA_c0[c0]	(1) cpd00002[c0] + (1) cpd00022[c0] + (1) cpd00242[c0] <-> (1) cpd00008[c0] + (1) cpd00009[c0] + (1) cpd00067[c0] + (1) cpd00070[c0]	-	OK	R00742	ACETYL-COA-CARBOXYLTRANSFER-RXN.c			Biotin carboxylase (EC 6.3.4.14)|Biotin carboxyl carrier protein|acetone carboxylase (EC 6.4.1.6)	c0	5	0	0	0	0	NegN/-/-/-/NegNV/GIHOKGLK_01783	NoV/-/NoV/NoV/NoV/JOINCCCK_00583	-	-	-	-	NegNV/-/-/NoNV/NoNV/BNAPOCOJ_00606	-	NegN/-/-/-/NegN/DJGMFOLP_02476	-	NegN/-/-/-/NegNV/BLEPDCHD_04562, BLEPDCHD_03365
Propanoate metabolism	rxn00602_c0	(1) L-methylmalonyl-CoA_c0[c0] <- (1) Succinyl-CoA_c0[c0]	(1) cpd00891[c0] <- (1) cpd00078[c0]	-	OK	R00833	METHYLMALONYL-COA-MUT-RXN.c			Methylmalonyl-CoA mutase (EC 5.4.99.2)|23S rRNA pseudouridine1911/1915/1917 synthase (EC 5.4.99.23)	c0	5	0	0	0	0	NoB/-/-/-/NoB/GIHOKGLK_00406, GIHOKGLK_00405	-	-	NoB/-/-/-/NoB/GIHLEBLJ_01439, GIHLEBLJ_01440	-	-	-	-	NegNV/-/-/-/NoNV/DJGMFOLP_00382, DJGMFOLP_00383	NoB/-/-/-/NoB/JGHDODPO_03129, JGHDODPO_03130	NegN/-/-/-/NegNV/BLEPDCHD_03989, BLEPDCHD_03988
Propanoate metabolism	rxn01996_c0	(1) L-methylmalonyl-CoA_c0[c0] <-> (1) D-methylmalonyl-CoA_c0[c0]	(1) cpd00891[c0] <-> (1) cpd00519[c0]	-	OK	R02765	METHYLMALONYL-COA-EPIM-RXN.c			Methylmalonyl-CoA epimerase (EC 5.1.99.1)|hydantoin racemase (EC 5.1.99.5)	c0	5	0	0	0	0	NoB/-/-/-/NoB/GIHOKGLK_02450	-	-	NoB/-/-/-/NoB/GIHLEBLJ_01296	-	-	-	-	PosPV/-/-/-/NoPV/DJGMFOLP_02479	NoB/-/-/-/NoB/JGHDODPO_03135	PosP/-/-/-/PosPV/BLEPDCHD_04266
Propanoate metabolism	rxn00178_c0	(2) Acetyl-CoA_c0[c0] -> (1) CoA_c0[c0] + (1) Acetoacetyl-CoA[c0]	(2) cpd00022[c0] -> (1) cpd00010[c0] + (1) cpd00279[c0]	-	OK	R00238	ACETYL-COA-ACETYLTRANSFER-RXN.c			3-ketoacyl-CoA thiolase [isoleucine degradation] (EC 2.3.1.16)|3-ketoacyl-CoA thiolase (EC 2.3.1.16)|Acetyl-CoA acetyltransferase (EC 2.3.1.9)|13-hydroxylupanine O-tigloyltransferase (EC 2.3.1.93)	c0	4	0	0	0	0	-	PosP/-/PosP/PosP/PosP/JOINCCCK_02827	PosP/-/-/PosP/PosP/FDEBBACK_01030	-	PosP/-/PosP/PosP/PosP/FHPFMLLL_00963, FHPFMLLL_01752	-	-	-	-	NoPV/-/-/-/NoPV/JGHDODPO_03051	-
Propanoate metabolism	rxn03861_c0	(1) NADP_c0[c0] + (1) 3-Hydroxybutanoyl-CoA[c0] <-> (1) NADPH_c0[c0] + (2) H+_c0[c0] + (1) Acetoacetyl-CoA[c0]	(1) cpd00006[c0] + (1) cpd03043[c0] <-> (1) cpd00005[c0] + (2) cpd00067[c0] + (1) cpd00279[c0]	-	OK|HB	R05576	RXN-5901.c			3-hydroxybutyryl-CoA dehydrogenase (EC 1.1.1.157)	c0	4	0	0	0	0	-	NoB/-/NoB/NoB/NoB/JOINCCCK_02026	NoB/-/-/NoB/NoB/FDEBBACK_01028	-	NoB/-/NoB/NoB/NoB/FHPFMLLL_01751, FHPFMLLL_00965	-	-	-	-	NoB/-/-/-/NoB/JGHDODPO_03047	-
Propanoate metabolism	rxn00306_c0	(1) CoA_c0[c0] + (1) Succinate[c0] + (1) GTP_c0[c0] -> (1) Phosphate_c0[c0] + (1) GDP_c0[c0] + (1) Succinyl-CoA_c0[c0]	(1) cpd00010[c0] + (1) cpd00036[c0] + (1) cpd00038[c0] -> (1) cpd00009[c0] + (1) cpd00031[c0] + (1) cpd00078[c0]	-	OK	R00432	SUCCINATE--COA-LIGASE-GDP-FORMING-RXN.c			Succinyl-CoA ligase [GDP-forming] beta chain (EC 6.2.1.4)|Succinyl-CoA ligase [GDP-forming] alpha chain (EC 6.2.1.4)|oxalate---CoA ligase (EC 6.2.1.8)	c0	3	0	0	0	0	-	-	-	-	-	-	PosP/-/-/PosP/PosP/BNAPOCOJ_03155, BNAPOCOJ_03156	-	PosPV/-/-/-/NoPV/DJGMFOLP_00013, DJGMFOLP_00014	-	PosP/-/-/-/PosPV/BLEPDCHD_04620, BLEPDCHD_04621
Propanoate metabolism	rxn00675_c0	(1) CoA_c0[c0] + (1) Propionyladenylate_c0[c0] -> (1) AMP_c0[c0] + (1) H+_c0[c0] + (1) Propionyl-CoA_c0[c0]	(1) cpd00010[c0] + (1) cpd03560[c0] -> (1) cpd00018[c0] + (1) cpd00067[c0] + (1) cpd00086[c0]	>	OK|HB	R00926				Acetyl-coenzyme A synthetase (EC 6.2.1.1)|acetate---CoA ligase (ADP-forming) (EC 6.2.1.13)|long-chain-fatty-acid---[acyl-carrier-protein] ligase (EC 6.2.1.20)	c0	3	0	0	0	0	-	-	-	NoB/-/-/-/NoB/GIHLEBLJ_02632	-	NoB/-/-/-/NoB/KIFOIBJG_01063, KIFOIBJG_00161	-	-	-	-	NoB/-/-/-/NoB/BLEPDCHD_02381
Propanoate metabolism	rxn00986_c0	(1) ATP_c0[c0] + (1) Propionate_c0[c0] <- (1) PPi_c0[c0] + (1) Propionyladenylate_c0[c0]	(1) cpd00002[c0] + (1) cpd00141[c0] <- (1) cpd00012[c0] + (1) cpd03560[c0]	>	OK|HB	R01354				Acetyl-coenzyme A synthetase (EC 6.2.1.1)|acetate---CoA ligase (ADP-forming) (EC 6.2.1.13)|long-chain-fatty-acid---[acyl-carrier-protein] ligase (EC 6.2.1.20)	c0	3	0	0	0	0	-	-	-	NoB/-/-/-/NoB/GIHLEBLJ_02632	-	NoB/-/-/-/NoB/KIFOIBJG_01063, KIFOIBJG_00161	-	-	-	-	NoB/-/-/-/NoB/BLEPDCHD_02381
Propanoate metabolism	rxn00990_c0	(1) Acetate_c0[c0] + (1) Acetoacetyl-CoA[c0] -> (1) Acetyl-CoA_c0[c0] + (1) Acetoacetate[c0]	(1) cpd00029[c0] + (1) cpd00279[c0] -> (1) cpd00022[c0] + (1) cpd00142[c0]	-	OK	R01359	ACETOACETYL-COA-TRANSFER-RXN.c			Acetyl-CoA:acetoacetyl-CoA transferase, alpha subunit (EC 2.8.3.8)|Acetyl-CoA:acetoacetyl-CoA transferase, beta subunit (EC 2.8.3.8)|L-seryl-tRNASec selenium transferase (EC 2.9.1.1)	c0	3	0	0	0	0	-	-	PosP/-/-/PosP/PosP/FDEBBACK_03276, FDEBBACK_01550	-	NoPV/-/NoPV/NoPV/NoPV/FHPFMLLL_01042	-	-	-	-	NoPV/-/-/-/NoPV/JGHDODPO_03971, JGHDODPO_03970, JGHDODPO_02580, JGHDODPO_01450, JGHDODPO_03704, JGHDODPO_03399, JGHDODPO_03398, JGHDODPO_03050, JGHDODPO_03049	-
Propanoate metabolism	rxn00669_c0	(1) ATP_c0[c0] + (1) CoA_c0[c0] + (1) Propionate_c0[c0] <-> (1) ADP_c0[c0] + (1) Phosphate_c0[c0] + (1) Propionyl-CoA_c0[c0]	(1) cpd00002[c0] + (1) cpd00010[c0] + (1) cpd00141[c0] <-> (1) cpd00008[c0] + (1) cpd00009[c0] + (1) cpd00086[c0]	-	OK	R00920	PROPANOATECOA-LIGASE-RXN.c			Acetyl-coenzyme A synthetase (EC 6.2.1.1)|Propionate--CoA ligase (EC 6.2.1.17)|Acetyl-CoA synthetase (ADP-forming) alpha chain (EC 6.2.1.13)|Acetyl-CoA synthetase (ADP-forming) beta chain (EC 6.2.1.13)|propionate---CoA ligase (EC 6.2.1.17)	c0	2	0	0	0	0	-	-	-	NoV/-/-/-/NoV/GIHLEBLJ_00909	-	-	-	-	-	-	NegV/-/-/-/NegV/BLEPDCHD_04152
Propanoate metabolism	rxn02181_c0	(1) 3-Hydroxypropanoyl-CoA_c0[c0] <-> (1) H2O_c0[c0] + (1) Acrylyl-CoA_c0[c0]	(1) cpd03375[c0] <-> (1) cpd00001[c0] + (1) cpd00663[c0]	-	OK	R03045	RXN-6383.c		4.2.1.116	Enoyl-CoA hydratase (EC 4.2.1.17)|phosphogluconate dehydratase (EC 4.2.1.12)|tryptophan synthase (EC 4.2.1.20)	c0	2	0	0	0	0	-	-	-	-	NoB/-/NoB/NoB/NoB/FHPFMLLL_03115, FHPFMLLL_04810, FHPFMLLL_00351	-	-	-	-	NoB/-/-/-/NoB/JGHDODPO_02572, JGHDODPO_01451, JGHDODPO_02581, JGHDODPO_03107, JGHDODPO_00737	-
Propanoate metabolism	rxn00285_c0	(1) ATP_c0[c0] + (1) CoA_c0[c0] + (1) Succinate_c0[c0] -> (1) ADP_c0[c0] + (1) Phosphate_c0[c0] + (1) Succinyl-CoA_c0[c0]	(1) cpd00002[c0] + (1) cpd00010[c0] + (1) cpd00036[c0] -> (1) cpd00008[c0] + (1) cpd00009[c0] + (1) cpd00078[c0]	-	OK	R00405	SUCCCOASYN-RXN.c			Succinyl-CoA ligase [ADP-forming] alpha chain (EC 6.2.1.5)|Succinyl-CoA ligase [ADP-forming] beta chain (EC 6.2.1.5)|malate---CoA ligase (EC 6.2.1.9)	c0	1	0	0	0	0	-	-	PosP/-/-/PosP/NoPV/G	-	-	-	-	-	-	-	-
Propanoate metabolism	rxn00289_c0	(1) Methylisocitrate_c0[c0] <-> (1) Pyruvate_c0[c0] + (1) Succinate_c0[c0]	(1) cpd02799[c0] <-> (1) cpd00020[c0] + (1) cpd00036[c0]	-	OK	R00409	METHYLISOCITRATE-LYASE-RXN.c			Methylisocitrate lyase (EC 4.1.3.30)|citryl-CoA lyase (EC 4.1.3.34)	c0	1	0	0	0	0	-	-	-	-	NoB/-/NoB/NoB/NoB/FHPFMLLL_03565	-	-	-	-	-	-
Propanoate metabolism	rxn00501_c0	(1) NAD_c0[c0] + (1) CoA_c0[c0] + (1) 3-Oxopropanoate_c0[c0] -> (1) NADH_c0[c0] + (1) CO2_c0[c0] + (1) Acetyl-CoA_c0[c0]	(1) cpd00003[c0] + (1) cpd00010[c0] + (1) cpd00191[c0] -> (1) cpd00004[c0] + (1) cpd00011[c0] + (1) cpd00022[c0]	>	OK	R00705	RXN-2902.c;RXN-9958.c.metaexp.NAD_NADH			Methylmalonate-semialdehyde dehydrogenase [inositol] (EC 1.2.1.27)|Methylmalonate-semialdehyde dehydrogenase (EC 1.2.1.27)|glutarate-semialdehyde dehydrogenase (EC 1.2.1.20)|aldehyde dehydrogenase (NAD+) (EC 1.2.1.3)	c0	1	0	0	0	0	-	-	-	PosP/-/-/-/PosPV/G	-	-	-	-	-	-	-
Propanoate metabolism	rxn00656_c0	(1) L-Alanine_c0[c0] + (1) 3-Oxopropanoate_c0[c0] <- (1) Pyruvate_c0[c0] + (1) beta-Alanine_c0[c0]	(1) cpd00035[c0] + (1) cpd00191[c0] <- (1) cpd00020[c0] + (1) cpd00085[c0]	-	OK	R00907	2.6.1.18-RXN.c			Omega-amino acid--pyruvate aminotransferase (EC 2.6.1.18)|D-amino-acid transaminase (EC 2.6.1.21)	c0	1	0	0	0	0	-	-	-	NegN/-/-/-/NegNV/G	-	-	-	-	-	-	-
Propanoate metabolism	rxn00994_c0	(1) Butyryl-CoA_c0[c0] + (1) Acetoacetate_c0[c0] <- (1) Butyrate_c0[c0] + (1) Acetoacetyl-CoA_c0[c0]	(1) cpd00120[c0] + (1) cpd00142[c0] <- (1) cpd00211[c0] + (1) cpd00279[c0]	-	OK	R01365	2.8.3.9-RXN.c		2.8.3.9	Butyrate-acetoacetate CoA-transferase subunit A (EC 2.8.3.9)|Butyrate-acetoacetate CoA-transferase subunit B (EC 2.8.3.9)|O-phospho-L-seryl-tRNASec:L-selenocysteinyl-tRNA synthase (EC 2.9.1.2)	c0	1	0	0	0	0	-	-	-	-	-	-	-	-	-	NoNV/-/-/-/NoNV/JGHDODPO_03705	-
Propanoate metabolism	rxn01355_c0	(1) ATP_c0[c0] + (1) Propionyl-CoA_c0[c0] + (1) H2CO3_c0[c0] -> (1) ADP_c0[c0] + (1) Phosphate_c0[c0] + (1) H+_c0[c0] + (1) D-methylmalonyl-CoA_c0[c0]	(1) cpd00002[c0] + (1) cpd00086[c0] + (1) cpd00242[c0] -> (1) cpd00008[c0] + (1) cpd00009[c0] + (1) cpd00067[c0] + (1) cpd00519[c0]	>	OK	R01859	PROPIONYL-COA-CARBOXY-RXN.c			Propionyl-CoA carboxylase biotin-containing subunit (EC 6.4.1.3)|Propionyl-CoA carboxylase carboxyl transferase subunit (EC 6.4.1.3)|2-oxoglutarate carboxylase (EC 6.4.1.7)	c0	1	0	0	0	0	-	-	-	-	-	-	-	-	-	-	NoPV/-/-/-/NoPV/BLEPDCHD_03575
Propanoate metabolism	rxn17239_c0	<->	<->	>	OK		1.4.1.11-RXN.c				c0	1	0	0	0	0	-	-	-	-	-	-	-	-	-	NoV/-/-/-/NoV/JGHDODPO_00675	-
Propanoate metabolism	rxn18959_c0	<->	<->	-	OK|HB		4.3.1.14-RXN.c				c0	1	0	0	0	0	-	-	-	-	-	-	-	-	-	NoV/-/-/-/NoV/JGHDODPO_00677	-
Propanoate metabolism	rxn20665_c0	<->	<->	-	OK|HB		R125-RXN.c				c0	1	0	0	0	0	-	-	-	-	-	-	-	-	-	NoV/-/-/-/NoV/JGHDODPO_00676, JGHDODPO_03046, JGHDODPO_02068, JGHDODPO_02128, JGHDODPO_01249, JGHDODPO_03625, JGHDODPO_03808, JGHDODPO_02117	-
Butanoate metabolism	rxn00011_c0	(1) CO2_c0[c0] + (1) 2-Hydroxyethyl-ThPP_c0[c0] <- (1) Pyruvate_c0[c0] + (1) TPP_c0[c0] + (1) H+_c0[c0]	(1) cpd00011[c0] + (1) cpd03049[c0] <- (1) cpd00020[c0] + (1) cpd00056[c0] + (1) cpd00067[c0]	>	OK	R00014	RXN-12583.c			Pyruvate decarboxylase (EC 4.1.1.1)|Acetolactate synthase small subunit (EC 2.2.1.6), predicted, Archaeal type|Acetolactate synthase small subunit (EC 2.2.1.6)|Acetolactate synthase large subunit (EC 2.2.1.6)|Acetolactate synthase small subunit (EC 2.2.1.6), Xanthomonadales type|Acetolactate synthase small subunit (EC 2.2.1.6), predicted|Acetolactate synthase small subunit (EC 2.2.1.6), predicted…	c0	10	0	0	0	0	NegN/-/-/-/NoNV/GIHOKGLK_00393, GIHOKGLK_00394	NegN/-/NegN/NegN/NegNV/JOINCCCK_01948, JOINCCCK_01942, JOINCCCK_01760, JOINCCCK_01761	NegN/-/-/NegN/NegNV/FDEBBACK_02235, FDEBBACK_00551, FDEBBACK_02234, FDEBBACK_02093, FDEBBACK_02094	NegN/-/-/-/NoNV/GIHLEBLJ_01741, GIHLEBLJ_01740	NegN/-/NegN/NegN/NegNV/FHPFMLLL_04431, FHPFMLLL_03479, FHPFMLLL_04244, FHPFMLLL_02450, FHPFMLLL_03582, FHPFMLLL_04799, FHPFMLLL_03581	-	NegN/-/-/NegN/NegNV/BNAPOCOJ_03035, BNAPOCOJ_00108, BNAPOCOJ_01950, BNAPOCOJ_01951	NegN/-/-/NegN/NegNV/OPHKCAJD_00406, OPHKCAJD_01389, OPHKCAJD_00405, OPHKCAJD_00646	NegN/-/-/-/NegNV/DJGMFOLP_00151, DJGMFOLP_00986	NegN/-/-/-/NegNV/JGHDODPO_02302, JGHDODPO_02303	NegN/-/-/-/NegNV/BLEPDCHD_02544, BLEPDCHD_02545
[truncated: 1,418 more rows]

## Sheet: Compounds
														GGCC_0301	GGCC_0151	GGCC_0197	GGCC_0306	GGCC_0272	GGCC_0305	GGCC_0201	GGCC_0168	GGCC_0220	GGCC_0179	GGCC_0124
ID	Name	Compartment	Formula	Charge	Present	Ess nut	Ess prod	Act nut	Act prod	Fun nut	Fun prod	Block nut	Block prod	Bacteroides uniformis	Clostridium butyricum	Eubacterium limosum	Barnesiella species	Clostridium symbiosum	Bitterella massiliensis	Extibacter species	Clostridium scindens	Akkermansia species	Intestinimonas butyriciproducens	Bacteroides xylanisolvens
[truncated: 1,368 more rows]

## Sheet: FBA
Condition	Species	Genome ID	Objective	Essential	Variable	Blocked	Essential Cpds	Variable Cpds	Blocked Cpds
Glucose	Bacteroides uniformis	GGCC_0301	0.376492	78	520	363	10	73	22
Glucose	Clostridium butyricum	GGCC_0151	0.503774	66	590	353	6	82	34
[truncated: 163 more rows]

## Sheet: GUT-108 Interactions
Compound	Compound Name	Net Flux	Major Consuming count	Major Consuming species	Minor Consuming count	Minor Consuming species	Major Generating count	Major Generating species	Minor Generating count	Minor Generating species
[truncated: 46 more rows]

[truncated: 1 more sheets: Legend]
