# Supplementary material for: Rationally designed bacterial consortia to treat chronic immune-mediated colitis and restore intestinal homeostasis
Source: Nat Commun. 2021 May 28;12:3105. doi: 10.1038/s41467-021-23460-x (PMC8163890; doi:10.1038/s41467-021-23460-x)
Supplement: Supplementary file 9 — Supplementary Data 7 [file 41467_2021_23460_MOESM9_ESM.xlsx]

## Sheet: Q-RT-PCR primers
	Gene	Primer name
	Defc1
			Sequence (5'->3')	Length	Tm	GC%	Self complementarity	Self 3' complementarity
	Forward primer	Defc1F	TCAAGAGGCTGCAAAGGAAGAGAAC	25	63.22	48	4	0
	Reverse primer	Defc1R	TGGTCTCCATGTTCAGCGACAGC	23	65.12	56.52	4	2
	Product length		93
	Defa-rs1c
			Sequence (5'->3')	Length	Tm	GC%	Self complementarity	Self 3' complementarity
	Forward primer	DefaF	CACCACCCAAGCTCCAAATACACAG	25	64.01	52	4	1
	Reverse primer	DefaR	ATCGTGAGGACCAAAAGCAAATGG	24	62.12	45.83	3	2
	Product length		92
	Gpr41
			Sequence (5'->3')	Length	Tm	GC%	Self complementarity	Self 3' complementarity
	Forward primer	Gpr41F	TTGCTAAACCTGACCATTTCGG	22	59.18	45.45	3	1
	Reverse primer	Gpr41R	GATAGGCCACGCTCAGAAAAC	21	59.33	52.38	4	0
	Product length		199
	Gpr43
			Sequence (5'->3')	Length	Tm	GC%	Self complementarity	Self 3' complementarity
	Forward primer	Gpr43F	TTCTTACTGGGCTCCCTGCC	20	61.56	60	4	1
	Reverse primer	Gpr43R	TACCAGCGGAAGTTGGATGC	20	60.39	55	3	2
	Product length		175
	Aldh1a1
			Sequence (5'->3')	Length	Tm	GC%	Self complementarity	Self 3' complementarity
	Forward primer	Aldh1a1F	ATGGTTTAGCAGCAGGACTCTTC	23	60.62	47.83	3	2
	Reverse primer	Aldh1a1R	CCAGACATCTTGAATCCACCGAA	23	60.62	47.83	4	0
	Product length		142
	Aldh1a2
			Sequence (5'->3')	Length	Tm	GC%	Self complementarity	Self 3' complementarity
	Forward primer	Aldh1a2F	GACTTGTAGCAGCTGTCTTCACT	23	60.55	47.83	8	4
	Reverse primer	Aldh1a2R	TCACCCATTTCTCTCCCATTTCC	23	60.31	47.83	2	0
	Product length		160
	Fxr
			Sequence (5'->3')	Length	Tm	GC%	Self complementarity	Self 3' complementarity
	Forward primer	FxrF	GGGCCTTCTACAAGGGCTTTG	21	61.23	57.14	8	5
	Reverse primer	FxrR	GAGGCGGTAGTCGGACATC	19	59.64	63.16	5	3
	Product length		117
	Pxr
			Sequence (5'->3')	Length	Tm	GC%	Self complementarity	Self 3' complementarity
	Forward primer	PxrF	CCCATCAACGTAGAGGAGGA	20	58.22	55	6	2
	Reverse primer	PxrR	GGGGGTTGGTAGTTCCAGAT	20	58.7	55	5	2
	Product length		602
	Pparg
			Sequence (5'->3')	Length	Tm	GC%	Self complementarity	Self 3' complementarity
	Forward primer	PpargF	TAACTGCCGGATCCACAAA	19	56.65	47.37	6	0
	Reverse primer	PpargR	ATCTCCGCCAACAGCTTCT	19	59.01	52.63	4	2
	Product length		250
	Fgf15
			Sequence (5'->3')	Length	Tm	GC%	Self complementarity	Self 3' complementarity
	Forward primer	Fgf15F	ATGGCGAGAAAGTGGAACGG	20	60.67	55	2	1
	Reverse primer	Fgf15R	CTGACACAGACTGGGATTGCT	21	60	52.38	5	0
	Product length		109
	Fgf21
			Sequence (5'->3')	Length	Tm	GC%	Self complementarity	Self 3' complementarity
	Forward primer	Fgf21F	CTGGGGGTCTACCAAGCATA	20	58.49	55	4	2
	Reverse primer	Fgf21R	CACCCAGGATTTGAATGACC	20	56.38	50	4	0
	Product length		220
	Nos2
			Sequence (5'->3')	Length	Tm	GC%	Self complementarity	Self 3' complementarity
	Forward primer	Nos2F	GTCAACTGCAAGAGAACGGAGAAC	24	62.07	50	4	0
	Reverse primer	Nos2R	CTGCGGGGAGCCATTTTG	18	59.11	61.11	2	1
	Product length		217
	Il1b
			Sequence (5'->3')	Length	Tm	GC%	Self complementarity	Self 3' complementarity
	Forward primer	Il1bF	GTGGACCTTCCAGGATGAGG	20	59.46	60	5	1
	Reverse primer	Il1bR	CGGAGCCTGTAGTGCAGTTG	20	61.02	60	5	2
	Product length		141
	Il12b
			Sequence (5'->3')	Length	Tm	GC%	Self complementarity	Self 3' complementarity
	Forward primer	Il12bF	CGCAAGAAAGAAAAGATGAAGGAG	24	58.61	41.67	2	0
	Reverse primer	Il12bR	TTGCATTGGACTTCGGTAGATG	22	58.73	45.45	4	0
	Product length		92
	Il17a
			Sequence (5'->3')	Length	Tm	GC%	Self complementarity	Self 3' complementarity
	Forward primer	Il17aF	CTCAGACTACCTCAACCGTTC	21	57.78	52.38	5	3
	Reverse primer	Il17aR	TGAGCTTCCCAGATCACAGAG	21	59.17	52.38	4	1
	Product length		90
	Tnfa
			Sequence (5'->3')	Length	Tm	GC%	Self complementarity	Self 3' complementarity
	Forward primer	TnfaF	ACCCTCACACTCAGATCATCTTCTC	25	61.62	48	7	2
	Reverse primer	TnfaR	TGAGATCCATGCCGTTGG	18	57.04	55.56	4	1
	Product length		139
	Infg
			Sequence (5'->3')	Length	Tm	GC%	Self complementarity	Self 3' complementarity
	Forward primer	InfgF	CTTCCTCATGGCTGTTTCTGG	21	58.91	52.38	4	0
	Reverse primer	InfgR	ACGCTTATGTTGTTGCTGATGG	22	59.84	45.45	2	0
	Product length		243
	Il5
			Sequence (5'->3')	Length	Tm	GC%	Self complementarity	Self 3' complementarity
	Forward primer	Il5F	CTCTGTTGACAAGCAATGAGACG	23	60.12	47.83	5	2
	Reverse primer	Il5R	TCTTCAGTATGTCTAGCCCCTG	22	58.7	50	4	1
	Product length		102
	Il13
			Sequence (5'->3')	Length	Tm	GC%	Self complementarity	Self 3' complementarity
	Forward primer	Il13F	ACAGCTCCCTGGTTCTCTCA	20	60.18	55	4	1
	Reverse primer	Il13R	CGTGGCGAAACAGTTGCTTTGTG	23	63.89	52.17	5	0
	Product length		420
	Il15
			Sequence (5'->3')	Length	Tm	GC%	Self complementarity	Self 3' complementarity
	Forward primer	Il15F	ACATCCATCTCGTGCTACTTGT	22	59.5	45.45	3	2
	Reverse primer	Il15R	GCCTCTGTTTTAGGGAGACCT	21	59.09	52.38	3	2
	Product length		113
	Ahr
			Sequence (5'->3')	Length	Tm	GC%	Self complementarity	Self 3' complementarity
	Forward primer	AhrF	ACATCACCTATGCCAGCCGC	20	62.95	60	3	3
	Reverse primer	AhrR	TCTGTGTCGCTTAGAAGGAT	20	55.99	45	4	2
	Product length		101
	Ahrr
			Sequence (5'->3')	Length	Tm	GC%	Self complementarity	Self 3' complementarity
	Forward primer	AhrrF	GCCAATGCTGTGTAATGAAG	20	55.33	45	3	0
	Reverse primer	AhrrR	AACAGAGCACCAAGAAAACA	20	55.7	40	2	0
	Product length		337
	Cyp1a1
			Sequence (5'->3')	Length	Tm	GC%	Self complementarity	Self 3' complementarity
	Forward primer		CAGGATGTGTCTGGTTACTTTGAC	24	59.55	45.83	3	1
	Reverse primer		CTGGGCTACACAAGACTCTGTCTC	24	62.4	54.17	5	3
	Product length		331
	Cmaf
			Sequence (5'->3')	Length	Tm	GC%	Self complementarity	Self 3' complementarity
	Forward primer	Cyp1a1F	AAATACGAGAAGCTGGTGAGCAA	23	60.56	43.48	4	1
	Reverse primer	Cyp1a1R	CGGGAGAGGAAGGGTTGTC	19	59.4	63.16	2	1
	Product length		70
	April
			Sequence (5'->3')	Length	Tm	GC%	Self complementarity	Self 3' complementarity
	Forward primer	AprilF	GGGGAAGGAGTGTCAGAGTG	20	59.39	60	3	1
	Reverse primer	AprilR	GCAGGGAGGGTGGGAATAC	19	59.47	63.16	2	2
	Product length		161
	Aid
			Sequence (5'->3')	Length	Tm	GC%	Self complementarity	Self 3' complementarity
	Forward primer	AidF	GCCACCTTCGCAACAAGTCT	20	61.17	55	3	3
	Reverse primer	AidR	CCGGGCACAGTCATAGCAC	19	60.82	63.16	4	2
	Product length		137
	Bcl6
			Sequence (5'->3')	Length	Tm	GC%	Self complementarity	Self 3' complementarity
	Forward primer	Bcl6F	CACACCCGTCCATCATTGAA	20	58.18	50	5	3
	Reverse primer	Bcl6R	TGTCCTCACGGTGCCTTTTT	20	60.11	50	5	0
	Product length		51

## Sheet: GUT-103
	>01_rpoB_Megamonas_hypermegale_DSM1672
	1			Sequence (5'->3')	Template strand	Length	Start	Stop	Tm	GC%	Self complementarity	Self 3' complementarity
	1	Forward primer	RpoBMhyF	TGTACGTGCTACAGCTGACTTT	Plus	22	1923	1944	59.96	45.45	6	1
	1	Reverse primer	RpoBMhyR	CGAGTTTTGTATCACGAGCGGA	Minus	22	2269	2248	60.98	50	2	2
	1	Product length		347
	>02_rpoB_Bacteroides_stercoris_ATCC43183_/_DSM19555
	2			Sequence (5'->3')	Template strand	Length	Start	Stop	Tm	GC%	Self complementarity	Self 3' complementarity
	2	Forward primer	RpoBBstF	CGATCGTACGGAAGAGGAAGAG	Plus	22	2100	2121	60.03	54.55	6	0
	2	Reverse primer	RpoBBstR	CGTTTCACGAACTTCCAAAGAG	Minus	22	2430	2409	58.14	45.45	5	0
	2	Product length		331
	>03_rpoB_Anaerostipes_hadrus_DSM_3319_/_ATCC_29173
	3			Sequence (5'->3')	Template strand	Length	Start	Stop	Tm	GC%	Self complementarity	Self 3' complementarity
	3	Forward primer	RpoBAhaF	ACTCTGGAGTCTGCATCACA	Plus	20	2087	2106	58.36	50	6	2
	3	Reverse primer	RpoBAhaR	CAAGAGCCATCTCTCCATTGC	Minus	21	2323	2303	59.05	52.38	4	2
	3	Product length		237
	>04_rpoB_Clostridium_symbiosum_ATCC14940
	4			Sequence (5'->3')	Template strand	Length	Start	Stop	Tm	GC%	Self complementarity	Self 3' complementarity
	4	Forward primer	RpoBCsyF1	ACATCTGAGTTCCAGAAGAAGAGAA	Plus	25	1879	1903	59.46	40	4	0
	4	Reverse primer	RpoBCsyR1	TCTGCGATAACTTCGCGGG	Minus	19	2291	2273	60.23	57.89	4	2
	4	Product length		413
	>05_rpoB_Clostridium_boltea_ATCC_BAA-613
	5			Sequence (5'->3')	Template strand	Length	Start	Stop	Tm	GC%	Self complementarity	Self 3' complementarity
	5	Forward primer	RpoBCboF	ATCCGAGTTCCAGAAAAAGACC	Plus	22	1887	1908	58.32	45.45	4	0
	5	Reverse primer	RpoBCboR	GGCTTCCACATGGTCATTCTTAT	Minus	23	2280	2258	58.79	43.48	4	2
	5	Product length		394
	>06_rpoB_Blautia_producta_DSM2950
	6			Sequence (5'->3')	Template strand	Length	Start	Stop	Tm	GC%	Self complementarity	Self 3' complementarity
	6	Forward primer	RpoBBprF	AAACACAGGAATATGAACGCCAT	Plus	23	1877	1899	58.98	39.13	4	2
	6	Reverse primer	RpoBBprR	TCCACATGCTCTCCTTTGGTC	Minus	21	2267	2247	60	52.38	4	1
	6	Product length		391
	>07_rpoB_Clostridium_scindens_ATCC35704
	7			Sequence (5'->3')	Template strand	Length	Start	Stop	Tm	GC%	Self complementarity	Self 3' complementarity
	7	Forward primer	RpoBCscF	ATTCTCAGTGGCTACGGCG	Plus	19	1944	1962	59.86	57.89	4	4
	7	Reverse primer	RpoBCscR	ACCGTCTGCGATCACGTC	Minus	18	2301	2284	59.82	61.11	4	2
	7	Product length		358
	>08_rpoB_Akkermansia_muciniphila_ATCC_BAA-835
	8			Sequence (5'->3')	Template strand	Length	Start	Stop	Tm	GC%	Self complementarity	Self 3' complementarity
	8	Forward primer	RpoBAmuF	CAGCTCGTTTCTATCGCCG	Plus	19	1777	1795	63.1	68.42	4	3
	8	Reverse primer	RpoBAmuR	GGAACGCATGAACTTGCGC	Minus	19	2121	2103	60.8	57.89	6	4
	8	Product length		345
	>09_rpoB_Megamonas_funiformis
	9			Sequence (5'->3')	Template strand	Length	Start	Stop	Tm	GC%	Self complementarity	Self 3' complementarity
	9	Forward primer	RpoBMfuF	GTTCGTGCAGACGAAACTGG	Plus	20	1951	1970	59.77	55	7	0
	9	Reverse primer	RpoBMfuF	R	Minus	21	2265	2245	58.66	42.86	4	0
	9	Product length		315
	>10_rpoB_Acidaminococcus_intestine_DSM21505
	10			Sequence (5'->3')	Template strand	Length	Start	Stop	Tm	GC%	Self complementarity	Self 3' complementarity
	10	Forward primer	RpoBAinF	GCACGCTGGTACGGTCAAGTAT	Plus	22	64	85	62.91	54.55	4	2
	10	Reverse primer	RpoBAinF	ACGAGGTCTTCGCTGAGGAG	Minus	20	2201	2182	61.31	60	5	3
	10	Product length		294
	>11_rpoB_Bacteroides_massiliensis_DSM17679
	11			Sequence (5'->3')	Template strand	Length	Start	Stop	Tm	GC%	Self complementarity	Self 3' complementarity
	11	Forward primer	RpoBBmaF	TGACAGAACGGAAGATGAGGAA	Plus	22	2100	2121	59.1	45.45	3	0
	11	Reverse primer	RpoBBmaR	CGTTTCGCGCACTTCCAATATA	Minus	22	2430	2409	59.72	45.45	4	4
	11	Product length		331
	>12_rpoB_Barnesiella_intestinihominis_DSM21032
	12			Sequence (5'->3')	Template strand	Length	Start	Stop	Tm	GC%	Self complementarity	Self 3' complementarity
	12	Forward primer	RpoBBinF	GAAGAATTTGTAAGTTTTGAAGATTCCG	Plus	28	2011	2038	58.39	32.14	6	2
	12	Reverse primer	RpoBBinR	TCTCACGCACTTCCAACGAA	Minus	20	2323	2304	59.9	50	3	2
	12	Product length		313
	>13_rpoB_Faecalibacterium_prausnitzii_strain_A2165
	13			Sequence (5'->3')	Template strand	Length	Start	Stop	Tm	GC%	Self complementarity	Self 3' complementarity
	13	Forward primer	RpoBFprF	CACCCTGTCTGCAATCTCTGT	Plus	21	1878	1898	60	52.38	4	0
	13	Reverse primer	RpoBFprR	TGGTCTTACCTGCGGTGTTG	Minus	20	2200	2181	60.25	55	4	0
	13	Product length		342
	>14_rpoB_Subdoligranulum_variabile_DSM15176
	14			Sequence (5'->3')	Template strand	Length	Start	Stop	Tm	GC%	Self complementarity	Self 3' complementarity
	14	Forward primer	RpoBSvaF	CGAATGATGGTTTCCGTCGC	Plus	20	1936	1955	59.97	55	3	2
	14	Reverse primer	RpoBSvaR	GGTTGGAGCGCATGAACTTG	Minus	20	2224	2205	60.11	55	4	2
	14	Product length		289
	>15_rpoB_Anaerostipes_caccae_DSM14662
	15			Sequence (5'->3')	Template strand	Length	Start	Stop	Tm	GC%	Self complementarity	Self 3' complementarity
	15	Forward primer	RpoBAcaF	TGGCTACGTCAATGATCCCG	Plus	20	1817	1836	59.9	55	5	2
	15	Reverse primer	RpoBAcaR	TCATCCTTTTTCACACGGTCC	Minus	21	2153	2133	58.5	47.62	3	3
	15	Product length		337
	>16_rpoB_Blautia_hydrogenotrophica_DSM_10507
	16			Sequence (5'->3')	Template strand	Length	Start	Stop	Tm	GC%	Self complementarity	Self 3' complementarity
	16	Forward primer	RpoBBhyF	GCCGTTGGATGAGAATGGGTAT	Plus	22	1818	1839	60.49	50	3	2
	16	Reverse primer	RpoBBhyR	ACCGGCTTTCTTAGCCAGC	Minus	19	2121	2103	60.38	57.89	5	5
	16	Product length		304
	>17_rpoB_Marvinbryantia_formatexigens_DSM14469
	17			Sequence (5'->3')	Template strand	Length	Start	Stop	Tm	GC%	Self complementarity	Self 3' complementarity
	17	Forward primer	RpoBMfoF	ACCGGTATGGAAACAAAGACC	Plus	21	2059	2079	58.21	47.62	6	0
	17	Reverse primer	RpoBMfoR	GAACGGAAGTATAAACGTCATCCATA	Minus	26	2428	2403	59.08	38.46	6	3
	17	Product length		370

## Sheet: GUT-108
				Strain
	1	GGCC_0124	Primer name	Bacteroides xylanisolvens GGCC_0124
	1	RpoB		Sequence (5'->3')	Template strand	Length	Start	Stop	Tm	GC%	Self complementarity	Self 3' complementarity
	1	Forward primer	RpoBBxyF	TTGACCAGGCAGCTACTGTG	Plus	20	3452	3471	59.96	55	4	2
	1	Reverse primer	RpoBBxyR	CCTCTCAACTCGTGCAACAA	Minus	20	3785	3766	58.42	50	4	2
	1	Product length		334
	2	GGCC_0301	Primer name	Bacteroides uniformis GGCC_0301
	2	RpoB		Sequence (5'->3')	Template strand	Length	Start	Stop	Tm	GC%	Self complementarity	Self 3' complementarity
	2	Forward primer	RpoBBunF	TTCACCGCTGTTCAGTTGAG	Plus	20	2530	2549	58.42	50	4	2
	2	Reverse primer	RpoBBunR	ATGTCTTCCTGGCGTACCAC	Minus	20	2807	2788	59.75	55	4	2
	2	Product length		278
	3	GGCC_0151	Primer name	Clostridium butyricum GGCC_0151
	3	RpoB		Sequence (5'->3')	Template strand	Length	Start	Stop	Tm	GC%	Self complementarity	Self 3' complementarity
	3	Forward primer	RpoBCbuF	GAAGCATATGGTGCTGCTCA	Plus	20	3289	3308	58.33	50	6	2
	3	Reverse primer	RpoBCbuR	AAATCTGCCACGTCTCCATC	Minus	20	3533	3514	57.97	50	4	0
	3	Product length		245
	4	GGCC_0197	Primer name	Eubacterium calanderi GGCC_0197
	4	RpoB		Sequence (5'->3')	Template strand	Length	Start	Stop	Tm	GC%	Self complementarity	Self 3' complementarity
	4	Forward primer	RpoBEcaF	CTCTCAGCCGATGAAGAAGG	Plus	20	1768	1787	57.78	55	5	2
	4	Reverse primer	RpoBEcaR	GACAACCGGCGCCTTTGGAA	Minus	20	2058	2039	63.9	60	6	2
	4	Product length		291
	5	GGCC_0306	Primer name	Barnesiella species GGCC_0306
	5	RpoB		Sequence (5'->3')	Template strand	Length	Start	Stop	Tm	GC%	Self complementarity	Self 3' complementarity
	5	Forward primer	RpoBBarF	TGGGCCGGTGCTAAATTAGG	Plus	20	3307	3326	60.11	55	7	5
	5	Reverse primer	RpoBBarR	CTGAGCTTTACCACCAAGCG	Minus	20	3582	3563	59.2	55	4	2
	5	Product length		276
	6	GGCC_0272	Primer name	Clostridium symbiosum GGCC_0272
	6	RpoB		Sequence (5'->3')	Template strand	Length	Start	Stop	Tm	GC%	Self complementarity	Self 3' complementarity
	6	Forward primer	RpoBCsyF2	ACATCTGAGTTCCAGAAGAAGAG	Plus	23	1864	1886	57.6	43.48	4	0
	6	Reverse primer	RpoBCsyR2	CTGCGATAACTTCTCCAAC	Minus	19	2275	2257	53.54	47.37	5	2
	6	Product length		412
	7	GGCC_0305	Primer name	Bittarella massiliensis GGCC_0305
	7	RpoB		Sequence (5'->3')	Template strand	Length	Start	Stop	Tm	GC%	Self complementarity	Self 3' complementarity
	7	Forward primer	RpoBBitF	AGACCCACATCGACAACCTC	Plus	20	758	777	59.39	55	4	0
	7	Reverse primer	RpoBBitR	CGCAGTCAAAGTCCACAAAA	Minus	20	1063	1044	57.16	45	2	0
	7	Product length		306
	8	GGCC_0201	Primer name	Extibacter species GGCC_0201
	8	RpoB		Sequence (5'->3')	Template strand	Length	Start	Stop	Tm	GC%	Self complementarity	Self 3' complementarity
	8	Forward primer	RpoBExtF	ATCGACCATCTTGGCAACAG	Plus	20	1282	1301	58.26	50	5	3
	8	Reverse primer	RpoBExtR	GACGTCACGTACCTCGAACC	Minus	20	1599	1580	60.45	60	7	0
	8	Product length		318
	9	GGCC_0168	Primer name	Clostridium scindens GGCC_0168
	9	RpoB		Sequence (5'->3')	Template strand	Length	Start	Stop	Tm	GC%	Self complementarity	Self 3' complementarity
	9	Forward primer	RpoBCscF	ATTCTCAGTGGCTACGGCG	Plus	19	1944	1962	59.86	57.89	4	4
	9	Reverse primer	RpoBCscR	ACCGTCTGCGATCACGTC	Minus	18	2301	2284	59.82	61.11	4	2
	9	Product length		358
	10	GGCC_0220	Primer name	Akkermansia species GGCC_0220
	10	RpoB		Sequence (5'->3')	Template strand	Length	Start	Stop	Tm	GC%	Self complementarity	Self 3' complementarity
	10	Forward primer	RpoBAmuF	CAGCTCGTCTCCATCGCCG	Plus	19	1777	1795	63.1	68.42	4	3
	10	Reverse primer	RpoBAmuR	GGAACGCATGAACTTGCGC	Minus	19	2121	2103	60.8	57.89	6	4
	10	Product length		345
	11	GGCC_0179	Primer name	Intestinimonas butyriciproducens GGCC_0179
	11	RpoB		Sequence (5'->3')	Template strand	Length	Start	Stop	Tm	GC%	Self complementarity	Self 3' complementarity
	11	Forward primer	RpoBIbuF	GCCTTACCGATGAGATCGAA	Plus	20	1751	1770	57.2	50	5	2
	11	Reverse primer	RpoBIbuR	TCGATGCAGTTTTTGTGCTC	Minus	20	2090	2071	57.31	45	4	2
	11	Product length		340
