# Supplementary material for: Rationally designed bacterial consortia to treat chronic immune-mediated colitis and restore intestinal homeostasis
Source: Nat Commun. 2021 May 28;12:3105. doi: 10.1038/s41467-021-23460-x (PMC8163890; doi:10.1038/s41467-021-23460-x)
Supplement: Supplementary file 11 — Source Data [file 41467_2021_23460_MOESM11_ESM.xlsx]

## Sheet: Figure 1
Figure 1b
Strain_R	Feces_1w EER	Feces_2w EER	Feces_3w EER	Feces_4w EER	Feces_5w EER	Feces_1w EER+Therapeutic GUT103	Feces_2w EER+Therapeutic GUT103	Feces_3wEER+Therapeutic GUT103	Feces_4w EER+Therapeutic GUT103	Feces_5w EER+Therapeutic GUT103	Feces_1w EER+Preventive GUT103	Feces_2w EER+Preventive GUT103	Feces_3w EER+Preventive GUT103	Feces_4w EER+Preventive GUT103	Feces_5w EER+Preventive GUT103	Feces_6w EER+Preventive GUT103
A1	0	0	0	0	0	0	0	0	0	0	0	0	0	0	0	0
A2	0	0	0	0	0	0	0	0.0391	0.0364	0.1453	0.0883	0.0363	0.0314	0.0389	0.0449	0.0457
A3	0	0	0	0	0	0	0	0	0	0	0	0	0	0	0	0
A4	0	0	0	0	0	0	0	0.0099	0.0312	0.0383	0.0152	0.0105	0.0113	0.0077	0.0096	0.0094
A5	0	0	0	0	0	0	0	0.0228	0.0916	0.0177	0.017	0.0162	0.0241	0.0187	0.0207	0.02
A6	0	0	0	0	0	0	0	0.1661	0.1094	0.1037	0.1582	0.1149	0.0954	0.1392	0.1249	0.099
A7	0	0	0	0	0	0	0	0.041	0.0326	0.0323	0.0387	0.0346	0.045	0.0409	0.0388	0.0435
A8	0	0	0	0	0	0	0	0.2104	0.1767	0.1641	0.4568	0.274	0.2934	0.2014	0.2495	0.3331
A9	0	0	0	0	0	0	0	0.0055	0.0031	0.0132	0.017	0.0044	0.0129	0.032	0.0404	0.022
A10	0	0	0	0	0	0	0	0.0084	0.0012	0.0027	0.0029	0.0012	0.0013	0.0026	0.0027	0.0044
A11	0	0	0	0	0	0	0	0.1066	0.1114	0.1484	0.1146	0.1262	0.1415	0.1591	0.1609	0.1574
A12	0	0	0	0	0	0	0	0.1159	0.1071	0.0953	0.0253	0.0192	0.0233	0.0198	0.0256	0.035
A13	0	0	0	0	0	0	0	0	0	0	0	0	0	0	0	0
A14	0	0	0	0	0	0	0	0.0043	0.047	0.0197	0.0601	0.1113	0.1149	0.1199	0.1097	0.0611
A15	0	0	0	0	0	0	0	0.0325	0.0259	0.0321	0.0057	0.005	0.0055	0.0064	0.0043	0.0035
A16	0	0	0	0	0	0	0	0	0	0	0	0	0	0	0	0
A17	0	0	0	0	0	0	0	0	0	0	0	0	0.0008	0.0191	0.0192	0.0071
E. coli	0.3862	0.2313	0.3587	0.4452	0.4446	0.3749	0.3427	0.0941	0.1111	0.0888	0	0.1698	0.11	0.1062	0.0914	0.0834
E. faecalis	0.3137	0.4245	0.3641	0.3164	0.3022	0.442	0.5361	0.1151	0.0874	0.0693	0	0.0758	0.0892	0.088	0.0573	0.0754
R. gnavus	0.2999	0.3439	0.2767	0.2377	0.2524	0.183	0.1207	0.0283	0.0278	0.0289	0	0.0007	0	0	0	0
Figure 1c: Lcn-2
GUT103	EER	EER+Preventive GUT103	EER+Therapeutic GUT103			P value
0	164.084	97.5201	63.7944		EER vs. GUT103 17mix	0.0181
0	545.092	285.972	146.63		EER vs. 17mix => EER	0.0171
0	2023.96	240.4	112.374		EER vs. EER => 17mix	0.0243
8.259	625.68	83.8489	568.5
12.552	2682.55	64.8817	61.0721
	243.405	115.337	74.0843
	914.732	93.3809	97.9669
	68.0394	67.5211	16.5042
	267.105	97.6094
Figure 1e: blinded histology score
GUT103	EER	EER+Preventive GUT103	EER+Therapeutic GUT103			P value
0	2.75	4.5	2.25		EER vs. GUT103 17mix	0.0048
0.5	3.5	3	1.75		EER vs. 17mix => EER	0.4397
1	4.75	2.25	2.75		EER vs. EER => 17mix	0.0407
1.5	7	4.25	1.5
1.5	7.75	3	1.75
	0.25	1.75	1.25
	5.5	3.25	2.75
	2	1.5	1.75
	1.85
Figure 1f
Butyric acid					(One-way ANOVA)
GUT103	EER	EER+Preventive GUT103	EER+Therapeutic GUT103			P value
0.04	0.002	0.056	0.035		EER vs. GUT103	<0.0001
0.033	0.002	0.044	0.043		EER vs. EER+Preventive GUT103	<0.0001
0.041	0.004	0.074	0.031		EER vs. EER+Therapeutic GUT103	<0.0001
0.051	0.003	0.076	0.052
0.033	0	0.043	0.046
	0.003	0.054	0.04
	0.001	0.063	0.031
	0		0.037
Propionic acid					(One-way ANOVA)
GUT103	EER	EER+Preventive GUT103	EER+Therapeutic GUT103			P value
0.565	0	0.431	0.469		EER vs. GUT103	<0.0001
0.518	0.286	0.418	0.248		EER vs. EER+Preventive GUT103	<0.0001
0.45	0.249	0.455	0.366		EER vs. EER+Therapeutic GUT103	0.003
0.764	0.223	0.623	0.465
0.645	0.133	0.499	0.31
	0.196	0.587	0.398
	0.272	0.697	0.469
	0.266		0.555
Figure 1g
IFNg
EER	EER + Preventative GUT103	EER + Therapeutic GUT103	GUT103
34.6707	41.1743	15.2914	1.49185		EER vs GUT103	<0.0001
30.4033	12.5662	8.46806	0.485415		EER vs EER+ Prev GUT103	0.0025
97.1598	13.0524	30.7959	0.507789		EER vs Therap. GUT103	0.0034
20.2586	26.8781	12.5904	1.51578
45.3144	10.188	16.3469	0.999167
47.875	0.952396	17.4848
49.8734	20.4383	29.6164
41.5139	4.59894	6.741
IL-12b
EER	EER + Preventative GUT103	EER + Therapeutic GUT103	GUT103
6.94057	4.10246	2.53343	0.929446		EER vs GUT103	0.0002
5.5211	5.83182	1.51434	0.810032		EER vs EER+ Prev GUT103	0.027
7.07896	3.36044	6.15046	0.851526		EER vs Therap. GUT103	0.0114
4.05903	4.71272	5.90044	1.22816
3.74537	2.76248	2.03834	1.18084
4.2286	0.171468	1.30612
6.13113	2.86339	2.36062
7.235	1.48225	1.07365
TNFa
EER	EER + Preventative GUT103	EER + Therapeutic GUT103	GUT103
8.75252	12.3845	4.34894	1.36541		EER vs GUT103	0.0017
14.7228	4.81362	4.56203	1.22211		EER vs EER+ Prev GUT103	0.0324
17.5997	4.29821	6.47049	0.819665		EER vs Therap. GUT103	0.0558
9.62584	4.6868	5.64411	0.521723
3.62573	2.27083	2.43351	1.07109
5.88334	0.0733627	3.39343
5.8598	3.27019	2.7713
5.99715	0.553384	6.07692

## Sheet: Figure 2
Figure 2a
αMCA					(One-way ANOVA)
GUT103	EER	EER+Preventive GUT103	EER+Therapeutic GUT103			P value
611.7	11.19	765.6	1151.67		EER vs. GUT103	0.0156
1331.56	12.87	954.2	1179.31		EER vs. EER+Preventive GUT103	0.1528
1382.54	16.63	1026.58	1327.85		EER vs. EER+Therapeutic GUT103	0.0002
2712.7	21.51	1063.96	1351.37
2840.91	24.23	1087.52	1364.01
	30.14	1331.13	3030.23
	32.39	1384.41	3599.01
	44.38		5696.62
	48.05
βMCA					(One-way ANOVA)
GUT103	EER	EER+Preventive GUT103	EER+Therapeutic GUT103			P value
14423.1	143.16	12629.7	21248.9		EER vs. GUT103	<0.0001
24116.8	186.57	14511.2	21730.6		EER vs. EER+Preventive GUT103	0.0008
30952.8	228.41	16633.1	22058.5		EER vs. EER+Therapeutic GUT103	<0.0001
41582.4	300.75	17469.4	23876.6
43654.3	433.06	20152.2	26698.3
	504.51	21481.8	33831.6
	572.8	24101.8	39948.9
	600.76		52331
	711.07
CA					(One-way ANOVA)
GUT103	EER	EER+Preventive GUT103	EER+Therapeutic GUT103			P value
1772.28	226.39	1688.84	1188.06		EER vs. GUT103	<0.0001
2912.23	336.45	1773.7	1260.67		EER vs. EER+Preventive GUT103	0.006
4213.43	363.73	2070.24	1494.23		EER vs. EER+Therapeutic GUT103	0.0169
4240.56	423.5	2456.72	1642.78
4370.41	782.96	2525.52	1890.95
	949.8	2889.57	3787.25
	1053.65	3546.57	4301.72
	1171.4
	1561.06
CDCA					(One-way ANOVA)
GUT103	EER	EER+Preventive GUT103	EER+Therapeutic GUT103			P value
149.56	5.86	241.65	145.28		EER vs. GUT103	0.0009
166.16	6.61	254.13	172.95		EER vs. EER+Preventive GUT103	0.0001
206.74	7.99	278.7	183.69		EER vs. EER+Therapeutic GUT103	0.0002
466.14	11.32	324.78	212.43
485.67	15.65	356.11	220.6
	22.03	371.77	393.37
	23.11	388.44	452.7
	37.1		584.26
	38.17
LCA					(One-way ANOVA)
GUT103	EER	EER+Preventive GUT103	EER+Therapeutic GUT103			P value
158.11	53.43	220.31	141.6		EER vs. GUT103	0.0123
205	74.76	253.94	147.73		EER vs. EER+Preventive GUT103	0.0004
225.49	97.12	265.9	174.2		EER vs. EER+Therapeutic GUT103	0.1297
350.64	100.9	268.86	184.04
376.56	106.66	326.39	192.02
	127.92	338.78	206.18
	131.51	422.93	273.79
	219.67		343.14
	242.37
UDCA					(One-way ANOVA)
GUT103	EER	EER+Preventive GUT103	EER+Therapeutic GUT103			P value
214.69	4.35	208.67	253.09		EER vs. GUT103	<0.0001
299.07	6.28	250.65	334.54		EER vs. EER+Preventive GUT103	0.0129
488.76	8.23	282.79	397.1		EER vs. EER+Therapeutic GUT103	<0.0001
868.8	14.33	327.67	418.62
936.37	18.21	378.14	502.5
	24.55	402.18	705.98
	24.6	403.83	810.97
	26.82		836.86
	27.42
DCA					(One-way ANOVA)
GUT103	EER	EER+Preventive GUT103	EER+Therapeutic GUT103			P value
3.05	3.95	2.15	0.84		EER vs. GUT103	0.9743
6.44	4.03	5.98	2		EER vs. EER+Preventive GUT103	0.4425
3.93	4.08	6.06	2.03		EER vs. EER+Therapeutic GUT103	0.8359
5.3	4.8	8.18	2.64
2.83	8.2	11.24	3.59
	8.63	42.78	4.61
	9.75
Figure 2b
TβMCA					(One-way ANOVA)
GUT103	EER	EER+Preventive GUT103	EER+Therapeutic GUT103			P value
20347.3	125287	63250.4	36715.9		EER vs. GUT103	<0.0001
42073.2	215968	87759	60298.5		EER vs. EER+Preventive GUT103	0.0002
54264.7	216244	88623.5	60373.3		EER vs. EER+Therapeutic GUT103	0.0001
67052.9	219315	91894.7	87942.1
73132.4	283940	128129	90806.3
	354686	134586	117440
	399707	136292	141625
	409281		222816
	542369
TCA					(One-way ANOVA)
GUT103	EER	EER+Preventive GUT103	EER+Therapeutic GUT103			P value
26616.6	56984.1	38548.5	43006.5		EER vs. GUT103	0.0171
45925.9	75616.8	39836.2	48743.4		EER vs. EER+Preventive GUT103	0.0249
49158.7	84104.8	54943.6	56634.4		EER vs. EER+Therapeutic GUT103	0.2052
62740.4	97352.3	61717.9	85427.7
66472.8	118440	67035.7	89642.1
	180677	71405.5	105775
	184708	89173.3	137734
	186284	108404	173640
	311915
TCDCA					(One-way ANOVA)
GUT103	EER	EER+Preventive GUT103	EER+Therapeutic GUT103			P value
136.06	1007.76	475.32	261.95		EER vs. GUT103	<0.0001
238.64	1581.02	589.35	313.17		EER vs. EER+Preventive GUT103	0.0002
311.26	1856.84	622.53	342.25		EER vs. EER+Therapeutic GUT103	<0.0001
359.59	1865.99	973.2	455.96
482.52	1924.63	1046.61	546.24
	2523.59	1268.23	758.63
	2687.44	1810.9	833.03
	2791.94		861.81
	3332.84
TUDCA					(One-way ANOVA)
GUT103	EER	EER+Preventive GUT103	EER+Therapeutic GUT103			P value
277.81	1294.35	782.77	404.68		EER vs. GUT103	<0.0001
513.12	2627.57	1014.68	788.57		EER vs. EER+Preventive GUT103	0.0006
545.31	2866.82	1265.61	861.3		EER vs. EER+Therapeutic GUT103	<0.0001
873.42	3290.04	1353.61	893.16
898.55	3372.31	1717.49	1219.26
	3604.38	1781.88	1367.83
	5016.75	2395.74	2013.24
	5068.95		2117.3
	6526.51
GCA					(One-way ANOVA)
GUT103	EER	EER+Preventive GUT103	EER+Therapeutic GUT103			P value
5.99	7.19	5.57	4.18		EER vs. GUT103	0.018
6.61	12.88	5.8	4.49		EER vs. EER+Preventive GUT103	0.0043
8.3	12.92	6.89	4.88		EER vs. EER+Therapeutic GUT103	0.0022
8.79	14.86	7.04	5.52
11.89	16.77	7.49	5.78
	22.23	8.3	6.67
	42.74	8.94	10.05
	44.87		11.14
	47.89
GUDCA					(One-way ANOVA)
GUT103	EER	EER+Preventive GUT103	EER+Therapeutic GUT103			P value
2.97	2.32	3.17	2.73		EER vs. GUT103	0.9994
2.96	2.58	3.47	5.24		EER vs. EER+Preventive GUT103	0.026
2.7	2.66	4.01	4.14		EER vs. EER+Therapeutic GUT103	0.9575
4.02	3.29	4.74	4.11
3.53	3.52	5.52	3.63
	3.57	6.32	2.35
	3.84	7.01	3.45
	4.65		2.8
GLCA					(One-way ANOVA)
GUT103	EER	EER+Preventive GUT103	EER+Therapeutic GUT103			P value
17.66	10.91	19.8	15.44		EER vs. GUT103	0.0013
19.4	11.21	21.91	17.31		EER vs. EER+Preventive GUT103	<0.0001
24.73	11.86	23.32	20.77		EER vs. EER+Therapeutic GUT103	0.0001
19.12	12.1	24.25	21.68
24.52	13.6	24.34	22.24
	13.74	24.51	26.98
	14.62	24.85	27.71
	16.61
	17.74

## Sheet: Figure 3
Figure 3a and 3b
		Bacteroides xylanisolvens GGCC_0124	Akkermansia muciniphila GGCC_0220	Bacteroides uniformis GGCC_0301	Clostridium symbiosum GGCC_0272	Clostridium hylemonae GGCC_0201	Clostridium scindens GGCC_0168	Eubacterium limosum GGCC_0197	Intestinimonas butyriciproducens GGCC_0179	Barnesiella species GGCC_0306	Bittarella massiliensis GGCC_0305	Clostridium butyricum GGCC_0151
VertX	#14	54.1	16.5	11.83	6.76	4.4	3.89	1.72	0.49	0.12	0.18	0
	#15	57.29	13.89	11.83	6.36	3.48	4.41	1.89	0.54	0.1	0.2	0.002
	#16	62.53	12.64	9.43	8.35	3.43	1.2	1.71	0.48	0.06	0.17	0
	#17	56.06	16.48	12.45	6.06	5.62	0.78	1.69	0.49	0.12	0.24	0
	#18	50.04	9.7	19.61	9.34	7.5	0.44	2.19	0.67	0.21	0.31	0
	#19	56.12	14.93	12.76	7.16	5.45	0.6	2.01	0.49	0.21	0.26	0
Il10-/-	#38	55.57	16.63	8.14	10.57	6.54	0.45	1.29	0.27	0.02	0.11	0.4
	#39	51.14	20.23	10.15	9.46	3.47	3.3	1.04	0.26	0.09	0.16	0.7
	#41	58.44	17.64	8.15	7.35	3.51	2.54	1.19	0.29	0.07	0.14	0.68
	#42	55.81	16.79	13.02	5.21	3.09	3.6	1.95	0.31	0.03	0.19	0
	#44	56.49	17.1	9.97	7.6	2.73	4.36	1.13	0.28	0.05	0.25	0.04
Figure 3d
	VertX							Il10-/-							Wild type - Il10-/-	P value
PBS	0	0	0	0				0	0	0	0	0			PBS	>0.9999
GUT-108	0.1	0.1	0.25	0.1	0.1	0.1	0.1	0	0.1	0.5	0.1	0.1	0		GUT-108	0.9626
Figure 3e
Acetic acid
W0		W2
Hu + PBS	Hu + GUT-108	Hu + PBS	Hu + GUT-108		(Two-way ANOVA)
70.82	68.83	46.67	1417.48			P value
85.19	88.95	49.46	2014.18		W0: Hu + PBS vs. Hu + GUT-108	0.9778
87.31	114.89	64.21	1569.92		W2: Hu + PBS vs. Hu + GUT-108	<0.0001
101.04	84.3	94.37	1737.97
74.49	122.8	81.38	2173.11
	126.43		1899.12
Propionic acid
W0		W2			(Two-way ANOVA)
Hu + PBS	Hu + GUT-108	Hu + PBS	Hu + GUT-108			P value
145.18	129.08	106.74	545.82		W0: Hu + PBS vs. Hu + GUT-108	0.9466
125.22	110.1	85.25	554.92		W2: Hu + PBS vs. Hu + GUT-108	<0.0001
98.12	126.88	90.76	723.96
130.27	115.06	140	733.62
128.52	111.34	103.66	571.68
	109.14		585.3
Butyric acid
W0		W2
Hu + PBS	Hu + GUT-108	Hu + PBS	Hu + GUT-108		(Two-way ANOVA)
1.51	1.45	0.22	12.46			P value
1.09	1.85	0.24	19.84		W0: Hu + PBS vs. Hu + GUT-108	0.996
0.5	0	0	21.47		W2: Hu + PBS vs. Hu + GUT-108	<0.0001
0.89	0.86	2.11	19.18
0.83	0	0.87	32.33
	1.14		25.74
IAA
W0		W2
Hu + PBS	Hu + GUT-108	Hu + PBS	Hu + GUT-108		(Two-way ANOVA)
0.720552	4.61493	0.350564	1.28933			P value
0.702052	1.31578	0.289486	4.88334		W0: Hu + PBS vs. Hu + GUT-108	0.7176
1.718	1.66943	0.451407	3.48996		W2: Hu + PBS vs. Hu + GUT-108	0.0004
0.316127	0.51178	0.873419	5.1571
2.72894	0.354539	0.957771	5.49761
	2.79792		7.08875
Figure 3f
CD4 T cell
PBS	GUT-108
12.2	29.1		P value	<0.0001
21	23.2
16.4	25.3
15.5	24.3
10.6	24.8
6.67	20.1
16.5	17.4
14.8	27.1
	24
	20.2
	26.8
B cell
PBS	GUT-108
0.66	1.59		P value	<0.0001
0.64	1.01
0.66	1.34
0.65	1.42
0.82	1.49
0.47	1.2
0.61	1.61
0.98	0.94
	1.62
	1.1
	1.28
DC
PBS	GUT-108
5.15	13.4		P value	0.0025
8.3	14.1
8.88	9.22
7.28	9.89
9.09	26.8
0.83	11.7
1.01	10.7
4.65	11.9
	9.35
	12.8
	25
Mf
PBS	GUT-108
8.76	11.1		P value	0.2905
6.25	9.66
5.53	15.6
3.98	8.15
2.08	0.85
3.12	2.37
3.66	3.82
4.57	5.67
	5.52
	4.9
	4.26
GFP+RORgTFoxp3 CD4T cells
PBS	GUT-108
0.275862	7.79915		P value	<0.0001
1.43885	6.06609
0.552677	5.94578
0.822368	7.87185
1.8705	7.78032
0.676983	9.71223
1.52672	5.41639
0.380711	7.27763
	7.5419
	4.5137
	10
GFP+TFoxp3 CD4T cells
PBS	GUT-108
33.0345	26.8697		P value	0.0475
14.8381	21.005
7.77202	42.1134
32.0724	38.3066
10.0719	23.1121
5.80271	19.0648
14.3512	16.046
12.8173	26.5499
	22.6257
	18.1085
	26.2162
Tr1
PBS	GUT-108
0.689655	1.60256		P value	0.4861
0.539568	1.72024
2.48705	1.57116
0.575658	1.60183
0.431655	1.60183
0.870406	1.07914
2.1374	1.3541
2.03046	1.21294
	1.39665
	1.98818
	0.540541

## Sheet: Figure 4B
Figure 4b
Species	Ratio GUT-108/PBS at week 4	Species	Ratio GUT-108/PBS at week 4	rab.all	rab.win.w2_GUT_108	rab.win.w4_GUT_108	diff.btw	diff.win	effect	overlap	we.ep	we.eBH	wi.ep	P value	abs(effect)
Extibacter sp. GGCC_201	117	Extibacter sp. GGCC_201 *	2.06819	-1.38718	-3.25422	2.32885	5.64252	2.24068	2.31204	0.0560682	0.000125424	0.00173493	0.000195691	0.0027825	2.31204
Dorea sp. D27	54	Dorea sp. D27 *	1.73239	-1.74818	-3.66173	0.951275	4.79711	2.31435	1.83169	0.0518467	0.000222595	0.00272258	0.0001321	0.00208344	1.83169
Eubacterium callanderi GGCC_197	38	Eubacterium callanderi GGCC_197 *	1.57978	-1.35858	-3.61586	1.04518	4.54082	2.7996	1.68374	0.027699	0.000534343	0.0054023	4.26379e-05	0.001063	1.68374
Clostridium symbiosum GGCC_272	22	Clostridium symbiosum GGCC_272 *	1.34242	1.12477	-1.26536	2.22478	3.68799	1.2758	2.90057	4.9843e-05	0.000101626	0.00111772	2.83514e-06	0.000326958	2.90057
Bittarella massiliensis GGCC_305	16	Bittarella massiliensis GGCC_305 *	1.20412	-1.13562	-3.03358	0.663295	3.64634	2.78627	1.2505	0.0525569	0.00196242	0.0144771	0.000179323	0.00252245	1.2505
Adlercreutzia equolifaciens	11	Adlercreutzia equolifaciens *	1.04139	-0.341922	-2.36836	3.68255	5.44495	3.7404	1.11665	0.161107	0.00232242	0.0189782	0.00633607	0.0362021	1.11665
Lachnoclostridium sp. An14	9	Lachnoclostridium sp. An14 *	0.954243	-1.15589	-2.17662	0.0960832	2.15721	1.84254	1.07508	0.135653	0.0092567	0.0449439	0.0051928	0.0293684	1.07508
Bacteroides xylanisolvens GGCC_124	7	Bacteroides xylanisolvens GGCC_124 *	0.845098	4.87294	2.65791	5.85208	3.06561	1.51522	1.77708	0.0695529	5.39101e-05	0.00159693	0.000277578	0.00361886	1.77708
Intestinimonas butyriciproducens GGCC_179	2.4	Intestinimonas butyriciproducens GGCC_179	0.380211	-0.558014	-0.40055	-0.72631	0.165054	2.48931	0.0680362	0.471256	0.502442	0.722514	0.742276	0.878057	0.0680362
Akkermansia sp. GGCC_220	1.7	Akkermansia sp. GGCC_220	0.230449	0.675575	0.385003	0.984254	0.557986	1.81694	0.255855	0.376863	0.371417	0.633625	0.330261	0.591201	0.255855
Clostridium butyricum GGCC_151	1.7	Clostridium butyricum GGCC_151	0.230449	-1.29603	-1.47849	-1.18603	0.278053	1.76737	0.126483	0.430092	0.405923	0.634224	0.554268	0.739755	0.126483
Clostridiales bacterium VE202-27	1.7	Clostridiales bacterium VE202-27 *	0.230449	-0.628895	-3.80847	-0.191084	3.63862	3.51565	0.920605	0.157559	0.0128906	0.064544	0.00802133	0.0422214	0.920605
Bacteroides uniformis GGCC_301	1.1	Bacteroides uniformis GGCC_301	0.0413927	3.7771	4.12871	3.46418	-0.605424	0.942231	-0.495881	0.25621	0.27222	0.527894	0.0679069	0.221365	0.495881
Barnesiella sp. GGCC_306	0.8	Barnesiella sp. GGCC_306	-0.09691	-1.8453	-1.19071	-2.60687	-1.37912	2.35473	-0.507276	0.25692	0.136398	0.29957	0.0983866	0.248567	0.507276
Klebsiella pneumoniae	0.1652	Klebsiella pneumoniae *	-0.78199	-0.709198	1.45528	-1.66393	-3.17234	2.72169	-1.17659	0.10149	0.00113987	0.0116487	0.00148216	0.0116936	1.17659
Clostridium perfringens	0.125	Clostridium perfringens *	-0.90309	2.29709	5.41249	-1.43181	-6.37757	4.51914	-1.25156	0.131299	0.00105988	0.0113335	0.00262652	0.0196292	1.25156
Salmonella enterica	0.1142	Salmonella enterica *	-0.942334	0.0146253	2.33283	-1.28501	-3.77574	2.78653	-1.46048	0.0454547	0.000118394	0.00238917	0.000113073	0.00196232	1.46048
Escherichia coli	0.0882	Escherichia coli *	-1.05453	4.85118	7.59581	3.71929	-4.67253	3.77946	-1.35623	0.0546876	7.14733e-05	0.00179881	8.82992e-05	0.00180674	1.35623
Shigella flexneri	0.0774	Shigella flexneri *	-1.11126	-0.518537	2.21655	-2.32139	-5.09673	4.00693	-1.22366	0.0553585	0.000498147	0.00595183	0.000148203	0.00232901	1.22366
Shigella dysenteriae	0.0727	Shigella dysenteriae *	-1.13847	-1.24253	1.42823	-2.89144	-4.75722	3.86885	-1.21734	0.0674717	0.000624834	0.0070967	0.000286449	0.00358951	1.21734
Shigella sonnei	0.0634	Shigella sonnei *	-1.19791	3.07549	6.03495	1.39456	-5.57398	4.04661	-1.41229	0.0624557	6.05312e-05	0.00170053	0.000148402	0.00240271	1.41229
				* p-value < 0.05 (Benjamini Hochberg corrected expected p-value Wilcoxon test; wi.eBH)

## Sheet: Figure 4c, 4d, 4f
Figure 4c
W2		W3		W4				P value
Hu + PBS	Hu + GUT-108	Hu + PBS	Hu + GUT-108	Hu + PBS	Hu + GUT-108		W2	0.2236
118.35	81.755	194.6	167.4	13160.4	1750.4		W3	0.0192
288.18	917.31	1721	102.9	6000.6	451.7		W4	0.001
185.86	195.15	3072	296.5	1417.2	489.4
593.22	16.712	1041	209.5	8382.6	418.1
855.87	286.24	614.4	186.2	6280.3	568.4
311.3	64.906	241.3	68.53	1425.4	174.8
240.48	75.114	114.6	17.55	1425.4	18.3
343.44	193.16	388.6	290.6	472.7	1095.3
35.348	53.909	278.4	62.67	691.9	84.9
115.46	13.364	57.05	133.4	572.5	95.1
314.91	45.133	226.3	83.81	589.05	31.377
Figure 4d
Ile		Ce		Pc		Dc		Re		Ce+Pc+Dc+Re				P value
Hu + PBS	Hu + GUT108	Hu + PBS	Hu + GUT108	Hu + PBS	Hu + GUT108	Hu + PBS	Hu + GUT108	Hu + PBS	Hu + GUT108	Hu + PBS	Hu + GUT108		Ile	-
0	0	3	2.5	1	1	1	1	1.5	1.5	6.5	6		Ce	0.0003
0	0	4	2.75	1	1	1.5	0.75	1.5	1	8	5.5		Pc	0.0801
0	0	4	2.5	0.5	0.25	1.75	1	4	1.5	10.25	5.25		Dc	0.0202
0	0	3.75	4	0.5	0	0.75	0.5	1	1.5	6	6		Re	0.65
0	0	4	1.5	0.5	0.25	0.75	0.75	1	1	6.25	3.5		Ce+Pc+Dc+Re	0.0007
0	0	3.5	1.5	0.75	0	0.75	0.75	1	1.5	6	3.75
0	0	3	1.5	1	0.75	1	1	1	1.5	6	4.75
0	0	2.75	2	1	0.75	1	0.75	1.5	1	6.25	4.5
0	0	3	2	0.75	1	1	0.75	2	1.5	6.75	5.25
0	0	2.75	1.5	1	0.75	1	0.75	1.5	1	6.25	4
0	0	3	1.5	1	0.5	1	0.5	1	2.5	6	5
Figure 4f
Butyric acid
W2		W4				(Two-way ANOVA)
Hu + PBS	Hu + GUT-108	Hu + PBS	Hu + GUT-108				P value
0.0656385	0.280429	0.159468	0.115825			W2: Hu + PBS vs. Hu + GUT-108	0.377
0.200508	0.143289	0.188772	0.217336			W4: Hu + PBS vs. Hu + GUT-108	0.9634
0.129627	0.146937	0.0152209	0.15917
0.0802861	0.039511	0.212879	0.0730922
0.173755	0.115385	0.284038	0.143596
0.0350676	0.28649	0.065305	0.105976
0.132407	0.157136	0.131717	0.0810021
0.0658892	0.352056	0.0985111	0.24816
0.110427	0.106476	0.194552	0.193698
0.168388	0.0636374	0.141685	0.134085
0.175137	0.0875598	0.147248	0.0827595
Propionic acid
W2		W4				(Two-way ANOVA)
Hu + PBS	Hu + GUT-108	Hu + PBS	Hu + GUT-108				P value
0.588367	0.436382	0.907748	1.07403			W2: Hu + PBS vs. Hu + GUT-108	0.8947
0.384565	0.407112	1.05483	0.854318			W4: Hu + PBS vs. Hu + GUT-108	0.0329
0.543308	0.394507	0.344682	1.16545
0.512079	0.500517	0.986847	0.75613
0.260849	0.428708	0.618308	1.1649
0.421806	0.52857	0.283542	1.18944
0.489998	0.316502	0.512276	0.826176
0.426019	0.342708	0.92436	1.1569
0.698119	0.884674	1.48202	1.2417
0.514522	0.398854	0.522742	1.04099
0.618847	0.376588	0.983334	0.779836
Indole
W2		W4				(Two-way ANOVA)
Hu + PBS	Hu + GUT-108	Hu + PBS	Hu + GUT-108				P value
13.879	9.1533	8.4345	23.2979			W2: Hu + PBS vs. Hu + GUT-108	0.9768
5.0303	8.6784	13.0168	11.6909			W4: Hu + PBS vs. Hu + GUT-108	0.0014
17.0222	12.1615	3.5451	12.6097
23.9787	24.497	11.4783	8.0361
4.3848	17.1271	8.0017	17.4032
9.3045	7.5351	7.8805	24.9204
5.3822	11.7415	9.997	24.9824
12.5528	6.6481	16.8744	11.227
6.0728	10.0002	17.4791	19.5441
9.4939	7.576	4.6327	30.4912
11.6026	9.8284	7.6051	43.3678
IPA
W2		W4				(Two-way ANOVA)
Hu + PBS	Hu + GUT-108	Hu + PBS	Hu + GUT-108				P value
4.0852	10.5789	0.7784	4.899			W2: Hu + PBS vs. Hu + GUT-108	0.6111
0	4.229	4.1403	5.9568			W4: Hu + PBS vs. Hu + GUT-108	0.001
6.1402	5.0592	0.0216	5.5231
7.1536	6.0605	0	7.1941
0.1276	3.1631	0.3098	5.7707
6.3078	3.8008	0	5.2031
0.1424	6.0412	3.5542	5.9236
1.285	1.9656	5.0394	5.8466
0.6306	7.682	6.1433	9.3586
6.6834	0.0857	1.4076	11.7625
9.5758	4.8885	3.2026	5.4236
LCA
W2		W4				(Two-way ANOVA)
Hu + PBS	Hu + GUT-108	Hu + PBS	Hu + GUT-108				P value
0	0	0	21.386			W2: Hu + PBS vs. Hu + GUT-108	0.9995
0	0	0	1.002			W4: Hu + PBS vs. Hu + GUT-108	<0.0001
0	0	0	5.623
0	0	0	0
0	0	0	11.086
0	0	0	9.764
0	0	0	5.081
0	0	0	0.084
0	0	0	8.109
0	0.42	2.644	11.093
0	0	0	14.072
DCA
W2		W4				(Two-way ANOVA)
Hu + PBS	Hu + GUT-108	Hu + PBS	Hu + GUT-108				P value
0.461	0.262	0.372	346.348			W2: Hu + PBS vs. Hu + GUT-108	>0.9999
0.222	0.271	0	28.848			W4: Hu + PBS vs. Hu + GUT-108	<0.0001
0.282	0.328	0.075	133.854
0.353	0.42	0.149	31.253
0.117	0.207	0.194	569.657
0	0.099	0.047	437.305
0.043	0.063	0.108	360.985
0.082	0.058	0.068	7.515
0.206	0.044	0.134	128.193
0.056	0.547	101.013	490.691
0.076	0.256	7.052	561.32

## Sheet: Figure 5
Figure 5a
IFNg
PBS	GUT-108
13.9	8.45		P value	0.0197
16	9.02
19.4	18.4
15.3	12.1
19.1	6.33
22.5	8.42
19.6	19.3
7.85	7.77
12.9	5.96
8.66	9.06
19
IFNgIL17a
PBS	GUT-108
4.01417	2.37154		P value	0.0159
3.47594	2.73018
6.59959	5.02513
5.74357	2.91284
5.02687	1.28397
4.09256	1.90217
8.27865	6.59838
2.3231	1.88794
3.44626	1.69926
2.25255	2.15803
5.85069
IL17a
PBS	GUT-108
13.096	12.6275		P value	0.04
20.7577	11.7976
21.0871	21.8154
22.6997	13.099
15.5168	6.1961
13.9132	6.98925
27.4797	10.5263
12.9945	26.138
17.7959	10.9678
11.7142	12.3506
19.7157	14.4179
Figure 5b
Il1b
Hu + PBS	Hu + GUT108
0.641184	0.297542		P value	0.018
0.51659	0.212887
1.67879	0.262499
1.83681	1.23796
2.24338	0.0503877
0.322729	0.640056
0.23017	0.249874
0.69425	0.267118
2.06886	0.0265988
0.47825	0.334993
0.28898	0.119395
Il12b
Hu + PBS	Hu + GUT108
1.69575	0.968058		P value	0.1269
0.443415	0.636628
0.682002	0.155561
0.716542	0.898769
0.470235	0.744565
1.22115	0.840139
0.886002	0.391996
1.86991	0.616263
1.04193	1.30482
1.47477	0.241136
0.498299	0.972262
Il17a
Hu + PBS	Hu + GUT108
1.12664	0.105558		P value	0.0466
2.17256	0.44767
2.43752	0.016814
2.35709	0.259687
0.323052	0.157647
0.285845	0.402898
0.044539	0.900763
1.56837	1.05863
0.527236	0.281061
0.102943	0.038982
0.05421	0.076886
Ifng
Hu + PBS	Hu + GUT108
1.95277	0.324805		P value	0.0437
0.151444	0.191795
1.23421	0.154619
1.20899	0.250491
3.58395	0.057348
0.181695	0.644656
0.143087	0.188823
0.531253	0.352471
1.7182	0.029047
0.142358	0.485293
0.152044	0.390669
Il13
Hu + PBS	Hu + GUT108
0.030532	0.47683		P value	0.5737
0.123008	0.411094
0.473509	2.92438
4.20917	0.574828
1.6745	0.094957
0.052388	2.33231
0.177629	0.024873
0.285403	0.009384
3.77808	0.636635
0.097673	0.004245
0.098104	0.001775
Tnfa
Hu + PBS	Hu + GUT108
0.917277	0.71369		P value	0.0384
0.656882	0.488181
0.595982	0.536341
0.931572	0.828089
1.18069	0.618407
0.837079	1.13093
1.6642	0.85946
1.18701	1.02408
1.08367	0.338111
1.18137	0.916211
0.764271	0.705417
Il15
Hu + PBS	Hu + GUT108
0.428669	0.993507		P value	0.036
0.644546	3.50966
0.717218	2.26758
0.500736	4.7822
0.596231	5.92787
0.583933	7.21505
1.1162	0.508814
0.979083	0.352293
2.34454	1.87997
1.40746	0.611447
1.68139	1.218
Figure 5c
Ahr
Hu + PBS	Hu + GUT108
1.0548	1.08309		P value	0.0194
0.813131	1.15478
1.26572	1.05601
1.21707	1.85499
0.783472	1.50499
0.865613	1.28979
1.03082	0.698782
1.1119	0.877484
1.1974	2.08965
0.935706	2.02093
0.905798	2.18534
Ahrr
Hu + PBS	Hu + GUT108
0.429593	2.05397		P value	0.0194
0.265611	0.76913
0.924459	1.26034
1.28534	1.37753
0.345305	1.56712
0.695462	1.75367
0.794478	1.34973
1.24333	1.7408
2.20938	4.53701
1.8178	2.74723
0.989247	4.05844
Cyp1a1
Hu + PBS	Hu + GUT108
0.0585488	5.84539		P value	0.0255
0.113999	0.193373
0.349877	0.462232
0.184708	6.13531
0.0709062	0.37836
0.290017	0.0452306
2.23434	2.33053
1.85238	2.13752
2.51375	5.40784
1.62044	6.71014
1.71103	3.83714
Defcr1
Hu + PBS	Hu + GUT108
0.0397027	6.08223		P value	0.0447
0.270531	0.0136246
0.142731	0.0536157
2.34393	5.54568
0.183948	0.109709
0.0471694	0.210644
1.24672	1.90372
1.27948	2.3122
2.43624	10.3968
1.62198	8.30382
1.38758	2.71258
Defa
Hu + PBS	Hu + GUT108
0.0647935	12.3633		P value	0.0447
0	0.135876
5.42187e-06	0
5.89976e-06	9.46763
0	0
0.0649411	0
2.4097	2.24005
1.27591	2.06837
2.77411	4.44023
2.5114	11.5088
1.89914	5.21695
Aldh1a1
Hu + PBS	Hu + GUT108
0.77732	1.3404		P value	0.0447
0.695894	1.79964
1.34047	2.04366
0.77379	0.818016
0.738563	3.19887
1.00382	1.39742
1.0389	1.51228
0.858384	2.55714
0.987822	9.44336
0.868356	2.35385
1.91667	4.54589
Aldh1a2
Hu + PBS	Hu + GUT108
0.825209	1.3875		P value	0.0447
0.503925	1.4681
1.31875	1.09811
0.680072	2.24075
1.12169	3.26433
0.731756	2.04386
0.844368	1.54165
1.28855	1.33479
1.27281	9.61699
1.22085	4.19997
1.19203	3.35385

## Sheet: Supplementary Fig. 1
Supplementary Fig. 1a		129WT
Target	14_day14	3_day14	4_day14	Ave	SD
A1	0	4.85912e-06	0	1.61971e-06	2.80541e-06
A2	0.110428	0.106689	0.0809	0.0993387	0.0160774
A3	8.6072e-07	0.00635678	0.0048	0.00371921	0.00331293
A4	0.00549325	0.00864	0.0072	0.00711108	0.00157526
A5	0.0229515	0.0340058	0.0297	0.0288857	0.00557194
A6	0.0995607	0.233758	0.171	0.168106	0.0671453
A7	0.0361442	0.053833	0.055	0.0483257	0.0105656
A8	0.516933	0.296745	0.3709	0.394859	0.112032
A9	1.06294e-05	9.46309e-05	0.0135	0.00453509	0.00776396
A10	0.00102963	0.00153207	0.0036	0.0020539	0.00136232
A11	0.140725	0.183787	0.1704	0.164971	0.0220385
A12	0.0343588	0.0265936	0.0254	0.0287841	0.00486453
A13	1.48322e-06	4.35602e-06	0	1.94641e-06	2.21464e-06
A14	0.0300543	0.0452406	0.0628	0.0460316	0.0163872
A15	0.00230836	0.00270849	0.0049	0.00330562	0.0013952
A16	8.77016e-07	7.95789e-06	0	2.94497e-06	4.36341e-06
A17	0	0	0	0	0
Supplementary Fig. 1b		129 IL10 -/-
Target	6_day14	8_day14	9_day14	11_day14	12_day14	Ave	SD
A1	0	0	0	0	0	0	0
A2	0.122	0.0981149	0.0781841	0.071777	0.0795	0.0899152	0.0204436
A3	0	1.59347e-06	0.00501893	0.00508398	0.0049	0.0030009	0.0027395
A4	0.0105	0.0118335	0.00939536	0.0060406	0.0058	0.0087139	0.0026937
A5	0.0296	0.0216258	0.0253205	0.0268973	0.0269	0.0260687	0.00292178
A6	0.1852	0.199455	0.174812	0.209575	0.2064	0.195088	0.0147122
A7	0.0444	0.0409166	0.0477493	0.0634752	0.0499	0.0492882	0.00863121
A8	0.2922	0.312461	0.281485	0.294363	0.277	0.291502	0.0137713
A9	0.0082	0.00659	0.0292118	0.0107492	0.0296	0.0168702	0.01154
A10	0.0011	0.00223672	0.00127777	0.00487345	0.0011	0.00211759	0.00161131
A11	0.2016	0.207201	0.227833	0.170109	0.1839	0.198129	0.0221598
A12	0.0375	0.0462679	0.0428457	0.0578469	0.0417	0.0452321	0.00771627
A13	0	1.13227e-06	2.4401e-06	3.39544e-06	0	1.39356e-06	1.50458e-06
A14	0.0641	0.0505667	0.0751393	0.075936	0.0913	0.0714084	0.0151483
A15	0.0037	0.00272323	0.00172063	0.0032596	0.002	0.00268069	0.000830814
A16	0	5.31038e-06	4.61691e-06	9.8656e-06	0	3.95858e-06	4.13807e-06
A17	0	0	0	0	0	0	0

## Sheet: Supplementary Fig. 2
Supplementary Fig. 2
Fecal lipocalin-2
w0	w2	w3	w4			P value
3.12126	126.456	267.372	54.45		W0 vs W2	0.0012
1.47504	167.982	36.831	11.28		W0 vs W3	0.0012
1.41003	245.235	187.491	133.611		W0 vs W4	0.0012
3.26691	265.584	123.261	116.139
1.72524	101.202	246.093	82.836
2.43045	87.633	253.164	307.383
	54.792	132.414	3348.71

## Sheet: Suppl. Fig.3 and Suppl. Table 3
species	w2_mouse1	w4_mouse1	w2_mouse2	w4_mouse2	w2_mouse3	w4_mouse3	w2_mouse4	w4_mouse4	w2_mouse5	w4_mouse5	w2_mouse6	w4_mouse6	w2_mouse7	w4_mouse7	w2_mouse8	w4_mouse8	w2_mouse9	w4_mouse9	w2_mouse10	w4_mouse10	w2_mouse11	w4_mouse11	w2_mouse12	w4_mouse12	w2_mouse13	w4_mouse13	w2_mouse14	w4_mouse14	w2_mouse15	w4_mouse15	w2_mouse16	w4_mouse16	w2_mouse17	w4_mouse17	w2_mouse18	w4_mouse18	w2_mouse19	w4_mouse19	w2_mouse20	w4_mouse20	w2_mouse21	w4_mouse21	w2_mouse22	w4_mouse22	Average W2 PBS (sum/11) BROWN	Average W2 GUT-108 (PBS) (Sum/11) SALMON	Average W4 PBS (sum/11) GREY	Average W4 GUT-108 (Sum/11) GREEN
Shigella sonnei	0.004805	0.123301	0.005215	0.017346	0.009787	0.015495	0.006038	0.002963	0.002986	0.005488	0.00374	0.004148	0.009647	0.244034	0.003144	0.003709	0.00248	0.001228	0.004708	0.000653	0.003763	0.00096	0.608196	0.057335	0.840141	0.186126	1.35118	0.003857	1.07466	0.001068	1.03756	0.045506	2.68019	0.103903	2.26948	0.002643	0.071863	0.140474	0.193956	0.134279	0.108655	0.012561	0.645628	0.002429	0.00511936	0.0381205	0.989229	0.0627437
Shigella dysenteriae	0.000186	0.003273	0.000246	0.000745	0.000319	0.000764	0.000225	1.5e-05	1.8e-05	0.000216	0.000254	0.000163	0.000643	0.010642	9.5e-05	0.000174	0.000168	5.4e-05	8e-05	4.3e-05	0.00018	4e-05	0.028007	0.003446	0.030961	0.009518	0.052217	0.000105	0.04652	4.5e-05	0.030889	0.002466	0.086081	0.003048	0.112361	0.000163	0.002321	0.007026	0.006014	0.005003	0.005984	0.000557	0.031733	9.3e-05	0.000219455	0.00146627	0.0393716	0.00286091
Bacteroides eggerthii CAG:109	0.001052	0.000489	0.001376	0.001176	0.001787	0.001064	0.001269	0.000901	0.000843	0.000341	0.002377	0.000333	0.002149	0.000373	0.001686	0.000681	0.001999	0.000503	0.000374	0.000394	0.000818	0.000575	0.000778	0.001118	0.000559	0.001602	3.8e-05	0.000576	0.002367	0.000646	0.000479	0.0016	0.000206	0.001023	0.000321	0.001342	0.00059	0.001653	0.00077	0.001271	1.62116	0.001247	1.04613	0.001402	0.00143	0.000620909	0.243036	0.00122545
Shigella flexneri	0.00033	0.007226	0.000507	0.001274	0.00066	0.001241	0.000471	0.000174	0.00022	0.000466	0.000285	0.00032	0.00088	0.018177	0.000379	0.000338	0.000212	8.4e-05	0.000263	6.2e-05	0.000344	0.000115	0.043692	0.006222	0.052959	0.015358	0.082937	0.000262	0.072304	3.6e-05	0.060151	0.004292	0.158067	0.006095	0.1748	0.000366	0.004367	0.013717	0.010828	0.008132	0.010213	0.001171	0.050934	0.000199	0.000413727	0.00267973	0.0655684	0.00507727
Alistipes sp. CAG:29	0.000753	0.000183	0.000478	0.000608	0.000745	0.000409	0.000389	0.000392	0.000549	0.000545	0.000269	0.000847	0.000423	0.000871	0.000208	0.001601	0.000212	0.000228	0.001466	0.000191	0.000344	0.000316	0.353621	0.016206	0.007868	0.015931	0.157967	0.013239	0.093181	0.056587	0.018701	0.014036	6.7e-05	0.00747	0.000161	0.003199	0.019952	0.000512	0.01422	0.001133	0.019966	0.002716	0.016161	0.003259	0.000530545	0.000562818	0.0638059	0.012208
Escherichia coli	0.01896	0.314968	0.02109	0.052664	0.034551	0.054244	0.02757	0.014425	0.017547	0.022383	0.014801	0.018557	0.043462	0.752723	0.031609	0.016097	0.014443	0.005444	0.013646	0.005578	0.014432	0.004396	1.84079	0.293827	2.15539	0.655865	3.50193	0.013561	3.00941	0.007757	2.53701	0.205963	6.50658	0.363218	7.42207	0.01758	0.241644	0.665273	0.447131	0.346954	0.430874	0.069753	2.04556	0.017217	0.0229192	0.11468	2.73985	0.241543
Collinsella sp. CAG:166	0.000155	0.000148	0.000319	0.000333	0.000298	0.000218	0.000102	0.000131	7.3e-05	9.1e-05	0.00019	0.000132	0.000118	2.6e-05	7.6e-05	8e-05	7.8e-05	6e-05	0.000191	4.3e-05	0.000213	5.2e-05	0.005084	0.001099	0.024868	0.002106	0.022289	0.030247	0.031895	0.000144	0.061308	4e-05	3.3e-05	8.5e-05	3.2e-05	0.013636	0.00149	0.029067	0.000307	9e-05	0.001084	0.013252	0.000476	0.041429	0.000164818	0.000119455	0.0135333	0.0119268
Collinsella sp. 4_8_47FAA	0.000392	0.000175	0.000435	0.000431	0.000447	0.000286	0.000266	0.000247	0.00022	0.000329	0.000206	0.000596	0.000372	0.000215	0.000549	0.000835	0.000223	0.000431	0.000271	0.000284	0.000278	0.000167	0.013651	0.00244	0.038062	0.006106	0.036953	0.074056	0.032197	0.000341	0.064705	0.00064	9.5e-05	0.000789	8.6e-05	0.040731	0.001689	0.080785	0.000553	0.00207	0.004724	0.036369	0.001367	0.099375	0.000332636	0.000363273	0.0176438	0.0312456
Faecalicoccus pleomorphus	0.000423	0.000663	0.00029	0.00047	0.000468	0.000546	0.000389	0.000232	0.000256	0.000216	0.000507	0.000195	0.000355	0.00022	0.000379	0.000184	0.000168	9.6e-05	0.000207	0.000148	0.000376	8e-05	0.071705	0.030586	0.010653	0.014265	0.022174	0.013413	0.025482	0.00685	0.011799	0.015569	0.000373	0.004699	5.4e-05	0.013229	0.000227	0.009899	6.1e-05	0.000339	0.013735	0.047337	0.044532	0.145313	0.000347091	0.000277273	0.0182541	0.027409
Klebsiella pneumoniae	0.000629	0.004302	0.000507	0.00149	0.000872	0.001118	0.000778	0.004692	0.00033	0.000329	0.002377	0.000326	0.000948	0.008653	0.001061	0.000378	0.000424	9.6e-05	0.000327	0.000185	0.000638	0.000103	0.051174	0.004191	0.026473	0.017459	0.041245	0.003648	0.054272	0.000691	0.030338	0.007878	0.075179	0.004379	0.082251	0.000895	0.003247	0.007734	0.005556	0.008725	0.006938	0.006525	0.023459	0.003971	0.000808273	0.00197018	0.0363756	0.00600873
Alistipes finegoldii	0.003361	0.000733	0.002303	0.002195	0.002574	0.004037	0.003889	0.00292	0.004781	0.002375	0.002979	0.00428	0.002488	0.004434	0.00161	0.01737	0.002055	0.002509	0.00576	0.002003	0.002814	0.00431	0.715077	0.033548	0.019712	0.135109	0.220237	0.034008	0.18973	0.120133	0.063123	0.028271	0.000206	0.017656	0.000439	0.010898	0.046645	0.003897	0.025336	0.008604	0.032818	0.01141	0.02179	0.010138	0.00314673	0.00428782	0.121374	0.0376065
Merdimonas faecis	0.002557	0.002609	0.001318	0.002626	0.001979	0.002469	0.001699	0.001801	0.00174	0.002193	0.002234	0.001908	0.001574	0.000598	0.001591	0.000905	0.001307	0.000695	0.000836	0.00074	0.0018	0.001057	0.348094	0.002217	0.025659	0.031694	0.160177	0.045519	0.000273	0.017211	0.017229	0.001826	0.000217	0.02715	0.00015	0.091479	0.000961	0.001673	0.000964	0.001996	0.104061	0.148661	0.023193	0.291595	0.00169409	0.00160009	0.0619071	0.0600928
Collinsella aerofaciens	0.002227	0.004259	0.006982	0.001999	0.003872	0.002441	0.002845	0.006145	0.003773	0.003477	0.001902	0.003201	0.001692	0.000698	0.003276	0.002237	0.005596	0.00236	0.006859	0.002441	0.003452	0.000931	0.061223	0.01343	0.213866	0.027051	0.202533	0.341672	0.220102	0.003941	0.410343	0.003599	0.000496	0.003069	0.000129	0.167357	0.01772	0.347741	0.003345	0.001705	0.019578	0.156692	0.005607	0.465932	0.00386145	0.00274445	0.104995	0.13929
Alistipes sp. CAG:53	0.000928	0.000271	0.001391	0.00198	0.001404	0.001541	0.001453	0.005389	0.013114	0.005317	0.001902	0.013361	0.000592	0.006218	0.000644	0.027949	0.001151	0.002468	0.02166	0.001714	0.001996	0.005293	0.635044	0.047146	0.032979	0.283958	0.027373	0.114696	0.194305	0.229268	0.195125	0.031604	0.000195	0.042154	0.001039	0.060941	0.053429	0.02952	0.021892	0.020728	0.008846	0.088571	0.004016	0.050844	0.00420318	0.00650009	0.106749	0.0908573
Salmonella enterica	0.002619	0.00836	0.002955	0.005802	0.004766	0.003915	0.005444	0.002789	0.004781	0.002704	0.002219	0.002604	0.0033	0.018975	0.006894	0.002038	0.003195	0.000755	0.001482	0.000918	0.002176	0.000569	0.046947	0.010655	0.060389	0.016248	0.096681	0.001667	0.078594	0.002002	0.057748	0.007918	0.150587	0.009473	0.1778	0.003362	0.006454	0.022317	0.011565	0.009017	0.019413	0.003013	0.062209	0.002044	0.003621	0.00449355	0.0698534	0.00797418
Alistipes sp. HGB5	0.001083	0.000436	0.00042	0.000372	0.00034	0.001282	0.000716	0.000625	0.001172	0.001772	0.000444	0.001029	0.000338	0.001816	0.000417	0.008576	0.000447	0.001581	0.001147	0.001424	0.000687	0.001804	0.089117	0.003427	0.001253	0.023412	0.004994	0.002653	0.008195	0.005593	0.003316	0.001346	2.8e-05	0.001279	0.000171	0.001193	0.019313	0.000551	0.00154	0.002007	0.00119	0.004376	0.001065	0.002476	0.000655545	0.00188336	0.0118347	0.00439209
Anaerotruncus colihominis	0.005073	0.020054	0.006055	0.004077	0.004127	0.006424	0.004994	0.006406	0.003663	0.017758	0.005356	0.020923	0.003808	0.008506	0.008049	0.013229	0.005697	0.00672	0.006883	0.006244	0.006316	0.004528	0.51696	0.004377	0.024929	0.598587	0.094676	0.444822	0.032867	0.090317	0.069059	0.070352	0.000496	0.195957	0.005004	0.062052	0.004765	0.172453	0.008763	0.050001	0.160673	0.240292	0.014546	0.14446	0.00545645	0.0104426	0.0847944	0.188515
Alistipes shahii	0.001825	0.000201	0.001144	0.000941	0.000553	0.002796	0.001658	0.002484	0.00588	0.002704	0.000951	0.005843	0.000406	0.003264	0.00017	0.016137	0.000313	0.001623	0.009846	0.001066	0.002078	0.003367	0.153715	0.010469	0.010288	0.094183	0.006629	0.024322	0.047859	0.061292	0.041631	0.015968	5e-05	0.01739	0.000364	0.015872	0.017487	0.007341	0.008796	0.014327	0.001955	0.022483	0.001871	0.0146	0.00225673	0.00367509	0.0264223	0.0271134
Bacteroides intestinalis	0.012908	0.002513	0.009647	0.012681	0.011276	0.025465	0.010909	0.018071	0.018481	0.046197	0.015466	0.035413	0.008767	0.09255	0.00411	0.138462	0.004055	0.042469	0.023548	0.031996	0.016379	0.03953	0.58224	0.644151	0.020843	0.812976	0.035535	0.232944	0.049428	0.222911	0.026859	0.359356	0.002436	0.173963	0.037514	0.206882	0.157039	0.034892	0.089873	0.20719	0.192231	0.214326	0.144998	0.102026	0.0123224	0.0441225	0.121727	0.291965
Bacteroides sp. 14(A)	0.003	0.000698	0.002216	0.00243	0.003	0.005279	0.001883	0.001467	0.003572	0.003988	0.001173	0.003558	0.000762	0.046136	0.000284	0.067302	0.000536	0.001593	0.001641	0.003106	0.003943	0.007287	0.023479	0.053833	0.011662	0.029098	0.014268	0.017366	0.010907	0.015819	0.021249	0.046892	0.001817	0.026714	0.033893	0.030823	0.041606	0.027355	0.03288	0.014766	0.011155	0.024335	0.012798	0.023208	0.00200091	0.0129858	0.0196104	0.0282008
Bacteroides sp. 41_26	0.001175	0.000497	0.000913	0.00047	0.000766	0.001841	0.003132	7.3e-05	0.010092	0.000454	0.003264	0.000169	0.000237	0.004119	0.000795	0.005886	0.001374	0.000198	0.00059	0.000419	0.002029	0.002523	0.092247	0.017118	0.012051	0.062855	0.004126	0.008317	0.037404	0.012066	0.021827	0.028884	0.001304	0.012392	0.004854	0.022744	0.007271	0.050124	0.003704	0.004315	0.021557	0.022954	0.02657	0.026444	0.00221518	0.00151355	0.0211741	0.024383
Bacteroides cellulosilyticus	0.024373	0.005594	0.011747	0.024088	0.017042	0.046838	0.019649	0.016386	0.03568	0.036062	0.017494	0.027236	0.006736	0.424447	0.002651	0.53632	0.006222	0.016482	0.018083	0.028507	0.039434	0.072516	0.220972	0.514058	0.088674	0.290792	0.096208	0.168323	0.091599	0.146339	0.167064	0.437518	0.013254	0.255458	0.303566	0.311346	0.403626	0.276716	0.248625	0.109331	0.119999	0.228595	0.12085	0.220311	0.018101	0.112225	0.170403	0.268981
Alistipes sp. 56_sp_Nov_56_25	0.000516	0.000218	0.000971	0.001078	0.000766	0.001309	0.001842	0.003181	0.010074	0.003568	0.00187	0.00903	0.000254	0.004487	0.000322	0.024887	0.000402	0.002432	0.012993	0.001584	0.002438	0.004436	0.147358	0.020732	0.013376	0.127865	0.006629	0.030596	0.048626	0.080513	0.043103	0.015462	6.1e-05	0.013895	0.000343	0.021606	0.011514	0.011611	0.005754	0.010001	0.004158	0.029172	0.002404	0.017497	0.00294982	0.00511	0.0257569	0.03445
Bacteroides intestinalis CAG:564	0.001608	0.000349	0.000927	0.001744	0.001468	0.003424	0.002067	0.001888	0.002747	0.00117	0.002409	0.001148	0.001185	0.009351	0.001174	0.012568	0.00162	0.001372	0.00102	0.002392	0.002258	0.004718	0.07909	0.087884	0.0009	0.110821	0.002746	0.036024	0.005385	0.033128	0.000885	0.050264	0.000167	0.023123	0.003236	0.027475	0.019244	0.002224	0.007521	0.022793	0.023595	0.028337	0.01831	0.012918	0.00168027	0.00364764	0.0146435	0.0395446
Akkermansia muciniphila	0.097606	0.014085	0.36656	0.104466	0.105761	0.266408	0.268415	0.265339	0.45311	0.877133	0.198382	2.63848	0.037606	0.243551	0.026325	1.33253	0.056733	0.599247	2.97707	0.254757	0.642016	0.605196	3.64579	1.19965	5.11163	3.62568	3.41969	12.1085	2.95398	5.57515	3.30127	6.05154	0.009731	8.86297	0.515248	4.25783	11.7648	3.59247	10.7908	10.4498	1.59567	6.59854	1.2432	4.93407	0.475416	0.654654	4.03199	6.11421
Alistipes onderdonkii	0.003464	0.000401	0.003013	0.001274	0.003	0.002592	0.001576	0.001961	0.001887	0.001045	0.00328	0.001462	0.001963	0.001186	0.001856	0.004514	0.001664	0.000946	0.002581	0.000456	0.001554	0.000983	0.12051	0.005923	0.004718	0.036604	0.026402	0.008098	0.031771	0.024788	0.014464	0.003879	2.2e-05	0.003495	5.4e-05	0.002562	0.006241	0.00122	0.005192	0.004553	0.004971	0.002485	0.003462	0.002394	0.00234891	0.00152909	0.0198006	0.00872736
Akkermansia muciniphila CAG:154	0.003526	0.000471	0.011863	0.004332	0.004106	0.008688	0.008699	0.009152	0.013664	0.031824	0.006624	0.087719	0.001472	0.007588	0.001061	0.042709	0.002089	0.019572	0.102796	0.00842	0.021108	0.019291	0.120158	0.038782	0.16565	0.116463	0.112673	0.40906	0.095901	0.187179	0.109136	0.210402	0.000451	0.301863	0.016502	0.147554	0.402123	0.129178	0.354267	0.340478	0.054728	0.234372	0.039425	0.173695	0.0160916	0.0217969	0.133729	0.208093
Bacteroides nordii	0.002681	0.000838	0.002477	0.001411	0.002106	0.004296	0.005076	0.001656	0.014616	0.002477	0.005515	0.002196	0.001692	0.010164	0.002292	0.017867	0.002323	0.001318	0.001235	0.001153	0.003043	0.004764	0.13244	0.026414	0.018861	0.089837	0.007868	0.013081	0.052967	0.018117	0.03649	0.037802	0.001901	0.017784	0.009183	0.032842	0.010752	0.066006	0.010034	0.009811	0.031793	0.029671	0.038907	0.035274	0.00391418	0.00437636	0.0319269	0.0342399
Akkermansia sp. 54_46	0.000464	4.4e-05	0.002289	0.000725	0.000553	0.001637	0.001515	0.001365	0.002693	0.004761	0.001109	0.012595	0.000186	0.001202	9.5e-05	0.00613	0.000369	0.002965	0.015136	0.00119	0.003665	0.003028	0.016833	0.006873	0.02364	0.018038	0.014817	0.065442	0.014515	0.027041	0.016425	0.040321	6.1e-05	0.048675	0.002829	0.029982	0.066885	0.024678	0.050398	0.049207	0.010566	0.045034	0.005771	0.031618	0.00255218	0.00324018	0.0202491	0.0351735
Bacteroides eggerthii	0.023734	0.002766	0.026189	0.016562	0.028999	0.025561	0.015085	0.0388	0.037146	0.036948	0.015656	0.026552	0.01728	0.021714	0.02106	0.028869	0.017638	0.033341	0.027914	0.031817	0.015348	0.028032	0.007078	0.009463	0.005873	0.006364	0.003768	0.004206	0.009479	0.005746	0.010019	0.008984	0.001221	0.005754	0.003107	0.009583	0.004579	0.008482	0.008291	0.005189	1.16075	0.006784	0.660625	0.007662	0.0223681	0.0264511	0.170435	0.00711064
Enterococcus casseliflavus	9.3e-05	0.0011	0.006026	0.000392	0.005893	0.000164	0.000266	0.000145	0.000201	0.004067	0.002155	0.00133	0.002014	0.014593	0.030832	0.000383	0.001541	9e-05	8e-05	0.005985	0.000164	0.0005	0	0.000652	0.11882	4.5e-05	0.223086	5.2e-05	0.000115	0.000198	9.9e-05	0.001533	0.010712	0.000948	0.002668	0.000474	0.006639	0.001633	0.003836	6.9e-05	0.000153	0.000653	2.8e-05	9.3e-05	0.00447864	0.00261355	0.0332869	0.000577273
Ruminococcaceae bacterium	0.001784	0.012462	0.003563	0.002548	0.002766	0.003601	0.00176	0.003385	0.003242	0.006806	0.002044	0.007964	0.001929	0.004292	0.006136	0.006259	0.003329	0.004719	0.003418	0.00355	0.003125	0.00389	0.006255	0.259776	0.011516	0.046666	0.117233	0.198849	0.001659	0.005782	0.00253	0.006145	0.00068	0.005264	0.000471	0.003267	0.002073	0.001948	0.004011	0.172812	0.058062	0.552382	0.00755	0.345522	0.00300873	0.00540691	0.0192764	0.14531
Alistipes finegoldii CAG:68	0.002093	0.000681	0.003042	0.00147	0.005723	0.004024	0.001658	0.00154	0.001868	0.00125	0.001759	0.000559	0.001811	0.002109	0.001989	0.011076	0.002234	0.001312	0.001952	0.001479	0.001636	0.002132	0.104864	0.003353	0.000243	0.022854	0.001086	0.001649	0.001313	0.000754	0.00066	0.001333	2.2e-05	0.000693	0.000129	0.00164	0.033189	0.000866	0.000964	0.001287	0.001166	0.005854	0.000387	0.0025	0.00234227	0.002512	0.013093	0.00388936
Clostridium paraputrificum	0.216058	0.372731	0.017715	0.734009	0.039211	0.022764	0.031786	0.002731	0.063228	0.043617	0.012329	0.005322	0.148394	0.025135	0.138385	0.012428	0.081943	0.001306	0.002079	0.006521	0.002913	0.010832	0.014503	0.076651	0.115609	0.047754	0.010155	0.003421	0.115341	0.000431	0.525704	0.00072	3.07069	0.001311	0.103039	0.001627	0.008301	0.263984	0.000888	0.001255	0.070996	0.002111	0.016282	0.004275	0.0685492	0.112491	0.368319	0.0366855
Phascolarctobacterium sp. CAG:207	0.134928	0.001196	0.052827	0.130318	0.06638	0.185348	0.032257	0.096078	0.080464	0.133931	0.11373	0.725198	0.004739	0.003453	0.003068	0.098925	0.002491	0.198791	0.097363	0.203617	0.160009	0.403177	0.438563	0.54809	0.335628	0.573311	0.250561	0.387348	0.705394	0.486465	0.345765	0.439891	0.000959	0.37869	0.013158	0.54695	0.318087	0.504096	0.873002	0.694405	0.421839	0.523853	0.156983	0.531247	0.0680233	0.198185	0.350904	0.510395
Eubacterium callanderi	0.000268	0.000218	0.000304	0.000235	0.00017	0.000177	0.000123	0.000276	0.000128	0.000125	0.000174	0.000119	0.000135	2.1e-05	0.000284	4.5e-05	0.000223	0.00018	0.000135	7.4e-05	0.000115	9.8e-05	0.003176	0.027084	0.00107	0.015674	0.001673	0.041138	0.000217	0.033092	0.00028	0.036989	0.000139	0.041429	2.1e-05	0.039918	0.000584	0.00305	0.001984	0.063269	0.000459	0.035006	0.000202	0.036512	0.000187182	0.000142545	0.000891364	0.0339237
Enterococcus faecalis	0.001237	0.007235	0.002086	0.002215	0.003106	0.001609	0.002661	0.001365	0.001758	0.007567	0.010633	0.010593	0.010679	0.062734	0.006951	0.009291	0.002402	0.002497	0.000741	0.011045	0.001882	0.00262	0.00154	0.002403	0.016271	0.005661	0.029545	0.000672	0.004592	0.001032	0.001997	0.002346	0.104529	0.001684	0.025428	0.002074	0.001792	0.006337	0.002608	0.002022	0.001319	0.002917	0.006662	0.00153	0.00401236	0.0107974	0.0178439	0.00260709
Clostridium butyricum	0.000619	0.002121	0.001477	0.005331	0.003	0.001146	0.001064	0.000392	0.000696	0.00067	0.000523	0.000377	0.001015	0.011807	0.004602	0.008919	0.002524	0.001821	0.000303	0.001763	0.000933	0.000718	0.001744	0.000894	0.009011	0.014408	0.021664	0.000244	0.008102	0.000224	0.00122	0.000213	0.014524	0.000256	0.009129	0.005083	0.000563	0.099225	0.000151	0.000154	0.000554	0.00023	0.005749	0.000456	0.00152327	0.00318773	0.00658282	0.0110352
Clostridium botulinum	0.005805	0.021468	0.006446	0.028067	0.010553	0.008402	0.007553	0.001947	0.007198	0.006078	0.009476	0.007882	0.010933	0.063463	0.042044	0.045727	0.015873	0.009415	0.003099	0.01417	0.010456	0.005568	0.009578	0.007768	0.043388	0.06553	0.0999	0.002618	0.043531	0.002433	0.022487	0.002772	0.21715	0.00146	0.054166	0.003782	0.004202	0.021549	0.003175	0.003711	0.006102	0.003071	0.035146	0.003317	0.0117669	0.0192897	0.0489841	0.0107283
Clostridium perfringens	0.006568	0.38644	0.038197	0.141177	0.064869	0.026993	0.033424	0.00183	0.664114	0.054445	0.011695	0.010505	0.359883	0.663569	0.42864	0.734354	0.475565	0.007253	0.108062	0.319001	0.687161	0.037025	0.172644	0.063389	1.71865	0.141299	3.52172	0.015761	0.307134	0.001275	0.884939	0.002719	3.17226	0.002248	1.19216	0.004771	0.043494	1.21985	0.001351	0.004331	0.266372	0.00309	0.446173	0.007615	0.261653	0.216599	1.06608	0.133304
Adlercreutzia equolifaciens	0.002206	0.003037	0.006562	0.001529	0.00351	0.001923	0.002906	0.007408	0.005458	0.004363	0.002171	0.004951	0.001235	0.000761	0.001439	0.003903	0.003418	0.004312	0.020282	0.002552	0.005121	0.001385	0.001284	0.070989	0.000827	0.001582	0.000881	0.258558	0.000738	0.103012	0.001509	0.196299	0.000318	0.230513	0.000161	0.301858	0.184742	0.00244	0.004171	0.152609	0.014819	0.521569	0.002848	0.437947	0.00493709	0.003284	0.0192998	0.207034
Eubacterium ventriosum	0.007073	0.02879	0.004983	0.012583	0.007042	0.008211	0.009886	0.004634	0.009488	0.023894	0.009682	0.042994	0.00919	0.042347	0.004394	0.043713	0.006389	0.027197	0.003019	0.035435	0.009507	0.013476	0.019315	0.00868	0.047876	0.032362	0.034769	0.003159	0.027208	0.006671	0.025224	0.003599	0.050662	0.002536	0.024452	0.006045	0.00254	0.006002	0.012595	0.012739	0.006844	0.004616	0.036336	0.004917	0.00733209	0.0257522	0.0261655	0.00830236
Clostridium hathewayi CAG:224	0.009949	0.000297	0.005852	0.000451	0.003234	0.000614	0.000594	0.009834	0.000824	0.001023	0.00515	0.001368	0.008259	0.000467	0.000776	0.000472	0.00029	0.011673	0.000159	0.004068	0.000605	0.005034	0.00605	0.000298	0.002517	0.028466	0.002286	0.003421	0.052093	0.002684	0.030925	0.007238	1.7e-05	0.002557	0.000696	0.004365	0.000247	0.005235	0.000756	0.00522	0.000106	0.003455	0.000128	0.003387	0.00324473	0.00320918	0.008711	0.00602964
Barnesiella intestinihominis	0.001547	0.000148	0.001057	0.000235	0.000851	0.001609	0.001576	0.093855	0.002015	0.00017	0.001299	0.000546	0.001557	0.001144	0.007575	0.001829	0.006423	0.00088	0.000574	0.001122	0.0009	0.00173	0.012811	0.007395	0.006433	0.010359	0.017946	0.001658	0.00345	0.016896	0.002755	0.002826	2.2e-05	0.000948	0.00105	0.002291	0.006248	0.000394	0.007852	0.001223	0.003145	0.001593	0.001502	0.002476	0.00230673	0.009388	0.00574673	0.004369
Intestinibacter bartlettii	0.001412	0.002391	0.003259	0.008977	0.002383	0.009466	0.003254	0.000218	0.001484	0.001897	0.001458	0.003646	0.005382	0.028599	0.009469	0.010882	0.004848	0.003629	0.001083	0.005208	0.002978	0.005097	0.003732	0.00177	0.002213	0.059517	0.002823	0.003517	0.012617	0.000512	0.001165	0.00156	0.032437	0.000405	0.025256	0.001993	0.002314	0.010489	0.000534	0.000863	0.00086	0.000614	0.006662	0.001612	0.00336455	0.00727364	0.00823755	0.007532
Firmicutes bacterium CAG:94	0.000361	0.00439	0.000492	0.000666	0.000574	0.000668	0.000205	0.000726	0.000366	0.000409	0.000697	0.000533	0.000423	0.000357	0.000549	0.000467	0.000547	0.000359	0.00047	0.000462	0.000556	0.000259	0.000631	0.000633	0.000304	0.00091	0.000434	0.040414	0.000183	0.000655	0.000226	0.000706	0.000234	0.001375	0.000204	0.060751	0.000357	0.000492	0.000222	0.003161	0.006066	0.005729	0.003107	0.000934	0.000476364	0.000845091	0.001088	0.0105236
Lachnospiraceae bacterium 7_1_58FAA	0.007011	0.16841	0.037473	0.011995	0.00551	0.009534	0.011032	0.03787	0.021247	0.075737	0.010459	0.087744	0.009512	0.046398	0.019848	0.049545	0.029891	0.035246	0.034645	0.031558	0.010063	0.029169	0.020332	0.017268	0.057118	0.028762	0.051285	0.039297	0.091215	0.04515	0.086188	0.028005	0.000134	0.044125	0.00449	0.019396	0.056175	0.03377	0.02517	0.029903	0.012263	0.027041	0.00598	0.019821	0.017881	0.0530187	0.0373045	0.0302307
Clostridium disporicum	0.001124	0.022053	0.002158	0.051332	0.005532	0.014458	0.020202	0.00045	0.00207	0.004124	0.001727	0.001023	0.015198	0.001018	0.017935	0.001173	0.035644	0.011158	0.001259	0.002034	0.003027	0.002402	0.000358	0.012555	0.000876	0.014725	0.000779	0.00336	0.00979	0.000368	0.001834	0.00048	0.197599	0.000416	0.002229	0.000624	0.00254	0.053529	0.000378	0.00143	0.001355	0.001459	0.001175	0.002044	0.00962509	0.0101114	0.0199012	0.00827182
Clostridiales bacterium VE202-03	0.011877	0.274275	0.064792	0.0225	0.011404	0.017677	0.013959	0.066574	0.034508	0.117559	0.018921	0.141218	0.014115	0.078885	0.029279	0.088928	0.078637	0.03633	0.064311	0.036175	0.01363	0.025405	0.03412	0.023508	0.088698	0.047121	0.083435	0.057771	0.149725	0.072397	0.137296	0.045493	0.000206	0.069784	0.008594	0.031595	0.098413	0.05591	0.051895	0.038946	0.018741	0.045667	0.010341	0.030181	0.0323121	0.0823205	0.0619513	0.0471248
Bacteroides thetaiotaomicron	0.059922	0.019714	0.133987	0.216616	0.208564	0.322357	0.107047	0.119799	0.282145	0.184355	0.288072	0.176925	0.030244	0.162441	0.012518	0.422476	0.015426	0.097706	0.087421	0.095821	0.167438	0.243435	0.240849	0.397134	0.153988	0.291593	0.102199	0.281762	0.252274	0.37549	0.202172	0.445702	0.020438	0.344336	0.120387	0.576648	0.230749	0.204413	0.277457	0.313418	0.651399	0.344639	0.29397	0.500155	0.126617	0.187422	0.231444	0.370481
Enterococcus faecium	0.009207	0.098211	0.011689	0.013191	0.011319	0.009098	0.036535	0.00568	0.018206	0.013532	0.258455	0.005378	0.261027	1.16863	0.014829	0.024365	0.008433	0.003821	0.003919	0.066827	0.009621	0.014378	0.003369	0.048356	0.014556	0.004134	0.025138	0.002478	0.009594	0.004489	0.017012	0.006478	0.885387	0.005115	0.190626	0.048783	0.00677	0.179636	0.002598	0.004972	0.007916	0.047711	0.007898	0.008129	0.0584764	0.129374	0.106442	0.0327528
Odoribacter splanchnicus	0.007743	0.003622	0.01111	0.005076	0.004681	0.008061	0.005792	0.006275	0.005971	0.025405	0.006085	0.020559	0.005331	0.009382	0.003901	0.018195	0.003932	0.01453	0.029005	0.014029	0.044195	0.013556	0.048669	0.037571	0.016344	0.052624	0.018138	0.032481	0.041902	0.031099	0.036951	0.02318	0.004158	0.030635	0.004822	0.019518	0.013299	0.003287	0.026059	0.026345	0.008269	0.025324	0.010998	0.027892	0.0116133	0.0126082	0.0208735	0.0281778
Plasmodium yoelii	0.058273	0.179624	0.032113	0.134572	0.082294	0.041628	0.226722	0.066502	0.232416	0.074726	0.003835	0.225548	0.053735	0.200175	0.561874	0.150468	0.228126	0.009499	0.058862	0.084553	0.035507	0.016016	0.162026	0.216188	0.675306	0.04634	0.967922	0.005079	0.060817	0.064003	0.150053	0.195726	0.078874	0.161987	0.338991	0.171491	0.041359	0.25991	0.02381	0.004225	0.098784	0.007322	0.108442	0.030906	0.143069	0.107574	0.246035	0.105743
Chlamydia abortus - mouse DNA contamination	0.372504	1.11861	0.237309	0.969441	0.53427	0.291559	1.40556	0.419086	1.49939	0.495733	0.027826	1.44858	0.357446	1.26896	3.65487	0.923579	1.41235	0.064113	0.386426	0.536018	0.223463	0.10896	1.0092	1.4265	4.10324	0.284057	5.74117	0.032054	0.374151	0.403357	0.921303	1.28292	0.535474	1.01083	2.02372	1.10192	0.269643	1.66601	0.154391	0.027833	0.669116	0.047654	0.659833	0.188529	0.91922	0.694967	1.49648	0.679243
Clostridium sp. ATCC BAA-442	0.007248	0.203003	0.04993	0.017326	0.007383	0.012521	0.013406	0.055956	0.03546	0.089712	0.01301	0.104801	0.011373	0.056447	0.026571	0.063589	0.081106	0.023112	0.047941	0.024562	0.012877	0.017159	0.022917	0.022241	0.060997	0.034127	0.058272	0.045379	0.100702	0.052601	0.099921	0.04176	0.00015	0.058531	0.006011	0.032436	0.082567	0.055812	0.032673	0.026991	0.018553	0.046041	0.007269	0.029668	0.0278459	0.0607444	0.0445484	0.0405079
Bacteroides fragilis	0.249587	0.071708	0.242828	0.160345	0.331791	0.291955	0.17283	0.195525	0.22835	0.304095	0.246967	0.214968	0.198474	0.284728	0.20361	0.28204	0.211226	0.302019	0.164455	0.290167	0.258741	0.474756	0.306481	0.358427	0.206825	0.41395	0.194307	0.158985	0.982851	0.177178	0.706419	0.295509	0.119716	0.228499	0.537964	0.310262	0.103006	0.21567	0.25154	0.2063	0.241022	0.281632	0.318966	0.262815	0.228078	0.261119	0.360827	0.264475
Clostridiales bacterium 1_7_47FAA	0.149517	0.412647	0.100657	0.123811	0.063061	0.237246	0.110526	0.257931	0.163254	1.72392	0.147546	2.20111	0.084098	0.243283	0.259328	0.372131	0.115197	0.25828	0.120505	0.203167	0.111216	0.212076	0.365671	0.13624	0.245824	0.144696	0.212535	0.062388	0.098494	0.224393	0.213429	0.217719	0.008995	0.246134	0.028985	0.135775	0.159222	0.031527	0.825326	0.63589	0.033501	0.049458	0.057341	0.046335	0.129537	0.567782	0.204484	0.175505
Clostridium bolteae	0.295539	0.03215	0.251693	0.516472	0.230052	0.359798	0.289599	0.022211	0.404571	0.078668	0.021139	0.10755	0.015943	0.564402	0.024829	1.4165	0.014298	0.672991	0.302207	0.762367	0.371168	0.389805	0.537298	0.019652	0.717734	1.07716	0.51857	0.345721	0.712302	0.691286	0.491626	0.018754	0.001193	0.017774	0.006268	0.549132	0.012427	0.119712	0.0448	0.999559	0.238961	0.330984	0.203369	0.294935	0.201913	0.447537	0.316777	0.405879
Chlamydia trachomatis	0.018342	0.029863	0.008836	0.028047	0.021573	0.013817	0.051292	0.017345	0.038849	0.015918	0.00496	0.035337	0.01425	0.043507	0.084183	0.033069	0.037766	0.007061	0.011471	0.023206	0.012174	0.013165	0.029558	0.043085	0.098171	0.031937	0.144632	0.003403	0.020804	0.013799	0.026444	0.034349	0.019094	0.029441	0.066821	0.030823	0.008184	0.044122	0.005815	0.004326	0.02138	0.005604	0.027369	0.011692	0.0276087	0.0236668	0.0425702	0.0229619
uncultured bacterium	0.025992	0.02947	0.036068	0.023696	0.02368	0.025329	0.032769	0.029053	0.031376	0.037334	0.027414	0.036643	0.02713	0.050433	0.030832	0.053626	0.032415	0.043122	0.073751	0.05612	0.053047	0.046007	0.064501	0.047965	0.050891	0.065248	0.061261	0.03098	0.067418	0.037303	0.044856	0.025725	0.069099	0.025605	0.080204	0.030999	0.019801	0.030445	0.033787	0.042785	0.035315	0.044871	0.074166	0.040577	0.0358613	0.0391666	0.0546635	0.0384094
Dorea longicatena	0.015455	0.030806	0.012588	0.029047	0.013978	0.013762	0.024316	0.009602	0.020386	0.018497	0.026194	0.032024	0.023745	0.07104	0.007992	0.038568	0.016152	0.029526	0.010189	0.053797	0.022466	0.027687	0.030171	0.024271	0.027349	0.049816	0.011764	0.011415	0.032449	0.018423	0.028034	0.011636	0.004659	0.010059	0.036261	0.013961	0.00714	0.016649	0.012836	0.016969	0.024219	0.013406	0.077909	0.01446	0.0175874	0.0322142	0.0266174	0.0182786
Parasutterella excrementihominis	0.000206	2.6e-05	0.000116	0.000118	0.000255	0.000177	0.017213	0.014265	0.020478	0.000102	6.3e-05	6.3e-05	8.5e-05	4.7e-05	0.000227	2.5e-05	0.000112	3.6e-05	0.011041	2.5e-05	0.028291	3.4e-05	2.3e-05	0.015554	6.1e-05	0.042918	5.1e-05	0.009818	0.00246	0.013619	0.001229	0.012743	4.5e-05	0.009718	1.1e-05	0.019586	0.000151	0.013736	2.8e-05	0.019653	0.015396	0.015641	0.093161	0.01557	0.00709882	0.00135618	0.0102378	0.0171415
Flavonifractor plautii	0.058716	1.74828	0.491088	0.13369	0.067571	0.112799	0.13347	0.525913	0.360374	0.729113	0.108009	0.842054	0.104374	0.398918	0.235105	0.463505	0.773046	0.194035	0.423158	0.179542	0.116927	0.115908	0.165332	0.226266	0.498007	0.22766	0.452009	0.392261	0.7566	0.446478	0.842622	0.375617	0.00141	0.508773	0.042551	0.295664	0.749773	0.52104	0.27166	0.209291	0.184138	0.416618	0.051247	0.253552	0.261076	0.494887	0.365032	0.352111
Bacteroides sp. D20	0.005557	0.004459	0.012327	0.009525	0.014297	0.022328	0.016006	0.012623	0.013334	0.022678	0.012043	0.028892	0.017635	0.025734	0.00089	0.037444	0.004222	0.029095	0.010045	0.024932	0.018048	0.036105	0.01869	0.020117	0.008014	0.017741	0.007741	0.01899	0.006494	0.020434	0.007119	0.018501	0.000134	0.032393	0.001597	0.038942	0.021284	0.009997	0.063044	0.031942	0.022605	0.019777	0.013114	0.018466	0.0113095	0.0230741	0.0154396	0.0224818
Agathobaculum butyriciproducens	0.004949	0.033703	0.039313	0.035397	0.013595	0.014212	0.006345	0.065659	0.000659	0.216644	0.012265	0.153279	0.001185	0.009419	0.006193	0.041923	0.016956	0.03185	0.087613	0.04865	0.015855	0.012079	0.001346	0.015386	0.081548	0.008188	0.083563	0.042953	0.000392	0.084733	0.018764	0.028005	0.000117	0.042004	8.6e-05	0.027787	0.046261	0.075255	0.028638	0.052071	0.012852	0.022666	0.004791	0.021491	0.0186298	0.0602559	0.0253053	0.0382308
Clostridiales bacterium VE202-28 - C. citroniae	0.089048	0.177268	0.050408	0.065698	0.033381	0.144047	0.058169	0.122806	0.0866	0.798022	0.097456	1.08543	0.047727	0.120849	0.136037	0.176225	0.053013	0.126424	0.049988	0.101368	0.065025	0.114597	0.188187	0.070672	0.104556	0.076343	0.083857	0.029418	0.047556	0.097939	0.088131	0.100249	0.001131	0.104819	0.005208	0.069697	0.070222	0.00984	0.405907	0.286406	0.015031	0.025525	0.02772	0.023395	0.0697138	0.275703	0.0943187	0.0813003
Parasutterella excrementihominis CAG:233	7.2e-05	9e-06	8.7e-05	0.000137	0.000106	1.4e-05	0.011012	0.009457	0.014378	1.1e-05	1.6e-05	1.9e-05	8.5e-05	0	3.8e-05	1.5e-05	3.4e-05	1.8e-05	0.008651	2.5e-05	0.01651	6e-06	2.3e-05	0.010431	2.4e-05	0.026117	1.3e-05	0.007802	0.00119	0.008349	0.000804	0.008411	1.1e-05	0.007235	1.1e-05	0.01228	3.4e-05	0.010253	5e-06	0.010361	0.010307	0.009548	0.056045	0.009706	0.00463536	0.000882818	0.00622427	0.0109539
uncultured Bacteroides sp.	0.010671	0.001422	0.012037	0.008585	0.016723	0.01293	0.04071	0.034079	0.033867	0.011237	0.027605	0.008403	0.031632	0.047983	0.003807	0.062326	0.003708	0.011128	0.00388	0.009997	0.009768	0.013309	0.028825	0.056851	0.014216	0.037524	0.013642	0.021346	0.018544	0.032832	0.025333	0.052744	0.001979	0.028696	0.034493	0.035187	0.040075	0.026135	0.032871	0.019807	0.024219	0.030937	0.02293	0.026899	0.0176735	0.0201272	0.0233752	0.0335416
Proteobacteria bacterium CAG:139	0.001248	0.000201	0.001173	0.001352	0.001936	0.000968	0.167488	0.142315	0.198439	0.000568	0.000586	0.000119	0.001286	5.2e-05	0.000928	6e-05	0.000882	0.000186	0.238453	0.000173	0.251623	9.8e-05	4e-05	0.146448	0.000292	0.409213	0.000141	0.185671	0.029413	0.304466	0.033834	0.124775	0.000362	0.14465	5.4e-05	0.184409	0.000336	0.143072	0.000113	0.378234	0.15403	0.140178	0.899167	0.142498	0.0785493	0.0132811	0.101617	0.209419
Bacteroides xylanisolvens	0.156363	0.022114	0.217885	0.076537	0.310665	0.150199	0.096751	0.108803	0.101564	0.145532	0.088645	0.09151	0.092814	0.106702	0.010719	0.141808	0.013549	0.155699	0.076914	0.105424	0.08677	0.138491	0.07917	0.697872	0.047839	0.423052	0.031473	0.716226	0.047492	0.920159	0.077091	1.32022	0.00447	1.15196	0.022674	2.07234	0.134766	0.473356	0.661198	0.927305	0.160355	1.10902	0.319062	1.94647	0.113876	0.112984	0.144145	1.06891
Burkholderiales bacterium 1_1_47	9.3e-05	7.9e-05	0.000174	0.000176	0.000319	0.000123	0.023436	0.018042	0.027273	0.000136	7.9e-05	6.9e-05	0.000135	2.1e-05	0.000114	0.000129	5.6e-05	8.4e-05	0.017311	4.3e-05	0.031743	2.3e-05	6e-06	0.021161	4.9e-05	0.044219	5.1e-05	0.014949	0.002158	0.016582	0.00168	0.016835	7.2e-05	0.013778	0	0.023368	0.000185	0.019955	0.000109	0.022851	0.021934	0.019585	0.095253	0.020382	0.00915755	0.00172045	0.0110452	0.0212423
Turicibacter sanguinis	0.002815	0.00151	0.015267	0.341486	0.073932	0.003451	0.002497	0.00138	0.002088	0.021939	0.003692	0.01272	0.002149	0.011151	0.033749	0.005066	0.012589	0.001952	0.011543	0.011119	0.039336	0.005764	0.00154	0.001062	0.011662	0.029415	0.027833	0.00103	0.00304	0.000305	0.000614	0.012716	0.118284	0.007384	0.011626	0.008106	0.004881	0.066891	0.001091	0.000635	0.000848	0.013377	0.058843	0.001495	0.0181506	0.037958	0.021842	0.0129469
Intestinimonas butyriciproducens	0.002866	0.085261	0.01731	0.004586	0.004468	0.004733	0.004134	0.021819	0.004799	0.043845	0.00561	0.040502	0.003588	0.013045	0.005057	0.015535	0.012756	0.010259	0.019764	0.011206	0.004712	0.008373	0.010669	0.003558	0.011735	0.009676	0.011866	0.049577	0.00698	0.097652	0.008628	0.012036	0.000201	0.024167	0.001168	0.006737	0.022114	0.0074	0.022671	0.012373	0.002379	0.00854	0.00142	0.005373	0.00773309	0.0235604	0.00907555	0.0215535
Clostridium sp. CAG:58	0.212306	5.06692	0.597554	0.310734	0.439743	0.420712	0.418853	0.486677	0.3701	3.01221	0.473777	3.11435	0.446638	1.14134	0.501535	1.34438	0.444914	0.770439	0.649877	0.942284	0.35366	0.854981	1.09022	0.417121	0.640734	0.829803	0.726047	0.409086	0.158931	1.11098	0.278974	0.314956	0.006883	0.702322	0.142579	0.212141	0.577671	0.2212	1.8436	0.737645	0.182843	0.180011	0.107405	0.134006	0.446269	1.58773	0.523262	0.479025
Agathobaculum desmolans	0.001083	0.129872	0.001434	0.00147	0.000915	0.00105	0.000655	0.002077	0.000659	0.005295	0.001204	0.005271	0.000626	0.00138	0.001231	0.002312	0.001865	0.001839	0.00231	0.002311	0.001325	0.000799	0.003312	0.001732	0.002931	0.001211	0.00258	0.001361	0.000776	0.002361	0.001184	0.00088	0.000357	0.001098	0.000214	0.001084	0.001449	0.001358	0.001483	0.002467	0.000412	0.001363	0.000398	0.001308	0.00120973	0.0139705	0.00137236	0.00147482
Clostridiales bacterium VE202-15	0.001237	0.113021	0.000507	0.009545	0.000766	0.00832	0.003377	0.00106	0.007473	0.00626	0.006418	0.007794	0.008293	0.001212	0.012178	0.001969	0.016543	0.001485	0.034207	0.001005	0.008509	0.001121	0.001744	0.010357	0.001459	0.016307	0.00069	0.038302	0.002349	0.001059	0.012729	0.00116	0.000234	0.000852	0.001018	0.000759	0.01691	0.000276	0.064797	0.003251	0.007645	0.000422	0.002745	0.000584	0.00904618	0.0138902	0.0102109	0.00666627
Butyricicoccus pullicaecorum	0.004083	0.466858	0.003723	0.00149	0.002	0.001978	0.003439	0.003893	0.002198	0.006817	0.002266	0.007223	0.002877	0.003348	0.00214	0.004191	0.002446	0.004576	0.005266	0.004968	0.003403	0.003235	0.012117	0.004731	0.003952	0.002749	0.00396	0.003456	0.004162	0.004202	0.003785	0.001706	0.000563	0.002802	0.000493	0.001301	0.002458	0.001555	0.002433	0.003182	0.001602	0.00286	0.000966	0.003142	0.00307645	0.0462343	0.00331736	0.00288055
cannot be assigned to a species	65.8798	58.7483	68.1381	59.832	64.4386	66.5806	62.1203	65.7891	66.4438	65.5503	66.5182	64.6306	65.8803	77.3783	55.7915	71.5281	64.6153	70.0945	66.4336	73.1247	64.8147	76.9411	70.2904	65.0529	64.7608	70.8178	61.9785	64.3213	76.993	67.1234	71.5818	64.1402	63.719	64.1193	75.3389	66.1231	64.2083	62.57	68.0007	65.1629	67.7639	63.2751	77.2445	63.443	64.6431	68.1998	69.2618	65.1044
Clostridium lavalense	0.007805	2.87773	0.005765	0.205209	0.006361	0.180083	0.070184	0.007263	0.224119	0.02119	0.104824	0.027324	0.156247	0.005169	0.220257	0.007228	0.56707	0.006438	1.04302	0.004623	0.173197	0.00489	0.006544	0.264396	0.004584	0.349933	0.003423	1.15987	0.040094	0.006626	0.288595	0.005612	0.00316	0.00487	0.01843	0.00408	0.554616	0.003109	1.5663	0.010827	0.18408	0.002812	0.057106	0.003049	0.234441	0.304287	0.247903	0.165017
uncultured Butyricicoccus sp.	0.00599	0.055127	0.041529	0.038553	0.016659	0.016668	0.0105	0.069058	0.004909	0.199943	0.015878	0.152313	0.005957	0.017002	0.01195	0.044285	0.047484	0.032647	0.092281	0.051941	0.019079	0.013274	0.001863	0.016541	0.074908	0.009929	0.077981	0.044289	0.00495	0.076321	0.024962	0.029324	0.000139	0.049016	0.001939	0.027204	0.049062	0.071319	0.030906	0.046666	0.01317	0.026264	0.005036	0.02141	0.0247469	0.062801	0.0259015	0.0380257
Ruminococcaceae bacterium D16	0.000887	0.008273	0.002491	0.000921	0.000808	0.001023	0.000696	0.097516	0.000971	0.005999	0.000824	0.006006	0.000609	0.001286	0.001174	0.002058	0.003116	0.002545	0.003386	0.001794	0.001276	0.00131	0.002011	0.00095	0.002687	0.001889	0.002146	0.002871	0.001718	0.051398	0.001915	0.001546	0.000134	0.002195	0.000139	0.001789	0.002128	0.000886	0.002154	0.00189	0.001355	0.002236	0.00043	0.002406	0.00147618	0.0117028	0.00152882	0.00636873
Bacteroides stercoris	0.009743	0.004477	0.014891	0.008153	0.022446	0.013067	0.011339	0.013873	0.011997	0.0141	0.026432	0.012306	0.018549	0.011224	0.042536	0.018593	0.03618	0.013242	0.004358	0.011933	0.007347	0.014602	0.009095	0.012834	0.00833	0.013672	0.006118	0.005367	0.012954	0.008161	0.005005	0.013702	0.000401	0.007843	0.004908	0.014097	0.00666	0.007655	0.006959	0.008762	0.085202	0.008876	0.067263	0.010162	0.0187107	0.0123245	0.0193541	0.0101028
Niameybacter massiliensis	0.001175	0.219767	0.073193	0.684853	0.258051	0.023201	0.060073	0.000537	0.03971	0.037073	0.003423	0.006558	0.095048	0.024495	0.018086	0.013293	0.090477	0.016434	0.032231	0.033395	0.049317	0.022854	0.008663	0.053293	0.003539	0.337137	0.000396	0.001065	0.033054	0.000503	0.005186	0.000693	0.64615	0.001737	0.008058	0.000908	0.00184	0.052505	0.000647	0.000598	0.000954	0.001161	0.022184	0.001612	0.0655258	0.0984055	0.0664246	0.0410193
Bacteroides sp. 1_1_30	0.01661	0.015595	0.036995	0.007193	0.056316	0.014799	0.011032	0.014425	0.013646	0.019485	0.015339	0.019655	0.012304	0.020958	0.00606	0.024812	0.009338	0.016991	0.013112	0.011822	0.012305	0.018153	0.017651	0.079036	0.012732	0.030567	0.00548	0.037098	0.01422	0.03838	0.025278	0.047505	0.000635	0.04389	0.01139	0.024886	0.020851	0.053017	0.044516	0.026155	0.022228	0.019844	0.014286	0.034188	0.0184597	0.0167171	0.0172061	0.039506
Eisenbergiella tayi	0.004124	0.008125	0.003578	0.002666	0.003234	0.003887	0.00264	0.00414	0.002747	0.007556	0.004231	0.009225	0.00369	0.005741	0.003163	0.008909	0.00229	0.060137	0.002294	0.047818	0.00306	0.062344	0.004641	0.003744	0.005253	0.00713	0.003845	0.003203	0.004554	0.005252	0.003686	0.003439	0.000819	0.003602	0.000707	0.002562	0.002492	0.001515	0.003397	0.010202	0.001861	0.006631	0.000842	0.008375	0.00318645	0.0200498	0.00291791	0.00505955
Ruminococcus torques	0.030064	0.06484	0.022872	0.053429	0.029977	0.026583	0.035409	0.009035	0.041029	0.035517	0.096093	0.047399	0.047169	0.06044	0.017575	0.045702	0.035889	0.033809	0.015104	0.04738	0.044212	0.020969	0.038687	0.052063	0.057045	0.037128	0.038971	0.012078	0.030308	0.019069	0.044458	0.012023	0.008689	0.004529	0.038811	0.020169	0.007477	0.038494	0.012888	0.01511	0.039615	0.024604	0.059788	0.019109	0.037763	0.0404639	0.0342488	0.0231251
Bacteroides caccae	0.026342	0.002976	0.070934	0.016033	0.105526	0.02792	0.018053	0.019669	0.020166	0.029904	0.019697	0.027041	0.018058	0.021205	0.005095	0.042788	0.005976	0.071426	0.008843	0.05437	0.018751	0.049983	0.027132	0.020807	0.041321	0.025731	0.030681	0.012793	0.036828	0.017803	0.021357	0.02126	0.002224	0.016207	0.014498	0.026797	0.008362	0.011454	0.033707	0.038533	0.045139	0.01592	0.023914	0.02433	0.0288583	0.0330286	0.0259239	0.0210577
Clostridium sp. SN20	0.001763	0.019391	0.200097	0.002038	0.035956	0.002114	0.010705	0.032888	0.053502	0.371754	0.001173	0.244061	0.001134	0.001438	0.002576	0.001521	0.366322	0.210421	0.225349	0.190377	0.003043	0.064126	0.002505	0.002105	0.266119	0.002497	0.002887	0.005297	0.006268	0.239745	0.036481	0.281473	0.000429	0.297153	0.000118	0.002386	0.340524	0.002322	0.074009	0.012559	0.052066	0.019086	0.027866	0.017006	0.0819655	0.103648	0.0735702	0.0801481
Clostridium asparagiforme	0.004072	0.26903	0.002912	0.027126	0.002617	0.028343	0.011482	0.00321	0.029892	0.010691	0.019634	0.014114	0.026724	0.003385	0.036249	0.004251	0.062485	0.003599	0.090377	0.002971	0.026344	0.003195	0.004442	0.038987	0.00231	0.048293	0.00212	0.100096	0.006848	0.002586	0.028016	0.002266	0.000435	0.005179	0.002711	0.002711	0.047353	0.002106	0.150177	0.004749	0.026433	0.001986	0.008132	0.002313	0.0284353	0.0336286	0.0253615	0.0192065
Lachnoclostridium sp. An14	0.002763	0.015909	0.002173	0.003254	0.002659	0.002742	0.001924	0.004198	0.002784	0.01318	0.003391	0.013875	0.002471	0.00434	0.002519	0.004211	0.002837	0.003564	0.002621	0.003242	0.002143	0.002827	0.004289	0.018162	0.002675	0.053519	0.002376	0.016118	0.001492	0.021691	0.001825	0.017914	0.00034	0.021972	0.000707	0.003389	0.002025	0.001948	0.006061	0.023576	0.001531	0.016822	0.001566	0.017882	0.00257136	0.00648564	0.00226245	0.019363
Butyricimonas virosa	0.012269	1.7e-05	0.000637	0.001235	0.000808	0.001459	0.001658	0.000843	0.007455	0.000148	0.001759	0.000966	0.00022	0.001611	0.054184	0.013537	0.025322	0.000587	0.000502	0.000641	0.000524	0.006775	0.046851	0.085518	0.007029	0.071448	0.003704	0.023815	0.004742	0.0144	0.000741	0.021833	9.5e-05	0.007225	0.000279	0.026838	0.002183	0.000394	0.001398	0.017392	0.010319	0.011083	0.009052	0.03031	0.00957618	0.002529	0.00785391	0.0282051
Butyricicoccus porcorum	0.000938	0.082844	0.000956	0.001039	0.000766	0.000682	0.000839	0.00122	0.000604	0.001307	0.000713	0.001104	0.000508	0.000714	0.000776	0.000915	0.001106	0.000725	0.001115	0.000721	0.000998	0.000678	0.00221	0.00149	0.000851	0.001899	0.000817	0.001457	0.000256	0.001257	0.000407	0.00104	0.000195	0.001129	0.000171	0.000705	0.000934	0.000669	0.000477	0.002102	0.00086	0.001257	0.000433	0.001226	0.000847182	0.008359	0.000691909	0.00129373
Hungatella hathewayi	1.91785	0.03989	1.13533	0.031458	0.701921	0.038791	0.018073	2.10152	0.018554	0.059297	1.02219	0.072369	1.56048	0.025896	0.022726	0.031931	0.021178	5.77165	0.020274	1.7147	0.021124	1.33889	1.94588	0.021682	1.31869	0.285541	1.03396	0.041391	0.43531	0.363585	0.248031	0.078043	0.006989	0.034386	0.197623	0.059016	0.013972	0.062089	0.032753	2.46503	0.008882	0.542162	0.005529	0.680461	0.587245	1.02058	0.477057	0.421217
Clostridium citroniae	0.031363	0.026634	0.019309	0.020344	0.016637	0.031671	0.018953	0.032772	0.023628	0.074942	0.027002	0.097854	0.022036	0.025812	0.035359	0.0364	0.017347	0.042457	0.00999	0.027077	0.020699	0.026848	0.038346	0.020117	0.026595	0.016989	0.017218	0.006056	0.020395	0.015029	0.015666	0.025659	0.000552	0.016111	0.0039	0.017648	0.012695	0.008954	0.037	0.047661	0.008776	0.011563	0.00842	0.012451	0.0220294	0.0402555	0.017233	0.0180216
uncultured Faecalibacterium sp.	0.000155	0.001004	0.000174	0.000294	0.00017	0.000273	0.000184	0.116778	9.2e-05	0.000602	0.00019	0.000621	0.000203	0.00042	0.000133	0.001467	0.00019	0.000293	0.000191	0.000253	0.000147	0.000247	0.000193	0.000335	9.7e-05	0.000252	0.000141	0.000157	0.000107	0.024842	0.000172	0.000107	2.2e-05	0.000149	2.1e-05	9.5e-05	9.6e-05	0.000256	0.000378	0.000254	0.000141	0.000154	6e-05	0.000292	0.000166273	0.0111138	0.000129818	0.00244482
Holdemania filiformis	0.064716	1.99941	0.176428	0.067266	0.088102	0.106525	0.077819	0.162405	0.081837	0.565175	0.086284	0.637774	0.093034	0.236063	0.055358	0.452269	0.128914	0.335516	0.386386	0.3347	0.157849	0.162115	0.113454	0.059216	0.239853	0.152029	0.155298	0.192199	0.073451	0.250958	0.182613	0.073097	0.000697	0.157756	0.027056	0.057701	0.079374	0.050656	0.116503	0.218954	0.058285	0.069369	0.035295	0.071938	0.126975	0.459929	0.0983526	0.123079
Parabacteroides distasonis	0.146362	0.015062	0.021742	0.039631	0.02202	0.063506	0.038807	0.036054	0.0433	0.057479	0.038111	0.042692	0.03219	0.042337	0.021798	0.054476	0.023167	0.05371	0.030112	0.045833	0.042379	0.068533	0.042408	0.072125	0.028772	0.047734	0.015494	0.038948	0.041983	0.03505	0.024908	0.066326	0.00243	0.049463	0.020038	0.077694	0.020666	0.032904	0.053676	0.039995	0.055941	0.049179	0.048623	0.059721	0.0418171	0.0472103	0.0322672	0.0517399
uncultured Clostridium sp.	0.049097	0.420187	0.113346	0.804607	0.117547	0.406718	0.244345	0.135749	0.089622	0.197534	0.081847	0.169489	0.371781	0.08981	1.12945	0.103514	0.426014	0.112182	0.155333	0.084559	0.234639	0.080785	0.038153	0.167981	0.055914	0.191076	0.046252	0.199495	0.061862	0.122314	0.043221	0.063967	1.60136	0.077424	0.107732	0.065319	0.197018	0.609756	0.050322	0.065572	0.068227	0.048911	0.030828	0.079752	0.273911	0.23683	0.209172	0.153779
Intestinibacillus massiliensis	0.001557	0.242518	0.001202	0.001039	0.000511	0.000914	0.000614	0.001801	0.000495	0.001761	0.000491	0.002077	0.000525	0.000409	0.000758	0.000835	0.002379	0.000749	0.004501	0.000684	0.000556	0.000586	0.00513	0.002422	0.000912	0.000588	0.001124	0.001379	0.000222	0.001517	0.00037	0.001	0.000256	0.00114	3.2e-05	0.000678	0.000817	0.000472	0.000756	0.000847	0.000459	0.001411	0.000227	0.001191	0.00123536	0.0230339	0.000936818	0.00114955
Bacteroides oleiciplenus	0.014197	0.009172	0.03685	0.008389	0.053082	0.015399	0.017787	0.024375	0.017382	0.035823	0.019444	0.016191	0.017805	0.01325	0.01178	0.021203	0.013493	0.032982	0.022258	0.025844	0.00895	0.019762	0.053435	0.045823	0.012464	0.059932	0.012377	0.020203	0.015299	0.030821	0.008393	0.038695	0.000619	0.023932	0.005261	0.026906	0.016402	0.012595	0.0108	0.026462	0.023347	0.020564	0.017308	0.018478	0.0211844	0.0202173	0.0159732	0.0294919
Clostridium symbiosum	0.007537	0.010917	0.009155	0.007644	0.005617	0.00802	0.004605	0.014555	0.006356	0.013032	0.005879	0.014346	0.006093	0.291854	0.00553	0.14058	0.004513	0.017279	0.004063	0.009652	0.005416	0.008706	0.008896	0.068195	0.006311	0.225826	0.004879	0.083899	0.004179	0.142003	0.003361	0.070885	0.000485	0.101463	0.001811	0.061348	0.003913	0.054454	0.007332	0.130779	0.003393	0.060263	0.003576	0.075979	0.00588764	0.0487805	0.004376	0.0977358
Clostridium clostridioforme	0.06914	0.048591	0.02855	0.041159	0.024786	0.070448	0.043781	0.058977	0.043043	0.133079	0.060676	0.171949	0.040602	0.039193	0.037347	0.058677	0.019737	0.047877	0.022521	0.039312	0.044293	0.038393	0.04893	0.043495	0.032444	0.055255	0.02183	0.032027	0.030568	0.053813	0.033689	0.031044	0.004191	0.041685	0.008733	0.042141	0.027305	0.009702	0.071921	0.05474	0.018565	0.02707	0.017486	0.029095	0.0394978	0.0679686	0.0286965	0.0381879
Ruminococcus gnavus	1.05587	1.64883	0.760004	2.12908	1.0418	0.833063	1.33002	0.226946	1.5777	0.385343	1.5237	0.423974	1.76555	1.98023	0.538579	0.777595	1.38326	0.599923	0.52503	1.37076	1.65744	0.746647	0.593312	1.63982	0.879237	1.09933	0.291742	0.378708	0.671764	0.42231	0.889068	0.349559	0.035413	0.083029	1.1329	0.690831	0.245592	1.32635	0.142141	0.10401	1.62941	0.698288	3.0438	0.666387	1.19627	1.01113	0.868581	0.678057
Clostridium innocuum	0.007918	0.005358	0.009995	0.004449	0.018616	0.009834	0.018401	0.001816	0.024654	0.004386	0.004342	0.004217	0.002877	0.024726	0.109504	0.018041	0.009327	0.008828	0.002446	0.008155	0.007674	0.009263	0.004914	0.026525	0.012987	0.013958	0.002312	0.00521	0.008319	0.00852	0.008194	0.031017	0.000424	0.027513	0.009204	0.020833	0.040631	0.012457	0.011612	0.019357	0.033372	0.031743	0.022649	0.045261	0.019614	0.00900664	0.0140562	0.0220358
Gordonibacter pamelaeae	0.095636	0.086806	0.60665	0.020423	0.04621	0.098355	0.112471	0.648443	0.232764	0.185275	0.104333	0.24467	0.016823	0.008894	0.211375	0.050489	0.209126	0.108708	0.373425	0.096505	0.15762	0.059678	0.073687	0.118172	0.016538	0.022483	0.077304	0.172878	0.011811	0.182601	0.014798	0.120363	0.001477	0.105267	0.000611	0.055112	1.22178	0.024659	0.076149	0.026472	0.029696	0.17053	0.003615	0.105191	0.196948	0.146204	0.138861	0.100339
Clostridium sp. Marseille-P2538	0.002279	0.002854	0.000999	0.002058	0.001447	0.001773	0.001208	0.001569	0.001209	0.003908	0.001284	0.006363	0.001405	0.001002	0.001515	0.001889	0.001128	0.001389	0.000669	0.001208	0.001391	0.001046	0.001914	0.163939	0.000876	0.236718	0.000677	0.078759	0.000401	0.124936	0.000623	0.119043	0.000256	0.062016	0.000182	0.052524	0.000893	0.000866	0.002768	0.230856	0.001072	0.070511	0.000565	0.058751	0.00132127	0.00227809	0.000929727	0.108993
Clostridium methylpentosum	0.002722	0.007627	0.002086	0.002372	0.001979	0.004228	0.001863	0.004837	0.003297	0.006931	0.003106	0.006282	0.002217	0.00361	0.005208	0.00341	0.002703	0.00351	0.002549	0.002398	0.002225	0.003402	0.004289	0.002086	0.002846	0.022226	0.001993	0.032795	0.000942	0.003546	0.00318	0.036589	0.000513	0.093567	0.000193	0.002521	0.001771	0.000669	0.003151	0.049403	0.000978	0.014778	0.001175	0.018571	0.00272318	0.00441882	0.00191191	0.0251592
Faecalibacterium prausnitzii	0.008434	0.019906	0.059259	0.008879	0.051699	0.010134	0.008637	1.49447	0.007436	0.017815	0.007939	0.022171	0.008225	0.009587	0.009791	0.021064	0.006713	0.009948	0.007257	0.008691	0.008083	0.006787	0.010015	0.008773	0.039181	0.011595	0.030835	0.009233	0.006362	0.350909	0.005186	0.012956	0.001733	0.013447	0.001725	0.00797	0.011328	0.005963	0.012878	0.015836	0.005442	0.013914	0.003516	0.011668	0.0166794	0.148132	0.0116546	0.042024
Holdemania sp. Marseille-P2844	0.014218	0.384494	0.03811	0.013093	0.018148	0.021619	0.016108	0.035401	0.017309	0.10755	0.017304	0.119586	0.018414	0.042583	0.011572	0.080074	0.0295	0.062059	0.077798	0.06102	0.03284	0.030905	0.020207	0.01248	0.043826	0.027847	0.027846	0.038476	0.013321	0.047295	0.034548	0.016622	0.000195	0.031583	0.004704	0.01285	0.016567	0.011355	0.022067	0.041758	0.012274	0.015056	0.006889	0.014612	0.0264837	0.0871258	0.018404	0.0245395
Romboutsia maritimum	0.000567	0.016939	0.003839	0.039591	0.006383	0.018754	0.013304	0.000494	0.003901	0.005056	0.003708	0.002805	0.023779	0.002283	0.080679	0.001203	0.026093	0.001431	0.004828	0.001492	0.014644	0.003011	0.000386	0.009127	0.001034	0.004539	0.000434	0.008858	0.00162	0.001876	0.001003	0.002653	0.093265	0.002152	0.007029	0.003836	0.012235	0.040422	0.00017	0.001181	0.003251	0.001727	0.000749	0.003738	0.0165205	0.00845991	0.011016	0.00728264
Eggerthella sp. HGA1	0.006341	0.07163	0.050872	0.00586	0.009999	0.007488	0.021921	0.054227	0.035479	0.048151	0.008747	0.035174	0.014149	0.015118	0.032253	0.045871	0.079788	0.018572	0.054123	0.013548	0.022858	0.007292	0.018827	0.011791	0.015432	0.026478	0.015085	0.026076	0.025486	0.048382	0.029759	0.030084	0.002235	0.046501	0.001479	0.013365	0.076106	0.03131	0.022978	0.020654	0.010555	0.030486	0.005465	0.016025	0.0305936	0.0293574	0.0203097	0.0273775
Asaccharospora irregularis	0.000268	0.00912	0.002231	0.020893	0.004191	0.011062	0.007184	0.000232	0.002326	0.003215	0.002472	0.001437	0.01354	0.00148	0.042328	0.000592	0.015426	0.001132	0.002597	0.000807	0.007756	0.001488	0.000182	0.004526	0.000803	0.002695	0.000243	0.005498	0.000942	0.001203	0.00056	0.002306	0.050467	0.00146	0.003718	0.002386	0.006934	0.024265	0.000184	0.000736	0.001755	0.000787	0.00055	0.002126	0.00911991	0.004678	0.00603073	0.00436255
Clostridium dakarense	0.000753	0.017218	0.004346	0.038768	0.007617	0.019014	0.013734	0.00016	0.004323	0.005976	0.003645	0.002768	0.023694	0.00265	0.085167	0.001074	0.027601	0.001377	0.004413	0.001701	0.014137	0.002735	0.00029	0.00842	0.001167	0.005587	0.000536	0.009381	0.001625	0.002227	0.001039	0.002986	0.094954	0.001769	0.007361	0.003782	0.012949	0.040383	0.000246	0.001302	0.003451	0.001708	0.001012	0.003784	0.0172209	0.00849464	0.01133	0.00739355
Romboutsia weinsteinii	0.001887	0.034061	0.008039	0.076341	0.014106	0.035163	0.025748	0.000334	0.008261	0.011169	0.007083	0.005623	0.048641	0.004408	0.156869	0.002043	0.048299	0.002725	0.008906	0.003464	0.029305	0.00554	0.000801	0.017528	0.001994	0.008851	0.001162	0.017768	0.00336	0.00413	0.001897	0.005492	0.177607	0.004358	0.014026	0.007252	0.025094	0.075944	0.000765	0.002705	0.006585	0.003387	0.001669	0.007499	0.0324676	0.0164428	0.02136	0.0140831
Romboutsia lituseburensis	0.000598	0.013186	0.003158	0.031948	0.00617	0.014703	0.011134	0.000261	0.002912	0.00417	0.002757	0.002567	0.018617	0.001863	0.06032	0.000746	0.019592	0.001479	0.003569	0.00119	0.011486	0.002276	0.00025	0.005849	0.001338	0.003427	0.000562	0.007191	0.001318	0.001517	0.000741	0.002133	0.068798	0.001343	0.005358	0.003226	0.009935	0.029893	0.000335	0.001064	0.002332	0.001286	0.000707	0.002733	0.0127557	0.00676264	0.008334	0.00542382
Holdemania massiliensis	0.002629	0.053539	0.006431	0.003077	0.003936	0.005019	0.00393	0.005273	0.00326	0.016929	0.004231	0.019944	0.004485	0.007981	0.003466	0.015048	0.004781	0.01099	0.009942	0.010848	0.006332	0.006028	0.00413	0.00298	0.006761	0.005632	0.004943	0.005498	0.002691	0.006617	0.005186	0.002772	0.000178	0.004539	0.001018	0.002074	0.002321	0.002125	0.003708	0.006883	0.002427	0.003311	0.001254	0.003037	0.00485664	0.0140615	0.003147	0.00413345
Viruses	0.009609	0.00624	0.003332	0.008055	0.005276	0.006492	0.009558	0.01425	0.007198	0.014679	0.017526	0.012256	0.013793	0.003605	0.012026	0.003361	0.011595	0.013649	0.007249	0.009917	0.010701	0.010252	0.004948	0.006482	0.006409	0.004638	0.00972	0.008273	0.008754	0.00808	0.008203	0.028085	0.007976	0.029878	0.006043	0.055221	0.00243	0.005884	0.00215	0.005633	0.007527	0.024902	0.004609	0.006751	0.00980573	0.00934145	0.00625173	0.0167115
Clostridioides difficile	0.194356	0.34189	0.267004	0.378235	0.308239	0.298952	0.287061	0.216661	0.233973	0.265011	0.236587	0.185416	0.225722	0.207789	0.556211	0.24041	0.386003	0.157741	0.16361	0.132667	0.232299	0.135509	0.088282	0.186236	0.155496	0.2825	0.123262	0.183385	0.153708	0.233451	0.177653	0.202364	0.426169	0.279902	0.126152	0.171532	0.245002	0.454444	0.135202	0.14095	0.185776	0.196765	0.086201	0.178741	0.281006	0.232753	0.172991	0.228206
Dorea sp. D27	0.001433	0.002147	0.000942	0.001646	0.001234	0.001555	0.001412	0.000857	0.001648	0.002295	0.001838	0.002774	0.001286	0.000966	0.001117	0.00087	0.001173	0.001258	0.000502	0.001485	0.001489	0.000919	0.001307	0.073764	0.000657	0.095958	0.000434	0.028598	0.000426	0.041855	0.001292	0.048958	6.1e-05	0.021567	0.000407	0.02227	0.000584	0.001319	0.000954	0.082573	0.001402	0.030074	0.001115	0.025778	0.00127945	0.00152473	0.000785364	0.042974
uncultured Oscillibacter sp.	0.008227	0.012602	0.040703	0.005782	0.005064	0.00978	0.013713	0.16242	0.03372	0.086451	0.00759	0.055337	0.003351	0.001753	0.01945	0.003967	0.072214	0.020076	0.052872	0.016494	0.006856	0.009039	0.006096	0.010375	0.02437	0.013256	0.02105	0.056218	0.000989	0.046398	0.004129	0.045546	7.2e-05	0.075314	7.5e-05	0.047725	0.072968	0.0012	0.019199	0.045607	0.011061	0.032319	0.000767	0.020826	0.0239782	0.0348819	0.014616	0.0358895
Ruminococcus gnavus CAG:126	0.042405	0.065058	0.031085	0.079653	0.037892	0.032435	0.05514	0.008934	0.066946	0.014054	0.057364	0.015563	0.074333	0.060204	0.022575	0.010798	0.059101	0.018417	0.021867	0.038048	0.066039	0.027773	0.017134	0.068828	0.026254	0.038987	0.007843	0.015604	0.019414	0.015253	0.032298	0.014542	0.000786	0.003325	0.028856	0.027055	0.010381	0.052761	0.00505	0.003828	0.066237	0.029575	0.109454	0.027997	0.0486134	0.0337215	0.0294279	0.0270686
Neobitarella massiliensis	0.001237	0.085051	0.007532	0.002078	0.002149	0.00311	0.001985	0.025436	0.005751	0.018133	0.00244	0.025033	0.005331	0.004487	0.002822	0.009779	0.02759	0.012685	0.030893	0.010133	0.007559	0.001632	0.002318	0.002068	0.007077	0.002675	0.003743	0.007051	0.00232	0.003304	0.007029	0.006465	9.5e-05	0.006127	0.000439	0.005612	0.018695	0.006179	0.007545	0.002398	0.006031	0.006535	0.002234	0.003434	0.00866264	0.0179597	0.00522964	0.00471345
Bacteroides vulgatus	0.188304	0.057876	0.199923	0.228964	0.260306	0.359675	0.146775	0.163974	0.139644	0.4242	0.168511	0.301306	0.128914	0.307885	0.654787	0.387597	0.51628	0.392473	0.174221	0.376058	0.246534	0.431525	0.069086	0.238467	0.123307	0.241099	0.088072	0.113169	0.229244	0.210603	0.181628	0.219439	0.005501	0.142402	0.045176	0.195157	0.138213	0.327687	0.219944	0.151698	0.350313	0.197207	0.240485	0.208397	0.256745	0.311958	0.153724	0.20412
Romboutsia timonensis	0.001876	0.011537	0.003694	0.039199	0.006446	0.022314	0.013591	0.000203	0.003205	0.011759	0.003153	0.002698	0.018295	0.002487	0.057043	0.001069	0.030047	0.002893	0.00517	0.001374	0.015528	0.00273	0.000347	0.006296	0.000815	0.005691	0.000562	0.007994	0.00168	0.00141	0.000741	0.002546	0.065186	0.00114	0.01018	0.004703	0.010072	0.037726	0.000402	0.000921	0.002745	0.001487	0.000994	0.002616	0.014368	0.008933	0.00852036	0.00659364
uncultured Anaerotruncus sp.	0.001784	0.09096	0.007083	0.002646	0.002383	0.004337	0.002497	0.024085	0.006704	0.019269	0.002456	0.027807	0.005771	0.004854	0.005416	0.010738	0.031142	0.013038	0.032423	0.010947	0.00769	0.001971	0.002272	0.00272	0.007017	0.003352	0.004241	0.007767	0.002516	0.004238	0.007508	0.007118	0.000123	0.006116	0.000482	0.006723	0.019553	0.007026	0.008022	0.002981	0.006856	0.006621	0.002788	0.003948	0.00957718	0.0191502	0.00557982	0.00532818
Paeniclostridium sordellii	0.00433	0.018614	0.009633	0.041375	0.012723	0.021523	0.016272	0.001017	0.014323	0.006601	0.008858	0.002673	0.021968	0.003353	0.077762	0.003296	0.027936	0.002114	0.005019	0.002459	0.017017	0.004614	0.000596	0.008364	0.002238	0.004989	0.00189	0.008718	0.002567	0.002675	0.009784	0.003905	0.080413	0.002547	0.006065	0.004609	0.011939	0.042548	0.000775	0.001191	0.005489	0.003224	0.002106	0.004532	0.0196219	0.00978536	0.0112602	0.00793655
Erysipelotrichaceae bacterium 6_1_45	0.005351	0.00206	0.005186	0.002254	0.004766	0.007406	0.009784	0.001947	0.011173	0.001647	0.003661	0.001399	0.003148	0.004125	0.055074	0.004723	0.005753	0.003707	0.001585	0.00233	0.00594	0.004189	0.002403	0.012611	0.003563	0.004346	0.000703	0.002234	0.002691	0.003852	0.003867	0.015635	0.000184	0.013447	0.003386	0.010464	0.018194	0.006317	0.003921	0.005162	0.015796	0.015334	0.00847	0.02211	0.0101292	0.00325336	0.00574345	0.0101375
Roseburia intestinalis	0.034374	0.042002	0.022423	0.06756	0.029871	0.02612	0.037558	0.005796	0.042567	0.010146	0.047603	0.007273	0.055259	0.040269	0.016515	0.003982	0.035253	0.01081	0.01461	0.024686	0.044621	0.022831	0.013015	0.046326	0.011297	0.030349	0.003181	0.01145	0.005496	0.010845	0.021863	0.01069	0.000797	0.003186	0.020327	0.018041	0.006715	0.038159	0.003836	0.003431	0.042878	0.020526	0.085391	0.019331	0.0346049	0.0237705	0.0195269	0.0193031
Clostridiales bacterium VE202-27 - Lachnospiraceae	0.008465	0.000585	0.01182	0.004998	0.01017	0.017022	0.010623	0.012289	0.008975	0.031438	0.00824	0.02942	0.008665	0.020633	0.000701	0.053721	0.000603	0.018566	0.012268	0.014663	0.009474	0.008896	0.005437	0.005085	0.014775	0.010952	0.008686	0.00994	0.002413	0.012282	0.003072	0.009024	0.000262	0.007054	0.000439	0.007062	0.004442	0.005136	0.003614	0.009514	0.005854	0.003934	0.001264	0.003761	0.00818218	0.0192937	0.00456891	0.00761309
Bacteroides dorei	0.065593	0.03242	0.069572	0.082456	0.077422	0.132208	0.042532	0.051278	0.0359	0.247639	0.055779	0.187537	0.038029	0.171466	0.095527	0.201862	0.075085	0.150992	0.071401	0.159547	0.101153	0.155369	0.018702	0.053311	0.065885	0.049203	0.042663	0.047832	0.026778	0.039341	0.019243	0.053997	0.000535	0.034769	0.006365	0.053188	0.026797	0.062011	0.054975	0.080466	0.080596	0.045581	0.063424	0.046826	0.0661812	0.142979	0.0369057	0.0515023
Clostridium sp. 7_3_54FAA - human GI strain	0.001794	0.004041	0.001579	0.001235	0.001362	0.00206	0.001269	0.001656	0.002857	0.002102	0.001648	0.003784	0.002048	0.063211	0.008011	0.032458	0.002871	0.00527	0.001243	0.003969	0.00234	0.006005	0.004028	0.012089	0.001204	0.034676	0.000958	0.023545	0.001279	0.039368	0.001698	0.017181	2.8e-05	0.025541	0.000107	0.013595	0.001256	0.014287	0.002452	0.032635	0.001001	0.012177	0.000902	0.014507	0.00245655	0.0114355	0.00135573	0.0217819
Eggerthella lenta	0.071944	0.692446	0.653162	0.058799	0.121228	0.099337	0.336102	0.695872	0.582808	0.43822	0.101275	0.316167	0.177234	0.147438	0.448147	0.427134	1.19683	0.192298	0.55609	0.129758	0.312655	0.067211	0.245428	0.171595	0.158463	0.291489	0.138858	0.280916	0.253169	0.476168	0.296094	0.392026	0.019512	0.514218	0.01423	0.193395	0.935655	0.472766	0.214209	0.20954	0.159331	0.387418	0.054223	0.148466	0.414316	0.296789	0.226288	0.321636
Eggerthella sp. 1_3_56FAA	0.005021	0.056925	0.052248	0.005586	0.01051	0.007161	0.023436	0.063291	0.056176	0.032199	0.007828	0.024914	0.013455	0.011639	0.036874	0.044553	0.126858	0.016656	0.045423	0.009486	0.025296	0.00554	0.013089	0.014343	0.014228	0.029499	0.010129	0.020988	0.019175	0.054505	0.029886	0.024792	0.002012	0.050955	0.001682	0.018665	0.079944	0.041445	0.021807	0.018732	0.013323	0.033048	0.005359	0.017123	0.0366477	0.0252682	0.0191485	0.0294632
Eisenbergiella massiliensis	0.014692	0.002784	0.023437	0.009957	0.01885	0.032489	0.019792	0.024259	0.015917	0.050991	0.01507	0.047719	0.01508	0.032513	0.00089	0.083484	0.002178	0.02882	0.022783	0.023971	0.017082	0.012005	0.009447	0.009574	0.022545	0.016826	0.01391	0.018021	0.004319	0.020137	0.00412	0.016075	0.000256	0.014556	0.000546	0.013365	0.009173	0.008777	0.006378	0.015984	0.01046	0.007456	0.00184	0.00709	0.0150701	0.0317265	0.00754491	0.0134419
Bacteroides uniformis	0.111803	0.060451	0.774982	0.124243	0.764897	0.268986	0.584826	0.459252	0.459099	0.33626	0.477691	0.437842	0.655013	0.356812	0.041097	0.550195	0.070349	0.44868	0.137895	0.401946	0.180462	0.471905	0.241434	0.229488	0.383237	0.219442	0.131399	0.106511	0.216593	0.300866	0.162927	0.184063	0.003578	0.247988	0.064196	0.356957	0.142394	0.101665	0.300492	0.186679	0.283629	0.166586	0.182115	0.165262	0.387101	0.356052	0.191999	0.205955
Gordonibacter urolithinfaciens	0.050922	0.026128	0.265888	0.008251	0.021573	0.057382	0.130175	0.269711	0.131878	0.065114	0.085571	0.082366	0.013472	0.001538	0.221147	0.014352	0.099335	0.037019	0.143153	0.032957	0.153006	0.018303	0.033501	0.189496	0.004694	0.006116	0.027616	0.19589	0.000998	0.065413	0.002584	0.339308	0.000602	0.294969	0.000268	0.379891	0.493388	0.008147	0.025912	0.113805	0.046282	0.677283	0.001669	0.496651	0.119647	0.0557383	0.0579558	0.251543
unclassified	14.8113	11.6037	12.604	19.4989	18.6194	14.9934	17.8718	11.5689	12.9585	9.57841	14.0042	7.217	14.0527	4.62976	21.8708	5.12159	14.486	5.84488	8.07852	4.62778	13.3207	5.09763	4.89982	14.579	7.90709	5.05452	8.52965	8.07385	3.73562	8.14318	7.12332	12.6654	11.5843	9.78261	4.28283	11.6151	8.38736	15.9992	5.67314	5.3495	12.4342	11.0133	3.97673	11.8153	14.7889	9.07109	7.13946	10.3719
Eggerthella timonensis	0.005506	0.045694	0.05823	0.004645	0.009787	0.008511	0.019813	0.056769	0.044307	0.039891	0.00851	0.025692	0.01244	0.008553	0.030946	0.036743	0.117297	0.015117	0.046802	0.009356	0.021042	0.004591	0.010572	0.012927	0.010446	0.022735	0.006719	0.01926	0.012067	0.044081	0.019957	0.028858	0.001622	0.043113	0.001179	0.030037	0.081496	0.041426	0.01825	0.019431	0.012427	0.035534	0.003984	0.014332	0.0340618	0.0232329	0.0162472	0.0283395
Murimonas intestini	2.27286	1.31041	1.07229	3.45376	2.33405	2.32119	2.40321	2.49382	1.52762	3.63108	2.10426	3.87346	0.615088	0.415846	0.344874	3.63665	1.13454	1.79427	0.472835	1.45526	1.1873	1.05474	1.48377	1.6976	0.131673	1.2724	0.088787	0.565244	0.007615	1.74239	0.024619	2.05287	0.010411	2.13714	0.087137	1.99931	1.46777	0.380173	1.39107	1.95394	1.13956	0.875276	0.962939	1.42199	1.40627	2.31277	0.617759	1.46348
Clostridium sp. HMb25 - human GI strain	0.003196	0.002121	0.002042	0.002626	0.002021	0.004719	0.002436	0.002411	0.001575	0.003818	0.003534	0.005497	0.002082	0.054495	0.002026	0.026552	0.002178	0.001431	0.000797	0.001541	0.001571	0.002161	0.002414	0.008326	0.000413	0.022834	0.000485	0.010856	0.000499	0.018907	0.000271	0.006398	0.000189	0.011455	0.000311	0.011386	0.001023	0.009525	0.003042	0.01411	0.000895	0.005902	0.000494	0.006436	0.00213255	0.00976109	0.000912364	0.0114668
Clostridium sp. KLE 1755	0.487193	0.002295	0.575667	0.28351	0.689667	1.08899	0.651183	0.530765	0.484119	1.23921	0.557842	1.1921	0.515775	0.906978	0.005814	2.28407	0.00439	0.697791	0.423771	0.589291	0.527937	0.326334	0.246928	0.313851	0.599851	0.490698	0.34995	0.347955	0.104711	0.442249	0.098593	0.442437	0.002686	0.283599	0.01273	0.380216	0.167372	0.245288	0.129594	0.369789	0.32335	0.191583	0.054155	0.1738	0.447578	0.83103	0.189993	0.334679
Clostridium spiroforme	0.006021	0.010079	0.005678	0.008349	0.008595	0.009398	0.008556	0.005651	0.006795	0.008669	0.010221	0.016172	0.010662	0.006407	0.009223	0.0086	0.009282	0.008145	0.002812	0.003365	0.013548	0.003436	0.002216	0.006669	0.004499	0.00357	0.00189	0.003639	0.0033	0.04673	0.003388	0.004892	0.001901	0.003506	0.002775	0.004446	0.003447	0.005215	0.004176	0.033048	0.00715	0.287437	0.003022	0.21148	0.00830845	0.00802464	0.00343309	0.055512
Terrisporobacter glycolicus	0.010496	0.015542	0.014949	0.059701	0.023616	0.059264	0.029965	0.000407	0.011539	0.016952	0.019903	0.009037	0.061724	0.004224	0.055661	0.008059	0.035945	0.008031	0.009384	0.003033	0.019013	0.008591	0.000432	0.007674	0.001398	0.011526	0.001929	0.011842	0.005773	0.002137	0.005231	0.018528	0.062896	0.001779	0.003965	0.031921	0.023968	0.126934	0.003628	0.00126	0.006373	0.003694	0.001634	0.004952	0.0265632	0.017531	0.010657	0.0202043
Clostridia bacterium UC5.1-2H6	0.012836	0.139585	0.066863	0.145293	0.100229	0.09695	0.032626	0.033919	0.049784	0.019724	0.059884	0.019052	0.074603	0.008674	0.025662	0.002411	0.210902	0.010074	0.025922	0.010941	0.106438	0.006689	0.000312	0.114428	0.036664	0.002804	0.00912	0.015455	0.000226	0.068537	0.007697	0.081468	0.000279	0.085266	0.005347	0.007807	0.022609	0.022277	0.034123	0.013474	0.179721	0.093848	0.009237	0.010746	0.0696135	0.0448465	0.0277577	0.0469191
Bacteroides clarus	0.031611	0.000916	0.059143	0.014327	0.06538	0.033976	0.025646	0.025349	0.022053	0.009044	0.023896	0.00411	0.033781	0.010962	0.000644	0.008511	0.00229	0.013703	0.010595	0.009843	0.022335	0.024762	0.006243	0.009574	0.003551	0.0067	0.001571	0.002016	0.005829	0.007048	0.004147	0.005678	0.000123	0.009633	0.002197	0.016062	0.001627	0.002066	0.002102	0.002038	0.061171	0.008704	0.02282	0.007429	0.027034	0.0141366	0.0101255	0.00699527
Firmicutes bacterium CAG:114	0.050014	0.234742	0.320628	0.015621	0.052657	0.060737	0.090243	0.488145	0.099366	0.338623	0.057586	0.299668	0.029736	0.007	0.082478	0.001104	0.289282	0.196263	0.442707	0.129511	0.103591	0.063218	0.010572	0.080693	0.007163	0.024228	0.001622	0.457223	0.000669	0.292247	0.001165	0.234208	0.000797	0.431403	0.000279	0.17038	0.397317	0.00307	0.115984	0.254141	0.047095	0.296717	0.002894	0.352401	0.147117	0.166785	0.0532325	0.236065
Bacteroides finegoldii	0.057726	0.002836	0.065835	0.031222	0.086932	0.053931	0.034693	0.045003	0.036559	0.058285	0.033008	0.034672	0.033426	0.030488	0.010284	0.040487	0.010466	0.080284	0.036254	0.062475	0.031138	0.068326	0.014543	0.030213	0.010458	0.019659	0.010602	0.019007	0.017678	0.018898	0.027013	0.036282	0.003104	0.025115	0.005861	0.035906	0.013793	0.019896	0.020475	0.017461	0.014889	0.021102	0.012656	0.03003	0.0396655	0.0461826	0.0137338	0.0248699
Anaerostipes caccae	0.068758	0.003814	0.035402	0.002352	0.049146	0.001937	0.046871	0.05581	0.057587	0.034778	0.081641	0.061864	0.065329	0.00434	0.014621	0.007318	0.047785	0.042804	0.024193	0.080485	0.087949	0.035755	0.029353	0.036938	0.006396	0.02585	0.005684	0.016197	0.00524	0.030677	0.004851	0.017981	0.0018	0.013117	0.004811	0.030362	0.020199	0.007655	0.027079	0.021035	0.047849	0.024652	0.046432	0.039479	0.052662	0.0301143	0.018154	0.0239948
uncultured Flavonifractor sp.	0.036261	0.244473	0.175226	0.018522	0.027977	0.034563	0.032708	0.132001	0.066305	0.191092	0.02949	0.17274	0.029161	0.006197	0.005928	0.021039	0.089718	0.163084	0.310324	0.096055	0.04593	0.050058	0.053304	0.008904	0.063052	0.008376	0.066459	0.031661	0.00284	0.024097	0.008501	0.017555	0.000697	0.024945	0.000804	0.077952	0.047318	0.004822	0.027249	0.02049	0.012816	0.020046	0.006765	0.015406	0.0771844	0.102711	0.0263459	0.023114
Bacteroides sp. 2_2_4	0.0705	0.002243	0.200865	0.03526	0.323451	0.068607	0.039523	0.0414	0.042036	0.033392	0.039426	0.022416	0.042938	0.030782	0.002595	0.038936	0.002379	0.055591	0.020879	0.047054	0.044261	0.066407	0.033347	0.054261	0.036335	0.043002	0.025917	0.022602	0.027447	0.026512	0.061561	0.044999	0.000201	0.030187	0.005304	0.047522	0.007628	0.034262	0.023881	0.022295	0.021934	0.02849	0.013487	0.048706	0.0753503	0.0401898	0.0233675	0.0366216
Bittarella massiliensis	0.002547	0.003753	0.031882	0.000412	0.003851	0.000409	0.00745	0.000479	0.020404	0.000795	9.5e-05	0.001054	0.000389	0.000336	0.000473	0.000701	0.000592	0.000575	0.001036	0.000493	0.000409	0.003661	0.001914	0.009202	0.001751	0.003941	0.002452	0.03797	0.000324	0.035085	0.000488	0.016795	0.0001	0.05282	3.2e-05	0.025482	0.000206	0.014701	0.000321	0.018393	0.009247	0.05201	0.002905	0.041336	0.00628436	0.00115164	0.00179455	0.0279759
Erysipelatoclostridium ramosum	0.008042	0.055162	0.04854	0.043198	0.059614	0.030321	0.044006	0.015616	0.033592	0.01477	0.038253	0.009827	0.049335	0.007709	0.059278	0.008342	0.073119	0.004037	0.012794	0.00445	0.052066	0.005264	0.002897	0.034926	0.011723	0.004292	0.003768	0.006659	0.004311	0.020981	0.020391	0.023246	0.002815	0.024923	0.005036	0.017987	0.01128	0.033377	0.010393	0.004675	0.05368	0.034411	0.005139	0.023127	0.0435126	0.0180633	0.0119485	0.0207822
Bacteroides coprophilus	0.006537	0.001152	0.009024	0.003097	0.00934	0.007665	0.003868	0.005157	0.00511	0.006328	0.00515	0.003847	0.00501	0.006113	0.083406	0.007263	0.075375	0.00969	0.002979	0.008845	0.004516	0.007792	0.006408	0.005085	0.003879	0.006255	0.003602	0.002845	0.009445	0.003663	0.008077	0.004399	0.001483	0.002994	0.002582	0.004893	0.006069	0.003759	0.003449	0.003627	0.006538	0.003435	0.005202	0.004672	0.0191195	0.00608627	0.00515764	0.00414791
Blautia producta	1.98921	0.019033	0.0145	0.033026	0.024914	0.020923	2.368	0.023329	1.68085	0.038164	1.5817	0.049526	2.92024	0.01421	0.010132	0.048068	0.013348	1.89048	0.960822	3.29536	3.31326	1.3001	0.333005	0.019261	0.006518	0.768515	0.004228	0.596643	0.423532	0.015729	0.91459	0.019021	0.003037	0.017784	0.331576	0.01819	0.01277	0.009722	0.017494	0.743194	1.16202	1.51193	0.485282	1.80007	1.35245	0.61202	0.335823	0.501824
Terrisporobacter othiniensis	0.021033	0.021145	0.033649	0.063268	0.023871	0.037563	0.028246	0.000697	0.016906	0.006476	0.023912	0.002629	0.017178	0.006979	0.067857	0.007671	0.032661	0.004498	0.00431	0.004284	0.023644	0.010625	0.000534	0.010338	0.00225	0.00536	0.000511	0.005751	0.0062	0.002801	0.008384	0.002866	0.023336	0.001566	0.001222	0.007089	0.011527	0.058213	0.001578	0.001069	0.007857	0.005873	0.001879	0.005665	0.0266606	0.0150759	0.00593436	0.00969009
Alistipes putredinis	0.277527	0.277617	0.489002	0.04408	0.013659	0.353374	0.247292	0.673806	0.510293	0.003318	0.003534	0.013549	0.002437	0.001763	0.001401	0.040079	0.001664	0.008187	0.837927	0.006065	0.114734	0.007189	0.119385	0.002198	0.002274	0.079943	0.010832	0.20419	0.015636	0.037869	0.039652	0.190235	0.000251	0.187112	0.000268	0.065699	0.201734	0.001909	0.137757	0.288942	0.008764	0.150858	0.001754	0.098242	0.227225	0.129912	0.048937	0.118836
Butyricimonas sp. An62	0.029941	6.1e-05	0.000217	0.000137	0.000191	0.000314	0.000184	0.000145	0.000989	8e-05	0.000269	0.000138	6.8e-05	0.000178	0.133499	0.001059	0.067992	0.00012	0.000207	0.000148	8.2e-05	0.000787	0.032557	0.00719	0.000304	0.006176	0.000409	0.002182	0.000512	0.00123	8.1e-05	0.002199	0.000117	0.000618	1.1e-05	0.002155	0.0053	0.000216	0.004488	0.001361	0.000789	0.000902	0.001016	0.002862	0.0212399	0.000287909	0.004144	0.00246282
Bacteroides sp. 4_1_36	0.002887	0.002827	0.00704	0.005821	0.007042	0.014185	0.108971	0.082205	0.082369	0.015736	0.062657	0.016963	0.106675	0.012804	0.000966	0.018841	0.002848	0.017518	0.006636	0.014762	0.009425	0.020044	0.006749	0.009891	0.005533	0.006804	0.004713	0.00288	0.020041	0.031638	0.012422	0.004425	1.7e-05	0.011604	0.00569	0.018488	0.001655	0.002617	0.002499	0.005676	0.011544	0.00974	0.006403	0.007931	0.0361378	0.0201551	0.00702418	0.010154
Bacteroides sp. 3_1_23	0.021796	0.0013	0.107784	0.011642	0.182693	0.020337	0.013181	0.014047	0.013298	0.015213	0.011188	0.009206	0.010476	0.011203	0.000852	0.011931	0.000782	0.023004	0.004875	0.018849	0.01075	0.026244	0.009618	0.013821	0.012489	0.014136	0.008788	0.006632	0.006426	0.009355	0.010706	0.011197	0.000162	0.008269	0.002507	0.01121	0.002348	0.007675	0.010129	0.013554	0.004841	0.006592	0.004684	0.010851	0.0343341	0.014816	0.00660891	0.0102993
Bifidobacterium breve	0.000371	0.000698	0.027319	0.000216	0.004957	0.000341	0.00043	0.000421	0.000421	0.000114	0.00019	0.000333	0.000237	0.000304	0.000549	0.000154	0.000346	0.03209	0.11551	0.057433	0.020322	0.01447	0.000426	0.017286	0.013547	0.000282	0.007115	0.000227	0.000426	0.022741	0.000163	0.000307	2.2e-05	0.000256	2.1e-05	0.000258	0.000515	0.000295	7.1e-05	0.011743	0.004535	0.026734	0.003757	0.017065	0.0155138	0.00968855	0.00278164	0.00883582
Bacteroides sp. 3_1_13	0.008032	0.000271	0.085795	0.004234	0.159588	0.007434	0.003991	0.004794	0.004909	0.002795	0.004516	0.001519	0.003656	0.006145	0.000227	0.006602	0.000279	0.003851	0.002047	0.002564	0.00432	0.004339	0.00513	0.023284	0.005095	0.014725	0.00221	0.011624	0.002733	0.014086	0.004084	0.027138	5e-05	0.020096	0.001339	0.035472	0.002925	0.015606	0.009666	0.009387	0.007751	0.018846	0.007443	0.036746	0.0252145	0.00404982	0.00440236	0.0206373
Clostridiales bacterium VE202-18 - Clostridium ramosum	0.010887	0.060075	0.080696	0.02005	0.084251	0.018332	0.095421	0.01624	0.051927	0.025064	0.061532	0.009752	0.076296	0.009293	0.138612	0.011852	0.035845	0.001803	0.016371	0.001917	0.060885	0.0092	0.006118	0.018273	0.001654	0.00979	0.000358	0.006641	0.008161	0.00931	0.042335	0.012583	0.006443	0.011327	0.006858	0.038075	0.015393	0.068013	0.001781	0.001117	0.026999	0.020353	0.006552	0.049968	0.064793	0.0166889	0.0111502	0.0223136
Parabacteroides merdae CAG:48	0.001897	0.084772	0.002868	0.006213	0.004234	0.009875	0.004482	0.039294	0.006374	0.010566	0.137737	0.01609	0.070745	0.012353	0.131757	0.022605	0.15637	0.023651	0.006708	0.016734	0.009965	0.026652	0.031416	0.010934	0.003441	0.024673	0.001047	0.006467	0.017802	0.002738	0.006171	0.004052	1.1e-05	0.005392	0.002818	0.0151	0.000261	0.005628	0.000449	0.003547	0.006632	0.020372	0.018938	0.009391	0.048467	0.0244368	0.00808964	0.00984491
Parabacteroides johnsonii	0.005578	0.027734	0.00478	0.004684	0.006872	0.007706	0.006713	0.028646	0.007143	0.010146	0.083051	0.010091	0.047727	0.005064	0.086796	0.009774	0.093962	0.014643	0.003553	0.011631	0.006316	0.010884	0.006999	0.007134	0.004913	0.006131	0.003577	0.003831	0.008029	0.006231	0.007535	0.005158	0.000652	0.005104	0.002057	0.008526	0.002183	0.00368	0.005102	0.006454	0.008811	0.009922	0.005675	0.007545	0.0320446	0.0128185	0.00504845	0.00633782
Clostridium sp. CL-6	0.000443	0.003098	0.015412	0.006488	0.012255	0.00206	0.00174	0.000567	0.001136	0.001136	0.023072	0.000985	0.002589	0.000362	0.14776	0.000323	0.011438	0.000832	0.003179	0.000561	0.011634	0.000523	0.000324	0.001658	0.004986	0.001874	0.006067	0.001056	0.000341	0.000395	0.000587	0.000733	0.009369	0.00032	0.001425	0.00061	0.003769	0.004133	0.000723	0.000397	0.006655	0.000489	0.001101	0.000456	0.0209689	0.00153955	0.00321336	0.00110191
Butyricimonas synergistica	0.098977	0.000175	0.000304	0.000294	0.000255	0.000177	0.000225	0.000174	0.000476	0.000216	0.000285	0.000264	0.000186	0.000283	0.44701	0.000885	0.221904	0.000258	9.6e-05	0.000148	0.000164	0.000368	0.083078	0.004489	0.000596	0.003669	0.000319	0.00144	0.000571	0.000898	0.000172	0.00136	2.8e-05	0.000575	4.3e-05	0.001518	0.017116	0.000177	0.012859	0.001345	0.000895	0.000691	0.000536	0.001892	0.0699893	0.000294727	0.0105648	0.00164127
Ruminococcaceae bacterium cv2	0.019136	0.009294	0.186814	0.024911	0.043551	0.064733	0.05688	0.10414	0.076306	0.142646	0.039394	0.089501	0.031886	0.073512	0.153044	0.117428	0.127517	0.013601	0.487517	0.00898	0.159322	0.018297	0.004812	0.031611	0.039947	0.004366	0.03307	0.021424	0.011227	0.127863	0.015611	0.015835	0.000295	0.053033	0.000611	0.060358	0.076848	0.043591	0.004828	0.013586	0.012109	0.04536	0.007894	0.027507	0.125579	0.0606403	0.0188411	0.0404122
Coprobacillus cateniformis	0.737131	0.340485	0.370775	0.628288	0.714899	1.10805	0.703028	0.568054	0.50163	0.290564	0.954891	0.153863	0.941579	0.040175	0.554052	0.063052	0.695704	0.255412	0.278563	0.098385	1.30804	0.207864	0.020747	0.552095	0.022035	0.015842	0.005812	0.396363	0.006149	0.307734	0.051912	0.483331	0.000992	0.346648	0.009419	0.365144	0.261315	0.327234	0.162073	0.098737	0.563594	0.568973	0.021843	0.631183	0.705481	0.34129	0.102354	0.372117
Coprobacillus sp.	0.193923	0.086806	0.100556	0.166206	0.187182	0.284889	0.178479	0.151801	0.127042	0.073874	0.252133	0.043251	0.247183	0.008858	0.143612	0.018116	0.176554	0.069659	0.071911	0.026713	0.338688	0.053971	0.004874	0.144473	0.005497	0.003412	0.001775	0.101562	0.001842	0.079795	0.01291	0.122695	0.000479	0.088985	0.002207	0.094461	0.066075	0.083777	0.043959	0.026462	0.144429	0.145139	0.004613	0.1576	0.183388	0.0894676	0.0262418	0.0953055
Bifidobacterium longum	0.004547	0.000995	1.07613	0.004586	0.125738	0.003587	0.003254	0.002281	0.001923	0.001636	0.003106	0.001142	0.003503	0.001889	0.00286	0.000681	0.002167	0.99484	4.55583	1.72264	0.755818	0.377398	0.000466	0.719498	0.394412	0.000336	0.204181	0.0011	0.00032	0.843515	0.0014	0.002173	0.000847	0.001321	0.000214	0.001803	0.001215	0.004113	0.000841	0.37278	0.202526	1.01459	0.105228	0.632129	0.594079	0.282879	0.0828773	0.326669
Subdoligranulum sp. 4_3_54A2FAA	0.011888	0.010167	0.22181	0.021011	0.0417	0.050112	0.052766	0.132335	0.099238	0.124888	0.02583	0.081682	0.024016	0.052086	0.132722	0.081655	0.181893	0.011463	0.676117	0.00845	0.152924	0.013527	0.004085	0.034423	0.03169	0.003056	0.034909	0.028371	0.00901	0.111343	0.017084	0.013076	0.000401	0.079693	0.000407	0.079172	0.098694	0.058468	0.004573	0.01421	0.013323	0.074081	0.006076	0.030065	0.147355	0.0533978	0.0200229	0.0478144
Bifidobacterium longum CAG:69	9.3e-05	2.6e-05	0.020583	0.000196	0.002659	8.2e-05	4.1e-05	0	3.7e-05	3.4e-05	6.3e-05	6e-06	6.8e-05	2.6e-05	5.7e-05	5e-06	4.5e-05	0.018333	0.091572	0.031885	0.014628	0.006689	1.1e-05	0.014343	0.007053	5e-06	0.004036	1.7e-05	4e-06	0.017381	2.7e-05	5.3e-05	0	1.1e-05	0	2.7e-05	1.4e-05	7.9e-05	5e-06	0.007762	0.003852	0.020919	0.001999	0.014612	0.0118042	0.00520745	0.00154555	0.00683718
Ruthenibacterium lactatiformans	0.039591	0.028711	0.718157	0.072421	0.116632	0.176196	0.216549	0.423299	0.315371	0.368118	0.102019	0.220703	0.09911	0.16529	0.499281	0.261265	0.572901	0.031455	1.499	0.020673	0.594598	0.03772	0.008675	0.112229	0.093623	0.006304	0.080331	0.062632	0.024676	0.356071	0.043049	0.026072	0.000819	0.200816	0.001575	0.24722	0.288029	0.19172	0.012826	0.025752	0.035398	0.18524	0.016445	0.070758	0.433928	0.164168	0.0550405	0.134983
Parabacteroides sp. SN4	0.002268	0.024182	0.002564	0.002705	0.003213	0.003246	0.00174	0.017621	0.002418	0.005488	0.051422	0.004487	0.031361	0.002702	0.053559	0.005831	0.065334	0.004312	0.001952	0.002878	0.002716	0.004574	0.004079	0.003427	0.002165	0.003763	0.001201	0.001702	0.004047	0.001176	0.003108	0.002186	0.00044	0.00195	0.001061	0.004229	0.000577	0.001909	0.002249	0.0018	0.00298	0.004577	0.002908	0.002558	0.0198679	0.00709327	0.00225591	0.00266155
Parabacteroides sp. CT06	0.055345	1.7e-05	0.000101	0.000431	0.000128	0.000668	0.000102	0.000276	0.000366	0.000284	0.000206	0.000107	0.000406	0.000226	0.000208	0.000199	0.000112	0.000228	0.000239	0.000364	0.000295	0.000937	0.004039	0.000205	0.000134	0.00045	2.6e-05	0.000148	0.000469	0.000126	0.000126	0.000293	1.1e-05	0.000266	7.5e-05	0.000542	8.2e-05	0.000256	0.00018	0.000328	0.000377	0.000518	0.000575	0.000385	0.005228	0.000339727	0.000554	0.000319727
Clostridium sulfidigenes	0.000247	0.001152	0.122327	0.003606	0.097995	0.000818	0.001085	0.000232	0.000952	0.001216	0.199507	0.004682	0.0044	0.00031	1.32137	0.000164	0.072907	0.00024	0.023755	0.000173	0.090272	0.00019	8e-05	0.000633	0.041127	0.001063	0.048168	0.000384	0.000183	9.9e-05	0.000398	0.0004	0.006421	0.000575	0.008079	0.000285	0.024826	0.001633	0.003916	0.000101	0.049957	0.000134	0.003938	0.000269	0.175893	0.00116209	0.0170085	0.000506909
Lachnoclostridium edouardi	0.262402	0.125753	0.098209	0.320828	0.182374	0.0368	0.149497	0.415585	0.16536	0.008953	0.403958	0.009049	0.175846	0.002235	0.002576	0.004141	0.002122	0.125604	0.026241	0.055744	0.05758	0.082854	0.008027	0.246644	0.001994	0.005933	0.001367	0.050005	0.001113	0.087507	0.001491	0.002719	0.000914	0.003122	0.002818	0.001952	0.002774	0.001929	0.004521	0.047052	0.08506	0.091709	0.0151	0.085849	0.138742	0.107959	0.0113799	0.0567655
Parabacteroides merdae	0.01794	0.582087	0.01618	0.028204	0.026914	0.046484	0.025196	0.468723	0.032109	0.041243	1.07187	0.046326	0.758879	0.041954	1.04398	0.064091	1.1043	0.064269	0.032104	0.051886	0.04305	0.081342	0.085833	0.052566	0.014738	0.079691	0.006412	0.03132	0.060689	0.021753	0.02648	0.03227	0.00112	0.036144	0.012333	0.077491	0.004875	0.036821	0.011924	0.023391	0.042642	0.094242	0.069472	0.055352	0.37932	0.137874	0.0305925	0.0491855
Parabacteroides sp. merdae-related_45_40	0.001289	0.072991	0.000753	0.001901	0.001702	0.00311	0.001515	0.044204	0.001648	0.004011	0.140051	0.005548	0.074028	0.004313	0.140582	0.007278	0.164256	0.006097	0.002892	0.005239	0.003452	0.008683	0.010828	0.003744	0.001265	0.009152	0.0006	0.002592	0.006707	0.000997	0.004779	0.001906	5e-05	0.002792	0.001072	0.005706	0.00033	0.00309	0.00051	0.001662	0.002639	0.007504	0.00734	0.003609	0.0483789	0.0148523	0.00328364	0.00388673
Dielma fastidiosa	0.000629	0.00137	0.000768	0.001254	0.001191	0.000927	0.000819	0.000959	0.000549	0.000886	0.038142	0.001324	0.061808	0.05408	0.144597	0.030256	0.082368	0.000533	0.000351	0.000647	0.001342	0.000741	0.000432	0.000875	0.000219	0.000564	0.000332	0.000367	9.8e-05	0.068501	0.000126	0.000746	0.000396	0.000575	0.006547	0.01224	0.006447	0.011139	0.004597	0.000567	0.000942	0.00072	0.000199	0.000572	0.0302331	0.00845245	0.00184864	0.008806
Clostridiales bacterium VE202-08	0.000309	0.000419	0.000333	0.00049	0.00034	0.0003	0.000246	0.000218	0.000183	6.8e-05	0.136897	0.000151	0.21247	0.21831	0.512917	0.125557	0.292644	0.00012	0.000183	9.9e-05	0.000278	6.3e-05	0.000142	0.000261	0.000134	9.4e-05	6.4e-05	0.000148	6.8e-05	0.001643	0.000172	0.000187	0.000964	8.5e-05	0.030217	0.036922	0.021517	0.038297	0.016379	7.4e-05	0.000165	0.000211	6.7e-05	0.000199	0.105164	0.0314359	0.00635355	0.00710191
Bacteroides ovatus	3.66152	0.012532	1.30231	1.60183	1.24226	3.11361	1.99262	2.08858	2.12425	0.908184	1.79973	0.393933	1.87102	0.129187	0.018579	0.143245	0.019023	2.18532	0.841926	1.90235	1.87567	3.61163	0.063047	0.258417	0.078204	0.113946	0.055411	0.179999	0.085642	0.249243	0.08439	0.322234	0.004319	0.239186	0.020123	0.354856	0.052667	0.167081	0.183847	0.231364	0.10167	0.203972	0.071386	0.338502	1.52263	1.46276	0.0727915	0.241709
Clostridia bacterium UC5.1-1C12	0.000103	0.000157	8.7e-05	0.000118	0.000128	9.5e-05	4.1e-05	0.000102	1.8e-05	6.8e-05	0.051152	0.000107	0.077413	0.057339	0.193554	0.026885	0.103323	0	1.6e-05	0	6.5e-05	1.7e-05	1.7e-05	0.000168	2.4e-05	3e-05	0.000153	9e-06	1.3e-05	0.001113	5.4e-05	6.7e-05	6.1e-05	2.1e-05	0.006997	0.012511	0.007085	0.013736	0.004899	5e-06	2.4e-05	3.8e-05	9.2e-05	4.7e-05	0.0387182	0.00771709	0.00176536	0.00252227
Clostridium celatum	0.000814	0.122489	0.007373	0.670682	0.076251	0.182265	0.14528	0.013364	0.022969	0.001409	0.00122	0.000433	0.003317	0.005909	0.366256	0.023221	1.16028	0.020273	0.040437	0.013492	0.091352	0.028348	0.000216	0.002384	0.005849	0.004959	0.000766	0.014155	0.001633	0.001041	0.016181	0.000387	0.024188	0.000277	0.000772	0.008512	0.006014	0.343057	0.00352	0.000275	0.010967	0.052998	0.004989	0.012077	0.174141	0.0983532	0.00682682	0.0400111
Supplementary Fig. 3
Supplementary Table 3
[truncated: 2 more columns]

## Sheet: Supplementary Fig. 4
Supplementary Fig. 4
Gpr41
Hu + PBS	Hu + GUT108
0.43709	3.80523		P value	0.0163
0.510097	0.475317
0.70695	0.789276
0.483814	4.28929
0.340714	2.06252
0.44455	0.807933
1.52629	1.49186
1.87431	2.03306
1.29959	3.67775
2.80963	2.36542
0.566969	2.36306
Gpr43
Hu + PBS	Hu + GUT108
0.97731	1.64104		P value	0.1659
0.536768	0.653773
0.950191	0.840811
0.757023	1.9127
0.623988	0.789062
0.606039	0.559273
0.807801	1.34068
1.44256	0.931995
1.94108	2.58628
1.33633	1.88681
1.02091	1.52417
Fxr
Hu + PBS	Hu + GUT108
0.666862	0.860539		P value	0.3592
0.987071	0.825077
1.01124	0.824462
0.806332	1.15368
1.06175	1.49874
0.973711	1.32002
0.947726	1.01305
1.12552	1.35461
1.68637	1.69253
1.0333	0.744681
0.700121	0.999487
Pxr
Hu + PBS	Hu + GUT108
0.517621	0.805795		P value	0.0982
0.903244	1.04426
0.802225	0.921079
0.667183	0.750582
0.611985	1.69268
0.616533	0.740908
1.82132	1.52878
1.28645	2.64941
1.2763	2.47858
1.53656	1.43132
0.960569	1.49083
Pparg
Hu + PBS	Hu + GUT108
0.743849	0.996172		P value	0.1437
0.72594	0.997375
1.02198	1.06705
0.80756	0.567505
0.815779	1.59043
0.889345	1.42499
1.37954	1.14762
1.04406	2.11399
1.26911	1.16781
1.36305	1.11074
0.939785	1.14595
Nos2
Hu + PBS	Hu + GUT108
0.939213	0.7118		P value	0.0246
0.938743	0.667368
0.699699	0.938087
1.27292	0.451223
0.99734	0.307599
0.720567	0.867128
1.79117	0.595531
0.92443	1.28047
0.840191	0.300782
0.821332	0.844147
1.0544	0.638474
Fgf15
Hu + PBS	Hu + GUT108
0.0292651	21.1996		P value	0.0444
0.199214	0.0244755
0.0182762	0.0936758
0	15.5438
0.086604	0.447516
0.00760983	0.131769
2.60283	6.83363
1.59399	3.59774
1.76162	1.49152
2.46168	15.4673
2.23891	1.57091
Fgf21
Hu + PBS	Hu + GUT108
0.408463	10.8255		P value	0.0469
0.754041	1.66695
0.517005	0.569505
0.000505175	10.1109
0.374742	1.39085
0.592976	2.68835
2.18897	2.27594
1.6453	0.327298
3.42256	3.26593
0.859306	1.97804
0.236129	3.50993
Il5
Hu + PBS	Hu + GUT108
2.20391	0.0543612		P value	0.0478
0.189907	6.78093
2.88527	0.00149202
5.50348	0.149853
0.000776052	0.000652521
0	7.19503
0.11711	0.39214
0.011489	4.53832
0.00265991	8.66049
0.0215435	13.3665
0.0638557	3.79851
April
Hu + PBS	Hu + GUT108
0.484898	1.05978		P value	0.0151
1.14913	1.70271
1.56562	1.22494
0.664284	0.778178
0.840828	2.17521
0.997767	0.978165
1.01672	0.887641
1.06362	1.91508
0.898249	2.824
1.05546	1.5791
1.26343	2.15423
Aid
Hu + PBS	Hu + GUT108
0.96018	1.7944		P value	0.496
0.0491655	0.212302
0.41152	0.199819
0.133825	8.0576
0.00753513	2.07129
1.60301	0.0281479
0.105013	3.36347
4.22595	0.017515
2.04834	0.501926
1.17909	0.0649265
0.276371	0.949729
Bcl6
Hu + PBS	Hu + GUT108
0.759186	1.45784		P value	0.0477
0.328211	0.663065
1.07495	0.856911
0.85711	2.77529
0.604504	1.65908
1.01377	0.945312
0.804571	1.49015
1.53695	0.958052
1.71301	2.44795
1.32406	1.21791
0.983677	2.09836
Cmaf
Hu + PBS	Hu + GUT108
0.71542	1.21172		P value	0.0971
0.635032	1.34785
1.36795	0.947644
1.05231	1.54109
0.622754	1.32353
1.1509	1.24292
0.694169	1.39614
1.156	1.10854
1.64912	1.89646
1.28109	0.715474
0.675254	1.00163

[truncated: 1 more sheets: Supplementary Fig. 5]
